# Supplementary material for: Evaluating Adaptive Divergence Between Migratory and Nonmigratory Ecotypes of a Salmonid Fish, Oncorhynchus mykiss
Source: G3 (Bethesda). 2013 Aug 1;3(8):1273–85. doi: 10.1534/g3.113.006817 (PMC3737167; doi:10.1534/g3.113.006817)
Supplement: Supporting Information [file supp_g3.113.006817_FileS2.xls]

## Sheet: Sheet1
SNP ID	allele1	allele2
R49476	GTGGCCGACTGAACCGATCTCAAAGGGATGGCTGGGTTGTGGAAGACAGGCTCCTCCCACAGCCCAAACTCCACACCCTATTCTCGTGT	GTGGCCGACTGAACCGATCTCAAAGGGATGGCTGGGTTGTGGAAGACAGGCTCCTCCCACAGCCCAAACTCCACACCCTATTCTCGTGG
R49477	AGCAGCCCGTCGTGATCTGAAAAGAAAACAGGCAACAGCAGCCCAGACAACTTCCCAAAAGACCTGGATACAAAAATATAGTCGAGCCT	AGCAGCCCGTCGTGATCTGAAAAGAAAACAGGCAACAGCCGCCCAGACAACTTCCCAAAAGACCTGGATACAAAAATATAGTCGAGCCT
R49478	AGAGTGGTTCAGATGAAACAGAAATATCATACACACACACACACACACACACACACACACACACACACACACACACACACACACACACA	AGAGTGGTTCAGATGAAACAGGAATATCATACACACACACACACACACACACACACACACACACACACACACACACACACACACACACA
R49479	ATCTATACCTGCTAGTAAAGGTGTCAGAGATGACCTGCAGGTGTCTGTGGCTGGGGGACAGCGGTATAATTATGCGCTGGGCTGGGGGG	ATCTATACCTGCTAGTAAAGGTGTCAGAGACGACCTGCAGGTGTCTGTGGCTGGGGGACAGCGGTATAATTATGCGCTGGGCTGGGGGG
R49480	ACTACGACGTCAGCCAGGGCTCGTCTGGAGGACGACGTGAGGCCTACAACGACAGCTCAGATGATGAAGGAGGCCACCACGGCCCTGGG	ACTACGACGTCAGCCAGGGCTCGTCTGGAGGACGACGTGAGGCCTACAACGACAGCTCAGATGATGAAGGAGGCCACCACGGCCCTGGA
R49481	TCCCACCCGTGTTGCTCTATACCCCTGTATAGTCCTTCTGCAGCCTACCTGCAGGAGGACCCAGTGTCGGCTGTTCCCTACCTGCAGGT	TCCCACCCGTGTTGCTCTATACCCCTGTATAGTCCTTCTGCAGCCTACCTGCAGGAGGACCCAGTGTCGGCTGTTCCCTACCTGCAGGG
R49482	AGTGAAAGGTGACCTGGTGCTGCAGCTGGTCCCAGAGCCTCTCCTAGCTGTGTCCACTGGCAGCCATGATGAAGACCTAGACCTGACCC	AGTGAAAGGTGACCTGGTGCTGCAGCTGGTCCCAGAGCCTCTCCTAGCTGTGTCCACTGGCAGCCAGGATGAAGACCTAGACCTGACCC
R49483	TTACCGCTTAGAAAAAAAGGTGCTATCTAGAACCTAAATGGGTTCTTCAGCTGTCCCCATGGGATAACCCTTCGAAGAAGACTTTTGGG	TTACCGCTTAGAAAAAAAGGTGCTATCTAGAACCTAAATGGGTTCTTCAGCTGTCCCCATGGGATAACCCTTCGAAGAACACTTTTGGG
R49484	TTCCTTCTCGACAATACAACAATAAGAAAATAATACAAGATAAGAATATGAACATGAAGTAAATGGCAGTAGAATATAATCAATATTTT	TTCCTTCTGGACAATACAACAATAAGAAAATAATACAAGATAAGAATATGAACATGAAGTAAATGGCAGTAGAATATAATCAATATTTT
R49485	AGGAAGAGAATGAAAGAAGAGGAAGTCATGAAGCGGCTGGTTTCCTCAAGCCTCCAGTGAATTATACAAACGTATCCTAGTTAACGGGC	AGGAAGAGAATGAAAGAAGAGGAAGTCATGAAGCGGCTGGTTTCCTCAAGCCTCCAGTGAATTATACAAATGTATCCTAGTTAACGGGC
R49486	ACATTTTGCCACATTCAACATAACAATTTCCACCCACAGACCAATTAGGCATAGGAATGATTGTGAGTAGTAAGACACACATTTCTGCT	ACATTTTGCCACATTCAACATAATAATTTCCACCCACAGACCAATTAGGCATAGGAATGATTGTGAGTAGTAAGACACACATTTCTGCT
R49487	TGTTCACTCCAACCCTGGTCCTGGAGAGATACCGTCCTGTAGGTGTTCACTCCAACCCTGGTCCTGGAGAGATACCGTCCTGCAGGTAA	TGTTCACTCCAACCCTGGTCCTGGAGAGATACCGTCCTGTAGGTGTTCACTCCAACCCTGGTCCTGGAGAGATACCGTCCTGCAGGTAC
R49488	TTGTTCAATAATAATAATAATAGTAATAATACTAGGGGTAAACATGTATGATTGATCAAATACGAATACATTGTGTTAATATACTAATG	TTGTTCAATAATAATAATAATAGTAATAATACTAGGGGTAAACATGTATGATTGATCAAATACGAATACATTGTGTTAATATACTAATT
R49489	TAGACAGTTCTGTCTCTGTCCTGCCTGCAGATAGAAAGCTGTGTCTCTGTCCTGTCTGCAGATAGAAAGCTGTCTCTCTGTCCTGCCTG	TAGACAGTTCTGTCTCTGTCCTGCCTGCAGATAGAAAGCTGTGTCTCTGTCCTGTCTGCAGATAGAAAGCTGTCTCTCTGTCCTGCCTC
R49490	GAAGGACAAGACAGACTGAGACGGAGAGAGACCGACAGACAGACTATCGGAAGGACACTAAAGTATTGCTTACTAGAGCACAGTGTCCC	GAAGGACAAGACAGACTGAGACGGAGAGAGACCGACAGACAGACTATCGGAAGGACACTAAAGTATTGCTTACTAGAGCACAGGGTCCC
R49491	ATCTACACACCTGTCCTGTAGCATACTGAATAACCACCTGCAGGGCCATCACTGCGGAACTCTGGAAGCGCAGGTCGGTCTTAAAGTCC	CTCTACACACCTGTCCTGTAGCATACTGAATAACCACCTGCAGGGCCATCACTGCGGAACTCTGGAAGCGCAGGTCGGTCTTAAAGTCC
R49492	TTAGATATAGTGTATCAAGTTCCATCTGAGAATGTCCTGCAGGGAGCCAGGTTTTTCACTAAGTTGGACCTTCGTAACGCTTACCATCT	TTAGATATACTGTATCAAGTTCCATCTGAGAATGTCCTGCAGGGAGCCAGGTTTTTCACTAAGTTGGACCTTCGTAACGCTTACCATCT
R49493	AAGGGTACCACATGAGGGAGGGGGAGGTCTTCCCTGTAACGCACAGCGTTGAGATTGCCTGCAGTGACAAGCTCAGTCTGATGATGCTG	AAGGGTACCACATGAGGGAGGTGGAGGTCTTCCCTGTAACGCACAGCGTTGAGATTGCCTGCAGTGACAAGCTCAGTCTGATGATGCTG
R49494	GATGTTACAGTGAGATTAGTAGGAGAATAGAGACCTGGAGGAGGTTACAGTGAGATTAGTAGGAGAACAGAGACATGGAGGGGGGTAAC	GATGTTACAGTGAGATTAGTAGGAGAATAGAGACCTGGAGGAGGTTACAGTGAGATTAGTAGGTGAACAGAGACATGGAGGGGGGTAAC
R49495	GCCAGCAGGGCCAAACTGTCTCGCTCCTGCAGGGAGCCAGGTTTTTCACTAAGTTGGACCTTCGTAACGCTTACCATCTCGTGCGCATC	GCCAGCAGGGTCAAACTGTCTCGCTCCTGCAGGGAGCCAGGTTTTTCACTAAGTTGGACCTTCGTAACGCTTACCATCTCGTGCGCATC
R49496	CCAACTCCTGACGGACGTCCTCGCGCAAACTGCAGCGATAGTGGTCGATCAGTGCCCAGTCGCTCCATCCCACGCTAGCAGCCAGGGTT	CCAACTCCCGACGGACGTCCTCGCGCAAACTGCAGCGATAGTGGTCGATCAGTGCCCAGTCGCTCCATCCCACGCTAGCAGCCAGGGTT
R49497	AGGCCTTTTGCTCCCGTCATTATAAATAAGAATTTGTTCTTAACTGAATTGCCTAGTTAAATAAAGTTTAAATAAATAATAAGTAGAGA	AGGCCTTTTGCTCCCGTCATTATAAATAAGAATTTGTTCTTAACTGAATTGCCTAGTTAAATAAAGGTTAAATAAATAATAAGTAGAGA
R49498	AAACACACACACACACCGGACGCTCATATAGCCTGCAGGCCTGCCACAAGGAGTCACTCGACCACAATGAGCCAAGTAAAGCCCCCCTC	AAACACACACACACACCGGTCGCTCATATAGCCTGCAGGCCTGCCACAAGGAGTCACTCGACCACAATGAGCCAAGTAAAGCCCCCCTC
R49499	ACAACCTCGTCGTCCTGGAGACACAGAGACAGGAAGTAGCAGTTAGAACCAACACAGAAAACCCCTGGTCACTGTGGCAGAACACTGCA	ACAACCTTGTCGTCCTGGAGACACAGAGACAGGAAGTAGCAGTTAGAACCAACACAGAAAACCCCTGGTCACTGTGGCAGAACACTGCA
R49500	GCTAACGAGACCATGTGACCCTGACCTTGATCCTTAATCCTGAGATGAGACCCCTCTAATTGAGACCAACCCCCTCGTCCACCCCATCC	GCTAACGAGACCATGTGACCCTGACCTTGATCCTTAATCCTGAGATGAGACCCCTCTAATTGAGACCAACCCCCTCGTCCACCCCATCT
R49501	GATACCACCCTTATCCTCGACCAGCTGGTGGATTTATCCATTCGGCTGGATAACCTGTTGGCCACCCGCGGATGTCCGGATCGGGGGAC	GATACCACCCTTATCCTCGACCAGCTGGTGGATTTATCCATTCGGCTGGATAACCTGTTGGCCACCCGCGGATGTCCGGATCGGGGTAC
R49502	ATGAGCAGTGCTCTGTCTCTCCTTCTCACCTTTCCGAATCATTAGAACTGTTGATAAATTATCCAAAACAAATTTAGAATGACAGTCCT	ATGAGCAGTGCTCTGTCTCTCCTTCTCACCTTTCCGAATCATTAGAACTGTTGATAAATTATCCAAACCAAATTTAGAATGACAGTCCT
R49503	GTGATGATGTCCTGTCTGGTGAAAGGTTCATCAGAGAGCAGGTCTCTGTAACACTTCGTCTTGACGTTGAGCTGTTCCACAGCCTGAGG	GTGATGATGTCCTGTCTGGTGAAAGGTTCATCAGAGAGCAGGTCTCTGTAACTCTTCGTCTTGACGTTGAGCTGTTCCACAGCCTGAGG
R49504	CCACCAAACATCACTCAACCACAGCCTCCTGCTGGCCAGCAAACATCCCTTACCCACAGCCTCCTGCAGGATCTTCTAAAAACTGGCAC	CCACCAAACATCCCTCAACCACAGCCTCCTGCTGGCCAGCAAACATCCCTTACCCACAGCCTCCTGCAGGATCTTCTAAAAACTGGCAC
R49505	GCTTTGATACATGCAGCGTTGATGTTGACATCATCATCCTGTGACGTGTCATACAGGACCACCAATGGGGTCTGCCCTCTCTCTAGGAT	GCTTTGATACATGCAGCGTTGATGTTGACATCATCATCCTGCGACGTGTCATACAGGACCACCAATGGGGTCTGCCCTCTCTCTAGGAT
R49506	GAGATGGCGTATTGGCTGGCCACGTCAGCGCTCTCTGTGATGCGGTCACTGCAGGAGAGGAGAGGAGAGGGGAGGAGAGGAGAGGAGGG	GAGATGGCGTATTGGCTGGCCACGTCAGCGCTCTCTGTGATGCGGTCACTGCAGGAGAGGAGAGGAGAGGAGAGGAGAGGAGAGGAGGG
R49507	ACTTGCTTTTTGGAGTGTGGTGTCAAAAAAGCAGAGCATCTCTTTATTACAGACAGACCTCTCTCCATCTTTACAACCATTGAATCAAT	ACTTGCTTTTTGGAGGGTGGTGTCAAAAAAGCAGAGCATCTCTTTATTACAGACAGACCTCTCTCCATCTTTACAACCATTGAATCAAT
R49508	GCAGATGAAATGTGCGGTCTGAGTCACTATGGGATGCAGCAGCAGGCCACACTAGCACATGGCTGGTGGGATCCTGCTGGCTGACACAC	GCAGATGAAATGTGCGGTCTGAGTCACTATGGGATGCAGCAGCAGGCCACACTAGCACATGGCTGGTGGGATCCTGCTGGCTGACACGC
R49509	AGTCTACACTGCAGGAGTCTACACTGCAGGAGTCTACACTGCAGGAGTCTACACTGTAGGGGTCTACACTGTAGGGGTCTACACTGCAG	AGTCTACACTGCAGGAGTCTACACTGCAGGAGTCTACACTGCAGGAGTCTACACTGTAGGGGTCTACACTGTAGGGGTCTACACTGTAG
R49510	TCAAAGTAGAGGGAAGTGATCTCAGAGCGGTGGAGTGGTTGAACATGTCGGTCACCCTGGCAGGTTTGGTCAGGCCAGCATAGAAGAAC	TCAAAGTAGAGGGAAGTGATCTCAGAGCGGTGGAGTGGTTGAACATGTCGGTCACCCTGGTAGGTTTGGTCAGGCCAGCATAGAAGAAC
R49511	GTCAGACCAGCCACCAGAGATATCGTGACGAGATCCACAGACCCATAGTCGTGCCATTCAACCACGCCATCACCTCATGTTTCAGCATG	GTCAGACCAGCCACCAGAGATATCGTGACGAGATCCACAGACCCATAGTCGTGTCATTCAACCACGCCATCACCTCATGTTTCAGCATG
R49512	TGTTGCTTTGCCTGCAATCCAGCTCTTCTGCCATAGGGTAGCAGGGCTTTAGGTCAACAACATGCACCTTCCTGACATCTTCCCCCTTT	TGTTGCTTTGCCTGCAATCCAGCTCTTCTGCCATAGGGTAGCAGGGCTTTAGGTCAACAACATGCACCTTCCTGACATCTTCCCCCGTT
R49513	CTGCTGATGAGCTGGTTGCTGACAGGCTGGTCCTGGGGCTGGCTGCAGGCTTCAATCTCATCCTCTTCTTCCAACTCACTGTCAGTGAC	CTGCTGATGAGCTGGTTGCTGACGGGCTGGTCCTGGGGCTGGCTGCAGGCTTCAATCTCATCCTCTTCTTCCAACTCACTGTCAGTGAC
R49514	AGCGAGTCACTGCTTTGATGTTTGGTGAGAATGACAGGCTGTTATCCAGGGTCATGCCAAGGTTCTTTGCACTCTAGAAGGCAGACAGC	AGCGAGTCACTGCTTTGATGTTTGGTGAGAATGACAGGCTGTTATCCAGGGTCATGCCAAGGGTCTTTGCACTCTAGAAGGCAGACAGC
R49515	TGGTGAGGGTGGGCAATAACAAATCTGTCACGCTGACCCTCAACACGGGTGCCCCTCAGGGGGGTGTGCTTAGTCCCTTTCTATACTCC	TGGTGAGGGTGGGCAATAACAAATCTGTCACGCTGACCCTCAACACGGGTGCCCCTCAGGGGTGTGTGCTTAGTCCCTTTCTATACTCC
R49516	AGGCTATAGGAGCTCTCCAGGGACTGTCTGTCAGCGGTCAGGTCCTGGAGCTCCTGCTGCAGCCTCCCCATCTCCTCACTGGCCGAAGC	AGGCTATAGGAGCTCTCCAGGGACTGTCTGTCAGCGGTCAGGTCCTGGAGCTCCTGCTGCAGCCTCCCCATCTCCTCCCTGGCCGAAGC
R49517	AGCAGCACATGTTGGAGGACCTGAGCAGACCTCACACCTGGGGTGGGACAGGGAGACGGTACCGCCCAGACCTCCTCTTTCCTCCTGTC	AGCAGCACATGTTGGAGGACCTGAGCAGACCTCACACCTGGGGGGGGACAGGGAGACGGTACCGCCCAGACCTCCTCTTTCCTCCTGTC
R49518	CGCTGGAGAGTCTGGTTGCCTGCAGGATCTCGAAGGCTGAAGACATAAGAGGAAGCGGATAACGATTCTTCACTGTTATGTCATTCAGC	CGGTGGAGAGTCTGGTTGCCTGCAGGATCTCGAAGGCTGAAGACATAAGAGGAAGCGGATAACGATTCTTCACTGTTATGTCATTCAGC
R49519	CCCTACCCGTGTTGTTCTATACCACTGTCTTATCTTCTGCAGCCTACCTGCAGGATGGATACGGGACTGAGACGTACTCCGATGGAGGT	CCCTACCCGTGTTGTTCTATACCACTGTCTTATCTTCTGCAGCCTACCTGCAGGATGGATACGGGACTGAGACGTACTCCGATGGAGGA
R49520	AAAAAAAATGATTGCAGTATTATTCTAAGGGAACCCTGAGCAGGAACCAGTATAACTATTGGCGGGCGATCAAATATGCAATTTAAACA	AAAAAATATGATTGCAGTATTATTCTAAGGGAACCCTGAGCAGGAACCAGTATAACTATTGGCGGGCGATCAAATATGCAATTTAAACA
R49521	CCATCCACAGGTTAATCAAGTCACTCCAGCCTCTCCTCCACTCCTCCCTTTCCTCCAATTCCCCTGAACTATCTCCTGAGGCTCAATTA	CCATCCACAGGTTAATCAAGTCACTCCAGCCTCTCCTCCACTCCTCCCTCTCCTCCAATTCCCCTGAACTATCTCCTGAGGCTCAATTA
R49522	TGGTAAGGGAAGGTAACAACAGATCACCCACGCTGAACCTCAACACAATGCTTTGAAAGGCTGGTCATGACTCACATCAACACCATCCC	TGGTAAGGGTAGGTAACAACAGATCACCCACGCTGAACCTCAACACAATGCTTTGAAAGGCTGGTCATGACTCACATCAACACCATCCC
R49523	CGCTCTCTCAGGCTCCCTCTGATACACACACACACACACACACACACACACCAGGTGGGAGGATTGCTGTGTTCCCACGTGACTGTGTA	CGCTCTCTCAGGCTCCCTCTGACACACACACACACACACACACACACACACCAGGTGGGAGGATTGCTGTGTTCCCACGTGACTGTGTA
R49524	ATGTACTACTCCCCCCAGTTACTACCAGGAATCTGGGCGTGCGGGGTGAGACGGGTTGCCCTCTTCCTGCAGGCTCATCCTGACATGAC	ATGTACTACTCCCCCCAGTTACTACCAGGAATCTGGGCGTGCGGGGTGAGACGGGTTGCCCTCATCCTGCAGGCTCATCCTGACATGAC
R49525	TCCACAGCGCGAGTTTAGAAGTAACCTTCCACCAGATACCGGATCAATACTAAACACCTTCTATAATCACATGGAAATCATATGCAGAC	TCCACAGCGCGAGTTTAGAAGTAACCTTCCACCAGATACCGGATCAATACTAAACACCTTCTATAATCACATGGTAATCATATGCAGAC
R49526	CTCAACCTGACACGACCCTCCAGCATGACAATGCCACCAGCCATACTGCTCGTTCTGTGCGGGATTTCCTGCAAGACAGGAATGTCAGT	CTCAACCTGACACGACCCTCCAGCATGACAATGCCACCAGCCATACTGCTCGTTCTGTGCGGGATTTCCTGCAAGACAAGAATGTCAGT
R49527	CTGAACCTTGTCGCCAGTTGAACGGTGTTTCCTCTGACACATTGGTGCAGCTAGCTTTCTGGGTTAAGCGGGCGGGGGTTTTAAGGAGC	CTGAACCTTGTCGCCAGTTGAACGGTGTTTCCTCTGACACATTGGTGCAGCTAGCTTTCTGGGTTAAGCGGGCGGGTGTTTTAAGGAGC
R49528	TTTTCGTCAATTGAATGGTGTTTCCTCCAACACATTGGTGCAGCTGGCTTCGGGGTTAAGCGGGCGGGTGTTTCGGAGGACGCATGACT	TTTTCGTCAATTGAATGGTGTTTCCTCCAACACATTGGTGCAGCTGGCTTCGGGGTTAAGCGGGCGGGGGTTTCGGAGGACGCATGACT
R49529	GTTGAAATATGCTACCCTCTTTGTTTACTGTTGTGCTATCATCCGATAATAGCTTCTTTTGCTTTCGCCGAAAAGCCTTTTAAAAATCT	GTTGAAATATGCTACCCTCTTTGTTTACTGTTGTGCTATCATCCGATAATAGCTTCTTGTGCTTTCGCCGAAAAGCCTTTTAAAAATCT
R49530	CCCTTAACCACTGGCCTTAAATACTCCTGTAACTCTGTGTATTATTTAGGATTTTATTTCACTGGTATAGGGCATAGCCGCCTTAACGC	CCCTTAACCACTGGCCTTAAATACTCCTGTAACTCTGTGTATTATTTAGGATTTTATTTCACTGGTATAGGGCATAGCCGCCCTAACGC
R49531	ACAGGTACAGGATGGCAACAACAATTGCCAGAGTTACACCAGGAATGCACAATCCCTCCATCAGTGCTCAGACTGTCCCCAATAGGCTG	ACAGGTACAGGATGGCAACAACAATTGCCAGAGTTACACCATGAATGCACAATCCCTCCATCAGTGCTCAGACTGTCCCCAATAGGCTG
R49532	AGAGAATCCCATCTCCCCCTTCCCCAACCCCTTTGGTTGCTTTGGGTTGGTCAGATAAGGCTCGGTCTAGTGTGGTGCAAGGGCTATGG	AGAGAATCCCATCTCCCCCTTCCCCAACCCCTTTGGTTGCTTTGGGTTGGTCAGATAAGGCTCGGTCTAGTGTGGTGCAAGTGCTATGG
R49533	ACTGATGAGGTAATGTTTCATGGCCTCTCCAAAAGTAGAAGAACAAGCTACAATAGGCTTCCAAAAAGACATAATTCAGACTGCAACAA	ACTGATGAGGTAATGTTTCATGGCCTCTCCAAAAGTAGAAGAACAAGCTACAATAGGCTTCCAAACAGACATAATTCAGACTGCAACAA
R49534	ATCACAGGCAGGGTGAAGGACTTTGATAGCCAGAGCTGTGAAGTCTGCTTCAGTTAGGAGAGCTTATAGGAATCTGTGTAATCAATAGC	ATCACAGGCAGGGTGAAGGACTTTGATAGCCAGAGCTGTGAAGTCTGCTTCAGTTAGGAGAGCTTATAGGAATCTATGTAATCAATAGC
R49535	TTGAGATATGAGCTGGGTTTAATACTATAGATGTAATGTTATTGTCCTGTGAATCACCTGCAGGTTGGATTATATTACACAGGCAGGGT	TTGAGATATGAGCTGGGTTTAATACTATAGATGTAATGTTATTGTCCTGTGAATCACCTGCAGGTTGGATTATATTACACAGGCAGGGA
R49536	TAGAAAATATCCTGATACAAATAAATCACACTGGCTACACCTGGCCTGTCTGCAAGGAACTTGAAACATTGTATCAACTATTAACTTGC	TAGAAAATATCCTGATACAAATAAATCACACTGGCTACGCCTGGCCTGTCTGCAAGGAACTTGAAACATTGTATCAACTATTAACTTGC
R49537	AGTTCAGTGGTTCCTCACCAAAGAGGAGGCGTGGGGCGGAGGAGAAGGATGAAGGGATCGGCTCCCCAGACATTCTGGAGGAGGAGAAA	AGTTCAGTGGTTCCTCCCCAAAGAGGAGGCGTGGGGCGGAGGAGAAGGATGAAGGGATCGGCTCCCCAGACATTCTGGAGGAGGAGAAA
R49538	TAAAGGCAAGTCTGAGGCAATAGAGGATGGAATAGAAGGACATGCATAGTAAGGCTTCAACAAGTTCATATGACAGAGCTGTGTAGCCT	TAAAGGCAAGTCTGAGGCAATAGAGGATGGAATAGAAGGACATGCATAGTAAGGTTTCAACAAGTTCATATGACAGAGCTGTGTAGCCT
R49539	GGAAATCCCCTGTGGGTTAGCCTGGGTGTTGTGGAACTGGGAATGTGTGGACAGTTGACAGAGGGAAAACTGTGCTACAGTATTAACTG	GGAAATCCCCTGTGGGTTAGCCTGGGGGTTGTGGAACTGGGAATGTGTGGACAGTTGACAGAGGGAAAACTGTGCTACAGTATTAACTG
R49540	TATCCCAAAAAATAGTTTAAAAACGCGAATTATTTATTATATATACAATTATATACAGGTACTTTTTTTTATTGCCCAGCTCACGAGGC	TATCCCAAAAAATAGTTTAAAAACGCGAATAATTTATTATATATACAATTATATACAGGTACTTTTTTTTATTGCCCAGCTCACGAGGC
R49541	CTCTAGTTTTATCTTATCTTGATTATTGTCCAGATATGTGGTCAATTGCTGCAAGGAAAGACCTAACTAAGCAGCTGCTGCCCCAGAAC	CTCTAGTTTTATCTTATCTTGATTATTGTCCAGATATGTGGTCAATTGCTGCAAGGAAAGACCTAATTAAGCAGCTGCTGCCCCAGAAC
R49542	GGAGAGAATTAACATGGCTACCAGCAAACCGACCCTGCAGGTGGAGGGGCGTGTGTGCCAGGGCAGCCAGGAGTGGCAGGGCCAATCTC	GGAGAGAATTAACATGGCTACCAGCAAACCGACCCTGCAGGTGGAGGGGCGTGTGTGCCAGGGCAGCCAGGAGTGGCAGGGGCAATCTC
R49543	CTCATCCTGACCTGACCCTCCCTCATGTGGTACCCTTCCTGCAGGGAGCCAGGTTTTTCACTAAGTTGGACCTTCGTAACGCTTACCAT	CTCATCCTGACATGACCCTCCCTCATGTGGTACCCTTCCTGCAGGGAGCCAGGTTTTTCACTAAGTTGGACCTTCGTAACGCTTACCAT
R49544	GTCATTGTTTGTGGGCAATAGGCATTGCCTCTTGCCAGAGCTACTAGTGTGTCATCTGTCTCAAAGGATGTAAACTAAGTGACACAGAG	GTCATTGTTTGTGGGCAATAGGCATTGCCTCTTGCCAGATCTACTAGTGTGTCATCTGTCTCAAAGGATGTAAACTAAGTGACACAGAG
R49545	ACTCCTTTTGTAGATCTGAGGATGAGAGTCGGACTCTGAGTTGTTCTGAAGAGTATCCCAGTTCCTCTCCGGCACACTCTCTGAACCCG	ACTCCTTTTGTAGATCTGAGGATGAGAGTCGGACTCTGAGTTGTTCTGAAGAGTATCCCAGTTCCTCTCCGACACACTCTCTGAACCCG
R49546	TGTCTCAGGGGGAGTTGGGATATGCAAGAAACACATTTCCATGCCACAAGTGAGTAACAGGGAAAATAGATTCAGGCCCATACGGAGGA	TGTCTCAGGGGGAGTTGGGATATGCAAGAAACACATTTCCATGCCACAAGTGAGTAACAGGGAAAATAGATTCAGGCCCATACGGAGGT
R49547	GAGCTGGGACCAAAGCCTACCATCAGTAACACACTACGCCGCCAGGGACTCAAATCCTGCAGTGCCAGACGTGTCCCCCTGCTTAAGCC	GAGCTGGGACCAAAGCCTACCATCAGTAACACACTACGCTGCCAGGGACTCAAATCCTGCAGTGCCAGACGTGTCCCCCTGCTTAAGCC
R49548	GTCAGATGGTAACAGGTGTCCCAGCAGGGTCAGATGGTGACAGGTGTCCCAGCAGGGTCAGATGGTGACAGGTGTCCCAGCAGGGTGGG	GTCAGATGGTAACAGGTGTCCCAGCAGGGTCAGATGGTGACAGGTGTCCCAGCAGGGTCAGATGGTGACAGGTGTCCCAGCAGGGTGGT
R49549	GTCAGACAGCCAGGGAAGACCAGTCAATGGAGCTCAGGTTTATTTTGCAGTATATTATAACAATCAGTTAATAGATACAAAATTACATC	GTCAGACAGCCAGGGAAGACCAGTCAATGGAGCTCAGGTTTATTTTGCAGTATATTATAACAATCAGTTAATAGATACACAATTACATC
R49550	TCGGGTCCAACCATAACTTCTGCCTCCTGCTCTCCACAGAAACTTCTTATTTCACACCAGAGACGGGGGTCTTCATCCTATCCTCTCGT	TCGGGTCCAACCATAACTTCTGCCTCCTGCTCTCCACAGAAACTTCTTATTTCACACCAGAGACGGGTGTCTTCATCCTATCCTCTCGT
R49551	ACACGCTCTCCCCCCAGCCCTGCCTGCTCCCCCTCCTCTGGGTCAGAGCACGGGTGAGGAACACAGACACTGTCCGAGCCCCAGACAGC	ACACGCTCTCCCCCCAGCCCTGCCTGCTCCCCCTCCTCTGGGTCAGAGCACGGGTGAGGAACACAGACACTGTCCGAGCCCCCGACAGC
R49552	CTGACCACGGTCGTCAGTTGAAAGGTGTTTCCTTCGACACATTTGTGCGGCTGGCATCTGGGTTAAGTGTTAAGAAGCGTGGCTTGGCG	CTGACCACGGTCGTCAGTTGAAAGGTGTTTCCTCCGACACATTTGTGCGGCTGGCATCTGGGTTAAGTGTTAAGAAGCGTGGCTTGGCG
R49553	AAGGGTACCACAGGAGGAAGGAGGATGTCTTCCCTGTAACACACAGCTTTGAGATTGCCTGCAATGACAACAAGCTCAGTCCTATGTTG	AAGGGTACCACAGGAGGAAGGAGGATGTCTTCCCTGTAACACACAGCTTTGAGATTGCCTGCAATGACAACAAGCTCAGTCTTATGTTG
R49554	ATCGTCTGAGACTAGCCACCCGGAAAGCTGATGAAACTGAGGAGTATATCTGTCTGTAATAAAAGCCTTTTGTGGGGAAAAACGAATTC	ATCGTCTTAGACTAGCCACCCGGAAAGCTGATGAAACTGAGGAGTATATCTGTCTGTAATAAAAGCCTTTTGTGGGGAAAAACGAATTC
R49555	CACCCAGCCTGTCACAAGGAGTCGCTAGAGCCAAGTAAAGCCCCCCCCCCCCTGGCCAAACCCTCCCCTGGGCTAATTGTGTGCCGCCC	CACCCAGCCTGTCACAAGGAGTCGCTAGAGCCAAGTAAAGCCCCCCCCCCCCTGGCCAAACCCCCCCCTGGGCTAATTGTGTGCCGCCC
R49556	TATGAATGCATTGATTATATTGTAAAGCCATGAGGCAGGTGTGGATGCTTAGTGAATCAGCCACTAAGTACAGTCTAGAGTTCCCTTTC	TATGAATGCATTGATTATATTGTAAAGCCATGAGGCAGGTGTGGATGCTTAGTGAATCAGCCACTAAGTACAGTCTACAGTTCCCTTTC
R49557	AAGGTAAGGTGCTGGAGGTCCCTCCGCCCCCTCTGGACATCGAGGGGGCCCCGTAATACACTGTACGTGCTATTCTGGACTCTAGATGC	AAGGTAAGGTGCTGGAGGTCCCTCCGCCCCCTCTGGACATCGAGGGGTCCCCGTAATACACTGTACGTGCTATTCTGGACTCTAGATGC
R49558	GAGGCACGCTGGACCTTTTGGAAGGGTTTCGTTCCCTGACGGAACACTACGACCAAGGGTTCAAGGGTTATCATGGAGCGAATCAGTGA	GAGGCACGCTGGACCTTTTGGAAGGGTTTCGTTCCCTGACGGAACGCTACGACCAAGGGTTCAAGGGTTATCATGGAGCGAATCAGTGA
R49559	AAGAGTACCACATGAGGGAGGAGGGTGTCTTCCCTGTAACACACAGCGTTGAGATTGTTGCAATGACAACAAGCTCAGTCTGATGATGC	AAGAGTACCACATGAGGGAGGAGGTTGTCTTCCCTGTAACACACAGCGTTGAGATTGTTGCAATGACAACAAGCTCAGTCTGATGATGC
R49560	CCCAGGCATGGATCAAAGCTGACGAGACATTCAATGTCGTCATCTTCACAGACGAATCAACCGTGGCGTAGTTGTAGCCTACGCCTCAC	CCCAGGCATGGATCAAAGCTGACGAGACTTTCAATGTCGTCATCTTCACAGACGAATCAACCGTGGCGTAGTTGTAGCCTACGCCTCAC
R49561	CTCATCCTGACATGACCCACCAGCATGACAATGCCACTAGCCATACTGCTCGTTCTGTGTGTGATTTCCTGCAAGACAGGAATGTCAAT	CTCATCCTGACATGACCCTCCAGCATGACAATGCCACTAGCCATACTGCTCGTTCTGTGTGTGATTTCCTGCAAGACAGGAATGTCAAT
R49562	ACGGAATACAGATGTCAGGGCTACAGGGCAGCATACCACCCTGAAGGACGGAATACAGATGTCAGGGCAGCATATCAACCTGCAGGATC	ACGGAATACAGATGTCAGGGCTACAGGGCAGCATATCACCCTGAAGGACGGAATACAGATGTCAGGGCAGCATATCAACCTGCAGGATC
R49563	AGGGTGACTCTCCAGGAGTAGGGCTGGAATAAAGACCCTGCAGGTTATGCAGTGATGGAGAAGCAGTTTGGCTTTACTACACTGCAGAC	AGGGTTACTCTCCAGGAGTAGGGCTGGAATAAAGACCCTGCAGGTTATGCAGTGATGGAGAAGCAGTTTGGCTTTACTACACTGCAGAC
R49564	GATCATACCCCAGAGCCTGTAGTGATCAGACCCCAGAGCATGTAGGGATCAGACCCCAGAGCCTGTAGGGATCAGACCTCAGAGCCTGT	GATCATACCCCAGAACCTGTAGTGATCAGACCCCAGAGCATGTAGGGATCAGACCCCAGAGCCTGTAGGGATCAGACCTCAGAGCCTGT
R49565	AGCGCGTGCTACGGGTGGGTGTTGCCATCGTGACCAGTGAACTGAGATAAGGCTGAGCTTTACCTAGCATGGACTTGTAGATGACCTGG	AGCACGTGCTACGGGTGGGTGTTGCCATCGTGACCAGTGAACTGAGATAAGGCTGAGCTTTACCTAGCATGGACTTGTAGATGACCTGG
R49566	TCATTTATGAACATTTTAACATCTTGGCCATGTTCTGTTATAATCTCCACCCGGCACAGCCTGAAGAGGACTGGCCACCCCTCATAGCC	TCATTTATGAACATTTTAACATCTTGGCCATGTTCTGTTATAATCTCCACCCTGCACAGCCTGAAGAGGACTGGCCACCCCTCATAGCC
R49567	CCAACTCCCGACGGACGTCCTCGCGCAAACTACAGCAAGTGGTCGATCAGGGCCCTGTCGTTCCATCCCGCGCCAGCGGCCAGGGGCCG	CCAACTCCCGACGGACGTCCTCGCGCAAACTACAGCAAGTGGTCGATCAGGGCCCTGTCGTTCCATCCCGCGCCAGCGGCCAGGGTCCG
R49568	CCTGTGTGGAGACAGCCCAGAGGAAGGAGCCTGTGGATGGCAGACTGGTCCAGTTCCTGCTCTCCAATCCCACCAACGACGGCGGCCCG	CCTGTGTGGAGACAGCCCAGAGGAAGGAGCCTGTGGATGGCAGACTGGTCCAGTTCCTGCTCTCCAATCCCACCAACGACGGCGGCCAG
R49569	GTTAAAATATGCTTTCTCTCTTTTGTTTACGGAGGTGCTATCCTCAGATAATTTGTGATTTAATGAAAGTTACAATTTTTATAGTAATT	GTTAAAATATGCTTTCTCTCTTTTGTTTACGGAGGGGCTATCCTCAGATAATTTGTGATTTAATGAAAGTTACAATTTTTATAGTAATT
R49570	TACTCAGCACGAGGGGACACCGAGAATGAGGGTGGGTCCTGCAGAGGGAGAGAGTTTTAAGTCCATATACTCTCAGAAAATTTTTCCCT	TACTCAGCACGAGGGGACACCGAGAATGAGGGTGGGTCCTGCAGAGGGAGAGAGTTTTAAGTCCATATACTCTCAGAAAATGTTTCCCT
R49571	ACAGGTACAGGATGGCAACAACAACTGCCCGAGTTACACAAGGAATGCACAATCCCTCCGTCAGTGCTCAGACTGTCCTCAATAGGCTG	ACAGGTACAGGATGGCAACAACAACTGCCCGAGTTACACAAGGAATGCACAATCCCTCCGTCAGTGCTCAGACTGTCCGCAATAGGCTG
R49572	CCTTCATGGTCCTCCTCATCCTGAAGACCTTCATGGTCCTCCTCATCCTGAAGACCTTCATGGTCCTCCTCATCCTGAAGGCCTGCCGC	CCTTCATGGTCCTCCTCATCCTGAAGACCTTCATGGTCCTCCTCATCCTGAAGACCTTCATGGTCCTCCTCATCCTGAAGGCCTGCCGT
R49573	GAGAAACTTTGTAACGGGGAAGGGGAAAAAGAGGGAGGAACATCAGGATTAGTCGCATTAGAAGGGGTGGGAGATGAGGAAATGTTGGA	GAGAAACTTTGTAACGGGGCAGGGGAAAAAGAGGGAGGAACATCAGGATTAGTCGCATTAGAAGGGGTGGGAGATGAGGAAATGTTGGA
R49574	TCTGAAGTCCAGGGTTGTGGTGCAGCAGACTCAGCGTTGCACATAGAAGCACCATGGATAGAGATGGGACTGGGATGGGGGGGTGGGAC	TCTGAAGTCCAGGGTTGTGGTGCAGCAGACTCAGCGTTGCACATAGAAGCACCATGGATAGAGATGGGACTGGGATGGGGGGGGGGGAC
R49575	TTCTGATCTTCTTGATCCCTGCTTTTTAAACTAGCAGCTGATTTCATAGCTGAACCACTTACAGTGCCTTGGGAAAGTATTCGGCCCCC	TTCTGATCTTCTTGATCCCTGCTTTTTAAACTAGCAGCTGATTTCATAGCTGAACCACTTACAGTGCCTTGCGAAAGTATTCGGCCCCC
R49576	TACATGGCTGACCACTGACCTCCGATCTAGGGTTAGATTATTCAACGTCAAGTCCTGGCCTTGACCATCATGAGGGGTTGACAATATCT	TACATGGCTGACCACTGACCTCCGATCTAGGGTTAGATTATTCAACGTCAAGTCCTGGCCTTGACCATCATGAGGGTTTGACAATATCT
R49577	TTCTTTCTCAGAGCCTCTAGTTGAATGTCTCTATCCTTTAGTTGCTTGTCTTTCTCTTCCAGTTGGTTTTCTTTCTCTCTCACTTCCTG	TTCTTTCTCAGAGCCTCTAGTTGAATGGCTCTATCCTTTAGTTGCTTGTCTTTCTCTTCCAGTTGGTTTTCTTTCTCTCTCACTTCCTG
R49578	GATGCCAGCAGCCACGGTTGCGGTGCCAGTCTGGGCATGCTCGTCAAACTTCTCTGCGGTGATGAAGTCGACGGGGAGGGTGATCTTGA	GATGCCAGCAGCCACGGTTGCGGTGCCAGTCTGGGCATGCTCGTCAAACTTCTCTGCGGTGATGAAGTCGACGGGGAGGTTGATCTTGA
R49579	ACCTGAAGGACGTGACCCACAACATCCACTATGAGACATTCCGCGTCAGGAGACTGAACGAGAGGAACCTGACCGTCCACGGTCTGGCC	ACCTGAAGGACGTGACCCACAACATCCACTATGAGACATTCCGCGTCAGGAGACTGAACGAGAGTAACCTGACCGTCCACGGTCTGGCC
R49580	GAAGTGTAGAGAGAGATGAGTTTAGAGACGTAGTGACAGTAAATCTGAGATATTTCCTGTCTAGGACCAGGGTCTGAGAAGCAGCCAGC	GAAGTGTAGAGAGAAATGAGTTTAGAGACGTAGTGACAGTAAATCTGAGATATTTCCTGTCTAGGACCAGGGTCTGAGAAGCAGCCAGC
R49581	GTTGAAATATGCTACTCTCTTTGTTTAATGTTGTGCTATCATCAGATAATAGCTTCTTATTAGCGTCCCCTATCCTAGAGAGGCTAAAG	GTTGAAATATGCTACTCTCTTTGTTTACTGTTGTGCTATCATCAGATAATAGCTTCTTATTAGCGTCCCCTATCCTAGAGAGGCTAAAG
R49582	TAAAAAATATCCTATAAATCACATTGGCTACACATGGCCTGTCTGCATCGAACTTGAAACATTGTATCAACTTTTAACTTGGGTCAGGC	TAAAAAATATCCTATAAATCACATTGGCTACACATGGCCTGTCTCCATCGAACTTGAAACATTGTATCAACTTTTAACTTGGGTCAGGC
R49583	GACGGGGGCTGGGATTAATAAATAAATATAGGACAACACAAACACCACGACAAGAGAGACACCACAACACTACATAAAGAGAGACCTAA	GACGGGGGCTGGGATTAATAAATAAATATAGGACAACACAAACACCACGACAAGAGAGACACCACAACAATACATAAAGAGAGACCTAA
R49584	CTGACTTCAGTCAATGTTTCCTTCGACACATTGGTGCAGCTGGCTTCCGGGTTGAGTGGGTAGGTGTTAAGAAGCGTAATTTGGCGGGT	CTGACTTCAGTCAATGTTTCCTTCGACACATTGGTGCAGCTGGCTTCCGGGTTGAGTGGGTAGGTGTTAAGAAGCGTAATTTGGCGGGG
R49585	ATGGGCAGCACATGAGGGAGGAGGATGTCTTCCCTGTAACGCATAGAGGTGAGATTGCCTGCAATGACAACAAGCTCAGTCGGATGATG	ATGGGCAGCACATGAGGGAGGAGGATGTCTTCCCTGTAACGCATAGAGGTGAGATTGCCTGCAATGACAACAAGCTCAGTCTGATGATG
R49586	CTGACTTCGGGCATCAGTTGAACAGTGTTTCCTCTGACACATTGATGCAGCTGGCGTCCGGATTAAGAGGGTGCGTGTTAAGGAGCGAG	CTGACTTCGGGCATCAGTTGAACAGTGTTTCCTCTGACACATTGATGCAGCTGGCTTCCGGATTAAGAGGGTGCGTGTTAAGGAGCGAG
R49587	TGAAGAAGCCAGATGTGGAGGTCCTGGGCTGGCGGGGGTACACATGGTCTGCGGTTGTGAGGCTGGTTGGATGTACTGCCAAATTCGCA	TGAAGAAGCCAGATGTGGAGGTCCTGGGCTGGCGGGGTTACACATGGTCTGCGGTTGTGAGGCTGGTTGGATGTACTGCCAAATTCGCA
R49588	TGTGGGGAGGGGGGGGCTGGTGGGGAGGGTGTGTGAGGTGGGGGGGAGAGTGGTGTGTGTGTGTGTGGGGAGAGTGGTGGGGGGGGGGG	TGTGGGGAGGGGGGGGCTGGTGGGGAGGGTGTGTGAGGTGGGGGGGAGAGTGGTGTGTGTGTGTGTGGGGAGAGGGGTGGGGGGGGGGG
R49589	CTCATCCTGACATGACCCTCCAGCATGACAATGCCACCAGCCATACTGCTCGTTCTGTGCATGATTTCCTGCAAGACAGGAATGTCAGT	CTCATCCTGACATGACCCTCCAGGATGACAATGCCACCAGCCATACTGCTCGTTCTGTGCATGATTTCCTGCAAGACAGGAATGTCAGT
R49590	CGCGGGCACACCTGGGTATAGCCGGGGGGGGGGAGCTGAATGGGGCCTGCATCTCCACCGCAACCTCTGACAGGCAGCCAGCGCCTCCT	CGCGGGCACACCTGGGTATAGCCGGGGGAGGGGAGCTGAATGGGGCCTGCATCTCCACCGCAACCTCTGACAGGCAGCCAGCGCCTCCT
R49591	AAGGGTACCGCATGAGGGAGGAGGATATCTTCTCTAACGCACAGCATTGAGATTGCCTGCAATGACAACCAGCTCAGTCTGATGATGCT	AAGGGTACCGCATGAGGGAGGAGGATGTCTTCTCTAACGCACAGCATTGAGATTGCCTGCAATGACAACCAGCTCAGTCTGATGATGCT
R49592	GAGGAGGGGAGGGCCCTCGGAGTGTGGTGTCAGGAAAATAACCTCTTACTCAATGTCAGCAAAACAAAATAGATGATCGTGGACTTCAG	GAGGAGGTGAGGGCCCTCGGAGTGTGGTGTCAGGAAAATAACCTCTTACTCAATGTCAGCAAAACAAAATAGATGATCGTGGACTTCAG
R49593	CGCGACACAAAACACAGAAATAAAAATATAATTCATGCCTTACCTTTGAAGACCTTGTTCTGTTGGCACTCCAATATGTCCCATAAACA	CGCGACACAAAACACAGAAATAAAAATATAATTCATGCCTTACCTTTGAAGATCTTGTTCTGTTGGCACTCCAATATGTCCCATAAACA
R49594	TGTGTCAGCCCCCTCTCCTCCTCTCCTCTCCTCTCTTCTCCTCCTCCTCTCCTCCTCTCCTCATCATGCCGACACATTACAGTCATTAG	TGTGTCAGCCCCCTCTCCTCCACTCCTCTCCTCTCTTCTCCTCCTCCTCTCCTCCTCTCCTCATCATGCCGACACATTACAGTCATTAG
R49595	TGTGATGTTCGGATGTACCAATCCTGTGCAGGTGTTGTTACACGTGGTCTGCCGCTGCGAGGGCGATCTGCTGTCCGTCCTGTCTCCCT	TGTGATGTTCGGATGTACCAATCCTGTGCAGGTGTTGTTACACGTGGTCTGCCGCTGCGAGGTCGATCTGCTGTCCGTCCTGTCTCCCT
R49596	AATGGTACCCTATGAGGGAGGAAGATGTCTTCCCTGTAACGCACAGCGTTGAGATTGCTTGCAACGACAACGAGCTCAATCCGATGATG	AATGGTACCCTATGAGGGAGGAAGATGTCTTCCCTGTAACGCACAGCGTTGAGATTGCCTGCAACGACAACGAGCTCAATCCGATGATG
R49597	CGCTGGAGAGTCTGGTTGCCTACAGGCGCTGGAGAGTCTGGTTGCCTGCAGGATCTCGAAGGCTGAAGACATAAGAGGAAGCGGATAAC	CGCTGGAGAGTCTGGTTGCCTACAGGCGGTGGAGAGTCTGGTTGCCTGCAGGATCTCGAAGGCTGAAGACATAAGAGGAAGCGGATAAC
R49598	CTAACTAACTGGTCTGACTGAAACAGCCTGCAGTTTAACTGGTCTGACTGAAACAGCCTGCAGGCTCATCCTGACATGACCCTCCAGCA	CTAACTAACTGGTCTGACTGAAACAGCCTGCAGTTTAACTGGTCTGACTGAAACAGCCTGCAGGCTCATCCTGACATGACCCTCCATCA
R49599	TGACAGCATTCCCTCCCCCATATGCCCCCCTAGGCACAACTATGACATCATAACCAACAAAAATGGGTCCCAACTCCTGCAGCTCTGTC	TGACAGCATTCCCTCCCCCATATGCCCCCCTAGGCACAACTATGACAACATAACCAACAAAAATGGGTCCCAACTCCTGCAGCTCTGTC
R49600	ATAAGCAGTCAGAGTGGACCGACGGGTCCCCCTGGGGCTACAGTGATTGGATGCCCTGTCACCCAGACACACAGACAGACAAGCAGGCT	ATAAGCAGTCAGAGTGGACCGACGGGTCCCCCTGGGGCTACAGTGATTGGATGCCCGGTCACCCAGACACACAGACAGACAAGCAGGCT
R49601	CTGACTTCGGCGGTCAAATGAGCTGTGTTTCCTCCGACACATTGGTGCGGCTGGTTTCCCGGGATAAGCGGGCAGGGGTTAAGGAGCGC	CTGACTTCGGCGGTCAAATGAGCTGTGTTTCCTCCGACACATTGGTGCGGCTGGTTTCCCGGGATAAGCGGGCAGGTGTTAAGGAGCGC
R49602	GAATACTTAATTTGAAAATTAATGGGCCGTGTTTTTTGCCCTCTTCTGGCACTTAAGTCACTTAGCAGCCACAACATCAGTCCTCCCCC	GAATACTTAATTTGAAAATTAATGGGCCGTGTTTTTTGCCCTCTTCTGGCACTTAAGTCACTTAGCAGCCACAACATCAGTCCTCCCTC
R49603	GTTAAAATATGATTTTCTCTCTTTGTTTACGGAGGGGCTATCCTTAGATAATAGCATCGTTTGCTTTCGCTGAAAAGCCTTTTTGAAAT	GTTAAAATATGATTTTCTCTCTTTGTTTACGGAGGTGCTATCCTTAGATAATAGCATCGTTTGCTTTCGCTGAAAAGCCTTTTTGAAAT
R49604	TTTTGTATCTCTTGCCTCTGCATGTCTCTCTGTTTGGCCACACTCCTCTCCAGACACTGCCTTCTAGCCTGGGCTGATTGCAGCTCATT	TTTTGCATCTCTTGCCTCTGCATGTCTCTCTGTTTGGCCACACTCCTCTCCAGACACTGCCTTCTAGCCTGGGCTGATTGCAGCTCATT
R49605	TGTAGTGTATTGGAGCACGCAGGTGTAGAGGAGTGGAGCCCGCAGGTGTAGAGGAGTGGAGCCCGCAGGTGTAGAGGAGTGGAGCCCGC	TGTAGTGTATTGGAGCACGCAGGTGTAGAGGAGTGGAGCCCGCAGGTGTAGAGGAGTGGAGCCCGCAGGTGTAGAGGAGGGGAGCCCGC
R49606	GGGGGGCAGAGAGCAGTCAGGCTACACACAACACAGTCGAAGCCCAGGGTACGCACCAACTCCTCACATGCCCTGTAGGGGGGGACAGA	GGGGGGCAGAGAGCAGTCAGGCTACACACAACACAGTCAAAGCCCAGGGTACGCACCAACTCCTCACATGCCCTGTAGGGGGGGACAGA
R49607	GGGTCATAGTGGCTGTAGATTGACAGAATCAGGACCAAGGCAGAGCAGACTGGAGCAGGGGAAATCATAAGACAAGAGGTTAATCTCCC	GGGTCATTGTGGCTGTAGATTGACAGAATCAGGACCAAGGCAGAGCAGACTGGAGCAGGGGAAATCATAAGACAAGAGGTTAATCTCCC
R49608	GAGGCTACATTTATTCCGCTACCCAAGAATAGTAAAGCCCCCTTTACTGGCTCAAAGAGCCGACCAATCAGCCTGTTGCTCTCTCGGGC	GAGGCTACATTTATTCCGCTACCCAAGAATAGTAAAGCCCCCTTTACTGGCTCAAAGAGCCGACCAATCAGCCTGATGCTCTCTCGGGC
R49609	TGCCCGGGCCTGCCACAAGGAGACGCTAGAGCGCAATGAGCCAAGTAAAGCCCCCCCCCACCCCCAGGACGCCGCTGGGCCAAATGTGT	TGCCCGGGCCTGCCACAAGGAGACGCTAGAGCGCAATGAGCCAAGTAAAGCCCCCCCCCACCCCCAGGACGCCGCTGGGCCACATGTGT
R49610	ATAACTGTAGGATTTTTTTTGTAAGGGTATAGAAAACACTATATAAAGCTACTACATGTAAATGAATAAGGGAGTTCCAGATAATTTTT	ATAACTGTAGGATTTTTTTTGTAAGGGTATAGAAAACACTATATAAAGCTACTACATGTAAATGAATAAGGGAGTTCCAGATCATTTTT
R49611	TCCCAAACCCATATTTCCTATAGCTTGGCCCTGCTACCGCTGTGCTGGGTCAAACCCTCTAATTCATATCGTCCCAGTCCACTCTTCTC	TCCCAAACCCATATTTCCTATAGCTTGGCCCTGCTACCGCTGTGCTGGGTCAAACCCTCTAATTCATATCGTCCCAGTCCACTCCTCTC
R49612	TGCCAGCGTGTGTGTTTCACTGTCCAATCAGAGGCTCGAACGTGATCTGAGTGTCTGATCTGAGGCTGTTTGCTCTCTTGCGCCTAAAC	TGCCAGCGTGTGTGTTTCACTGTCCAATCAGAGGCTCGAACGTGATCTGAGTGTCTGATCTGAGGCTGTTTGCTCTCTTGCGCATAAAC
R49613	TGATTCACAGGACAGGACAATAACATTACATCTATAGTATTAAACCCAGCTCATATCTCAACCTGCAGGGAAGAGCGTGTTCCACGACG	TGATTCACAGGACAGGACAGTAACATTACATCTATAGTATTAAACCCAGCTCATATCTCAACCTGCAGGGAAGAGCGTGTTCCACGACG
R49614	CGCCTGGCCCGCCACAAGGAGAGGCTAGAGCGCGATGAGCCAAGTAACTATGGGACTCCCGGTCACGGCCGGTTGTGACACTGCCTGGG	CGCCTGGCCCGCCACAAGGAGACGCTAGAGCGCGATGAGCCAAGTAACTATGGGACTCCCGGTCACGGCCGGTTGTGACACTGCCTGGG
R49615	TGCCTTGGTGGAAGAGTGGGGTAACATCTCATAGCAAGAACTGGCACATCTGGTGCAGTCCACGAGGAGGAGATGCACTGCAGTACTTA	TGCCTTGGTGGAAGAGTGGGGTAACATCTCATAGCAAGAACTGGCACATCTGGTGCAGTCCACGAGGAGGAGATGCACTGCAGTACGTA
R49616	GATACCACTCTGACGTTTGACTAGATGGTGGACCTGTCCATCCGGCTGGATAACCTTCTGGCTACCTGTGGACGTCTGGATCGGGGCCT	GATACCACTCTGACGTTTGACTAGATGGTGGACCTGTCCATCCGGCTGGATAACCTGCTGGCTACCTGTGGACGTCTGGATCGGGGCCT
R49617	CTCTAGTTTTGTCTTAATGTGATTATTGTCCAGTCATATGGTCAACTGCTGCAAAGAAAGACCTCGTTAAGCTGCAGCTGTCCCAGAAC	CTCTAGTTTTGTCTTAACGTGATTATTGTCCAGTCATATGGTCAACTGCTGCAAAGAAAGACCTCGTTAAGCTGCAGCTGTCCCAGAAC
R49618	AGGGACTGGTGCACTTCACAAAATAGATGACATCATGAGGTTGGAAAATGATGTGGATATATTGAAGCAACATCTCAAGACATCAGTCA	AGGGACTGGTGCATTTCACAAAATAGATGACATCATGAGGTTGGAAAATGATGTGGATATATTGAAGCAACATCTCAAGACATCAGTCA
R49619	TACCCAGTACTCTGTATGCCATGGGCTCTCCAACTCTGTTCCTGCAGCTACCCAGTACTCTGTATGCCATGGGCTCTCCAACTCTGTTC	TACCCAGTACTCTGTATGCCATGGGCTCTCCAACTCTGTTCCTGCAGCTACCCAGTACTCTGTATTCCATGGGCTCTCCAACTCTGTTC
R49620	TGTGAAAACACACACACACACACACACACACACAAACAGGCAGACGCACACACATACACACACACAAACAGGCAGATGCCCACACATAC	TGTGAAAACACACACACACACACACACACACACAAACAGGCAGACGCACACACATACACACACACAAACACGCAGATGCCCACACATAC
R49621	ACAGGTACAGGATGGCAACAACAACTGCCCGAGTTACACCTGTAACGCACAATCCCTCCATCAGTGCTCAGACTGTCCGCAACAGGCTG	ACAGGTACAGGATGGCAACAACAACTGCCCGAGTTACACCTGGAACGCACAATCCCTCCATCAGTGCTCAGACTGTCCGCAACAGGCTG
R49622	CCAGAACAGACAGGCTAACTCACAGAGAGAGGAGGCTGATCACAGCTCAATTCCTACAGGCTAGAACAGACAGGCGCCTTTGAATTGAC	CCAGAACAGACAGGCTAACTCACAGAAAGAGGAGGCTGATCACAGCTCAATTCCTACAGGCTAGAACAGACAGGCGCCTTTGAATTGAC
R49623	GGTAAGAGAAAAAAACAGGACAAGTACATAAAAATCATTAACTCAATAGACAAGAAAACATAACGTGAACAATGCATTCATTATTTGTT	GGTAAGAGAAAAAAACAGGACAAGTACATACAAATCATTAACTCAATAGACAAGAAAACATAACGTGAACAATGCATTCATTATTTGTT
R49624	AAGGGAGGAGGATGTCTTCCCTGTAACGCACAGCATTGAGATTGCCTGCAGTGACAACAAGCTCAGTCCGATGGTGCTGTGACACACCC	AAGGGAGGAGGATGTCTTCCCTGTAACGCACAGCATTGAGATTGCCTGCAGTGACAACAAGCTCAGTCCGATGGTGCTGTGACACACCG
R49625	ACGATGGTTATTATTGATTCTGTTAGTTTGAGTAGCTCCTCCGTGATTAAAGAGAGGAGAGGTGTTTACGTCCTGCAGGCTGTACTGGT	ACGATGGTTATTATTGATTCTGTTAGTTTGAGTAGCTCCTCCGTGATTAAAGAGAGGAGAGGTGTTTACGTCCTGCAGGCTGTACTGGG
R49626	CTCTCCTTCACTGCATCCAACGTGAGTAAAACATTTAAACGTGTTAACCCTCGCAAGGCTGCCGGCCCAGACGGCATCCCTAGCCACGT	CTCTCCTTCACTGCATCCAACGTGAGTAAAACATTTAAACATGTTAACCCTCGCAAGGCTGCCGGCCCAGACGGCATCCCTAGCCACGT
R49627	ACTATACGCGCTCCAGGAACGGGTTTGGAGAGCCCTGCTGTCATCAAATCCAACTGTATTAGTCACATGCACCAAATACAACCTCACAG	ACTATACGTGCTCCAGGAACGGGTTTGGAGAGCCCTGCTGTCATCAAATCCAACTGTATTAGTCACATGCACCAAATACAACCTCACAG
R49628	GTTGAAATATGTTCTCTCTTTGTTTACAGAGGTGCTACCCTCAGATAATAACATTGTTTGCTTTCGCTGAAAAAACTTTTTGAAATCTG	GTTGAAATATGTTCTCTCTTTGTTTACAGAGGTGGTACCCTCAGATAATAACATTGTTTGCTTTCGCTGAAAAAACTTTTTGAAATCTG
R49629	CCTGTTGACTCTCCCACCTCGACAGTCTTCACAGTTCCACTCACAGATTGTCCGTGTGCTCCTGCAGGGTTGAAATATGCTTCTCCCTC	CCTGTTGACTCTCCCACCTCGACAGTCTTCACAGTTCCACTCACAGATTGTCCGTGTGCTCCTGCAGGGTTGAAATATGCTTCTCTCTC
R49630	AGATACTGAGAGCTACAGTATTGTTGGAGTTGTTCGCCATGGGAAAACGATTAACTAGATGAACATTTTAAACATGCTTTCTGAAGAAT	AGATACTGAGAGCTACAGTATTGTTGGAGTTGTTCGCCATGGGAAAACGATTAACTAGATGAACATTTTAAAAATGCTTTCTGAAGAAT
R49631	GAGGAAACTGTTTAATGTGGGTATAATCATGTGTGTGTGTGTGTGTGTGTGTGTGTGTGGCTTGAAAGAGGAGCACAGCTAATCAATTT	GAGGAAACTGTTTAATGTGGGTATAATCATGTGTGTGTGTGTGTGTGTGTGTGTGTGTGGCTTGAAAGAGGAGCACAGCTAATCAATTA
R49632	CCTATGATATGAAGCCAGTTTGACTCTGACAGTTGAACTTGAGGTGAGGAAGACTTACAAGAGATAAGGCCTACCAGAGATAGTCTTAT	CCTATGATATGAAGCCAGTTTGACTCTGACAGTTGAACTTGAGGTGAGGAAGACTTACCAGAGATAAGGCCTACCAGAGATAGTCTTAT
R49633	AAATCGCGCACAGAACGAGCAGTATGGCTGGTGACATTGTCATGCTGGAGGGTCATGTCAGGATGAGCGTGCAGGAAGGGGACTTCATG	AAATCGCGCACAGAACGAGCAGTATGGCTGGTGACATTGTCATGCTGGAGGGTCATGTCAGGATGAGCGTGCAGGAAGGGTACTTCATG
R49634	GTCATCAGGGTCATACAGCTTGTCTCATGCTGGCGACGCTGCTGCTGCCTACCTCGGCCTGCACCCCTTGAACCTCAACGGGGCTGGGG	GTCATCAGGGTCATACAGCTTGTCTCATGCTGGCGACACTGCTGCTGCCTACCTCGGCCTGCACCCCTTGAACCTCAACGGGGCTGGGG
R49635	GACTGGGGTTACAAAAATATATACATAAATATAGGACAAAACACACATAATGAAAAGTGAGACAACACTTCACAAACAGAGACCTAAGA	GACTGGGGTTACAAAAATATATACATAAATATAGGACAAAACACACATAATGAAAAGTGAGACAACACTTCACAAAGAGAGACCTAAGA
R49636	GTTGAAATATGCTACTCTGTTTACTGTTGTGCTATCATCAGGTAATAGCTTCTTATGCTTTCGCCGAAAAGCCTTTTTTAAATCTGACA	GTTGAAATATGCTACTCTGTTTACTGTTGTGCTATCATCAGGTAATAGCTTCTTATGCTTTCGCCGAAAAGCCTTTTTAAAATCTGACA
R49637	ATGGCCAAACATACAGGTTGACTGTATAGGAGAGCACTCTGACTCACACACATATCATCAGTTTGATTTTACTGCAGGGCTTCAAGCTC	ATGGCCAAACATACAGGTTGACTGTATAGGAGAGCACTCTGACTCACGCACATATCATCAGTTTGATTTTACTGCAGGGCTTCAAGCTC
R49638	CCCTAGTTTCTACCTTCTCAACAACACTATCAACAAGGCAGGTCCTGCAGGGCCATCACTGCGGAACTCTGGAAGCGCAGGTCGGTCTT	CCCTAGTTTCTACCTTCTCAATAACACTATCAACAAGGCAGGTCCTGCAGGGCCATCACTGCGGAACTCTGGAAGCGCAGGTCGGTCTT
R49639	GGTCAATTCTTGGTCCTGTACCTTTTAGTGTTACATTAATAATATCAACTTAAAAGTTTTACCTGCACTCGTATGCCGTCTTCTGCTTG	GGTCAATTCTTGGTCCTGTACGTTTTAGTGTTACATTAATAATATCAACTTAAAAGTTTTACCTGCACTCGTATGCCGTCTTCTGCTTG
R49640	CTCATCCTGACATGACCCTCCAGCATGACAATGCCACCTGCCATACTGCTCGTTCTTTGCATGATTTCCTGCAAGACAGGAATGTCAGT	CTCATCCTGACATGACCCTCCAGCATGACAATGCCACCTGCCATACTGCTCGTTCTTTGCATGATTTCCTGCAAGACAGGAATGTCAGG
R49641	ATGGAGTGTGGAAGTGGTAGTGAGATGTCTAAACTACCTACCCTATTCCCTAACATTATCCACTCTTCATTCATGATTTTCCGTAATCA	ATGGAGTGTGGAAGTGGTAGTGAGATGTCTAAACTACCTACCCTATTCCCTAACATTATCCCCTCTTCATTCATGATTTTCCGTAATCA
R49642	TCTGGGAGGGTGTCTCGCTGGTCTGGGTGGGGAGTCTATTGATCTGTTGCTCCTGTGTGAAGTGTTGGGGATACGTTTGAGAGCGATGT	TCTGGGAGGGTGTCTCGCTGGTCTGGTTGGGGAGTCTATTGATCTGTTGCTCCTGTGTGAAGTGTTGGGGATACGTTTGAGAGCGATGT
R49643	GAGACAGCGTGGAGGAGCTGGTCCAAGTCTGCTGGGTCTGTCATGGCCAGTTCCTACTATAAGGGCACAGGGCGAGACCCAAATGCAGA	GAGACAGCGTGGAGGAGCTGGTCCAAGTCTGCTGGGTCTGTCATGGCCAGTTCCTACTATAAGGGCACAGGGCGAGACCCAGATGCAGA
R49644	CACCCAGGGTTGTCCGGGTTAGGGGAGGGTTTGCCCGGGGGGGGGGCTTTACTTGGCTCATCGCGCTCTAGCGACACCTTGTGGCAGGA	CACCCAGGGTTGTCCGGGTTAGGGGAGGGTTTGCCCGGGGGGGGGGCTTTACTTGGCTCATCGCGCTCTAGCGACACCTTGTGGCAGGG
R49645	GGCTGCACGCAGGCTGCTTCACACCATGGCACCCTCTGCAACCTGTGTGTTTGTATGTGTGTGTGTGTGTGTGTGTGTGTGTGTGTGTT	GGCTGCACGCAGGCTGCTTCACACCATGGCACCCTCTGCAACCTGTGTGTTTGTATGTGTGTGTGTGTGTGTGTGTGTGTGTGTGTGTG
R49646	ATGGTTCCCATTGGGCCCCTAAACGTCCAATGGGGGTCTTTCTCTTTCGAAAAACCCTATTGTATCACAATCACCTTCATCGTAACAAT	ATGGTTCCCATTGGGCCCCTAAACGTCCAATGGGGTTCTTTCTCTTTCGAAAAACCCTATTGTATCACAATCACCTTCATCGTAACAAT
R49647	CTGTAGTTTAATCTAATCTTCACTATTTCCTGGTGATATGGTCAAGTGCTGCACATAAGGACCTAGATAAGCTGCAGCTGGTCTAGAAC	CTGTGGTTTAATCTAATCTTCACTATTTCCTGGTGATATGGTCAAGTGCTGCACATAAGGACCTAGATAAGCTGCAGCTGGTCTAGAAC
R49648	AAGGGTACCACATGAGGGAGGAGGATGTCTTCCCTGTAACGCACAGCGTTGAGATCGACTGCAATGACAACTAGCTAATTCCAATTACG	AAGGGTACCACATGAGGGAGGAGGATGTCTTCCCTGTAACGCACAGCGTTGAGATCGACTGCAATGACAACTAGCTAATTCCAATTATG
R49649	AATGGATCAGTGGTTTTAATTAAAAACGAGACACATTAATTCAGTCTCTTCAATGTCTATTTTGAGTGAGCGATATGGAGTCATTTAAT	AATGGATCAGTGGTTTTAATTAAAAACGAGACACATTAATTCAGTCTCTTCAATGTCTATTTTGAGTGAGCGATATGGAGTCGTTTAAT
R49650	AGACTCCATTGTAGCTAGCAGGCCCTGGCCCTGCAGGGAGCCAGGTTTTTCACTAAGTTGGACCTTCGTAACTCTTACCATCTCGTGCG	AGACTCCATTGTAGCTAGCAGGCCCTGGCCCTGCAGGGAGCCAGGTTTTTCACTAAGTTGGACCTTCGTAACGCTTACCATCTCGTGCG
R49651	CGCGACACAAAACGCAGAAATAAAATATAAATCATGCCTTACCTTTGACAAGCTTCTTTTGTTGGCACTCCAATATGTCTATATATATC	CGCGACACAAAACGCAGAAATAAAATATAAATCATGCCTTACCTTTGACGAGCTTCTTTTGTTGGCACTCCAATATGTCTATATATATC
R49652	TGACCCTCCAGTAGCTGTTACACTCCACTTAAAGTAGACAGAGAGAGAGAGAGAGAGAGAGAGAGAGAGATGAAGAGAGAGACAGAGAG	TGACCCTCCAGTAGCTGTTACACTCCACTTAAAGTAGACAGAGAGAGAGAGAGAGAGAGAGAGAGAGAGATGAAGAGAGAGAGAGAGAG
R49653	TGTAGAGGAGTGGAGCCCGCAGGTGTAGTGGAGTGGAGCACGCAGGTGTAGAGGAGTAGAGGAGTGGAGACCTGCAGGATCTCGAAGGC	TGTAGAGGAGTGGAGCCCGCAGGTGTAGTGGAGTGGAGCACGCAGGTGTAGAGGAGTAGAGGAGTGGAGCCCTGCAGGATCTCGAAGGC
R49654	CCTCCAGTGGGAATCCCATCTCACACAACTGGGACACGGTGGAGTCGTCCAGGACTGGGGCTGAGAGATAGAGAGAGCGAGCGAGGAGG	CCTCCAGTGGGAATCCCATCTCACACAACTGGGACACGTTGGAGTCGTCCAGGACTGGGGCTGAGAGATAGAGAGAGCGAGCGAGGAGG
R49655	GGTGTGCGGCCGTCCGGAGGGGCTCCTAAGGGCTGTCTGCCGGGGCTGGACTTTGTCTCGCTGTCCGCCAATGTCTTTCAGTGTCTGCC	GGTGTGCGGCCGTCCGGAGGGGCTCCTAAGGGCTGTCTGCCGGGGCTGGACTTTGTCTCGCTGTCCGCCAATGTCTTTCAGTGTCTGCG
R49656	TGTCACACATCTTCTCCATTATCCCCTGGGTATTTATACCTGAGTTTTCTGTCTGTCTGTGCCAGTTTGTTTTGTTTTGTCAAGTCAAC	TGTCACACATCTTCTCCATTATCCCCTGGGTATTTATACCTGAGTTTTCTGTCTGTCTGTGCCAGTTCGTTTTGTTTTGTCAAGTCAAC
R49657	GACTCGAAGGAGGGGCCACAGTACATGCACTTCAGCACCTTCGCGGCATCCTCCTTGCCCTCCATCTCCAGCAGGGAGCGCTTGCGAGG	GACTCGAAGGAGTGGCCACAGTACATGCACTTCAGCACCTTCGCGGCATCCTCCTTGCCCTCCATCTCCAGCAGGGAGCGCTTGCGAGG
R49658	CAGTCTATGGACAAGGTATGACAGCAATCAATGCTTTGGTTTAGTTTCCCTGGCACTGTTTCCACATGCTAACGTTTCAGCATTTTTGG	CAGTCTATGGACAAGGTATGACAGCAATCAATGCTTTGGTTTAGTTTCCCTGGCACTGTTTCCACATGCTAACGTTTCAGCATTTGTGG
R49659	ATCTATACCTGCTAGTAAAGGTGTCAGGACGACCTGCAGGATCTCGAAGGCTGAAGACATAAGAGGAAGCGGATAACGATTCTTCACTG	ATCAATACCTGCTAGTAAAGGTGTCAGGACGACCTGCAGGATCTCGAAGGCTGAAGACATAAGAGGAAGCGGATAACGATTCTTCACTG
R49660	AAAACGTTAAACTCTTGCTATAAAAGATGGATGTAATAACATTGTTCACTATAGTATAAATAACATGTGGGCTTAAATAATATGACTAA	AAAACGTTAAACTCTTGCTATAAAAGATGGATGTAATAACATTGTTCACTATAGTATAAATAACACGTGGGCTTAAATAATATGACTAA
R49661	ATACAGTGTAACTAGCTAGCTACTGTAGCCATGTCGAATCATCCGGTGGACGGAGAAAAAGTAGCATTTGTAACGATAATGTATGAGTT	AGACAGTGTAACTAGCTAGCTACTGTAGCCATGTCGAATCATCCGGTGGACGGAGAAAAAGTAGCATTTGTAACGATAATGTATGAGTT
R49662	GGTTGGAAGGTTAGATCTACTTGGCCGGAAACCAGCTGCCAAGCTCTCTATCTACACTGCACTACTGTCGACGTGAGCAGAAGTGATAA	GGTTGGAAGGTTAGATCTACTTGGCCGGAAACCAGCTGCCAAGCTCTCTATCTACACTGCACTACTGTCGATGTGAGCAGAAGTGATAA
R49663	ACACAACATTCTTTGTTTATCATTGGGTCAAAACTACAGAACAATACAAAACAAGCCAACACACATGGTTAATGTTCTGAGAATATTTT	ACACAACATTCTTTGTTTATCATTGGGTCAAAACTACAGAACAATACAAAACAAGCAAACACACATGGTTAATGTTCTGAGAATATTTT
R49664	AAGAGTTTAGAAAAGTACTTTACAAACATGGCAGAGAATTCGACATATTACCTGCTGAAATGAATACATTATGTTTGTGTGGTTTTTTT	AAGAGTTTAGAAAAGTACTTTACAAACATGGCAGAGAATTCGACATATTACCTGCTGAAATGAATACATTATGTTTGTGTGTTTTTTTT
R49665	CTAACTAACTACTGGCAACAATACCACAAGCAATGCATGTGTGTGTGTGTGTGTTGTGTGTGTGTGTGTGTTGTGTTTGACCCACTTGA	CTAACTAACTACTGGCAACAATACCACAAGCAATGCATGCGTGTGTGTGTGTGTTGTGTGTGTGTGTGTGTTGTGTTTGACCCACTTGA
R49666	GTCTGGGGCCGCTGGGCTACTCTGACCCCGAGGACCAGCCGGAGGATGGGGGGGGCACCATTCTGAGGGATGGCACTGAAGGAGGGATG	GTCTGGGGCCGCTGGGCTACTCTGACCCCGAGGACCAGCCGGAGGATGGGGGTGGCACCATTCTGAGGGATGGCACTGAAGGAGGGATG
R49667	CTCATCCTGACATCACCCTCCAGCATGACAATGCCACCAGCCGTACTGCTCGTTCTGTGCGTGATTTCCTGCAAGACAGGAATGTCAGT	CTCATCCTGACATCACCCTCCAGCATGACAATGCCACCAGCCGTACTGCTCGTTCTGTTCGTGATTTCCTGCAAGACAGGAATGTCAGT
R49668	ATGTGTGGGCGAGCAGTTTGTTGATGTCAACGTTGTGAACAGAGTGCATCATGGTGGCGGTGGGGTTATGATATGGGCAAGCATAAGGA	ATGTGTGGGCGAGCAGTTTGTTGATGTCAACGTTGTGAACAGAGTGCATCATGGTGGCGGTGGGGTTATGATATGGGCAAGCATAAGGT
R49669	ACCTGATTAGAGACATAGAAGAGGGTTTGGGAATGACCGTCCAGAATAAAGCCCAGGTGACCGAGGGAGAAGAGAGGACTGCTGCTGTC	ACCTGATTAGAGACATAGAAGAGGTTTTGGGAATGACCGTCCAGAATAAAGCCCAGGTGACCGAGGGAGAAGAGAGGACTGCTGCTGTC
R49670	CTCATCCTGACATCGGTCCTCTGTCCCCATCACGTCCGGTCAGTCAGTCAGTCCTCTGTCCCCGTCACGTCAGTCCTCTGTCCCCGTCC	CTCATCCTGACATCGGTCCTCTGTCCCCATCACGTCCGGTCAGTCAGTCAGTCCTCTGTCCCCGTCACGTCAGTCCTCTGTCCCCGTCA
R49671	ATAAACCACTCTCACTAGTTACACAGTATGATATGTAATATGACACCTGCAGGAAGGGTACCACATGAGGGAGGAGGATGTCTTCCCTG	ATAAACCACTCTCACTAGTTACACAGTATGATATGTAATATGACACCTGCAGGAAGGGTACCACATGAGGGAGGAGGATGTCTTCCCGG
R49672	GACGGGGGCCTGGGATTTAAAAAAAGAATATAAAAAACTCCAATTTAAATATAGGACAAAACACACATCACAACAAGAAAGACACAACA	GACGGGGGCCTGGGATTTAAAAAAAGAATATAAAAAACTCCAATTTAAATATAGGACAAAACACACATCACAACAAGAGAGACACAACA
R49673	CGGCAGCAGCACTCTACCCAGGGTGCCATGCGGCGAGAACAGTTCCTCCAGGTTCTCCACCGTCACTCCCGCTGGAAGGTTCTTCACCA	CGGCAGCAGCACTCTACCCAGGGTGCCATGCGGCGAGAACAGTTCCTCCAGGTTCTCCACCGTCACTCCCGCTGGAAGATTCTTCACCA
R49674	TTACACACACACACACACACACACACACACACACACACACACACACACCAGTGTATTAGCGCGGACGAGCAAACACACACAACTTATTG	TTACACACACACACACACACACACACACACACACACACACACACACACCAGTGTATTAGCGCAGACGAGCAAACACACACAACTTATTG
R49675	CTCATCCTGACATGACCCTCCAGTATGACAATGCCACAAGCCACACTGCTCGTTCTGTGTGTAATTTCCTGCAAGATAGGAATGTGTTC	CTCATCCTGACATGACCCTCCAGTATGACAATGCCACAAGCCATACTGCTCGTTCTGTGTGTAATTTCCTGCAAGATAGGAATGTGTTC
R49676	GTGAGTGGCTCCCCAAAGCTCTTCTGTCAAACACATACAGGTCATGTCAGGTCTTAAGACACGATTCATAAGGCTTTATAAGAAGTTCA	GTGAGTGGCTCCCCAAAGCTCTTCTGTCAAACACATACAAGTCATGTCAGGTCTTAAGACACGATTCATAAGGCTTTATAAGAAGTTCA
R49677	GCCACAGTCACCAGAGGAACCACAATATAAACACTGGGACCTGCAGGCGGTCACTGAGTCCGAGGTGCTAAAGGAGCTGCTTAAACTTG	GCCACAGTCACCAGAGGAACCACAATATAAACACTGTGACCTGCAGGCGGTCACTGAGTCCGAGGTGCTAAAGGAGCTGCTTAAACTTG
R49678	AGCTTGCATGTCTATTAGCATGATGCTAATTAGCATTTTGAAAATCTGAGAGTAAATAGAGATGAAAATATTGATAAAAGTCACTTTTC	AGCTTGCATGTCTATTAGCATGATGCTAATTAGCATTTTGAAATTCTGAGAGTAAATAGAGATGAAAATATTGATAAAAGTCACTTTTC
R49679	AAAGCACCCCCACAACATGATGCTGCCACCCCCATGCTTCACGGTTGGGATGGTGTTCTTTGGCTTGCAAGCCTCCCCCTTTTTCCTTC	AAAGCACCCCCACAACATGATGCTGCCACCCCCGTGCTTCACGGTTGGGATGGTGTTCTTTGGCTTGCAAGCCTCCCCCTTTTTCCTTC
R49680	TTAAGAAGCCGGATGTGGAGGTTCTGGTATGGCGTAGTTACACGTGGTCTGTGGTTGTGAGGCTGGTTGGACGTAGTGCCAAATTATCT	TTAAGAAGCCGGATGTGGAGGTTCTGGGATGGCGTAGTTACACGTGGTCTGTGGTTGTGAGGCTGGTTGGACGTAGTGCCAAATTATCT
R49681	CTCATCCTGACATGACACTCCAGCATGACAATGCCACCAGCCATACTGCTTGTTATGTGTGTGATTTCCTACAAGACAGGAATGTCAGT	CTCATCCTGACATGACACTCCAGCATGACAATGCCACCAGCCATACTGCTTGTTCTGTGTGTGATTTCCTACAAGACAGGAATGTCAGT
R49682	AGAGGTCTCAGAGAAAGTGTGTGTGTGTGTGTGTGTGTGTGTGTGTGTGTCTGTGTTTAAGCTCTGTATGCCTGTGAGGTCTAGAGAGA	AGAGGTCTCAGAGAAAGTGTGTGTGTGTGTGTGTGTGTGTGTGTGTGTGTCTGTGTTTAAGCTCTGTATGTCTGTGAGGTCTAGAGAGA
R49683	CTGCAATGTTTGTATTTGTTGGCTTTATATAGAATATTTTTACATAGTTGGCAATATATTACTTTTTAGGTTTGTATAATTTTCATTTA	CTGCAATGTTTGTATTTGTTGGCTTTATATAGAATATTTTTACATAGTTGGCAATATATTACTTTTTAGGTTTGCATAATTTTCATTTA
R49684	TGTAATGCATTATGATGCGGTTATAATGCACTGTAAGGCATATAGGCTTAAAATGGGCAATTTGGGATTTGAAAAACAGCATAGCGATC	TGTAATGCATTATGATGCGGTTATAATGCACTGTAAGGCATATAGGCTTAAAATGGGCAATTTGGGATTTGAAAAACAGCATAGAGATC
R49685	GAGGGCATGGCCTGCTTCCTGACTGTGGAGTTGGGGGAGGTGACCTCTCTCACCAGGTCATGGGTGACCATGTGGAAGGACTTGTCCTG	GAGTGCATGGCCTGCTTCCTGACTGTGGAGTTGGGGGAGGTGACCTCTCTCACCAGGTCATGGGTGACCATGTGGAAGGACTTGTCCTG
R49686	TTGACTTAGTTTGTTCTCTGTCCCGTCAGACTGCCACCCATCCTGTAGGACATGTGTGGGTCCCCTGTCCTCTGACTGTCTGAGGTGTC	TTGACCTAGTTTGTTCTCTGTCCCGTCAGACTGCCACCCATCCTGTAGGACATGTGTGGGTCCCCTGTCCTCTGACTGTCTGAGGTGTC
R49687	CTCTAGTTTTGTCTAATCTTTATTATTGTCTAGTCGTGTGGTCCAGACCTGCTCTATTTTTGTCTGATCTTGATTATTGTCTAGTTGTG	CTCTAGTTTTGTCTAATCTTTATTATTGTCTAGTCGTGTGGTCCAGACCTGCTCTAGTTTTGTCTGATCTTGATTATTGTCTAGTTGTG
R49688	AGGCCTTTTGTCTTTTAGTAGGTCGTCATTGTAAAAAGTAATTTGTTCTTAATTGGCTTGCCTAGTTAAGTAAAAAATAATAATTTATC	AGGCCTTTTGTCTTTTAGTAGGTCGTCATTGTAAAAAGTAATTTGTTCTTAATTGGCTTGCCTAGTTAAGTAAAAAATAATAATTTCTC
R49689	ACTCACACTCCTGGGTATATGACTTCCAGGCCTCAGCTTGTCTCTCTCTCTCTCTCTCTCTGCTCTCTCTCTCTCTCTCTCTCTCTCTC	ACTCACACTCCTGGGTATATGACTTCCAGGCCTCAGCTTGTCTCTCTCTCTCTCTCTCTCTTCTCTCTCTCTCTCTCTCTCTCTCTCTC
R49690	GGTTTTCTTTCTCAGTGCTCACTTATTTTTTGAGCTACAGCCATCTTTGTTTCCTTCAGACCGATCGAAGATGGCGTATATAATAGAGC	GGTTTTCTTTCTCAGTGCTCACTTATTTTTTGAGCTACAGCCATCTTTGTTTCCTTCAGACCGATCGAAGATGGCGTATATAATAGCGC
R49691	GACACCACGCACAACTTCGACCAGCTGGTGGACCTGTCCATTCGGCTGGATAACCTGCTGGCAACCCGCGGACGTCCAGAGCGCGGTCT	GACACCACGCACAACTTCGACCAGCTGGTGGACCTGTCCATTCGGCTGGATAACCTGCTGGCAACCCGCGGACGTCCAGAGCGTGGTCT
R49692	AAGGGTGGGAGGGAGGAGTGTGTCAGATATGTGTGTTTCAGGTGTGTTTGTGTCAGATATGTGTGTTTCAGGTGTGTTTGTGTCAGGTG	AAGGGTGGGAGGGAGGAGTGTGTCAGATATGTGTGTTTCAGGTGTGTTTGTGTCAGATATGTGTGTTTCAGGTGTGTTTGTGTCAGGGG
R49693	TGACAGCATTCCCCCCCACATATGCTCCCCTAGGCTCAACTATGACAACATAACCAACAAAAACGGGTAACAACTCCTGCAGCTCTGTC	TGACAGCATTCCCCCCCACATATGCTCCCCTAGGCTCAACTATGACAACATAACCAACAAAAACGGGTCACAACTCCTGCAGCTCTGTC
R49694	ACTTGCTTTGTGGAGTTTGGTGTCAAAATAAACGGAGCATCTCTTTTTTTTACGGCCAGACCTCTCCCCGTCTTTACAACCATTGAATC	ACTTGCTTTGTGGAGTTTGGTGTCAAAATAAACGGAGCATCTCTTTTTTTTACGGCCAGACCTCTCCCCGTCTCTACAACCATTGAATC
R49695	GATGGGGACTGGGATTAAAATAAATAAATAAATACAATATAAATATAAGACAAAAGACACATCACAACAAGAGAGACACAACACTGCAT	GATGGGGACTGGGATTTAAATAAATAAATAAATACAATATAAATATAAGACAAAAGACACATCACAACAAGAGAGACACAACACTGCAT
R49696	TGGCCCGCTGCTACCCACACGTCTTCAGCACCAACTTCAGAGTGAGTGGTAACACACACACACACACACACACACACACACACACACAC	TGGCCCGCTGCTACCCACACGTCTTCAGCACCAACTTCAGAGTGAGTGGTAACACACACACACACACACACACACACACACACACCCAC
R49697	GACACCACCCTTAACCTGGACCAGCTGGTGGACTTATCCATCCGGCTGGATAACCTGTTGGCTTCCTGCGGACGTTCCGATCGGGGTCC	GACACCACCCTTAACCTGGACCAGCTGGTGGACTTATCCATCCGGCTGGATAACCTGTTGGCTTCCTGCGGACGTTCCGATCGGGGTCG
R49698	CTGCCAGAGCTCTAAGCGTCATCGCCATCATCGCATCATGCTTCGGCATCCTCTTGGGAATTTCTGGAGGAAATTGCACCAACTTTGTG	CTGCCAGAGCTCTAAGCGTCATCGCCATCATCGCATCATGCTTCGGCATCCTCTTGGGAATTTCTGGAGGAAAGTGCACCAACTTTGTG
R49699	AAGGGTACCACATGAGGGAGGAGGATGTCTTCCCTGTAACGCACAGCGTTGAGATTGCCTGCAATCTCGGTGTAACGCTTATTCCTTCG	AAGGGTACCACATGAGGGAGGATGATGTCTTCCCTGTAACGCACAGCGTTGAGATTGCCTGCAATCTCGGTGTAACGCTTATTCCTTCG
R49700	CTGTGTTGTTGTGTGCTGTGGTCAGGTGGTCTGACAGTAGGGGGAGATGACATCACTCTGGAAGCGTCTCTCTCTCTCTCTCTCTCTCT	CTGTGTTGTTGTGTGCTGTGGTCAGGTGGTCTGACAGTAGGGGGAGATGACATCACTCTGGAAGCGTCTCTCTCTCTCTCTCTCTTTCT
R49701	AAAAGTACCACATGACGGAGGAGGATGTCTTCCCTGTAACGCACAGCTTTGAGATAGCCTGCAATGACAACAAGCTCAGTCCGATGATG	AAAAGTACCACATGAGGGAGGAGGATGTCTTCCCTGTAACGCACAGCTTTGAGATAGCCTGCAATGACAACAAGCTCAGTCCGATGATG
R49702	TAGCCTAGTGGTTAGAGTCTAGTGGTTAGAGACTAGTGGTTAGAGTGTTGGGCCAGTAACCTGCAGGAAGGGTACCACATGAGGGAGGA	TAGCCTAGTGGTTAGAGTCTAGTGGTTAGAGACTAGTGGTTAGAGTGTTGGGCCAGTAACCTGCAGGAAGGGTACAACATGAGGGAGGA
R49703	CAGTCACTGTGTCCCAGGTGCTAGAGGAGCACCTGAAACTTGACCCCAAAAAACATCTGGGTCAGATGGTTTAGACCCTTTCTTCTTTA	CAGTCACTGTGTCCCAGGTGCTAGAGGAGCTCCTGAAACTTGACCCCAAAAAACATCTGGGTCAGATGGTTTAGACCCTTTCTTCTTTA
R49704	GGAGGCAGAAGAACCGTCATATACACACACACACTCGCACGTGTAACAAAGTAGGTTCCGTTCCTGTCCCTCACTGGGCTCGAACCCGG	GGAGGCAGAAGAACCGTCATATACACACACACACTCGCACGTGTAACAAAGTAGGTTCCGTTCCTGTCCCTCACTGGGCTTGAACCCGG
R49705	AAGGGTACCACATGAGGGAGGAGGATGTCTTCCCTGTAACTCACAGCGTTGAGATTGTCTGCAATGACAGCAAGCTCAGTCCGATGATG	AAGGGTACCACATGAGGGAGGAGGATGTCTTCCCTGTAACTCACAGCGTTGAGATTGTCTGCAATGACAGCAAGCTCAGTCCAATGATG
R49706	TATATAGTCATATATTCCTTCTCCTCTGCATTGAATAATTGAAAGTAATTCACAGTAATAGACTAAATTACTTCCCCACATAACAATTT	TATATAGTCATATATTCTTTCTCCTCTGCATTGAATAATTGAAAGTAATTCACAGTAATAGACTAAATTACTTCCCCACATAACAATTT
R49707	ACAGGCACACCTACAGGACGCAGGAGGCCCACACACGAGACTCCAAGTGGCCTGTGAAGCTCTGGGAGATGAAACATTAGCCGAAAAGG	ACAGGCGCACCTACAGGACGCAGGAGGCCCACACACGAGACTCCAAGTGGCCTGTGAAGCTCTGGGAGATGAAACATTAGCCGAAAAGG
R49708	CTCTAACGCCATTAACACCACACACACGCACACACACACGCACACACACACGCACCCACACACACACACACACACACACACACCCACAC	CTCTAACGCCATTAACACCACACACACGCACACACACACGCACACACACACGCACCCACACACACACACACACACACACGCACCCACAC
R49709	GTGATTTTGGTGTTTCCTTCGACTCATTGTTAAGCAAGCAGGTGTTAAGAAGCGCGGCTTGGCAGGTCATGTTTCAGAGGATGCAAGAA	GTGATTTTGGTGTTTCCTTCGACTCATTGTTAAGCAAGCAGGTGTTAAGAAGCGCGGCTTGGCAGGGCATGTTTCAGAGGATGCAAGAA
R49710	GATCAAAAGGGAAAACCACTTTTTACAAGAAGATTAGGCCGTTTTTGCTTAAGCGCTTCTAAATCCTGTCAGCTACCGTCACATTGTGT	GATCAAAAGGGAAAACCACTTTTTACAAGAAGATTAGGCCGTTTTTGCTTAAACGCTTCTAAATCCTGTCAGCTACCGTCACATTGTGT
R49711	CAACTGACCAGGAGTGCATTGGCAGTGTCAGTGTTTGTGGAGACATACAGCTGAGTGTCGTCAGCATTAAGGTAAAAGCCCAGTCCGTG	CAACTGACCAGGAGTGCATTGGCAGTGTCAGTGTTTGTGGAGACATACAGCTGAGTGTCGTCAGAATTAAGGTAAAAGCCCAGTCCGTG
R49712	TTATACCTAATCCTGCTCTGACCTTTGTTTCACAGTCCACAATAAACTGAAGAGGTTTTAGGTTTTCAACCGTGTTTACTTGATAGATT	TTATACCTAATCCTGCTCTGACCTTTGTTTCACAGTCCACAATAAACTGAAGAGGTTTTAGGTTTTCAACAGTGTTTACTTGATAGATT
R49713	CTGACTCCCATCGCCAGTTGAATGGTGTTTCCTCCGACACATTGGTGAGGCTCGCTTCTGGGCTAAGCTGGTGGGTGGTTAGGAGCGCG	CTGACTCCCATCGCCAGTTGAATGGTGTTTCCTCCGACACATTGGTGAGGCTCGCTTCTGGGCTAAGCTGGTGGGTGTTTAGGAGCGCG
R49714	GATTAAGAGGGAAAGCTCAACTATCACCATATTGTGTGTTGGGGACTACATTTTTACACCCAGCCACAGCAATGGGATTTGATGTCCTA	GATTAAGAGGGAAAGCTCAACTATCACCATATTGTGTGTTGGGGACTACATTTTTACACCCAGCTACAGCAATGGGATTTGATGTCCTA
R49715	ACCTGGTGGACAAACTGCAGCTGAAGGTCAAATCCTACAAGAGAACTTCAGAGGAGGCTGTAAGTAACCATCCATATGTTGCATTTTTA	ACCTGGTGGACAAACTGCAGCTGAAGGTCAAATCCTACAAGAGAACTTCAGAGGAGGCTGTAAGTAACCATCCATATGTTGCATATTTA
R49716	TGATATAGACCCTCCAACCTACTGCAGGTGATATAGACCCTCCATCCTACTGCAGGTGATATAGACCCTCTAGAATACTGCAGGTGATA	TGATATAGACCCTCCAACCTACTGCAGGTGATATAGACCCTCCAACCTACTGCAGGTGATATAGACCCTCTAGAATACTGCAGGTGATA
R49717	GGACCAGCTACCACCGGCCTGGGGGGGAGACACATGAAACGAGGGGTTAATGCGATAGTAAGGAGGAAGCTGTAACCTATAACACACCT	GGACCAGCTACCACCGGCCTGGGGGGGAGACACATGAAACGAGGTGTTAATGCGATAGTAAGGAGGAAGCTGTAACCTATAACACACCT
R49718	CGCGACACAAAAAGCAGAAATAAAAATAAAAATAATTCCTTACCTTTGACGAGCTTCTTTTGTTGGCACTCCAATATGTTCCATAAACA	CGCGACACAAAAAGCAGAAATAAAAATACAAATAATTCCTTACCTTTGACGAGCTTCTTTTGTTGGCACTCCAATATGTTCCATAAACA
R49719	CTGACTTTGGTTACCAGTTGAACAGTGTTTCCTCCGGCACATTGGTGCGGCTGGCTTCCGGGTTAAGTGGGAGTGTGTTAAGAAGCGCG	CTGACTTTGGTTACCAGTTGAACAGTGTTTCCTCCGGCACATTGGTGCGGCTGGCTTCCGGGTTAAGTGGGAGGGTGTTAAGAAGCGCG
R49720	CACGACACAAAACGCAGAAATAAAAATATAATTCATGCCTTAACTTTGACGATCTTCTTCTGTTGGCACTCCAATATGTGCCATAAACA	CACGACACAAAACGCAGAAATAAAAATATAATTCATGCCTTAACTTTGACGATCTTCTTCTGTTGGAACTCCAATATGTGCCATAAACA
R49721	AATATCCACCAGAGTTTTTGCCAGAGAATTGAATGTTAATTTCTCAACCATAATCTGCCTCCAACGTAATTTTAGAGAATTTGGTAGTA	AATATCCACCAGAGTTGTTGCCAGAGAATTGAATGTTAATTTCTCAACCATAATCTGCCTCCAACGTAATTTTAGAGAATTTGGTAGTA
R49722	GAGATGGAGGGAGGCAGAGAGAGAGGGGATGGGGGAGAGGGGAAGAGAAGAGAAAGAGGGAGAAGGGGGAGAGAGGGCAAGCAAAAGAG	GAGATGGAGGGAGGCAGAGAGAGAGGGGATGGGGGAGAGGGGAAGAGAAGAGAAAGAGGGAGAAGGGGGAGAGAGTGCAAGCAAAAGAG
R49723	TACAAACCTCTGGTGACAGGGGAGGGAGGGAGGGAGGGTGGGGGAGAGAGAGAGAGAGAGAGAGAGAGAGAGAGAGAGAGAGAGAGAGA	TACAAACCTCTGGTGACAGGGGAGGGAGGGAGGGAGGGGGGGGGAGAGAGAGAGAGAGAGAGAGAGAGAGAGAGAGAGAGAGAGAGAGA
R49724	CGCCCTGCCCGCCACAAGGAGTCCCTAGAGCGTGATGAGCCAAGTAAAGCCCTCATGGCCAAACCCTCCCCTACCCGGACGACGCTGGG	CGCCCTGCCCGCCACAAGGAGTCCCTAGAGCGTGATGAGCCAAGTAAAGCCCTCCTGGCCAAACCCTCCCCTACCCGGACGACGCTGGG
R49725	ATCTTCTGAGACCAGCCACTTGGAAAGCTGATGAAACTGTGGGTTTGCACAACCGAAGAATTTCTACACAAACTGTCAGAAACCAGCTT	ATCTTCTGAGACCAGCCACTTGGACAGCTGATGAAACTGTGGGTTTGCACAACCGAAGAATTTCTACACAAACTGTCAGAAACCAGCTT
R49726	AGTGGGGGTGACTTACAGTAGTAGGCTGTGTTTCATTCTCACACACACACACACACACACACACACACACTACCTGCTGGGTCGTGGCA	AGTGGGGGTGACTTACAGTAGTAGGCTGTGTTTCATTCTCACACACACACACACACACACACACACACACTACCTGCTGGGTCGTGGCG
R49727	CCGTCAAAGAAGTTGTCCCCAATGATGATGACAGTGGCCCCTCCTGTGGTCCATCCCTCACTGGGGCTGATGGCCTTGATGCAAGGGGT	CCGTCAAAGAAGTTGTCCCCAATGATGATGACAGTGGCCCCTCCTGTGGTCCATCCCTCACTGGGGCTGATGGCCTTGATGCAAGGGGG
R49728	AAGGGTACCTCATGAGGGAGAAGGATGTCTTCCCTGTAACGCACAGCGTTGAGATGACAACAAGCTCAGTCCGGTGACACTGCCCCAGA	AAGGGGACCTCATGAGGGAGAAGGATGTCTTCCCTGTAACGCACAGCGTTGAGATGACAACAAGCTCAGTCCGGTGACACTGCCCCAGA
R49729	AAATCTGCGCTACAATAATGGATGAGTTTCTGACTCATTCTGTAGCTTCCCCCTTCCAATCCTTGACTTTGAGTCTTACTGTTAGCACA	AAATCTGCGCTACAATAATGGATTAGTTTCTGACTCATTCTGTAGCTTCCCCCTTCCAATCCTTGACTTTGAGTCTTACTGTTAGCACA
R49730	CGCGACACAAAACGCAGAAATAAAGATATATTTCATGCCTTACCTTAGACGAACTAATTCTGTTGGCACTCCAATATGTCCCAGAAACA	AGCGACACAAAACGCAGAAATAAAGATATATTTCATGCCTTACCTTAGACGAACTAATTCTGTTGGCACTCCAATATGTCCCAGAAACA
R49731	ACAAGTTCATCCCGCTGGTGGTGCGCTACATAGACCTTATGGAGTCATCCATCGCCCAGTCCATCCACCGCGGCTTCGAGCAGGAAACC	ACAAGTTCATCCCGCTGGTGGTGCGCTACATAGACCTTATGGAGTCATCCATCGCCCAGTCCATCCACTGCGGCTTCGAGCAGGAAACC
R49732	CACACAAACTTCTGGAGGCACACACACACACACACACACTAAGTTAGCTGGACAGCTCTGCAGGAACATTACAAAAAAACTAAACAAAA	CACACAAACTTCTGGAGGCACGCACACACACACACACACTAAGTTAGCTGGACAGCTCTGCAGGAACATTACAAAAAAACTAAACAAAA
R49733	CTGACCACTGTCGCCAGTTGAACAGTGTTTCCTCTGACAAATTGGTGCGGCTGGCTTCCGGGTTAAGCTGGCAGTTGTTCAGGAGCGAG	CTGACCCCTGTCGCCAGTTGAACAGTGTTTCCTCTGACAAATTGGTGCGGCTGGCTTCCGGGTTAAGCTGGCAGTTGTTCAGGAGCGAG
R49734	GGTTAGAGGCTGAATGTCAGGTAATATATCCTACCTGCAGAGGTTAGAGGCTGAATGTCAGGTAATATATCCTACCTGTGGAGGGTAGA	GGTTAGAGGCTGAATGTCAGGTAATATATCCTACCTGCAGAGGTTAGAGGCTGAATGTCAGGTAATATATCCTACCTGTGGAAGGTAGA
R49735	CCTGGTAGAGGCGGTCCATCTCCCTACAGAGGGATTGGTAGGAAGAGCAGGGTATTCTCCTGCAGGCTCATCCTGACATGACCCTCCAG	CCTGGTAGAGGCGGTCCATCTCCCTACAGAGGGATTGGTAGGAAGAGCAGGGTATTCTCCTGCAGGCTCATCCTGACATGGCCCTCCAG
R49736	TGGTCTATAGCCTTCTCAAGGTGACCTTTCTCATGTCAACATTAACAGCACAGCAGCATTGTTAGCAGGTGTCTGTCAGTCTAGGTCAC	TGGTCTATAGCCTTCTCAAGGTGACCTTTCTCATGGCAACATTAACAGCACAGCAGCATTGTTAGCAGGTGTCTGTCAGTCTAGGTCAC
R49737	TTTTCTGTTCTACCTGTTAATTAATTGCACCCATTAAATCAGTCCCTGATTAGAAGGACACAATGAAAAAACACTGTGGAACTGGAGTT	TTTTCTGTTCTACCTGTTAATTAATTGCACCCATTAAATCAGTCCCTGATTAGAAGGACACAATGAAAAAACACTTTGGAACTGGAGTT
R49738	GAGAAACTTTGTAGCGGGGCAGGGGGAAAAGAGGAAGAAGCATCGGGGACAGTCGCATTAGAAGGGAAAAGAGGGAGGGGCATCGGGGA	GAGAAACTTTGTAGCGGGGCAGGGGGAAAAGAGGAAGAAGCATCGGGGACAGTCGCATTAGAAGGGAAAAGAGGGAGGAGCATCGGGGA
R49739	TAGAAAATATCCTGATTTAAAAAAATTAAATATCCTATGAATCACATTGGCGACATATGGCCTGTCTGCAACAAACTTATATCAACTAT	TAGAAAATATCCTGATTTTAAAAAATTAAATATCCTATGAATCACATTGGCGACATATGGCCTGTCTGCAACAAACTTATATCAACTAT
R49740	CTCGGCTTCCCGACTGAAACGCCAAGCCCTTTGTTTATGTAGGGGTGACAGCCAACCACATTTAACATGTTTGTGAAGAATACTGAGGG	CTCGGCTTCCCGACTGAAACGCCAAGCCCTTTGTTTATGTAGGGGTGACAGCCAACCACATTTAACATGTTTGTGAAGAATACTGAGGA
R49741	AACAAGCTGTGAGGACCAACCTGAGGGGGGGGGGAAATAGACAGTGTGTACAGTGACTAGACCTTTTGTTTATAGTCTTTTGAGCTTCA	AACAAGCTGTGAGGACCAACCTGAGGGGGGGGGGGAATAGACAGTGTGTACAGTGACTAGACCTTTTGTTTATAGTCTTTTGAGCTTCA
R49742	ATCCCTTGAAAAAAATCCTTGATTCGTTCCAGGTGAGTTGTCTTAACAACCCCTTGCTTCCTAGCCTGGTTCCATATCTGTTTGTGCTG	ATCCCTTGAAAAAAATCCTTGATTCGTTCCAGGTGAGTTGTCTCAACAACCCCTTGCTTCCTAGCCTGGTTCCATATCTGTTTGTGCTG
R49743	CTACACGGTGCTGCTTTCTCTCCACAGACCTGCAGGATCTCGAAGGCTGAAGACATAAGAGGAAGCGGATAACGATTCTTCACTGTTAT	CTACACGGTGCTGCTTTCTCTCCACAGACCTGCAGGATCTCGAAGGCTGAAGACATAAGAGGAAGCGGATAACGATTCTTAACTGTTAT
R49744	GAGAAACCTTGTAGCGGGGCAGGGGAAAAAGAGGGTAAAGCATCGGGGATAGTGGCATTAGATTGGGTGGGAGATGAGAAAATGTTGGA	CAGAAACCTTGTAGCGGGGCAGGGGAAAAAGAGGGTAAAGCATCGGGGATAGTGGCATTAGATTGGGTGGGAGATGAGAAAATGTTGGA
R49745	TAGTTAGTGGTACTGAATAAAATAACAGTTTAATAACGTTGCTGTTGAATAACAGCCCCCTGCAGGTTTAAAGGTCTGTCTGTCTGTCT	TAGTTAGTGGTACTGAATAAAATAACAGTTTAATAACGTTGCTGTTAAATAACAGCCCCCTGCAGGTTTAAAGGTCTGTCTGTCTGTCT
R49746	TGGTTGGCTGGAGGCTAACAGAGGAGACTGGGCGGCCGTCTTAGATTTCCAGATCCAGACGGGTGCAGCCAAGGGCCCAGGGGACAACA	TGGTTGGCTGGAGGCTAACAGAGGAGACTGGGCGGCCGTCTTAGATTTCCAGATCCAGATGGGTGCAGCCAAGGGCCCAGGGGACAACA
R49747	CTCATCCTGACATGACTCTCCAGCATGAACACTGACATTCCTGTCTTGCAGGAAATCACGCACAGCAATACTACTCGTTCTGTGCCTGT	CTCATCCTGACATGACTCTCCAGCATGAACACTGACATTCCTGTCTTGCAGGAAATCACGCACAGCAATACTACTCGTTCTGTGCCTGA
R49748	GAGCTCGTCAACACCCTCTAATCATGAGAATGCTCACCAGACGGTACCAAGCCTGCCTCTCTGCTACGGCTAAGGCTTTGTACACACAA	GAGCTCGTCAACACCCTCTCATCATGAGAATGCTCACCAGACGGTACCAAGCCTGCCTCTCTGCTACGGCTAAGGCTTTGTACACACAA
R49749	AAGGATAACACAAGAGGGAGGAGGATGTCTTCCCAGTAACGCACAGCGTTGAGATTGCCTGCAATGACAGTCCGATGATGCTGTGGCAC	AAGGATAACACAAGAGGGAGGAGGATGTCTTCCCAGTAACGCACAGCGTTGAGATTGCCTGCAATGACAGTCCGATGATGCTGTGACAC
R49750	AAGGGTACCACATGAGGGAGGAGGGTGTCTTGTCTATAACACACAGCGTTGAGATTGCTTGCAATGACAACAAGCTCAGTCTGATGATG	AAGGGTACCACATGAGGGAGGAGGGTGTCTTGTCTATAACACATAGCGTTGAGATTGCTTGCAATGACAACAAGCTCAGTCTGATGATG
R49751	TGTCTGGCCATCCCCTCCTTCAGAGTCTGGATCTCCTCCTCTAGATGACCCACCATATCCTGGTAACCAGCCGTCTCCACGGAGAAACG	TGTCTGGCCATCCCCTCCTTCAGAGTCTGGATCTCCTCCTCTAGATGACCCACCATATCCTGGTAACCAGCTGTCTCCACGGAGAAACG
R49752	CTCATCCTGACATGACCCTCCAGCATGATAATGCCACCACGTACAGAACGAGCAGTATGGCTGATTTCCTGCAAGACATAAATGTTAGT	CTCATCCTGACATGACCCTCCAGCATGATAATGCCACCACGTACAGAACGAGCAGTATGGCTGATTTCCTGCAAGACATGAATGTTAGT
R49753	TAGGAACATGCATACGTATACACATACATACATACATACATACATACAAACCCCATCTTTCTATTTCTTACTTTGTCTCTCTCACACAC	TAGGAACATGCATACGTATACACATACATACATACATACATGCATACAAACCCCATCTTTCTATTTCTTACTTTGTCTCTCTCACACAC
R49754	CCAGTTGTCGGCAGTGACAGATGTGTAGGTACTGGTATGTCTGCATGGCTATGCCAGCTCTGAGGGATCTGCTGTATGTATGGCGAGTG	CCAGTTGTCGGCAGTGACAGATGTGTAGGTACTGGTATGTCTGCATGGCTATGACAGCTCTGAGGGATCTGCTGTATGTATGGCGAGTG
R49755	ACAGGAGCAGGGAGAACAGTCCTTGTCTTATGGCCAGGGGATAGAAGCGGTTTAGGAGGCTGTTTGTCTGAACCTTGATGCACCGGTAC	ACAGGAGCAGGGAGAACAGTCCTTGTCTTATGGCCAGGGGATAGAAGCGGTTTAGGAGTCTGTTTGTCTGAACCTTGATGCACCGGTAC
R49756	TTCCTGCTCTACAACATCCACAGAGTATGACCTCACACAGGAAGTGGCTCAGGTCCTCATTCAGCCACTTGTCCTAATTCAGGCACCTG	TTCCTGCTCTACAACATCCACAGAGTATGACCTCACACAGGAAGTGGCGCAGGTCCTCATTCAGCCACTTGTCCTAATTCAGGCACCTG
R49757	AAGGGTACCACATGAGGGAGGAGGATGTCTTCCCTGTAACTCGCAGTGTTGAGATTGCCTGCAATGACAACAAGCTCCGTCCGATGATC	AAGGGTACCACATGAGGGAGGAGGATGTCTTCCCTGTAACTCGCAGTGTTGAGATTGCCTGCAATGACAACAAGCTCCGTCCGATGATA
R49758	TGTCCTCACAGATCAACGGCACACCCCTCGTCGACGAGCAGCAGTGTCAGTTGGTGCGGAGCCCGTGTGGACAAGCTGCAGCCCTGTCA	TGTCCTCACAGATCAACGGCACACCCCTCGTCGATGAGCAGCAGTGTCAGTTGGTGCGGAGCCCGTGTGGACAAGCTGCAGCCCTGTCA
R49759	ATTGTCTGAGACCAGCCACCTCACAACCGCAGACCACCTATAACCACGCCAGCCCAGGACCTCCACATCCTTCTTCCCCTGCAGGGGTT	ATTGTCTGAGACCAGTCACCTCACAACCGCAGACCACCTATAACCACGCCAGCCCAGGACCTCCACATCCTTCTTCCCCTGCAGGGGTT
R49760	AAATATACTGTTGCCAAAATACCGCAGCCAACATACTGCAGCCAATGTACTGCAGCCAATGTACTGCAGCCAATACCACAAGAACAAAG	AAATATACTGTTGCCAAAACACCGCAGCCAACATACTGCAGCCAATGTACTGCAGCCAATGTACTGCAGCCAATACCACAAGAACAAAG
R49761	GCTTTCTCCTATAGAGCTCCATTTTTATGGAATGGTCTGCCTACCCATGTGAGAGACGCAAACTCGGTCTCAACCTTTAAGTCTTTACT	GCTTTCTCCTATAGAGCTCAATTTTTATGGAATGGTCTGCCTACCCATGTGAGAGACGCAAACTCGGTCTCAACCTTTAAGTCTTTACT
R49762	CAGGCAGACACAGAGAGCGAGAAACAAAGACGGACCTTGAGCAGGTGCGATCCCTTCCTTTGTCCGAGGCCACAAACGAACTGGACCAG	CAGGCAGACACAGAGAGCGAGAAACAAAGACGGACCTTGAGCAGGTGCGATCCCTTCCTTTGTCCGAGGCCACAGACGAACTGGACCAG
R49763	CGTATAGGAGTGGAGCCCGCAGGCGTATAGGAGTGGAGCCCGCAGGTGTAGAGGAGTGGAGCCCTGCAGGGAGCCAGGTTTTTCACTAA	CGTATAGGAGTGGAGCCCGCAGGTGTATAGGAGTGGAGCCCGCAGGTGTAGAGGAGTGGAGCCCTGCAGGGAGCCAGGTTTTTCACTAA
R49764	CATTCGCTATTACTCTCTCATCTACCGACTTCAGCTATAAAGTTGAAACATTCAGACATGCTCAGGACCAAGAGGCTGTTACAACACGT	CATTCGCTATTACTCTCTCATCTACCGACTTCAGCTATAAAGTTGAAACATTCAGACATGCTCAGGACCAGGAGGCTGTTACAACACGT
R49765	CTGCAATGTTTTTATGTGTTGGCTTTATGTACTGTAGAGTATTATTACCTTGTTGGCAATGGCAATACAAGTTAGTCTTAGATTTGTAT	CTGCAATGTTTTTATGTGTTGGCTTTATGTACTGTAGAGTATTATTACCTTTTTGGCAATGGCAATACAAGTTAGTCTTAGATTTGTAT
R49766	CCTTTAGAAGAAGTGTCAACCTCTAGCAGGCTCAACTAAAGTGTTTCACACTCTCCCACAAGGTTTCTCACTTTCCTTCACTGTTTAAG	CCTTTAGAAGAAGTGTCAACCTCTAGCAGGCTCAACTGAAGTGTTTCACACTCTCCCACAAGGTTTCTCACTTTCCTTCACTGTTTAAG
R49767	GGTTAACACACACACACACACACACACACACACACACACACACACACACACACACACACACACACACACACACACACACATACATATTT	GGTTAACACACACACACACACACACACACACACACACACACACACACACACACACACACACACACACACACACACACACATACATACTT
R49768	CGTGACACAAAACGCAGAAATAAAAATATATTTCAATAAATAAAAACAAACCGACCAAAATAAAACTGGACCGGCACAGACCTAAAAAC	CGCGACACAAAACGCAGAAATAAAAATATATTTCAATAAATAAAAACAAACCGACCAAAATAAAACTGGACCGGCACAGACCTAAAAAC
R49769	AAGGGTGCCACATGAGGAAGGAGGATTTCTTCCCTGTAAAGCACAGCATTGAGATTGCCTGCAATGACAACAAGCTCAGTCTGATGATG	AAGGGTGCCACATGAGGAAGGAGGATGTCTTCCCTGTAAAGCACAGCATTGAGATTGCCTGCAATGACAACAAGCTCAGTCTGATGATG
R49770	TGTGATGTTAGGATGTACTGATCCTGTGTAGGTGTTGTTACACGTGGTCTGCCACTGCGAGGACGATCAGCTCTCCGTCCTGTCTCCCT	TGTGATGTTAGGATGTACTGATCCTGTGTAGGTGTTGTTACACGTGGTCTGCCACTGCGAGGACGATCAGCTGTCCGTCCTGTCTCCCT
R49771	CTTTCTCTGATTTAAGGATTTCAGGGCTTTGTGTACCACCTGCACTGAGAATGGCAAAAAAGCTAAAAGTTTGACCAGCTTTCACTGGT	CTTTCTCTGATTTAAGGATTTCAGGGCTTTGTGTATCACCTGCACTGAGAATGGCAAAAAAGCTAAAAGTTTGACCAGCTTTCACTGGT
R49772	AGGGCAGCTCTCCAGGAGGAGGCTGGTTAGAGCAGGACTGGAGGTAAGGCCTGCATGAGGGGGGCTCTCCAGGAGGAGGGCTGGTTAGG	AGGGCAGCTCTCCAGGAGGAGGCTGGTTAGAGCAGGACTGGAGGTAAGGCCTGCATGAGGGGGGCTCTCCAGGAGGAGGGCTGGTTAGA
R49773	TGTTGTTGGTTAGTGGTAGTCGGACTCAAGACAAGTGGATTGTCCCTGGTGGAGGAATATAGCCCAACGTGGCTGCTGTTCGAGAGGGG	TGTTGTTGGTTAGTGGTAGTCGGACTCAAGACAAGTGGATTGTCCCTGGTGGAGGAATATAGCCCAACGTGGCTGCTGTTCGAGAGGTG
R49774	AAGTGTACCAAATGAGTGAGGAGAATGTCTTCCCTGTAACGCACAGCATTGAGATTGCCTGCAATGACAACAAGCTCAGTCCGATGATG	AAGGGTACCAAATGAGTGAGGAGAATGTCTTCCCTGTAACGCACAGCATTGAGATTGCCTGCAATGACAACAAGCTCAGTCCGATGATG
R49775	ATCTTGGCCCTCGCCATGTTGGTGTTGCGGCACATGCGACGGCGGGCCGAACCAGTGTCGTATGCCGTCTTCTGCTTGAAAAAAAAAAA	ATCTTGGCCCTCGCCATGTTGGTGTTGCGGCACATGCGACGGCGGGCCGAACCAGTGTCGTATGCCGTCTTCTGCTTGAAAAAAAAACA
R49776	GACATAGAACTCAAGGCCTGAACTATGTCATGATAGAGCTTTACATATATATATATATATGTATGTATGTGTTGTTTTGATCTGGGGTA	GACATAGAACTCAAGGCCTGAACGATGTCATGATAGAGCTTTACATATATATATATATATGTATGTATGTGTTGTTTTGATCTGGGGTA
R49777	GTGAGAATATTCTGTGGGAGCATCCAGAAACAGGAAAGCTTACCTTCAATGAGAGAGATTGTCTGAGTGATGCACGCAGTGGTTATTTG	GTGAGAATATTCTGTGGGAGCATCCAGAAACAGTAAAGCTTACCTTCAATGAGAGAGATTGTCTGAGTGATGCACGCAGTGGTTATTTG
R49778	ATAAAGGGATGTGGACCCTACCAGTTAAAGGGATGTGGACCCTACCAACTATAGGGGTGTGGACCCTACCAGATAAAGGGGTGTGGACA	ATAAAGGGATGTGGACCCTACCAGTTAAAGGGATGTGGACCCTACCAACTATAGGGGTGTGGACCCTACCAGATAAAGGGGTGTGGACC
R49779	ATCGTCAGACCAGCCATCCGGACAGCTGATGAAACTGTGGGGTTATATAACCAAATTCTTTGCACAAACTGTCAGAAACAGTTTCAGAG	ATCGTCAGACCAGCCATCCGGACAGCTGATGAAACTGTGGGTTTATATAACCAAATTCTTTGCACAAACTGTCAGAAACAGTTTCAGAG
R49780	TTGAGTCTCCGCAGGTCAAATAAAAATCAAATCAAAATCAAATGTATTTATATAGCCCTTCGTACATCAGCTGATATCTCAAAGTGCTG	TTGAGTCTCCGCAGGTCAAATCAAAATCAAATCAAAATCAAATGTATTTATATAGCCCTTCGTACATCAGCTGATATCTCAAAGTGCTG
R49781	GCTGGTGGTGTCGTCTGCTAAGGAGTCCCCTGTTAGCAGAGTCTTGGGGAAGCTGGTGTTGTAGAGAAGAGCCTCCCCAGTGGTGTAAC	GCTGGTGGTGTCGCCTGCTAAGGAGTCCCCTGTTAGCAGAGTCTTGGGGAAGCTGGTGTTGTAGAGAAGAGCCTCCCCAGTGGTGTAAC
R49782	ACCACACGTCTGTCACCTGGCCTGCAGGGAGCCAGGTTTTTCACTAAGTTGGACCTTCGTAACGCTTACCATCTCGTGCGCATCAGGGA	ACCACACGTCTGTCACCTGGCCTGCAGGGAGCCAGGTTTTTCACTAAGTTGGACCTTCGTAACGCTTACCATCTCGTGCGCATCAGGGG
R49783	GATACCACTCTTACCTTTGACCAGCTTGTGGACATGTGCATTCGAATGGATAACCTGCTGGTCACCCGCAGACGTCCAGAGAGGGCTCT	GATACCACTCTTACCTTTGACCAGCTTGTGGACATGTGCATTCGAATGGATAACCTGCTGGTCACCAGCAGACGTCCAGAGAGGGCTCT
R49784	CAGAGTAGGGTCGTTAGTGATTGGAGTCACCTGAGATCAGAGTATTTAAACTGTCACTAATCACCTCTCTCTCTCTCCGCTCCTCCAGG	CAGAGGAGGGTCGTTAGTGATTGGAGTCACCTGAGATCAGAGTATTTAAACTGTCACTAATCACCTCTCTCTCTCTCCGCTCCTCCAGG
R49785	TCTTTAGGTCTTAGTCTATCTGTTACAGTGTGCAGCCTATCCATGACATGCTGATCACTCTCAACTATTGCAGTGGGAAGAGCAAATCA	TCTTTAGGTCTTAGTCTATCTGTTACAGTGTGCAGCCTATCCATGACATGCTAATCACTCTCAACTATTGCAGTGGGAAGAGCAAATCA
R49786	GTAGTAATGTTATGAGTTGGGATTATGGTTCAGTGCTTAGCTAGCTACTGTACATGTCTAAAGAAAAGATTACACTATGCAAGTAACCA	GTAGTAATGTTATGAGTTGGGATTATGGTTCAGTGCTTAGCTAGCTACTGTACATGTCTAAAGAAAAGATTCCACTATGCAAGTAACCA
R49787	AGTATTTTTTTTACTTCAATCTCAGGATTGTGCCATGGGACTACATAACTAGTAAACATGTCATGTTATCCCATGGCCGCTTCTCTGCT	AGTATTTTTTTTACTTCAATCTCAGGATTGTGCCATGGGACTACATAACTAGTAAACATGTCATGTCATCCCATGGCCGCTTCTCTGCT
R49788	CTCATTCTGACATGGCCCTCCAGCATGACAATGGCACCAGCCATACTGCTCGTTCTGTGCGTGATTTCCTGCAAGACAGGAATGTCAGT	CTCATTCTGACATGGCCCTCCAGCATGACAATGCCACCAGCCATACTGCTCGTTCTGTGCGTGATTTCCTGCAAGACAGGAATGTCAGT
R49789	CCCTACCCGCGTTGTTCTCTACCACTGTCTTATCTTCTGCAGTCTACCTGCAGGATACCTGGGTTTAGCTCAGTGGGTCAACAATCTTG	CCCTACCCGCGTTGTTCTCTACCACTGTCTTATCTTCTGCAGTCTACCTGCAGGATACCTGGGTTTAGCTCAGTGGGTCAACAGTCTTG
R49790	TGACCCGAGGAGCTAGCTGATTGGCTTGAAAGGTCTGATGAGGAAGCTTGAGTGTGCTCTTCTTGTTCCTCAAGGGCCTCGTCATCACA	TGACCCGAGGAGCTAGCTGATTGGCTTGAAAGGTCTGATGAGGAAGCTTGAGTGTGCTCTTCTTGTTCCTCAAGGGCCTCGTCATCCCA
R49791	CTCTTCACACACAACCGACCACAGAAAGAATGGGCGGTTTGGGTTTTTGAAATACGGCCTGCATGAGTTTCAGTTCGCCATCCTTGCAA	CTCTTCACACACAACCGACCACAGAAAGAATGGGCGGTTTGGGTTTTTGAAATACGGCCTGCATGAGTTTCAGTTCGCCATCCTTGCAC
R49792	AAGGGTAACACATGGGGGAGGAGGGTGTCTTCCCTGCAATGCACAGCGTTGAGATTGCCTGCAATGACAACGAGCTCAGTCCGATGATG	AAGGGTACCACATGGGGGAGGAGGGTGTCTTCCCTGCAATGCACAGCGTTGAGATTGCCTGCAATGACAACGAGCTCAGTCCGATGATG
R49793	CTCATCCTGACATGACCCTCCAGCATGACAATGCCACCAGCCGTACTTCTCGTCCTGTGCGTGATTTCTTGCAAGGCAGGAATGTCAGG	CTCATCCTGACATGACCCTCCAGCATGACAATGCCACCAGCCGTACTTCTCGTCCTGTGCGTGATTTCTTGCAAGGCAGGAATGTCAGT
R49794	CTCGGTCGTCAGGTGAACGGTGTTTCCTTCGACACATTTATGCAGCTGGCTTCTAGGTTAAGCGGGCGGGGGTTAAAAAGCATGGTTTT	CTCGGTCGTCAGGTGAACGGTGTTTCCTTCGACACATTTATGCAGCTGGCTTCTAGGTTAAGCGGGCGGGTGTTAAAAAGCATGGTTTT
R49795	GAGGCAGCTACTGTACTCTCCCTTTTGATTAAGGGGATTTTTTCAAAAGTGTGATATTTCCTCTGTAGTATTGTTGGTCATTCTGATGG	GAGGCAGCTACTGTACTCTCCCTTTTGATTAAGGGTATTTTTTCAAAAGTGTGATATTTCCTCTGTAGTATTGTTGGTCATTCTGATGG
R49796	GCCAAACAGCAAAACACCTAATCATTCCAAACGCCTTTCTCTCCTCGCTGGCTGCTTGTTTTCCCGAAAACGTTCACATGTGCCGTGAC	GCCAAACAGCAAAACACCTAATCATTCCAAACGCCTTTCTCTCCTCGCTGGCTGCTTGTTTTCCCGAAAACGTTCACATGTGTCGTGAC
R49797	GAGCGGGGAAGCCCCAGGGGCAGGGAGTGGAGGGCGTTCCCTGACAGGTCCAAGGTCTCCAGCAGACGCAGCTTCCTGAAAGCTGGACG	GAGCGGGGAAGCCCCAGGGGCAGGGAGTGGAGGGCGTTCCCTGATAGGTCCAAGGTCTCCAGCAGACGCAGCTTCCTGAAAGCTGGACG
R49798	AAGGCCGCCAGCAGCCAGCCGGCGGGCACCATCGAGATCAGGGTCACGAGGCCGACGATGAAGATCGGCAGGGCCTGCTCCTGGCGCGG	AAGGCCGCCAGCAGCCAGCCGGCGGGCACCATCGAGATCAGGGTCACGAGGCCGACGATGAAGATCGGCAGGTCCTGCTCCTGGCGCGG
R49799	GGACCATGACACAACGTTCTACAAATGTTCTTGGAGACGTTCCTGGAACAAGCCGGGAACAAGACAGAACCTGCAGGGAGCCAGGTTTT	GGACCATGACACAACGTTCTACAAATGTTCTTGGAGACGTTCCTGGAACAAGCCGGGAACAAGACAAAACCTGCAGGGAGCCAGGTTTT
R49800	AACACCAGGGCCTCTCTGTGGGGCCAGCTGCCGCCTGCAAACTCTGACCCACCGTCTGGCCCAGCAGGGACACTGAGGAGGCCCCATGG	AACACCAGGGCCTCTCTGTGGGGCCAGCTGCCGCCTGCAAACTCTGACCCACCGTCTGGCCCAGCAGGGACACTGAGGAGGCCCCACGG
R49801	GCGGTCAGCTTTCCTGACATAGCTAGACACCAGTTCGTTTTGATCAGACTACCTATATGTTGTGTTTTATTCTATTGTTTTAATGCTTC	GCGGTCAGCTTTCCTGACATAGCTAGACACCAGTTCGTTTTGATCAGACTACCAATATGTTGTGTTTTATTCTATTGTTTTAATGCTTC
R49802	AAGGGTACCATATGAGAGATGAGGATGTCTTCCCTGTAACGCACAGCGTTGAGATTGCCTGCAATGACAACAAGCTCAGTCCGATGATG	AAGGGTACCCTATGAGAGATGAGGATGTCTTCCCTGTAACGCACAGCGTTGAGATTGCCTGCAATGACAACAAGCTCAGTCCGATGATG
R49803	TGTAATGCATTATGTGGTTGTAATGCATTATTAAACTTGCCAAAAGCAAGTTTGTCTGTCATTCCTTTCTAATTAGATTTGACTCTTCT	TGTAATGCATTATGTGCTTGTAATGCATTATTAAACTTGCCAAAAGCAAGTTTGTCTGTCATTCCTTTCTAATTAGATTTGACTCTTCT
R49804	CTATGAAGGTTTTACCAAAATATTGATATGTGTTTGTGGTATTTTATCTTTATCCTATTTGGAGTGGTCCTTTATAAGATGTTTCATGA	CTATGAAGGTTTTACCAAAATATTGATATGTGTTTGTGGTATTTTATCTTCATCCTATTTGGAGTGGTCCTTTATAAGATGTTTCATGA
R49805	TGTTGTTGGATCAGTCCCACCAAGGCTAACGTTCCTCTATTCCTCCCCCAGCCCTACAGGTGTTGTTGGTTCAGTTCCACCAAGGCTAA	TGTTGTTGGATCAGTCCCACCAAGGCTAACGTTCCTCTATTCCTCCCCCAGCCCTACAGGTGTTGTTGGATCAGTTCCACCAAGGCTAA
R49806	CTCATCCTGACATGACCCTCCAGCATGACAATGCCATACAGCCATACTGCTCGTTCTGTGTGTGATTTCCTTGCAAGACTCGTATGCCG	CTCATCCTGACATGACCCTCCAGCATGACAATGCCATACAGCCATACTGCTCGTTCTGTGTGTGATTTCCTTGCAAGACACGTATGCCG
R49807	AAGGTGAGGTGCCTGAGGTCCCTCCGCCCCCTCTGGACATCGAGGGTGAGTGGCATTATAGTACCTCGTGGACTGGGAGGGGGACGGTC	AAGGTGAGGTGCCTGAGGTCCCTCCGCCCCCTCTGGACATCGAGGGTGAGTGGCATTATAGTACCTCGTGGACTGGGAGGGGTACGGTC
R49808	TGTCCCTAGACAGAGTAGTCTACCTGGAGGTGTCCCTAGACAGAGTAGTCTACATGTATCATAATCTAATTTTTATTTTTAGTTTTTCT	TGTCCCTAGACAGAGTAGTCTACCTGGAGGTGTCCCTAGACAGAGTAGTCTACATGTATCATAATCTAATTTTTAGTTTTAGTTTTTCT
R49809	GCAACTGGCTGGCCTGCTGGCAGTATGAGATCGGTCTCAACCAGCAGGATCCCCACTTTGACTTCCACCAGATCCGCCTGCAGAGCTTC	GCAACTGGCTGGCCTGCTGGCAGTATGAGATCGGGCTCAACCAGCAGGATCCCCACTTTGACTTCCACCAGATCCGCCTGCAGAGCTTC
R49810	GGAAAGAGCTGCCCATGGTGAACACTGGACCTGTGACTGACAGACATAGAAGCTTTGCTTCTTTAAAAATGTATTTATTGAGGCAATAA	GGAAAGAGCTGCCCATGGTGAACACTGGACCTGTGACTGACAGACATAGAAGCTTTGCTTCTTTAAAAATCTATTTATTGAGGCAATAA
R49811	AAACGACCACTGCACTTGAGGGAATGGTTGGATCGCTTACCTCTAAACTAGTTGATTTGGAGGGCCGCAGCAGGAGATCGAACTTGAGA	AAACGACCACTGCACTTGAGGGAAAGGTTGGATCGCTTACCTCTAAACTAGTTGATTTGGAGGGCCGCAGCAGGAGATCGAACTTGAGA
R49812	AGTTTATACCCCTCATCAGTCAGACACTAAGTTCAAGGTAACCAGGGACCTGCAGGGCCTACCGGCTTACGACACACCAGAGGTGTTTG	AGTTTATACCCCTCATCAGTCAGACACTAAGTTCAAGGTAACCAGGGACCTGCAGGGCCTACCGGCTTACGACACACCAGAGGGGTTTG
R49813	CCCCACCCATGTTGCTCTATACCACTGTATTGTCTTTTACAGCCTACCTGCAGGTGACGAAGCCAGATGTGGAGGTCCTGGGCTGGCGT	CCCCACCCATGTTGCTCTATACCACTGTATTGTCTTTTACAGCCTACCTGCAGGTGACGAAGCCAGATGTGGAGGTCCTGGGCTGGCGG
R49814	GAGCCAGGTTTTTCACTAAGTTGGACCTTCGTAACGCTTACCATCTCGTGCGCATCAGGGGCGACCGTTCCTTTTGTCGTTTGGACTGC	GAGCCAGGTTTTTCACTAAGTTGGACCTTCGTAACGCTTACCATCTCGTGCGCATCAGGGGCGACCGTTCCTTTTGTCGTTTGGACTGA
R49815	ACCTATGTTTTGTTTTGCAGCTCCATAAATCAGCATCTCCTGTTCGCCATGTTGTTTGATCAGCATGGCTGATTCTGAGGGGGAGGGAG	ACCTATGTTTTGTTTTGCAGCTCCATAAATCAGCATCTCCTGTTCGCCATGTTGTTTGATCAGCATGGCTGATTCTGAGGGGGGGGGAG
R49816	GGTTGTAGGGTGATGGAGAGGCTGCAGGGGTTGTAGGGTGATGGAGAGGCTGCAGGGGTTGTAGGCTGAGGGAGAGGCTGCAGGGGTTT	GGTTGTAGGGTGATGGAGAGGCTGCAGGGGTTGTAGGGTGATGGAGAGGCTGCAGGGGTTGTAGGCTGAGGGAGAGGCTGCAGGGGTTG
R49817	CAGAGGGATGGGGGGAGACAGAGACAGTCAAAGAGGAGATGGACAATTGAAAGGAAGAGAGAAAGCCAGGGAGATAAGAGAGAGAGGAG	CAGAGGGCTGGGGGGAGACAGAGACAGTCAAAGAGGAGATGGACAATTGAAAGGAAGAGAGAAAGCCAGGGAGATAAGAGAGAGAGGAG
R49818	TGTGATGTTCACATGTACCGATCCTGTGCAGGTGTTACACGTGGTCTGCCACTGCGAGGACGATCACCTGTCCGTCCTGTCTCCCTGTG	TGTGATGTTCACATGTACCGATCCTGTGCAGGTGTTACACGTGGTCTGCCACTGCGAGGACGATCACCTGTCCGTCCTGTCTCCCTGTA
R49819	CTAAAATGTTGTGTTGGCTTTATGTAGGCTATTTTTACATAGTTAGCTGTGTGTGAGTGTGTGTGTGTGTGTGTGTGTAGCAAGTGTGT	CTAAAATGTTGTGTTGGCTTTATGTAGGCTATTTTTACATAGTTAGCTGTGTGTGAGTGTGTGTGTGTGTGTGTGTGTAGCAAGTGTGG
R49820	ATGTCAGGGTTAGGCAGACAGATCTGACGAGAAACAATGAAGTGGACCCTCTCCTCACTTGCCTACAGGAGACAACCAGATGGACAACC	ATGTCAGGGTTAGGCAGACAGATCTGACGAGAAACAATGAAGTGGACCCGCTCCTCACTTGCCTACAGGAGACAACCAGATGGACAACC
R49821	CGCCATCATGAGTGTGGCTTGGGGAGAATCGCTAGATGGCTATTGGTTGAACGTACAGAAGTGCCATCAAATCATATCAAATCACAATT	CGCCATGATGAGTGTGGCTTGGGGAGAATCGCTAGATGGCTATTGGTTGAACGTACAGAAGTGCCATCAAATCATATCAAATCACAATT
R49822	GGGAGGGGGAGAGACATGGGCCAGTGACCTTGAAACCAGTGCTGAACATTATCCCCCCCACACACACACATATATATATATATATATAT	GGGAGGGGGAGAGACATGGGCCAGTGACCTTGAAACCAGTGCTGAACATTATCCCCCCCACACACACACACATATATATATATATATAT
R49823	ACAGGACATGTCAATCAACACCTTCCTACAACACACACACACACACACACACACGTACGCGCACACGTACTCACTCACTCACACACACG	ACAGGACATGTCAATCAACACCTTCCTACAACACACACACACACACACACACACGTACGCGCACACGTACTCACTCACTCACACACACC
R49824	GGGGGGAGACAAGCACAAGGACAGGTGAAACAGATCAGGGAGTGACAATAATCTCATGTTGGTTACTTTATTTACAGTAAATTCTGCAC	GGGTGGAGACAAGCACAAGGACAGGTGAAACAGATCAGGGAGTGACAATAATCTCATGTTGGTTACTTTATTTACAGTAAATTCTGCAC
R49825	GTGCTGGTTTAGTAGTGTTGATCTGCCGGGTGCTGGTTTAGTAGTGTTGACCTGCCGGGTGCTGGTTTAGTAGTGTTGATCTGCCGGGG	GTGCTGGTTTAGTAGTGTTGATCTGCCGGGTGCTGGTTTAGTAGTGTTGACCTGCCGGGTGCTGGTTTAGTAGTGTTGATCTGCCGGGT
R49826	AAGGATACCACATGAGGGAGGAGGATGTCTTTCCTGTAACGCACAGCATTGAGATTGCCTATACATGAGCCCAAAAAAGTCATAATTAA	AAGGATACCACATGAGGGAGGAGGATGTCTTTCCTGTAACGCACAGCATTGAGATTGCCTATACATGAGCCCAAAAAAGTAATAATTAA
R49827	ACGATGGTTATTATTGATTCTGTTAGTTTGAGCAGCTCCTCCGTGATTAAAGAGAGGAGAGGTGTTTACGTCCTGCAGGCAACCCCCAC	ACGATGGTTATTATTGATTCTGTTAGTTTGAGCAGCTCCTCCGTGATTAAAGAGAGGAGAGGTGTTTACGTCCTGCAGGCAACCTCCAC
R49828	ATGTCAGGCTGGGGCTGGGAATGGAACAGCCAGAGAGGAGCCCAGGCAGAAATGTGCACTGTGAGTTGTGTTAATGAGCCAGTAGATGG	ATGTCAGGCTGGGGCTGGGCATGGAACAGCCAGAGAGGAGCCCAGGCAGAAATGTGCACTGTGAGTTGTGTTAATGAGCCAGTAGATGG
R49829	CCCCCCATGGTGGCCATGTTGGTATTGCTGCTGACCATTGTGTCCTGGCCCTGGACCCCTAGCCCAGAGGACGGCCCAACCACACTGGG	CCCCCCATGGGGGCCATGTTGGTATTGCTGCTGACCATTGTGTCCTGGCCCTGGACCCCTAGCCCAGAGGACGGCCCAACCACACTGGG
R49830	GCTGACAGACCCCTGATGTAGTCTATATGTCACCCTGTACCCCTGCAGGCCAGCTCACGTTGGACGTCCTCTCGTAGGCTGCATCGATA	GCTGACAGACCCCTGATGTAGTCTATATGTCACCCTGTACCCCTGCAGGCCAGCTCACGTCGGACGTCCTCTCGTAGGCTGCATCGATA
R49831	ATGGTTAAGCTGTTGATCAGATTTTAGTTATAGCGTACTGTACGTTGAGCAGCCTGACTTTCATGCTATACTACAACACTGTAGTATCA	ATGGTTAAGCTGTTGGTCAGATTTTAGTTATAGCGTACTGTACGTTGAGCAGCCTGACTTTCATGCTATACTACAACACTGTAGTATCA
R49832	ACTGTGGGTGGGAGTGGTACTGGCACTTGGGCTTCTAGCTCTTACATTCCATGATCATTGTCTTGGCAAACACTACACTGTGCAACATC	ACTGTGGGTGGGAGTGGTACTGGCACGTGGGCTTCTAGCTCTTACATTCCATGATCATTGTCTTGGCAAACACTACACTGTGCAACATC
R49833	AAGGGTACCACATGAGGGAGGAGGATGTCTTCCCTGTAACGAACAGCGCCGAGATTGCCTGCATGACAACAAGCGTTGTTGTTGCTGGG	AAGGGTACCACATGAGGGAGGAGGATGTCTTCCCTGTAACGAACAGCGCCGAGATTGCCTGCATGACAACAAGCGTTGTTGTTGCTGGT
R49834	CGGTCACTGAGTCTGAGGTGCTAAAGGAGCTCCCCCCAAAAAAACATCTGGGTCAGATGTTTTAGACCCTTTCATAATACCTTTTGTGT	CGGTCACTGAGTCTGAGGTGCTAAAGGAGCTCCCCCAAAAAAAACATCTGGGTCAGATGTTTTAGACCCTTTCATAATACCTTTTGTGT
R49835	ATAATTCCTGCCCTCAGGCTTGTCTAAGGCAATTAATCCCTGCCAGTTACTCATCATAGTATGGACCTATGTGTGTGTGTGTGTGTGTG	ATAATTCCTGCCCTCAGGCTTGTCTAAGGCAATTAATCCCTGCCAGTTACTCATCATAGTATGGACCTATGTGTGTGTGTGTGGGTGTG
R49836	ATCGTTAGAGACCAGCCACTCGGACAGATGATGAAACTGTGGGTTTGTACAAACGGTCAGAAACCGTCTCAGGGTCGTGACCTGACTGC	ATCGTTAGAGACCAGCCACTCGGACAGATGATGAAACTGTGGGGTTGTACAAACGGTCAGAAACCGTCTCAGGGTCGTGACCTGACTGC
R49837	CTAATCTTGACATAACCCTCCAGCATGACAATGTCACAAGCAATACTGCTCGTTCTGTGCGTGATTTCCTGCAAGACCGGAATGTCAGT	CTAATCTTGACATAACCCTCCAGCATGACAATGTCACGAGCAATACTGCTCGTTCTGTGCGTGATTTCCTGCAAGACCGGAATGTCAGT
R49838	GGACCCACCAATCCCGATGAAGTTTTAAACTCTCTCTGATCTAAATCTAAAATATATGCCAAAAGGAACACTGCTAGACTAATTGATTG	GGACCCACCAATCCCGATGAAGGTTTAAACTCTCTCTGATCTAAATCTAAAATATATGCCAAAAGGAACACTGCTAGACTAATTGATTG
R49839	ATCTAGTTTCATCTTATCTTGATTATTGTCCGGTCGTAAGTGTTGCTAAGAAAGACCTAGTTAAGCTGCAGGTGGCCCAGAACAGAGCG	CTCTAGTTTCATCTTATCTTGATTATTGTCCGGTCGTAAGTGTTGCTAAGAAAGACCTAGTTAAGCTGCAGGTGGCCCAGAACAGAGCG
R49840	ACTTGCTTTGTGGAGAGGGGTGTCAAAAAAGCAGAGCATCTCTTTATTACGGACAAACCTTGACCCTTCTTTAAAACCATTGAATCTAT	ACTTGCTTTGTGGAGAGTGGTGTCAAAAAAGCAGAGCATCTCTTTATTACGGACAAACCTTGACCCTTCTTTAAAACCATTGAATCTAT
R49841	CTGACAATGGTCGTCAGTTGAATGGGGTTTTCCTCCGACACATTGGTGCAGCTGGCTTCCAGGTTAAGCGGACGGGTGTTAATGAGCAC	CTGACAATGGTCGTCAGTTGAATGGTGTTTTCCTCCGACACATTGGTGCAGCTGGCTTCCAGGTTAAGCGGACGGGTGTTAATGAGCAC
R49842	GGGACAAACTGGTTGTGTGAGCCGATGGGGACGGAGGGTGCCTGAGGCCGGGCGCCAGGGAAGGGGCCCCCGTAGAAGGGCTGTCCCTG	GGGACAAACTGGTTGTGTGAGCCGATGGGGACGGAGGGTGCCTGAGGCCGGGCGCCAGGGAAGGTGCCCCCGTAGAAGGGCTGTCCCTG
R49843	GCTAGGTCTTAAAGCATGTTTAGACATGGACCTCATTAAGCTAATTTTATCAGTGACAGCACCAGTAGAGACAGAAAATGGAGGAGTTT	GCTAGGTCTTAAAGCATGTTTAGACATGGACCTCATTAAGCTAATTTTATCAGTGACAGCACCAGTAGAGACAGAAAATTGAGGAGTTT
R49844	CATGACAAAACGCAGTAATACAAATATATTTCATGCCTTAGCTTTGACGAGCTTCTTTTGTTGGCACTCCAATATGTCCCATAAACATC	CATGACAAAACGCAGTAATACAAATATAATTCATGCCTTAGCTTTGACGAGCTTCTTTTGTTGGCACTCCAATATGTCCCATAAACATC
R49845	CACCACGGGCTACCACCAGCAGGGCGCTGTGGACCCCCGGACCAGCACTACTGGGGGATCTTCTTATTACTATGACGACTATAATAAAA	CACCACGGGCTACCACCAGCAGGGCGCTGTGGACCCCCGGACCAGCACTACTGGGGGATCTTCTTATTACTATGACGACTATAATAAAC
R49846	CTATTCATTGGTTCACCTCCTGCCCTGCAGCCTATTCATTGGTTCACCTCCTGCCCTGCAGGTTATGCAGTGATGGAGAAGCAGTTTGG	CTATTCATTGGTTCACCTCCTGCCCTGCAGCCTATTCATTGGTTCACCTCCTGCCCTGCAGGTTATGCAGTGATGGAGAAGCAGTGTGG
R49847	CTGAAGTAAAACAACAACAAACAGCTGTTGGTGGTGTGTGTGTGTGTGTGTGTGTGTGTGTGTGTGTGTGTGTGTGTGTGTTAACGAGC	CTGAAGTAAAACAACAACAAACAGCTGTTGGTGGTGTGTGTGTGTGTGTGTGTGTGTGTGTGTGTGTGTGTGTGTGTGTGTTAACGCGC
R49848	TTGATGCCCTCAGGTTTTTGGGAGAGCTGCACCCAGGCGCCTGACTGCTCCATGACGGCCTTGACTGTGGCTCCACCTTTACCAATGAT	TTGATGCCCTCAGGTTTTTGGGAGAGCTGCACCCAGGCGCCTGACTGCTCCATGACGGCCTTGACTGTGGCTCCCCCTTTACCAATGAT
R49849	GGAACCACACAGCTTTACTCCACTGTTCTGTTATAGTCTAAACAGCTTCTAAACAGCTTCTAAACAGGCTCTAAATATGTTGTAAACAG	GGAACCACACAGCTTTACTCCACTGTTCTGTTATAGTCTAAACAGCTTCTAGACAGCTTCTAAACAGGCTCTAAATATGTTGTAAACAG
R49850	GCCTCCTGGCGCAGCTGGAGCTCCCTCGTCCTCTGGGCCCGCTCAGCCTCCAGGCGCTGCTGCTCGTAGGCAGACTTCACACGCTCCAC	GCCTCCTGGCGCAGCTGGAGCTCCCTCGTCCTCTGGGCCCGCTCAGCCTCCAGGCGCTGCTGCTCGTAGGCAGACTTCACACGCTCCAG
R49851	GTTGAAATATGTTTTATCTCTTTGTTTACGTAGGTGCTACTCTCAGATTATAGCATCGTTTGCTTTCGACCGAAAAGCCTTTTTGAAAT	GTTGAAATATGTTTTATCTCTTTGTTTACGGAGGTGCTACTCTCAGATTATAGCATCGTTTGCTTTCGACCGAAAAGCCTTTTTGAAAT
R49852	TGAAGAAGATTAACTTGGAGGTCCTGGGCTGGTGTGTTTATACGTGGTCTGTGGTTGTGAAGCCGGTTGGATGTACTGCTAAATTCTGT	TGAAGAAGATTAACTTGAAGGTCCTGGGCTGGTGTGTTTATACGTGGTCTGTGGTTGTGAAGCCGGTTGGATGTACTGCTAAATTCTGT
R49853	GAGAAACTTTGTAGCAGGGCAGGGGGAAAAGTGGGAGGAGCATTGAGGCTAGTGACATTGGATGGGGGGGGAGATGAGGAAATGTTGGA	GAGAAACTTTGTAGCAGGGCAGGGGGAAAAGTGGGAGGAGCATTGAGGCTAGTGACATTGGATGGGGTGGGAGATGAGGAAATGTTGGA
R49854	GAGGGCATGGGGGTGTTGGAGTGAGCAGGACTGCGGCTGCGGCGGTGACGATGGTGGTGTTTGCTTTTTCCAGGGCTTGGGCTGCGGGG	GAGGGCATGGGGGTGTTGGAGTGAGCAGGACTGCGGCTGCGGCGGTGACGATGGTGGTGTTTGCTTTTTCCAGGGCTTGGGCTGCGGGA
R49855	CAGAAAGGGTGTCAGCACAGTCACAATTACTAATACTGGCTGCGATTCAAACCGCACTACGCCGACATCACACTGCACTTCACTTTCAA	CAGAAAGGGGGTCAGCACAGTCACAATTACTAATACTGGCTGCGATTCAAACCGCACTACGCCGACATCACACTGCACTTCACTTTCAA
R49856	AGTCATTTGGTTAGCTGGCAAGAACTTGAATGACAATTATCCAGTTAGCATATCTCTTGCGTTTGTGATTTCACCATGGCCATCTACTC	AGTCATTTGGTTAGCTGGCAAGAACTTGAACGACAATTATCCAGTTAGCATATCTCTTGCGTTTGTGATTTCACCATGGCCATCTACTC
R49857	TCAGAGGTCAACTGAGTTAACATGTTGTCTTGCAGGTCAGAGGTCAACTGAGTTAACATGTTGTCTTGGAACTTAGTTTAACATCAAAC	TCAGAGGTCAACTGAGTTAACATGTTGTCTTGCAGGTCAGAGGTCAACTGAGTTAACATGTTGTCTTGGAACTTAGTTCAACATCAAAC
R49858	TCAAGAAGCCGGGTGTGAAGGTCCTGGGCTGGCGTGGTTATAGGTGGTCTGCGGTTGTGAGGCCAGTTTCTGCCAAATGTATCTTTATT	TCAAGAAGCCGGGTGTGAAGGTCCTGGGCTGGCGTGGTTATAGGTGGTCTGCGGTTGTGAGGCCAGTTTCTGCCAAATGTATCTTTATA
R49859	TGAAGAAGCCGAATGTGGAGGTACTGGGCTGGGTTGGTTACACGTGGACTGCGGTTGTGAGGCCGGTTGGACGTACTGACAAATTCTCT	TGAAGAAGCCGAATGTGGAGGTACTGGGCTGGGGTGGTTACACGTGGACTGCGGTTGTGAGGCCGGTTGGACGTACTGACAAATTCTCT
R49860	TTCATGCTCTACAACATCAGTAGAGTATGACCCTACCTCACACAGAAAGTGGCGCGGGTCCTAATTAGGGCTGTCGCTGTGACCGTATT	TTCATGCTCTACAACATCAGTAGAGTATGACCCTACCTCACACAGAAAGTGGCGCAGGTCCTAATTAGGGCTGTCGCTGTGACCGTATT
R49861	ACTCTGATGTGTGCCTGAACTGCCAATGAGAATATCTGTAGTGACAGTTGGAAGTGTTTGAGTCTGGCTAGCTTGGCCCTGCCTGCTGA	ACTCTGATGTGTGCCTGAACTGCCAATGAGAATATCTGTAGTGACAGTTGGAAGTGTTTGAGTCTGGCCAGCTTGGCCCTGCCTGCTGA
R49862	CTGACTTCGGTCATCAGTTGAACTGTTTTTTCTGGTGCAGCTGGCTTCCAGGTTAAGTGGGCGGGCATTAAGTAACGCGGTTTGGCAGG	CTGACTTCGGTCATCAGTTGAACTGTTTTTTCTGGTGCAGCTGGCTTCCAGGTTAAGTGGGTGGGCATTAAGTAACGCGGTTTGGCAGG
R49863	ACCAATCCGAGTGACACAGATTAGCGTGTCACTGTTCATGACCGTGACAACTGTCACCGTGGTGGCGTCTCTGTGGGGGTTTGGTAGTC	ACCAATCCGAGTGACACAGATTAGCGTGTCACTGTTCATGACCGTGACAACTGTCACCGTGGTGGCGTCTCTGTGGGGGGTTGGTAGTC
R49864	GGGGGCAGAGCTGTTGGCCGGGGTAGGGGTAGCCAGGTGGAAAGCATGGCCAGCCGTAGAAAAATGCTTATTGAAATGATCAATTATCG	GGGTGCAGAGCTGTTGGCCGGGGTAGGGGTAGCCAGGTGGAAAGCATGGCCAGCCGTAGAAAAATGCTTATTGAAATGATCAATTATCG
R49865	AACTGCTGACACACTCCAGCCACATGAGGTCTAGTATTGTCTTGCATTAGGAGGAACCCAGGGCCAACCGCACCAGCATATGTTCTCAC	AACTGCTGACACACTCCAGCCACATGAGGTCTAGTATTGTCTTGCATTAGGAGGAACCCAGGGCCAACCGCACCAGCACATGTTCTCAC
R49866	CAGAGGAGGGTCGTTAGTGATTGGAGCCACCTGGGCTCAGTGTATTTAAACTGCTTCAATAACCACTCTTCTCTCTCTCTCTGCTCCTC	CAGAGGAGGGTCGTTAGTGATTGGAGCCACCTGGGCTCAGGGTATTTAAACTGCTTCAATAACCACTCTTCTCTCTCTCTCTGCTCCTC
R49867	AAGGGTACCACATGGGGGAGGAGGATGTCTTCCCTGTAACGCACAGAGTTGAGATTGCCTGCAATGACAACAAGCTCAGTCCAATGATG	AAGGGTACCACATGGGGGAGGAGGATGTCTTCCCTGTAACGCACAGCGTTGAGATTGCCTGCAATGACAACAAGCTCAGTCCAATGATG
R49868	GTTGAAATATGCTATTCTCTCTTTGTTTACTGTTGTGCTATCATCCGATAATAGCTTCTTAAGCTTTCGCCGAAAAGCCTTTTTGAAAT	GTTGAAATATGCTATTCTCTCTTTGTTTACTGTTGTGCTATCATCCGATAATAGCTTCTTGAGCTTTCGCCGAAAAGCCTTTTTGAAAT
R49869	TGAAGTGGGCGGCCGATGAAAATCAGCCGCCACGCCTCCTCAATATAACTGTTCATGGCTGCAGTCTCTGGACCTGAGAGAGAATACAG	TGAAGTGGGCGGCCGATGAAAATCAGCCGCCACGCCTCCTCAATATAACTGTTCATGGCTGCAGCCTCTGGACCTGAGAGAGAATACAG
R49870	TTAGGTGGGTCTCCCTTGTCCTCCTGCAGGATCTCGAAGGCTGAAGACATAAGAGGAAGCGGATAACGATTCTTCACTGTTATGTCATT	TTAGGTGGGTCTCCCTTGTCCTCCTGCAGGATCTCGAAGGCTGAAGACATAAGAGGAAGCGGATAACGATTCTTAACTGTTATGTCATT
R49871	ATATAATGTTTTTGTTTGTTGGCTTTATTGATTTTCTTTCTTTTTTTTTTACATAGATATTAATGGCAATAAAAGTTGCTTTTTAGGTT	ATATAATGTTTTTGTTTGTTGGCTTTATTGATTTTCTTTCTTTTTTTTTTACATAGATATTAATGGCAATAAAAGTAGCTTTTTAGGTT
R49872	AAGGGTACCACGTGAGGGTGGAGGATGTCTACCCTGTAACGCACAGCGTTGAGATTGCCTGCAATGACAAGCTCAGTCTGATGATGCTG	AAGGGTACCACGTGAGGGTGGAGGATGTCTTCCCTGTAACGCACAGCGTTGAGATTGCCTGCAATGACAAGCTCAGTCTGATGATGCTG
R49873	ACTTGCTTTGTGGAGTGTGGTGTCAAAAAAAGCATAACATCTCTTTGTTACGGACGGACCTCTCCTCATCTTTACAACAGCTACATCTA	ACTTGCTTTGTGGAGTGTGGTGTCAAAAAAAGCATAACATCTCTTTGTTACGGACGGACCTCTCCTCATTTTTACAACAGCTACATCTA
R49874	TGTCTCAGGGGGAGTTGGGATATGGTGACCCTGACCGTGACCCCACTCCCTGCGGGTGTCTCAGGGGGAGTTGGGATATGGTGACCCTG	TGTCTCAGGGGGAGTTGGGATATGGTGACCCTGACCGTGACCCCACTCCCTGCGGGGGTCTCAGGGGGAGTTGGGATATGGTGACCCTG
R49875	CCTCTGATGATGACTCATACATCAGTGACAACGTCAGTGACAACATCTCCATGGACAACTTCAGCAACGAGACAGAGAGACCTAACTCG	CCTCTGATGATGACTCATACATCAGTGACAACGTCAGCGACAACATCTCCATGGACAACTTCAGCAACGAGACAGAGAGACCTAACTCG
R49876	CCCCACCCGTGTTGTTCTATACCACCGTCTTTTCTTTTACAGCCTACCTGCAGGAAAAATGGGCACAGGCAAGCACTTTCATGCACTTT	CCCCACCCGTGTTGTTCTATACCACCGTCTTTTCTTTTACAGCCTACCTGCAGGAAAAATGGGCACAGGAAAGCACTTTCATGCACTTT
R49877	GTTGAAATATGCTACTCTTTGTTTACTGTTGTGCTATCATCAGATAATAAGCCTTTTTAAAATCGGACAGGTTGGCTGGATTTACAACG	GTTGAAATATGCTACTCTTTGTTTACTGTTGTGCTATCATCAGATAATAAGCCTTTTTAAAATCTGACAGGTTGGCTGGATTTACAACG
R49878	GCATCCTGGGGCTGAGTCTGTACCAGTGGAAGGTGATGACCTATGAGGACTACACCTACCCCACCTGGTCCATGGTGATGGGCTGGCTG	GTATCCTGGGGCTGAGTCTGTACCAGTGGAAGGTGATGACCTATGAGGACTACACCTACCCCACCTGGTCCATGGTGATGGGCTGGCTG
R49879	TAAAGAAACACAGTTCAACTGACGACCGAGGTCAGCCTGCAAGTAATGAAACACAGTTCAACTGACGACCGAGGTCAGCCTGCAAGTAA	TAATGAAACACAGTTCAACTGACGACCGAGGTCAGCCTGCAAGTAATGAAACACAGTTCAACTGACGACCGAGGTCAGCCTGCAAGTAA
R49880	ATCTCGAAGGCTGAATGGAGAGGATCCGAAGTCGCTGGGTCGAGAAGATGAGGAGCAGCTGGGGGAAGGAGAGGAAGAGAAGGTAACCT	ATCTCGAAGGCTGAATGGAGAGGATCCAAAGTCGCTGGGTCGAGAAGATGAGGAGCAGCTGGGGGAAGGAGAGGAAGAGAAGGTAACCT
R49881	GAGGAAACATGAGCAACACCCAAACCCCCTCAGACACAGACCTTGCACAGACAAAACACCACGGTTGTTGCTGAGTGTGTGTGTGTGTG	GAGGAAACATGAGCAACACCCAAACCCCCTCAGACACAGACCCTGCACAGACAAAACACCACGGTTGTTGCTGAGTGTGTGTGTGTGTG
R49882	ATTGAAATATGCTACTCTCTCATGGTTTACTGTTTTGCTATAATCAGATAATAGCATCTTATGCTTTCGCCGAAAAGCCTTTTTGAAAT	ATTGAAATATGCTACTCTCTCATGGTTTACTGTTTTGCTATCATCAGATAATAGCATCTTATGCTTTCGCCGAAAAGCCTTTTTGAAAT
R49883	AAGGGTACCACATGAGGGAGGAGGATGTCTTCCCTGTAACGCACAGAACAGTAGTGGAGAGGGGAGCAAGTTTTAAGTTCCTCGGCATA	AAGGGTACCACATGAGGGAGGAGGATGTCTTCCCTGTAACGCACAGAACAGTAGTGGAGAGGGTAGCAAGTTTTAAGTTCCTCGGCATA
R49884	GCCTGGATTCACCTCTACATCGCCAGAGGAACAGAGGAGGAGTAACATAAGGGTACGGCTAAAAGCAATACGAATTGGTCGTCTAGAAC	GCCTGGATTCACCTCTACATCCCCAGAGGAACAGAGGAGGAGTAACATAAGGGTACGGCTAAAAGCAATACGAATTGGTCGTCTAGAAC
R49885	GACCAGTGTACAGCACATCCCCCGTGGGGACCAGTGTACAGCACATCCCCTGCATGGACCAGTGTACAGCACATCCCCTGTGGGGACCA	GACCAGTGTACAGCACATCCCCTGTGGGGACCAGTGTACAGCACATCCCCTGCATGGACCAGTGTACAGCACATCCCCTGTGGGGACCA
R49886	GACCTCCAGACCTCCTCACTCTACCAGCACATCCCAGGGCGGCACGGTGTTGGACAGGTCAGGTCGGACCCCCTCCAGCGGTGGCCCTC	GACCTCCAGACCTCCTCACTCTACCAGCACATCCCAGGGCGGCACGGGGTTGGACAGGTCAGGTCGGACCCCCTCCAGCGGTGGCCCTC
R49887	GTGAGTGGCTCCCCAAAGCTCTTCTGTCAAACACATACAGGTCATGTCGGGTCTTGAGACACTATTCATAAGGCTTTATAAGAAATTCA	GTGAGTGGCTCCCCAAAGCTCTTCTGTCAAACACATACAGGTCATGTCGGGTCTTAAGACACTATTCATAAGGCTTTATAAGAAATTCA
R49888	AAGGGTACCATATGAAGGAGGAGGATGTCTTCCCTGTAATGCACAGCATTGAGATTGCCTGCAATGACAACAAACTCAGTCCGATGATG	AAGAGTACCATATGAAGGAGGAGGATGTCTTCCCTGTAATGCACAGCATTGAGATTGCCTGCAATGACAACAAACTCAGTCCGATGATG
R49889	GACGAGGGACTGGGATTAAAGATACAAATAAATACAATATATTTAACGTTCTGACCTTTATTTCCTTTGTTTTGTATTTATTTAGTATG	GACGAGGGACTGGGATTAAAGATACAAATAAATACAATATATTTAATGTTCTGACCTTTATTTCCTTTGTTTTGTATTTATTTAGTATG
R49890	GTTAGGGCAGAGTACATTACAAAGTACTGGTCTATAATGAAAGTGTGTGTGTGTGTGTGTGTGTGTGTGTGTGAGAGAGAGAGAGAGAG	GTTAGGGCAGAGTACATTACAAAGTACTGGTCTATAATGAAAGTGTGTGTGTGTGTGTGTGTGTGTGTGTGAGAGAGAGAGAGAGAGAG
R49891	TGAAGAAGCCGGATGTGGAGGTCCTGGGCTGGCGTGGTTACATGCGAACTGCGCTTGTGAGGCTGGTTGGACGTACTGCCAAATTCTCG	TGAAGAAGCCGGATGTGGAGGGCCTGGGCTGGCGTGGTTACATGCGAACTGCGCTTGTGAGGCTGGTTGGACGTACTGCCAAATTCTCG
R49892	CGTAGAGGAGTGGAGCCCGCAGGTGTAGAGGAGTGGAGCCCGCAGGTGTAGAGGATTGTAGCCCTGCAGGATGGGGAGAGAAACATTAA	CGTAGAGGAGTGGAGCCCGTAGGTGTAGAGGAGTGGAGCCCGCAGGTGTAGAGGATTGTAGCCCTGCAGGATGGGGAGAGAAACATTAA
R49893	GAAGCGACGGCGGAGCAACAGCAATGTGATTCAGCTCAACAAACAGTCAGGGAGCTTTATGGATCTGATGCTCAACACACAGTCAGGGG	GAAGCGACGGCGGAGCAACAGCAATGTGATTCAGCTCAACAAACAGTCAGGGAGCTTTATGGATCTGATGCTCAACACACAGTCAGGGA
R49894	GAGAAACTTTGTAGCCTGGCAGGGGAAAAAGAGGGAGGAGCATCGGGGATAGTAACATTAGAAGGGGGGGGAGATGAGGAAATGTTGGA	GAGAAACTTTGTAGCCTGGCAGGGGAAAAAGAGGGAGGAGCATCGGGGATAGTAACATTAGAAGGGGTGGGAGATGAGGAAATGTTGGA
R49895	GCTCCACTCCTCTACACCTGCGGGCTCCACTCCTATACGCCTGCGGGCTCCACTCCTATACGCCTGCAGGATCTCGAAGGCTGAAGACA	GCTCCACTCCTCTACACCTGCGGGCTCCACTCCTATACACCTGCGGGCTCCACTCCTATACGCCTGCAGGATCTCGAAGGCTGAAGACA
R49896	GCTCCACTCCTCTACACCTGCGGGCTCCACTCCTATACGCCTGCGGGCTCCACTCCTATACGCCTGCAGGGAGCCAGGTTTTTCACTAA	GCTCCACTCCTCTACACCTGCGGGCTCCACTCCTATACACCTGCGGGCTCCACTCCTATACGCCTGCAGGGAGCCAGGTTTTTCACTAA
R49897	TGTGATGTTCGGATTTACCGATCCTGTGCAGGTGTTGTTTCACGTGGTCTGCCACTGCGAGGATGATCAGCTGTCCGTCCTGTAGCGCC	TGTGATGTTCGGATTTACCGATCGTGTGCAGGTGTTGTTTCACGTGGTCTGCCACTGCGAGGATGATCAGCTGTCCGTCCTGTAGCGCC
R49898	GTCTGGACCAGGCATACGGCTCTTCGTCATCTGCGTCGCTTCCTTTTGCGAATAATTGGGATGTCTGCCCTGTGGGGGGTTTGGAAAAT	GTCTGGACCAGGCATACGGCTCTTCGTCATCTGCGTCGCTTCCTTTTGCGAATAATTGGGATGTCTGCCCTGTGGGGTGTTTGGAAAAT
R49899	GAGGGCTACTTAATGAAACCCTGCTACAGATGGCCTGCAAGGGGCTACTTAATGAAACCCTGCTGCAGATGGCCTGCAGGATCTCGAAG	GAGGGCTACTTAATGAAACCCTGCTACAGATGGCCTGCATGGGGCTACTTAATGAAACCCTGCTGCAGATGGCCTGCAGGATCTCGAAG
R49900	TGATTCACAGGACAATAACATTACATCTATAGTATTAAACCCAGCTCATATCTCAACCTGCAAGTTATTCACAGGACAGGACAGTAACA	TGATTCACAGGACAATAACATTACATCTATAGTATTAAACCCAGCTCATAACTCAACCTGCAAGTTATTCACAGGACAGGACAGTAACA
R49901	CGCCCGGCCCGCCAAGAGGAGTCGCTAGAGCGCGATGAGCCAAATAAATCCCCCCACCCCCCGGCCAAACCCTCCCCTAACCCAGACGA	CGCCCGGCCCGCCAAGAGGAGTCGCTAGAGCGCGATGAGCCAAATAAATCCTCCCACCCCCCGGCCAAACCCTCCCCTAACCCAGACGA
R49902	CTGAATGGTCTGGCTGTGGAGACAGAGAGGCTTCAGCACGGCTAGGAGCTGGGGATGGACCAATCTCACGGCTAGGAGTTGGGAATGGA	CTGAATGGTCTGGCTGTGGAGACAGAGAGGCTTCAGCACGGCTAGGAGCTGGGGATGGACCAATCTCACGGCTAGGAGGTGGGAATGGA
R49903	AAGGTGAGGTTCCGGAGGTCCCTCCGCCCCCTCTGGACATCGAGGGGTCCCCGGCGTACACAGTACATTCCATTCTGTACTCTAGACGA	AAGGTGAGGTTCCGGAGGTCCCTCTGCCCCCTCTGGACATCGAGGGGTCCCCGGCGTACACAGTACATTCCATTCTGTACTCTAGACGA
R49904	GGGGTAGTGGAAGAAGAGTGGGGCCTTTGTGGATTGGTGGAGCTGGAACCATCAGTAGAGACGGCAGTGGGGGTTGTGGATCAAGCAGG	GGGGTAGTGGAAGAAGAGTGGGGCCTTTGTGGATTGGTGGAGCTGGAACCATCAGTAGAGACGGCAGTGGGGGTTGTGGATCAAGCAGT
R49905	AGAATACCCTGCTATTCCTACCAGGCCTGCAGGATCTCGAAGGCTGAAGACATAAGAGGAAGCGGATAACGATTCTTCACTGTTATGTC	AGAATACCCTGCTCTTCCTACCAGGCCTGCAGGATCTCGAAGGCTGAAGACATAAGAGGAAGCGGATAACGATTCTTCACTGTTATGTC
R49906	ATCAATACCTGGTTGTAAAGGTATCAGAGATGACCTGCAGGTGATTCACAGGACAATAACATTACATCTATAGTATTAAACCCAGCTCA	ATCAATACCTGGTAGTAAAGGTATCAGAGATGACCTGCAGGTGATTCACAGGACAATAACATTACATCTATAGTATTAAACCCAGCTCA
R49907	CTTTCTCAGATCTATGGATTCCAGGGTTTTATGTACCACCTGCACTGAGAATGGCAAAAAGCTAAAAGTTTGACCAGCTCTCACTGGTT	CTTTCTCGGATCTATGGATTCCAGGGTTTTATGTACCACCTGCACTGAGAATGGCAAAAAGCTAAAAGTTTGACCAGCTCTCACTGGTT
R49908	GTGAGCTCTGCTTTGGCACTGCTCACCAACAGCTCTGAGACAGAGAAACATAAAAGGAATTACATTAGGAAATTAAGCTACTGATTCAA	GTGAGCTCTGCTTTGGCACTGCTCACCAACAGCTCTGAGACAGAGAAACATAAAAGGAATTACATTAGGAAATTAAGCTACTTATTCAA
R49909	ATGATGATGTGGACTGTACCCTGACAGAGAAACGCATATTGGCCCTGGCTAGGAAACACCCCTACCTGACCCAGCTCTTCTGTTGCTTC	ATGATGATGTGGACTGTACCCTGACAGAGAAACGCATATTGGCCCTGGCTAGGAAACACCCCTACCTGACCCAGCTCTTCTGTTGATTC
R49910	AATTGGAAAAGTCACACCTCCCCCTCTGCCCTCTGGAGGATGGTCGAAGACTGCCCTGACCCTGTCACAGGAACCAAGCTCCTCCTCTC	AATTGGAAAAGTCACACCTCCCCCTCTGCCCTCTGGAGGATGGTCGAAGACTGCCCTGACCCTCTCACAGGAACCAAGCTCCTCCTCTC
R49911	TAACGTCCCTGTCACTATCACATTGTAGTAACTGCCCAGCCTGCCGTCCTCACACCCCCCTCCACAATGCTTGAACAGTCTGTGAATAA	TAACGTCCCTGTCACTATCACATTGTAGTAACTGCCCAGCCTGCCTTCCTCACACCCCCCTCCACAATGCTTGAACAGTCTGTGAATAA
R49912	TCCAGGAGATGTAAAAGAGGACATAAATAACCTTCCGTAAAACTACATTCTGGGTGAGTAGGTAGCTGACCACCTCAAGAAAACCCTCA	TCCAGGAGATGTAAAAGAGGACATAAATAACCTTCCGTAAAACTACATTCTGGGTGAGTAGGTAGCTGACCACCTCAAGAAAACCCTCG
R49913	TGCCCAGTCCGCCACACAGAGTCGCTGGGTTCAAACCCCAGGCTGTAGTGACACCGCAACACTGCGATGCAGTGCCTTAGACCACTGCG	TGCCCAGTCCGCCACATAGAGTCGCTGGGTTCAAACCCCAGGCTGTAGTGACACCGCAACACTGCGATGCAGTGCCTTAGACCACTGCG
R49914	AAGGTGAGGTGCCGGAGGTCCCTCAGCCCCCTCTGGACAACGAGGGGTCCCCGGCGTACACTGTACGTTCTATTCTGGACTCGAGACGC	AAGGTGAGGTGCCGGAGGTCCCTCAGCCACCTCTGGACAACGAGGGGTCCCCGGCGTACACTGTACGTTCTATTCTGGACTCGAGACGC
R49915	TCAGGTCACGAATACGCAAAATATGCATCAATAGCATTCATATCCAATGTCTTTCCCCTCACTTATCTGATACCATATAGCCTGAATGG	TCAGGTCACGAATACGCAAAATATGCATCAATAGCATTCATATCCAATGTCTTTCCCCTCACTTATCTGATACCATATGGCCTGAATGG
R49916	ACTTGCTTTGTTGAGTGTGGTGTCAAAAAGAGACGAGTATTTCTTTATCAAGGACAGACCTCTTCCCAACCACTGAATCAAAATGTTTT	ACTTGCTTTGTTGAGTGTGGTGTCAAAAAGAGACAAGTATTTCTTTATCAAGGACAGACCTCTTCCCAACCACTGAATCAAAATGTTTT
R49917	AAGGGTACCACATGAGGGAGGGGGAGGTCTTCCCTGTAACGCACAGCGTTGAGATTGCCTGCAATGACAACAAGCTCAGTCAGATAATG	AAGGGTACCACATGAGGGAGGGGGAGGGCTTCCCTGTAACGCACAGCGTTGAGATTGCCTGCAATGACAACAAGCTCAGTCAGATAATG
R49918	GAAGCCAGCAGGACAGTGGCGTGGAACACCTTCTTAGCCTCCAGTGAAGCCAGCAGGACAGGGGGGTGGAACACCTTCTCAGCCTCCAG	GAAGCCAGCAGGACAGTGGCGTGGAACACCTTCTTAGCCTCCAGTGAAGCCAGCAGGACAGGGGTGTGGAACACCTTCTCAGCCTCCAG
R49919	AGCGCGTGCTACGGGTGGGTGTTGCTATGGTGACCAGTGCGATATACCTGCTGGAGTGCGTGCTACGGGTGGGGGTTGCTATGGTGACC	AGCGCGTGCTACGGGTGGGTGTTGCTATGGTGACCAGTGCGATATACCTGCTGGAGTGCGTGCTACGGGTGGGTGTTGCTATGGTGACC
R49920	AGATTGGTGGGCGGAGTAGGAGAGGTGGGCAGAGTTGGGAGGGTCGTCAGTGCTGATGGGGCACACCAGTGAAAGCTCAGCTTTGGGAT	AGATTGGTGGGCGGAGTAGGAGAGGTGGGCAGAGTTGGGAGGGGCGTCAGTGCTGATGGGGCACACCAGTGAAAGCTCAGCTTTGGGAT
R49921	GCAGAATAATGGAAAAGAATGGGAAGCATCTGTTAAGATATCCAATGACCACAAACCCTGGTCCCTGAGAGCTACAGAGGGTGAACAGG	GCAGAATAATGGAAAAGAATGGGAAGCATCTGTTAAGATATCCAATGACCACAAACCCTGGTCCCTGAGAGCTACAGAGGGTGAGCAGG
R49922	GAGTGGGGTCACGGTCAGGGTCACCATATCCCAACTCCCCCTGAGACACCTGCAGGAAATCACGCACAGAATGAGCAGTATGGCTGGTG	GAGTGGGGTCACGGTCAGGGTCACCATATCCCAACTCCCCCTGAGACACCTGCAGGAAATCACGCACAGAATGAGCAGTATGGCTGGGG
R49923	ACGGTGAGGTTCCGGGGGCCCCTCTGGACATCGAGGGGTTCCCTGCGTACACGATACGGGCCATTCAGGACTCGAGACTGAGGGGCCTG	ACGGTGAGGTTCCGGGGGCCCCTCTGGACATCGAGGGGTTCCCGGCGTACACGATACGGGCCATTCAGGACTCGAGACTGAGGGGCCTG
R49924	CTTTCTGTGATCTAAGGATTTCAGGGCTCTATGTACCTCTTGCACTGAGAATGGCAAAAATCTAAAGTTTGACCAGCTCTCGCTGGTTC	CTTTCTGTGATCTAAGGATTTCAGGGCTCTATGTACCTCCTGCACTGAGAATGGCAAAAATCTAAAGTTTGACCAGCTCTCGCTGGTTC
R49925	CTGACTGCGGTTGTCAGTTGAACAGTGTTTTCTCCGACACAATGGTGGCTTCCGGGTTAAGCGGGTGGGGGTTAAGAAGCGCGGTTTGG	CTGACTGCGGTTGTCAGTTGAACAGTGTTTTCTCCGACACAATGGTGGCTTCCGGGTTAAGCGGGTGGGTGTTAAGAAGCGCGGTTTGG
R49926	TCCTGATCTTCTTGATACCTGCTTTTTGTATCTGGCAGCTGATTTCATAGCCAAACCACTTACATATCTTTTCAATCTAACCCTGGAAT	TCCTGATCTTCTTGATCCCTGCTTTTTGTATCTGGCAGCTGATTTCATAGCCAAACCACTTACATATCTTTTCAATCTAACCCTGGAAT
R49927	CTGGGTCCTGACCAACAGTAGGGACCAGGGTAAACCTGCAGTCGCAACACAAAACACAGAAATAAAGATATATTTCATGCCTTACCTTT	CTGGGTCCTGACCAACAGTAGGGACCAGGGTAAACCTGCAGGCGCAACACAAAACACAGAAATAAAGATATATTTCATGCCTTACCTTT
R49928	GTGACGTGAGGTGTAGGAACCAGCCTGCAGGAGGCCTTTTACCCTGTCCTTGCAGGAGGCCTTTTACCCTGTCCCTGCAGGGAGGAGGT	GTGACGTGAGGTGTAGGAACCAGCCTGCAGGAGGCCTTTTACCCTGTCCTTGCAGGAGGCCTTTTACCCTGTCCCTGCAGGGAGGAGGG
R49929	CCAACTCCCGACGGACATCCTCGTGCAGGCTGCAGCGGTAGTGGTCGATAAGGGCCCTGCCATTCCATCCTGCTCCTGCGGCTAGGGTC	CCAACTCCCGACGGACATCCTCGTGCAGGCTGCAGCGGTAGTGGTCGATAAGGGCCCTGCCATTCCATCCTGCTCCTGCGGCCAGGGTC
R49930	TCTGAATACAGAGTCAATGACAATAATATAATTAAACCAATCAAGTATTACGTATAAAATATAAAGAAACCAACCGTGAATAGAAATCT	TCTGAATACAGAGTAAATGACAATAATATAATTAAACCAATCAAGTATTACGTATAAAATATAAAGAAACCAACCGTGAATAGAAATCT
R49931	GAGTGGGGTCACGGTCAGGGTCACCATATCCCAACTCCCCTGAGACACCTGCAGGCGCGACACAAAACGCAGAAATAAAAATATAATTC	GAGTGGGGTCACGGTCAGGGTCACCATATCCCAACTCCCCTGAGACACCTGCAGGCGTGACACAAAACGCAGAAATAAAAATATAATTC
R49932	CTCCAGCATGACAATACCACCAGCCATACTGCTCGTACTGTGCGTAATTTCCTGCAAGACAGGAATGTCAGTGTTCTGCCATGGGCAGC	CTCCAGCATGACAATACCACCAGCCATACTGCTCGTACTGTGCGTAATTTCCTGCAAGACAGGAATGTCAGTGTTCTGCCATGGCCAGC
R49933	TGTGATGTTTGGATGTACCGATCCTGTGCAGGTGTTGTTACACGTAGTCTGCCACTGTGAGGACGAGCAGCTGCCCGTCCTGTCTCCCT	TGTGATGTTCGGATGTACCGATCCTGTGCAGGTGTTGTTACACGTAGTCTGCCACTGTGAGGACGAGCAGCTGCCCGTCCTGTCTCCCT
R49934	AAGTCTCAGCTGATTGACTTGGAGAAAGAGGGTTACAGGCCTTCTTTCATGGATTACTTTCAACCCGACATCATTATATCTGACTGGTG	AAGTCTCAGCTGATTGACTTGGAGAAAGAGGGTTACAGGCCTTCTTTCATGGATGACTTTCAACCCGACATCATTATATCTGACTGGTG
R49935	CTCATCCTGACATGACCTTTCAGCATGACAATGCCTCCAGCCATACTGCTCGATCTGTACGTGATTTCCTGCAAGACAGGAATATCAGT	CTCATCCTGACATGACCTTTCAGCATGACAATGCCTCCAGCCATACTGCTCGATCTGTACGTGATTTCCTGCAAGACAGGAATATCAGA
R49936	GTCTTTAAGAGGAACATCGATCTCAAATTGGAATCAGCCTGGTTGTTCCATTTGCTGTGTGAGATAGCTAGGTGTGTGGGCATACTGCA	GTCTTTAAAAGGAACATCGATCTCAAATTGGAATCAGCCTGGTTGTTCCATTTGCTGTGTGAGATAGCTAGGTGTGTGGGCATACTGCA
R49937	GTAAATTGACGGATACCTACAGGGTACACTGACCGATACCTTGACATAAAATAAGGTTGGTTCAAATAAGAGGTAAAGGTTTTAAAGGC	GTAAACTGACGGATACCTACAGGGTACACTGACCGATACCTTGACATAAAATAAGGTTGGTTCAAATAAGAGGTAAAGGTTTTAAAGGC
R49938	ACTTGCTTTTTGGAGTGTAGTGTCAAAAAAGCAGACCATCTCTTTATTACTGACAGACCTCTCCCCATGACAGTTTTTTACCTAGAGAG	ACTTGCTTTTTGGAGTGTAGTGTCAAAAAAGCAGAGCATCTCTTTATTACTGACAGACCTCTCCCCATGACAGTTTTTTACCTAGAGAG
R49939	TCTGTGTGTGTGTGTGTGTCGTTCCCAAATATTGGGGTTTTATATGTCCTGAATATTGAGTGCATTTATACTGCTACCAGACTGACTCA	TCTGTGTGTGTGTGTGTGTCGTTCCCAAATATTGGGGTTTTATATGTCCTGAATATTGAGTGTATTTATACTGCTACCAGACTGACTCA
R49940	AATGTGAAATTGACTGGCCCGATGAACTCGGGATGGCTTTGCAGTGATTCTGGGTCATCTCAATCACTCTTGTCTTGTCTTGTCTTGTT	AATGTGAAATTGACTGGCCCGATGAACTCGGGATGGCTTTGCAGTGATTCTGGGTCATCTCAATCACTCTTGTCTTGTCTTGTCTTTTT
R49941	AGGTTTGTTTGTTGTGATTGAATGGGGGGAAACAGCTGCTGGCAAGGTTCTGACAGATGGGTGTGTCTTGGTGGTGGCAAGACGAAACT	AGGTTTGTTTGTTGTGATTGAATGGGGGGAAACAGCTGCTGGCAAGGTTCTGACAGATGGGTGTGTCTTGGTGGTGGCAAGACTAAACT
R49942	ATCAGGTTGACGGCCATGAAGGAGCTGGACGAAGCCGTCTCAGCCTTCACTACCAGGCGGAGTCGCGGAGGGTCCTCAAAGTCCAGACC	ATCAGGTTGACGGCCATGAAGGAGCTGGACGAAGCCGTCTCAGCCTTCACTACCAGGCGGAGTCGCGGAGTGTCCTCAAAGTCCAGACC
R49943	CTCATCCTGATATGACCCTCCAGCATGACAATGCCACCAGCCATACTGTTCGTTCTGTGCATGATATCCTGCAAGACAGGAATGTCAGG	CTCATCCTGATATGACCCTCCAGCATGACAATGCCACCAGCCATACTGTTCGTTCTGTGCATGATATCCTGCAAGACAGGAATGTCAGT
R49944	AAGGGTACCACATGAGGGAGGAGGATGTCTTCCCTGTAACGCACAGTGTTGAAATGGTCTGCAATGACAACAAGCTCAGTCCGATGATG	AAGGGTACCACATGAGGGAGGAGGATGTCTTCCCTGTAACGCACAGTGTTGAAATGGCCTGCAATGACAACAAGCTCAGTCCGATGATG
R49945	AGGTTTATTGAGTGGGGGGTAACAGCTATGGGCAGTGGGTGTGCCTTGGTTGTGGAAAGGACACACCCACATCAAGCCACATCCCCAAG	AGGTTTATTGAGTGGGGGGTAACAGCTATGGGCAGTGGGTGTGCCTTGGTGGTGGAAAGGACACACCCACATCAAGCCACATCCCCAAG
R49946	TTTGATATGTGCTGAGAGAAGGACAGTATACCGTCTGGCCATACTCCCACGTACTTGTATGAGGTGACTACCTCAAACTCTAAACCCTC	TTTGATATGTGCTGAGAGAAGGACAGTATACCGTCTAGCCATACTCCCACGTACTTGTATGAGGTGACTACCTCAAACTCTAAACCCTC
R49947	AAACAGCAGGCGCAGTAGAGATATTCACAATGATCGGCTAAGAGAAGCCAAATTACATTTACTCCTGAGGTGCTGACCTGTTGCACCCT	AAACAGCAGGAGCAGTAGAGATATTCACAATGATCGGCTAAGAGAAGCCAAATTACATTTACTCCTGAGGTGCTGACCTGTTGCACCCT
R49948	CTTTACGCGCGCGCGCGCGCGTGCGTGTGTGTGTGTGTGTGTGTGTGTGTGTGTGAATACACGCACATGTGTTTATGTGTGCATCCCTG	CTTTACGCGCGCGCGCGCGCGTGCGTGTGTGTGTGTGTGTGTGTGTGTGTGTGTGAATACACGCACATGTGTTTATGTGTGCATCCCTA
R49949	AGGATCCATTATGGACGACTATTACACAACCTGCAGGAATGTGAAATTGACTGGCCCGATGAACTCGGGATGGCTTTGCAGTGATTCTG	AGGATTCATTATGGACGACTATTACACAACCTGCAGGAATGTGAAATTGACTGGCCCGATGAACTCGGGATGGCTTTGCAGTGATTCTG
R49950	CTCATCCTGACATTACCCTCCAGCATGACAATGCTACCAACCATACTGATCATTCTGTGCTTGATTTTCTGCAAGACAGTCTGTGTTCT	CTCATCCTGACATTACCCTCCAGCATGACAATGCTACCAACCATACTGATCATTCTGTGCTTGATTTCCTGCAAGACAGTCTGTGTTCT
R49951	AGAGCGTGCTATTAGTGTGTGTTGTTATGGTGACCTTCGCTTTACCTAGCGAAGACTTATAGATGACCTGGAGCCAGTTGTTCTGGCGA	AGAGCGTGCTATTAGTGGGTGTTGTTATGGTGACCTTCGCTTTACCTAGCGAAGACTTATAGATGACCTGGAGCCAGTTGTTCTGGCGA
R49952	CCTCTGCCAGGAAGTTGAAAATGGGAAGATGGTTCACATTTCAACATGACAATGACCCAAAGCACACCGCTAAAGCAATCATACAGTGC	CCTCTGCCAGGAAGTTGAAAATGGGAAGATGGTTCACATTTCAACATGACAATGACCCAAAGCACACCGCTAAAGCAATCATACAGTGG
R49953	CAAGGGCATGGAGGGAGATGGTGTGATAGTGGAGGAAAGGAGAGGAGGGTTAATTAAAGGGGGAATGGAGACCTTTTCATTGGCAGCGT	CAAGGGCATGGAGTGAGATGGTGTGATAGTGGAGGAAAGGAGAGGAGGGTTAATTAAAGGGGGAATGGAGACCTTTTCATTGGCAGCGT
R49954	CTCATCCTGACATGACCATCCATTATGACAATGCCACCAGCCATACTGCTCGTTCTGTGTGTGATTTCCTGCAAAACAGGAATGTCAGG	CTCATCCTGACATGACCATCCATTATGACAATGCCACCAGCCATACTGCTCGTTCTGTGTGTGATTTCCTGCAAAACAGGAATGTCAGT
R49955	GGGAAGGAGAAGGACTCACTCCATTTTGGATTTAGGTTCTTATACACAACTTTGCTTTTGTAAATCGTCTTCCCTTCCAGTTTGAACTT	GGGAAGGAGAAGGACTCGCTCCATTTTGGATTTAGGTTCTTATACACAACTTTGCTTTTGTAAATCGTCTTCCCTTCCAGTTTGAACTT
R49956	AGGGACTGGTGCAATTCACAAAATAGATGGCTTCATGAGGAATGAACATTATGTGGATATATCGAAGCAATATCTCAAGACATCAGTAA	AGGGACTGGTGAAATTCACAAAATAGATGGCTTCATGAGGAATGAACATTATGTGGATATATCGAAGCAATATCTCAAGACATCAGTAA
R49957	GCCAGCATCCGTCCAGGCGGGGCCACGGGAAGGCCAAGGGGGAGGTGGGTACGGAACACTAGGCACACACGCGTGTTTTTCCTCCCTAC	GCCAGCATCCGTCCAGGCGGGGCCACGGGAAGGCCAAGGGGGAGGTGGGTACGGAACACTAGGCGCACACGCGTGTTTTTCCTCCCTAC
R49958	AGGGCCCCTGACCTGGGAGACAGGCCGTCCACACCACCAGGGTATGGGCTAGTAGTCATGACCTGCAGGCGCTACACAAAACGCATAAA	AGGGCCCCTGACCTGGGAGACAGGCCGTCCACACCACCAGCGTATGGGCTAGTAGTCATGACCTGCAGGCGCTACACAAAACGCATAAA
R49959	CAGAGGAGGGTTGTTAGTGATTGGAGCCACCTGGGCTCAGGGGATTTAAACTGCTTCACTAACCACTTGTCTCTCTCTCTGCTCCTCCA	CAGAGGAGGGTTGTTAGTGATTGGAGCCACCTGGGCTCAGGGTATTTAAACTGCTTCACTAACCACTTGTCTCTCTCTCTGCTCCTCCA
R49960	GGAAGAGGCTTCCTCCCTCCCTCTGTATTAGCCCAGACACAGAGTCTGGTCCTGGGGGAAGAGTCTCTCCTCCCTCTGTAATAGCCCAG	GGAAGAGGCTTCCTCCCTCCCTCTGTATTAGCCCAGACACAGAGTCTGGTCCTGGGGGAAGAGGCTCTCCTCCCTCTGTAATAGCCCAG
R49961	TCTCTAGCTGATACCTTTACTACCAGGTATTGATCCTGCAGGCGGGCGGGCAGGGAGGAGGTAGGGAGGCAGACAGCCGGGCAGGGAGG	TCTCTAGCTGATACCTTTACTACCAGGTATTGATCCTGCAGGCGGGCGGGCAGGGAGGAGGGAGGGAGGCAGACAGCCGGGCAGGGAGG
R49962	ATTTTTGAGCATGCCAAATTCGTGATGGTAAATGCCCATTGAAACATATTGCAAATGCACATGCACATGCAATATGATTCAACAGTGAA	ATTTTTGAGCATGCCAAATTCGTGATGGTAAATGCCCATTGAAACATATTGCAAATGCACATGCACTTGCAATATGATTCAACAGTGAA
R49963	GTCAGTTTGCTGGTATTATGTTAATTCTCTCTCCTGCAGGGAGCCAGGTTTTTCACTAAGTTGGACCTTCGTAACGCTTACCATCTCGT	GTCAGTTTGCTGGTATTATGTTAATTCTCTCTCCTGCAGGGAGCCAGGTTTTTTACTAAGTTGGACCTTCGTAACGCTTACCATCTCGT
R49964	GCTGGTGTGGTTTGGACTGGTCTGGACTGGTCCTTACTGGTTTGGACTGGTCTGGACTGGTCTTAGCTGGTTTGGACGGGGCAGGGCCG	GCTGGTGTGGTTTGGACTGGTCTGGACTGGTCCTTACTGGTTTGGACTGGTCTGGACTGGTCTTAGCTGGTTTGGACGGGTCAGGGCCG
R49965	GATGGCACAGACGTGGTTTTTTTCTACACCTGTTTTGAAGCGATCATGTTATGTTTTGACTGAGTGAAGTTATAACACCTAGTAACGTT	GATGGCACAGACGTGGTTTTTTTCTACACCTGTTTTGAAGCGATCATGTTCTGTTTTGACTGAGTGAAGTTATAACACCTAGTAACGTT
R49966	GATCCCTCCCTGAAGGGGTCTCCCCCTTCCCTGAAAAATGGAGCTAGTAGAATGCTCCTGGATGACTTGGGGGATGTTCCTGTTCTCAA	GATCCCTCCCTGAAGGGGTCTCCCCCTTCCCTGAAGAATGGAGCTAGTAGAATGCTCCTGGATGACTTGGGGGATGTTCCTGTTCTCAA
R49967	GGAGGAAAGTCAATTAAACAATTAACTATACAGTACACACTGTTACCACCAAGCACCTGCAGCATTAATGAGTCCTTCAGTCGATGTTA	GGAGGAAAGTCAATTAAACAATTAACTATACAGTACACACTGTTACCACCAAGCACCTGCAGCATTAACGAGTCCTTCAGTCGATGTTA
R49968	GACACCACCCTTAACCTTGACCAGCTGGTGGACTTATCGATCCGGTTGGACAACCTGTTGGCCTCCCGTGGACGTCCTGATCGGGGTCC	GACACCACCCTTAACCTTGACCAGCTGGTGGACTTATCGATCCGGTTGGACAACCTGTTGGCCTCCCGCGGACGTCCTGATCGGGGTCC
R49969	TACTACTACTACTACTACTACTACTACTACTACTACTACTACTATTACTACTACTACTGCTACTACTACTACTATTACTACTATTACTA	TACTACTACTACTACTACTACTACTACTACTACTACTACTACTATTACTACTACTACTGCTACTACTACTACTATTACTACTACTACTA
R49970	AAGGGTACCACATGAGGGAGGATGATGTCTTCCCTCTTACGCACAGCATTGAGATAGCTTGTTGTCATTGCAGGCAAAGTCCAATGATG	AAGGGTACCACATGAGGGAGGACGATGTCTTCCCTCTTACGCACAGCATTGAGATAGCTTGTTGTCATTGCAGGCAAAGTCCAATGATG
R49971	GCCTGCGTCGGAAGATACTGGACACACAGAAGGTGGGGGTGTGGGTCGGTGGGTCAGTTGGTGTGTTGGTGGGTGTGCGTTCCTGTGTG	GCCTGCGTCGGAAGATACTGGACACACAGAAGGTGGGGGTGTGGGTCGGTGGGTCAGTTGGTGTGTTGGTGGGGGTGCGTTCCTGTGTG
R49972	AGTCTGTACACGTCCCAGTATGGCGGTAGCTCTGTTGGCCCTTGGCCCTGCAGGCTCATCCTGACATGACCCTCCAGCATGACAATGCC	AGTCTGTACACGTCCCAGTATGGCGTTAGCTCTGTTGGCCCTTGGCCCTGCAGGCTCATCCTGACATGACCCTCCAGCATGACAATGCC
R49973	ACACAGATACAACAAGACACGGTTTTCACTATCAGCAACAGGTTTTACCTTACAACATTTACTAATAAATTTTACAAATTCACCCTCCA	ACACAGATACAACAAGACACGGTTTTCACTATCAGCAACAGGTTTTACCTTACATCATTTACTAATAAATTTTACAAATTCACCCTCCA
R49974	GTGGTATGCTGCCCTGACATCTGTATTCTGTCCTTCAGGGTGGGATGCTGCCCTGTAGCCCTGACATCTATATTCCGCCCTGCAGGAAG	GTGGTATGCTGCCCTGACATCTGTATTCTGTCCTTCAGGGTGGGATGCTGCCCTGTAGCCCTGACATCTATATTCCGCCCTGCAGGCAG
R49975	GACACCACTCACATTCAACCAGCTGGTGGACCTGTCCATCCGGCTGGATAGCGTGCTGGCTACCCGCGGACATCCAGATCGGGGTCTGT	GACACCACTCACATTCAACCAGCTGGTGGACCTGTCCATCCGGCTGGATAGCGTGCTGGCTACCCGCGGACATCCAGATCGGGGGCTGT
R49976	ATCGTCTGAGACCAGCCAGACGATCCTGAGGAGGATTTCTGTCTGTAATAAAGCCCTTTTGTGGTGTAAAACACATTCTGATTGACAGG	ATCGTCTGAGACCAGCCAGACGATCCTGAGGAGTATTTCTGTCTGTAATAAAGCCCTTTTGTGGTGTAAAACACATTCTGATTGACAGG
R49977	CTTTAGTTTTTATCTTATCTTGATTATTGTCCAGTCATGTGGTCAGGTACTACAAATAAGGACCTAGTTAAGCTGCAGCTGACCCAGAA	CTTTAGTTTTTATCTTATCTTGATTATTGTCCAGTCATATGGTCAGGTACTACAAATAAGGACCTAGTTAAGCTGCAGCTGACCCAGAA
R49978	TTCATTCTGACATCACCCTCCAGCATGACATTGCCACAAGCCATACTGCTCATTCTGTGTGTGATTTCCTGCAACACAGGAATGTCAGT	TTCATTCTGACATCACCCTCCAGCATGACATTGCCACAAGCCATACTGCTCATTCTGTGTGTGATTTCCTGCAAGACAGGAATGTCAGT
R49979	TTGGCATTTATTGGGATGACTCATGTACTGGAGGCAGCTCTGCAGGGTGGTCACCAGCTGGCACAGCCACAAAGTCATAAATTCAATTT	TTGGCATTTATTGGGATGACTCATGTACTGGAGGCAGCTCTGCAGGGTGGTCACCAGCTGGCACACCCACAAAGTCATAAATTCAATTT
R49980	ACAGACAGACATACCTGCCACAGGGGGAGAAGGAGCTCCAGATTCTGGCTCATCTCATTTGATCTGTGCATTTTGGATTTTAGGGGACA	ACAGACAGACATACCTGCCACAGGGGGAGAAGGAGCTCCAGATTCTGGCTCATCTCATTTGATCTGTGCATTTTGGATTTTAGGGGACC
R49981	TATCCCCCCAAAATAACATATTTGCTAAAATATTGAACATTACTGCTTTAGCTCATAGAAACGTATTGAATAACACAGTCATAAATGTC	TATCCCCCCAAAATAACATATTTGCTAAAATATTGAACATTACTGCTTTAGCTCATAGAAACGCATTGAATAACACAGTCATAAATGTC
R49982	CTCATCCTGACATGACCCTCCAGCATGACAATGCCACCAGCCATACTGCTCATTCTGTGCTTGATTTCCTACAAGACATGAATGTCAGT	CTCATCCTGTCATGACCCTCCAGCATGACAATGCCACCAGCCATACTGCTCATTCTGTGCTTGATTTCCTACAAGACATGAATGTCAGT
R49983	CACTCCGTGGTCATACGGCGACCCAGTCGGAGCGTAACCTGTCTCTCTACTTCCCCCTACAGGCACTCCGTGGTCATCCGGCGACCCAG	CACTCCGTGGTCATACGGCGACCCAGTCGGAGCGTAACCTGTCTCTCTACTTCCCCCTACAGGCACTCCGTGGTCATACGGCGACCCAG
R49984	AGCGCGTGCTACAAGTGGGTGCTGCTATGGTGACCAGTGAGCTGAGATAAGGCTGGGCTTTACCTAGCAGAGACTTGTAGATAACCTGT	AGCGCGTGCTACAAGTGGGTGCTGCTATGGTGACCAGTGAGCTGAGATAAGGCGGGGCTTTACCTAGCAGAGACTTGTAGATAACCTGT
R49985	TTGAATTCTGAACTCTTCTCTCTCTCTCTCTGTCTCTCTGTCTCTCTCTGTCTCTCTCTATCTCTCTCTGTCTCTCTCTCTCTCTCTCT	TTGAATTCTGAACTCTTCTCTCTCTCTCTCTGTCTCTCTGTCTCTCTCTGTCTCTCTCTCTCTCTCTCTGTCTCTCTCTCTCTCTCTCT
R49986	TAGTTCAGTTCCCCTTCTGGTGTCGTGTTTCCCCAGCAACATCTGGCTGAATCTCAACCGCTGAACGGAATCTGAGGGTGTCCACTTAC	TAGTTCAGTTCCCCTTCTGGTGTCGTGTTTCCCCAGCAACATCTGGCTGAATCTCAACCGCTGAACGGGATCTGAGGGTGTCCACTTAC
R49987	TGTGATGTACTGATCCTGTGCAGGTGTTACACGTGATCTGCCGATGCGAGGACGGACAGCTGATCGTCCTGTCTCCCTGTAGCGCTGTC	TGTGATGTACTGATCCTGTGCAGGTGTTACACTTGATCTGCCGATGCGAGGACGGACAGCTGATCGTCCTGTCTCCCTGTAGCGCTGTC
R49988	GCGAAATACATATGTCAGGGCAGCATACCACCCGGCAGGGCGAAATACAGATGTCAGGGCAGCATACCACCCTGCAGGCTCATCCTGAC	GCGAAATACAGATGTCAGGGCAGCATACCACCCGGCAGGGCGAAATACAGATGTCAGGGCAGCATACCACCCTGCAGGCTCATCCTGAC
R49989	GCACCAGAGGAGACAGACAGGGAAGCATCCTGCAGGGAGCCAGGTTTTTCACTAAGTTGGACCTTCGTAACGCTTACCATCTCGTGCGC	GCACCAGAGGAGACAGACAGGGAAGCATCCTGCAGGGCGCCAGGTTTTTCACTAAGTTGGACCTTCGTAACGCTTACCATCTCGTGCGC
R49990	GAAGGGCTTCTTTGGTACATTTGTTATGGCACTTTAACCTGGAAGCAGAGGACAGAGTAGTTCGAAGAGGAGCAAAGAATGACTTGTGA	GAAGGGCTTCTTTGGTACATTTGTTATGGCACTTTAACCTGGAAGCAGAGGACAGAGTAGTTCAAAGAGGAGCAAAGAATGACTTGTGA
R49991	CAGCCTAATACAGTGCCTTGCGAAAGTATTCGGCCCCCTTGAACTTTGCGACCTTTTGCCACATTTCAGGCTTCAAACATAAAGATATA	CAGCCTAATACAGTGCCTTGCGAAAGTATTCGGCCCCCTTGAACTTTGCGACCTTTTGCCACATTTCAGGTTTCAAACATAAAGATATA
R49992	CTGACTTCGGTCATCAGTTGAAAAGTGTTTCCTACGACACATTGGTGCGGCTGGCTTCCGGGTTAAGAAGCTTGCTTTTGGCAGGTCAT	CTGACTTCGGTCATCAGTTGAAAAGTGTTTCCTACGACACATTGGTGCGGCTGGCTTCCGGGTTAAGAAGCTTGCTTTTGGCAGGGCAT
R49993	GGTTGTAGCAGCTCCTTCGATCCTCAGGCACCTGCCTGCAGATCAGTGGTGATACGACTGGACTAGTTGGCAACCATGTTCCCCCCAAC	GGTTGTAGCAGCTCCTTCGATCCTCAGGCACCTGCCTGCAGATCAGTGGTGATACGACTGGACTAGTTGGCAACCAAGTTCCCCCCAAC
R49994	GCCATCCTGACATGACCCCCCCCCCAGCATGACAATGCCACAAGCCATACTGCTCGTTCTGTGCGTGATTTCCTACAAGACAGGAATGT	GCCATCCTGACATGACCCCCCCCCCAGCATGACAATGCCACAAGCCATACTGCTCGTTCTGTGCGTGATTTCCTACAAGACAGGAATGC
R49995	GTTGGTCCTGTGGTGTTGGTCCTGTAGTGTTGGTCCTGTAGGGTTGGTCCTGTAGGGTTGGTCCTGCAGGGTTGGACCTGCAGGGTTGG	GTTGGTCCTGTGGTGTTGGTCCTGTAGTGTTGGTCCTGTAGGGTTGGTCCTGTAGGGTTGGTCCTTCAGGGTTGGACCTGCAGGGTTGG
R49996	TCAGTAAAGCAATTATTATATTTTCAAACATAAGTTGAAAAACTAATGTAAGATATCATTGATAAAAACCCTAGACACCAGCTATTCTA	TCAGTAAAGCAATTATTATATTTTCAAACATAAGTTGAAAAACTAATGTAAGATATCATTGATAAAAACCCTCGACACCAGCTATTCTA
R49997	CCCCATCAGCACCATGAGGAGGACCCCTGCCTCAAGGCAGCCCATCGCTGGCTACAACTACCCCATTGTCCTGCACCCTTCAGCCGTAC	CCCCATCAGCACCATGAGGAGGACCCCTGCCTCAAGGCAGCCCATCGCTGGCTACAACTACCCCATTGTCCTGCACCCTTCAGCCGTAA
R49998	CTGGTTAGCGATTAGCTAACAGCTAGCTGTAGCTACACCTGTCCCTGTGTGCTTCGGGGACTACCTAGCTGTGTTAGCATCCACACAGC	CTGGTTAGCGATTAGCTAACCGCTAGCTGTAGCTACACCTGTCCCTGTGTGCTTCGGGGACTACCTAGCTGTGTTAGCATCCACACAGC
R49999	TTGGATGGGTTTCCCCCTGGTCACCATGATAACCATCTCTCTCTGTTCCCCTGCAGGAGGCAACAGGTTCTCCTCCAAGAGCACACTGG	TTGGATGGGTTTCCCCCTGGTCACCATGATAACCATCTCTCTCTGTTCCCCTGCAGGAGGCAACGGGTTCTCCTCCAAGAGCACACTGG
R50000	ATCATCTGAGACAGCTGATGAAACTGGGTTTGCACAACCAAAGAATTTCTGCACAAACTGTCAGAAACCGTCACAGGGAAGCTCATCTG	ATCGTCTGAGACAGCTGATGAAACTGGGTTTGCACAACCAAAGAATTTCTGCACAAACTGTCAGAAACCGTCACAGGGAAGCTCATCTG
R50001	TAGGCTGCAGAAGGACTATACAGGGGTATAGAGCAACACGGGTGGGGCCTGCAGGGCCATCACTGCGGAACTCTGGAAGCGCAGGTCGG	TAGGCTGCAGAAGGACTATACAGGGGTATAGAGCAACACGGGTGGGACCTGCAGGGCCATCACTGCGGAACTCTGGAAGCGCAGGTCGG
R50002	ATACAGTGTAACTAGCTAGCTACTGTAGCCATGTCGAATCATCTGGTGGATGGAGAAAAAGTAGCTACCTATGTTTCTTCTATAATCTA	ATACAGTGTAACTAGCTAGCTACTGTAGCCATGTCGAATCATCCGGTGGATGGAGAAAAAGTAGCTACCTATGTTTCTTCTATAATCTA
R50003	CTAACCTCGATTGTCAGTGTTTCCTCCAACACATTGGTGCGGCTGACTTCCGGGTTAAGCGGGCGGGGGTTAAGAAGTACAGTTTGGCT	CTAACCTCGATTGTCAGTGTTTCCTCCAACACATTGGTGCGGCTGACTTCCGGGTTAAGCGGGCGGGTGTTAAGAAGTACAGTTTGGCT
R50004	CCTGGTTGGGTAGGGAGCTCCAGATGCCTGGCTCTTTCTGCCACAAGGCCAGGGGGAAAGGGAGCCAGGTTGGAGGACACAGGCGGGAG	CCTGGTTGGGTAGGGAGCTCCAGATGCCTGGCTCTTTCTGCCACAAGGCCAGGGGGAAAGGGAGCCAGGTTGGAGGACACAGGCGGGGG
R50005	CTCATCCTGACATGACCCTCCAGCATGACAATGCCACCAGCCATGTTGCTCGTTCTGTGCGTGATTTCCTACAAGACAGGAATGTCAGG	CTCATCCTGACATGACCCTCCAGCATGACAATGCCACCAGCCATGTTGCTCGTTCTGTGCGTGATTTCCTACAAGACAGGAATGTCAGT
R50006	GCACATTTTAAATACTGAACAAGTTAATCATATTTGAATGAGCTTTATATTGATGTGTTGTCGTTTTATTGAAGATGCCTTGTTTATTT	GCACATTTTAAATACTGAACAAGTTAATCATATTTGCATGAGCTTTATATTGATGTGTTGTCGTTTTATTGAAGATGCCTTGTTTATTT
R50007	AAGGGTTCCACATGAGGGAGGAAGATGTCTTCCCTGTAACGCACAGCGTTGCAATGACAACAAGCTCAGTCTGATGATGCTGTGACACA	AAGGGTTCCACATGAGGGAGGAGGATGTCTTCCCTGTAACGCACAGCGTTGCAATGACAACAAGCTCAGTCTGATGATGCTGTGACACA
R50008	TACAGCTAGGGGAAACACTGTGTAGCGTGATGTTTGTGTGTGGCCCCTGCAGGCTCATCCTGACATGACCCTCCAGCATGACAATGCCA	TACAGCTAGGGGAAACACTGTGTAGCGTGATGTTTGTGTGTGGCCCCTGCAGGCTTATCCTGACATGACCCTCCAGCATGACAATGCCA
R50009	GAGCACACAACCTCAGGGAAGAAAGGATAGAGAGGGAGAAAGAGGAGCAGGGGGAGAAAGGAGGAAGAGAGATCCCCTTAGGGCTTGGC	GAGCACACAACCTCAGGGAAGAAGGGATAGAGAGGGAGAAAGAGGAGCAGGGGGAGAAAGGAGGAAGAGAGATCCCCTTAGGGCTTGGC
R50010	AAGGGTACCACATGAGGAAGGAGGATGTCTTCCCTGTATCTCATCATTGAGATTGCCTGCAATGACAACACACTCAGTCCTATGATGCT	AAGGGTACCACATGAGGAAGGAGGATGTCTTCCCTGTATCTCATCATTGAGATTGCCTGCAATGACAACACACTCAGTCCGATGATGCT
R50011	GTTTGAATTATACATTGACTCTTGAGGGTGCCCGAAGTCTCTTGAGGGTGCCCGAAGTCTCTTGGGGGTGCCCGAAGTCTCTTGGGGGT	GTTTGAATTATACATTGACTCTTGAGGGTGCCCGAAGTCTCTTGAGGGTGCCCGAAGTCTCTTGGGGGTGCCCGAAGTCTCTTGGGGGG
R50012	GCAATGTGAGAATGAACTCTGGTTGGTTGGAAAGTAATGATGTTGAACCACAGAGAGAGAGCCAGTCCAGTCAACGCACTACTGCTACT	GCAATGTGAGAATGAACGCTGGTTGGTTGGAAAGTAATGATGTTGAACCACAGAGAGAGAGCCAGTCCAGTCAACGCACTACTGCTACT
R50013	AAGGGTACCACGTGAGGGAGGAAGATGTCTTCCCTGTAACGCACAGCATTGAGATTGCCTGCAATGATAAGCTCAGTCCAATGATGCCG	AAGGGTACCACGTGAGGGAGGAAGATGTCTTCCCTGTAACGCACAGCATTGAGATTGCCTGCAATGATAAGCTCAGTCCAATGATGCTG
R50014	TTGTGTAATAGTGATCCATAATGGATCCTCCTGCAGGGAGCCAGGTTTTTCACTAAGTTGGACCTTCGTAACGCTTACCATCTCGTGCG	TTGTGTAATAGTGATCCATAATGAATCCTCCTGCAGGGAGCCAGGTTTTTCACTAAGTTGGACCTTCGTAACGCTTACCATCTCGTGCG
R50015	TACTACTCCAGCCCAGTGATAAAGGCAGCTCAATCCCACCCCCAGTTCATCTATGTGTCTCTGAGTGGGGGGGTGGCCTCTGGGTTCAG	TACTACTCCAGCCCAGTGATAAAGGCAGCTCAATCCCACCCCCAGTTCATCTATGTGTCTCTGAGTGGGGGTGTGGCCTCTGGGTTCAG
R50016	CTCATCCTGACATGACCCGCCAGCATGACAATGCCACCAGCCATACTGCTGAACGAGCAGTATGTGCGTGTTTTCTTGCAAGACAGGAA	CTCATCCTGACATGACCCGCCAGCATGACAATGCCACCAGCCATACTGCTGAACGAGCAGTATGTGCGTGTTTTCTTACAAGACAGGAA
R50017	AGCAGTAAACTAGTGGACCAATACAGAACCCTGCAGCCAGGAGCAGTAAACTAGTGGACCAATACAGAACCCTGCAGAGCAGTAAACTA	AGCAGTAAACTAGTGGACCAATACAGAACCCTGCAGCCAGGAGCAGTAAACTAGTGGACCAATACAGAACCCTGCAGAGAAGTAAACTA
R50018	GAGAGAGAGAGAGAGATGGACTAGGTGGGAAAGCCTGCAGAGGGAGAGAGAGAGAGATGGACTAGGTGGTAAAGCCTGCAGGAGCGTGT	GAGAGAGAGAGAGAGATGGACTAGGTGGGAAAGCCTGCAGAGGGAGAGAGAGAGAGATGGACTAGGTGGTAAAGCCTGCAGGAGCGAGT
R50019	CCTGTTGACTCTCCCACCTCGACAGTCTTCACAGTTCCACTCACAGATGGTCCGTGTGCTCCTGCAGGTGTGATGTTCGGATGTACTGA	CCTGTTGACTCTCCCACCTCGACAGTCTTCACAGTTCCACTCACAGATGGTCCGTGTGCTCCTGCAGGTGTGATGTTCGGATGTACCGA
R50020	CTGCAATGTTTATATTTGTTGACTTTATAGACTATTTTTACATAGTTGGCAATAGAAGATAGTTTTTAGGTTTGTCATTTACATTTGGA	CTGCAATGTTTATATTTGTTGACTTTATAGGCTATTTTTACATAGTTGGCAATAGAAGATAGTTTTTAGGTTTGTCATTTACATTTGGA
R50021	CTCATCCTGACATGATCCTCCAGCATGACAATGCCACCAGCCATACTGCACCTTCTGTGCGTGATTTCCTGCAAGACAGGAATGTCAGT	CTCATCCTGACATGATCCTCCAGCATGACAATGCCACCAGCCATACTGCACCTTCTGTGCGTGATTTCCTGCAAGAAAGGAATGTCAGT
R50022	GGGCGCCAAATCCTTCCCTGCCAGCCTGGCACCAACATCGGTTGCAGAAGGGTGCTGGCTGAAGCGGCTGCTGGAACGCAGGCTGGGCC	GGGCGCCAAATCCTTCCCTGCCAGCCTGGCACCAACATCGGTTGCAGAAGGGTGCTGGCTGAAGCGGCTGCTGGAACGCAGGCTGGCCC
R50023	AACACCCATGGCTAGGTAAGGCCACATGTGATATTGTTGAAATGGAGTAACAACTGAAGCAGATACAAACAAGCAGAGCTCCACCCTGG	AACACCCATGGCTAGGTAAGGCCACATGTGATATTGTTGAAATGGAGTAACAACTGAAGCAAATACAAACAAGCAGAGCTCCACCCTGG
R50024	GCAGTCTGTTTGGCATGGCAGGCCAGCTGCCTACCAAATACACCACACCCATCATGAGTGGGCAAGGCCTGGCGGGAACTTTTGCTGGC	GCAGTCTGTTTGGCATGGCAGGCCAGCTGCCTACCAAATACACCACACCCATCATGAGTGGGCAAGGCCTGGCGGGAACTTTTGCTGCC
R50025	TCAAGGTGGGGTCACAAACTCCCTCTAAACCTGCAGGAATCTAACCAATGACGCTGACATTGCTAGAGCCACACTCTTACCAACTGAGC	TCAAGGTGGGGTCACAAACTCCCTATAAACCTGCAGGAATCTAACCAATGACGCTGACATTGCTAGAGCCACACTCTTACCAACTGAGC
R50026	TCAAACAGGGGCAGGGTAAGTTACCAGACATATCCTGTAGATCAAACAACAGGGGCAGGGACAGGGTAAGTTACCAGACATATCCTGCA	TCAAACAGGGGCAGGGTAAGTTACCAGACATATCCTGGAGATCAAACAACAGGGGCAGGGACAGGGTAAGTTACCAGACATATCCTGCA
R50027	GTGGCATACTGCCCTGTAACCCCGACATCTGTATTCCGGCCTGCAGGGAGCCAGGTTTTTCACTAAGTTGGACCTTCGTAACGCTTACC	GTGGCATACTGCCCTGTAACCCCGACATCTGTATTCCGCCCTGCAGGGAGCCAGGTTTTTCACTAAGTTGGACCTTCGTAACGCTTACC
R50028	CTGACTCCTTGTGGCGGGCCGGGCGCCTGCAGGTTATGCAGTGATGGAGAAGCAGTTTGGCTTTACTACACTGCAGACAACTCCAGAGT	CTGACTCCTTGTGGCGGGCCGGGCGCCTGCAGGGTATGCAGTGATGGAGAAGCAGTTTGGCTTTACTACACTGCAGACAACTCCAGAGT
R50029	TAGACTGCAGAAGATAAGACAGTGGTATAGAACAACACGGGTAGGGCCTGCAGTTCTTCTGGAAAAAGATCAACATATTTGCCTTCTCT	TAGACTGCAGAAGATAAGACAGTGGTATAGAACAACACGGGTAGGGCCTGTAGTTCTTCTGGAAAAAGATCAACATATTTGCCTTCTCT
R50030	CTGTCTGTCATGGTGTGTGTGTGTGTGTGTGTGTGTGTGTGTGTGTGTGTGTGTGTGTGTTTGTGTGTGTGTGTGTGTGTGTGTGTATA	CTGTCTGTCATGGTGTGTGTGTGTGTGTGTGTGTGTGTGTGTGTGTGTGTGTGTGTGTGTTTGTTTGTGTGTGTGTGTGTGTGTGTATA
R50031	CCAGGGTTCCTGCCAATCTGATCTACACACACACACACACACACACACACACACAGTTTAGCATAGATCCCTACACATAAACCTCTGCC	CCAGGGTTCCTGCCAATCTGATCTACACACACACACACACACACACACACACACAGTTTAGCATAGATCCCTACACATAAACCTCTGCA
R50032	ACACGTGGGCCTATTTCACTGACATTTAAAGTTGGATAGAGAGAATTTAGACAGACACTGATGCATATGGTAGACAGAGACAGACAGAG	ACACGTGGGCCTATTTCACTGACATTTAAAGTTGGATAGAGAGAATTTAGACAGACACTGATACATATGGTAGACAGAGACAGACAGAG
R50033	ATTATGCTGATTTGTGCCAAGCGGTCTCTATGTGCTGCTTTCTCAGTGCTGCCCTATGGAGAATGTATTCACCTCAGGTACAAACACAA	ATTATGCTGATTTGTGCCAAGCGGTCTCTATGTGCTGCTTTCTCAGTGCTGCCCTATGGAGAATGTATTCACCTCAGGTACAAACACAC
R50034	CTGACCTCGCTCGTCAGGTGAACGGTGTTTCCTCTGACACATTGGTGCAGCTGGCTTCTGGGTTAAGCGGGCAGGGGTTAAGAAGCACG	CTGACCTCGCTCGTCAGGTGAACGGTGTTTCCTCTGACACATTGGTGCAGCTGGCTTCTGGGTTAAGCGGGCAGGTGTTAAGAAGCACG
R50035	TGGACCCTGTTTGTCCAGGCTTAAGGCCCGGCTTCCTAAGCTCATCGTGCCCACCATCGCAGGGCTGTGGCTCTTCCACATGGCTGTAT	TGGACCCTGTTTGTCCAGGCTTAAGGCCCGGCTTCCTAAGCTCATCGTGCCCACCATCGCAGGGCTGTGGCTCTTCAACATGGCTGTAT
R50036	TGTGTTGGGTCATTGTCCTGTTGAGAAACAAATGATAGTCGCACTAAGCGCAAACCAGATGGGATGGTGTATCGCTGCCGAATGCTGTG	TGTGTTGGGTCATTGTCCTGTTGAGAAACAAATGATAGTCGCACTAAGCGCAAACCAGATGGGATGGCGTATCGCTGCCGAATGCTGTG
R50037	GAAGGGGGTTCTGATTAAAAATAAAAGCAAAAACAAAAATATAGGACGAAACACACATCACGACAAGAGAGACACCACAACACTACATA	GAAGGGGGTTCTGATTAAAAATAAAAGCAAAAACAAAAATATAGGACAAAACACACATCACGACAAGAGAGACACCACAACACTACATA
R50038	CTTTCTCTGATCTAAAGATTTCAGGGCTTTATGTACCACCTGCACTGAGAATGGCAAAAAGCTAAAACGTTTGACCAGCTCTCACTGGT	CTTTCTCTGATCTAAAGATTCCAGGGCTTTATGTACCACCTGCACTGAGAATGGCAAAAAGCTAAAACGTTTGACCAGCTCTCACTGGT
R50039	ATCATCTGAGACAAGCCACCCGGACAGCTGATTAAACTGAGGAGTATTTCTCTCTGTAATAAAGCACTTTCGTGGGGAAAAACTCACTC	ATCATCTGAGACAAGCCACCCGGACAGCTGATTAAACTGAGGAGTATTTCTCTCTGTAATAAAGCACATTCGTGGGGAAAAACTCACTC
R50040	TCTGAGCGGGTCCCCATCCTGCTTCCCTTAGTCGAAGTGTGGGGCTCCCTGAGCCACATCTAACGCAGCCAATGCGCGGGAGCAATCAG	TCTGAGCGGGTCCCTATCCTGCTTCCCTTAGTCGAAGTGTGGGGCTCCCTGAGCCACATCTAACGCAGCCAATGCGCGGGAGCAATCAG
R50041	TTGAGTTATGAGCTGGGTTTAATACTATAGATGTAATGTTATTGTCCTGTGAATCACCTGCAGGTAGGCTGCAGAAGATAATACAGTGG	TTGAGTTGTGAGCTGGGTTTAATACTATAGATGTAATGTTATTGTCCTGTGAATCACCTGCAGGTAGGCTGCAGAAGATAATACAGTGG
R50042	GCTCCACTCTACACCTACGGGCTCCACTCCTCTACACCTGCGTGCTCCACTCCACTACACCTGCAGGTGAAGAAGCTGGATGTGGAGGT	GCTCCACTCTACACCTACGGGCTCCACTCCTCTACACCTGCGTGCTCCACTCCACTACACCTGCAGGTGAAGAAGCTGGATGTGGAGGC
R50043	TAGAGAATATCCTGAGGAAAATAAATATCCTATAAATCACATTGGCTATGCATGGCCTGTCTGCAAGGAACTTGAAACATTGTATCAAC	TAGAAAATATCCTGAGGAAAATAAATATCCTATAAATCACATTGGCTATGCATGGCCTGTCTGCAAGGAACTTGAAACATTGTATCAAC
R50044	AAACATTGGGCTCTGTCTGTGTGTGTGTGTGTGTGTGTGTGTGTGTGTGTGTGTGTGTGTATTTAAAGGCGGCCCGTCAGCGGGACACA	AAACATTGGGCTCTGTCTGTGTGTGTGTGTGTGTGTGTGTGTGTGTGTGTGTGTGTGTGTATTTAAAGGCGGCCCGTCAGGGGGACACA
R50045	CGGGCGTAGGGAGTAACAGAGAATACACAATCAGGGCATTCTTCTGAGCCAGGGTTTGGAGAGGAGCTGGTAGATCATGCTGTGGCTGG	CGGGCGTAGGGAGTAACAGAGAATACACAATCAGGTCATTCTTCTGAGCCAGGGTTTGGAGAGGAGCTGGTAGATCATGCTGTGGCTGG
R50046	TGAAGAAGCCAGATGTGGAGGTCCTGGGCTGGCGTTGTTACACGTGGTCAATGGCTGTGAAGCTGGTTGGATATACAGCCAAATTCTCT	TGAAGAAGCCAGATGTGGAGGTCCTGGGCTGGCGTTGTTACACGTGGTCAATGGCTGTGAAGCTGGTTGGACATACAGCCAAATTCTCT
R50047	CCCAGAAGCCCATAAATTGTTTAAATAGGGAACACACTTTCTTAAAACATTTATCAGAACCCATCTATTCAATTACATGATTTAGATCT	CCCAGAAGCCCATAAATCGTTTAAATAGGGAACACACTTTCTTAAAACATTTATCAGAACCCATCTATTCAATTACATGATTTAGATCT
R50048	TGGAGGCTACAGACCAGGACTGTTCTCCTCAGTACAGCCAGATCTGTAACTACCAGATCACCACCTCCAACACACCCTTCGCCATCGAC	TGGAGGCTACAGACCAGGACTGTTCTCCTCAGGACAGCCAGATCTGTAACTACCAGATCACCACCTCCAACACACCCTTCGCCATCGAC
R50049	CTCATCCTGACATGACCTTCCGGCATGACAATGCCACAAGCCATATTTCTAGCTCTGTGCGTGATTTCCTGCAAGGCAGGAATGTCAGT	CTCATCCTGACATGACCTTCCGGCATGACAATGCCACAAGCCATATTTCTCGCTCTGTGCGTGATTTCCTGCAAGGCAGGAATGTCAGT
R50050	AAACAGGAGAAGCTGTGATGGCCGAGAGGATAAGGCGTTGGACTTGAAATCCAATGGGGTCTCCCTGCGCAGGTTCGAACCCTGCTCAC	AAACAGGAGAAGATGTGATGGCCGAGAGGATAAGGCGTTGGACTTGAAATCCAATGGGGTCTCCCTGCGCAGGTTCGAACCCTGCTCAC
R50051	ACGTAAACACCTCTCCTCTCTTTAATCACGGAGGAGCTGCTCAAACTATAACAGAATCAATAATAACCATCGTCCTGCAGGTGACAGCA	ACGTAAACACCTCTCCTCTCTTTAATCACGGAGGAGCTGCTCAAACTATAACGGAATCAATAATAACCATCGTCCTGCAGGTGACAGCA
R50052	TTCATGCTCTACAACATCTGTAGAGAAAGACCCTACCTCACAAAGGAAGCTGGGCAGGTCCTAATCCAGGCGCTTGTCCTATCCCATCT	TTCATGCTCTACAACATCTGTAGAGAAAGACCCTACCTCACAAAGGAAGCTGTGCAGGTCCTAATCCAGGCGCTTGTCCTATCCCATCT
R50053	TTGTTTAATAGTCGTCCATAATGAATCCTCCTGCAGGCCTGCCACAAGGAGTCACTCGACCACAATGAGCCAAGTAAAGCCCCCCTCCC	TTGTGTAATAGTCGTCCATAATGAATCCTCCTGCAGGCCTGCCACAAGGAGTCACTCGACCACAATGAGCCAAGTAAAGCCCCCCTCCC
R50054	GTGGATGCGTCTGACGTGCTGGTAGAGAGGCTGGATGGTTCTATAGCTGCTGTGATCTGTGATGGAGAAGACCAGGACGTATCCATCCC	GTGGATGCGTCTGACGTGCTGGTAGAGAGGCTGGATGGTTCTATAGCTGCTGTGATCTGTGATGGAGAAGACCAGGACGTATCCATCCG
R50055	AAGGGTACCACATAAGGGAGGAGCATGTCTTCCCTGTAACGCATAGCGTTGAGATTGCCTGCAATTTCAACAAGCTCAGTCCGATGATG	AAGGGTACCACATAAGGGAGGAGCATGTCTTCCCTGTAACGCATAGAGTTGAGATTGCCTGCAATTTCAACAAGCTCAGTCCGATGATG
R50056	AATATGTAGTCTTGCCGAGGTCTTCTCTGTCACTAATTTCATTTTTTTTTTGTAAATTGAGGGGAATATATTGATAAAACTCACTTTGT	AATATGTAGTCTTGCCGAGGTCTTCTCTGTGACTAATTTCATTTTTTTTTTGTAAATTGAGGGGAATATATTGATAAAACTCACTTTGT
R50057	GAAGGGCTTCTTTGGTACATTTGTTATGGCACTTTAACCTGGAAGCAGAGGAGACAGTAGTTAGCAGAGGAGCAGAGTGACTTGTGAAA	GAAGGGCTTCTTTGGTACATTTGTTATGGCACTTTAACCTGGAAGCAGAGGAGACAGTAGTTAGCAGAGGAGCAGAGTGACTTGTGAAC
R50058	GTTCAGACAAAGAAAAAATGTGAGGGGGTCAGATACATTCTCGGAGTGCTGAGTAATTGTTTACAGTGGTTATATTTTTAACCAGAGAT	GTTCAGACAAAGAAAAAATGTGAGGGTGTCAGATACATTCTCGGAGTGCTGAGTAATTGTTTACAGTGGTTATATTTTTAACCAGAGAT
R50059	GAGAGACGGGGGACCAGTGGTGGTGAAGGGTGTCTGGGTGTCAGGCTGTGTGCGCAACTGGTCAACTGGAGTCAGGGGCAGGAGAGCAG	GAGAGACGGGGGACCAGTGGTGGTGAAGGGTGTCTGGGTGTCAGGCTGTGTGCGCAACTGGTCAACTGGAGTCAGGTGCAGGAGAGCAG
R50060	TGTGATGTTTGGATGTACCTATCCTGTGCAGGTGTTGTTACACTTGGTCTGCTACTGCGAGGACGATCAGCTGTCTGACCTGTCTCCCT	TGTGATGTTTGGATGTACCGATCCTGTGCAGGTGTTGTTACACTTGGTCTGCTACTGCGAGGACGATCAGCTGTCTGACCTGTCTCCCT
R50061	TGCAGTCAGCATGCCGGGGAGGGGGCCAAACCATTACACCTAGAGATAAAACAGATATGGATGGGACCAAACCATTACACCTAGAGATA	TGCAGTCAGCATGCCGGGGAGGGGGCCAAACCATTACACCTAGAGATAAAACAGATCTGGATGGGACCAAACCATTACACCTAGAGATA
R50062	GTTGGAGGGGGAAGGCTAGGATAAAACGTATCGCTGCCTGCAGTGTTGGAGAGGGAAGGCTAGGAGAAAACGTATCGCTGCCTGCAGGC	GTTGGAGGGGGAAGGCTAGGATAAAACGTATCGCTGCCTGCAGTGTTGGAGAGGGAAGGCTAGGAGAAAACGTATCGCTGCCTGCAGGG
R50063	TGGTCTGACCCCCGGGGTCATCTAAAGGAACAACCCGCAGGTGGTCCAACCCCCGGGGTCAATCTAATGGAACAACCCGCAGGTGGTCC	TGGTCTGACCCCCGGGGTCATCTAAAGGAACAACCCGCAGGTGGTCCAACCCCCGGGGTCAATCTAATGGAACAACCGGCAGGTGGTCC
R50064	AAGGGTACCACATAAGAGAGGAGGATGTCTTCCCTGTAATGCACAGCGTTGCGATTGCCTGCAATGACAACAAGCTCAGTCCTATGATG	AAGGGTACCACATAAGAGAGGAGGATGTCTTCCCTGTAATGCACAGCGTTGCGATTGCCTGCAATGACAACAAGCTCAGTACTATGATG
R50065	TCTCTGAGTCTGGGTGCTATCTGCCGTCATGTGGTCCTGCAGGGAGCCAGGTTTTTCACTAAGTTGGACCTTCGTAACGCTTACCATCT	TCTCTGAGTCTGGGTGTTATCTGCCGTCATGTGGTCCTGCAGGGAGCCAGGTTTTTCACTAAGTTGGACCTTCGTAACGCTTACCATCT
R50066	CCCACGCTACCTCCGGCCACTGCCACGTCTTGGCCATGCGCTCAAACCTCAGGTACTTTTCAAAGTCCTCCCCCTGCTGGTATGAGGGA	CCCACGCTACCTCCGGCCACTGCCACGTCTTGGTCATGCGCTCAAACCTCAGGTACTTTTCAAAGTCCTCCCCCTGCTGGTATGAGGGA
R50067	CTGCTGATGAGCTGGTGGCTGATGGACTGGTCCTGGGGCTGGCTGAGGGTCAATCTCATCCTCTTCTTCCAACTCACTGTCAGACTCAG	CTGCTGATGAGCTGGTTGCTGATGGACTGGTCCTGGGGCTGGCTGAGGGTCAATCTCATCCTCTTCTTCCAACTCACTGTCAGACTCAG
R50068	CTAAATGTTTCAGTTAGGACCACAGTTTGTGTGTGTGTGTGTGTGTGTGTGTGTGTGTGTGTGTGTGTGTGTGTGTGTGTGTGCTTACG	CTAAATGTTTCAGTTAGGACCACAGTTTGTGTGTGTGTGTGTGTGTGTGTGTGTGTGTGTGTGTGTGTGTGTGTGTGTGTGTGCTTGCG
R50069	ATCTCGAAGGCTGAAGACATAAGAGGAAGCGGATAACGATTCTTCACTGTTATGTCATTCAGCCCTCGATAATCTATGTAGGGGCGCAG	ATCTCGAAGGCTGAAGACATAAGAGGAAGCGGATAACGATTCTTCACTGTTATGTCATTCAGCCCTCGATAATCTATGTAGGGGCTCAG
R50070	CTGATTGGGGGTCACCACGGCCGTCTTAATGGCTGCCGCGAGGGGAGACACTTTGCCAGAAGCCAGATCATGTCTGATTTGCAGAGGTT	CTGATTGGGGGTCACCACGGCCGTCTTAATGGCTGCCGCGAGGTGAGACACTTTGCCAGAAGCCAGATCATGTCTGATTTGCAGAGGTT
R50071	ACCGACCACCGAGGTTGAGGAGCCTAGCAGCAAATGTAATACTCGCCCATCCCCCACACCACCTGCTGACCAACAAGATCGAGATAAGC	ACCGACCACCGAGGTTGAGGAGCCTAGCAGCAAATGTAATACTCGCCCATCCCCCACACCACCTGCTGACCAACAAGATCGAGATGAGC
R50072	TGTAGTATATTATCATGTATCCATAGAATACAACCACTGTGAATTTGTTGAGGTTGAAAAAAGCATTGCGGACATTTATTTCTAACAAG	TGTAGTATATTATCATGTATCCATAGAATACAACCACTGTGAATGTGTTGAGGTTGAAAAAAGCATTGCGGACATTTATTTCTAACAAG
R50073	ATGACAGGATAGAGTGCTGTTCTGGCCTATAGGATTACAGGAAAGAAGGCTGTTCTGGCCTATAAATCAAATAAAATCCAATTTTATTT	ATGACAGGATAGAGTGCTGTTCTGGCCTATAGGATTACAGGAAAGAAGGCTGTTCTGGCCTATAAATCAAATCAAATCCAATTTTATTT
R50074	CCGGGGGGTTCTCCAAACGCAATTCGCTGGTAGGAGAGAGAGCGAATAAGACATACATACATACATACATACATACAGTGCCTTCAGAA	CCGGGGGGTTCTCCAAACGCAATTCGCTGGTAGGAGAGAGAGCAAATAAGACATACATACATACATACATACATACAGTGCCTTCAGAA
R50075	AGCATCAGGGAATTTTTCTGAAGGATTTTGTCAATCCTACAGGATTCCTGCAGGATCTCGAAGGCTGAAGACATAAGAGGAAGCGGATA	AGCATCAGGGAATTTTTCTGAAGGATTTTGTCAATCCTACAGGATTCCTGCAGGATCTCGAAGGCTGAGGACATAAGAGGAAGCGGATA
R50076	TGTCTCGGGGAGAGTTGGAATATGCAAAAAAAACGAATTTCCATTACATACTTGTGTGTCGCAGGACAAATAGAAGCACCACGCCAAAT	TGTCTCGGGGAGAGTTGGAATATGCAAAAAAAACTAATTTCCATTACATACTTGTGTGTCGCAGGACAAATAGAAGCACCACGCCAAAT
R50077	GGGTCGCAGTACCCTGTCAGTAAGGAGAACACGTAGTTCTCTCCTCCATGTCTGCAAGGAAAGCCGGAGGCAGATTGTGAATACCGCAC	GGGTCACAGTACCCTGTCAGTAAGGAGAACACGTAGTTCTCTCCTCCATGTCTGCAAGGAAAGCCGGAGGCAGATTGTGAATACCGCAC
R50078	TCCTGGGCTGGATCCGGAACGGGGAGTCCATGCTGAACGCCAGCATGGTGAATGCCAGCTCACTGTCAGAGGCAGAGCAACTCCAGAGG	TCCTGGGCTGGATCCGGAACGGGGAGTCCATGCTGAACGCCAGCATGGTGAATGCCAGCTCGCTGTCAGAGGCAGAGCAACTCCAGAGG
R50079	AAGGATACCAAACGAGGGAGGAAGATGTCTTCCCTGTAACGCACAGCGTTGAGATTGCCTGCATTGACGACAAGCTCAGTCCGATGATG	AAGGATACCAAACGAGGGAGGAAGATGTCTTCCCTGTAACGCACAGCGTTGAGATTGCCTGCATTGACGACAAGCTCAGTCCGATGATT
R50080	CTCTTCTACCACCTTGGCTTCGGCCCACTCACTCCACAGCAGTCCAACACCCCATTCGGAACTTTCGCCTCCGTTGCAGGGCCAGAGAA	CTCTTCTACCACCTTGGCTTCGGCCCACTCACTCCACAGCAGTCCAACACCCCATTCGCAACTTTCGCCTCCGTTGCAGGGCCAGAGAA
R50081	GCATTCACAGGGGAAACCATCGCCGGTATCAGCACACCCCCCCGGCACCGCGCACGGAGCCGACAGACACGCGTCAATGTCCTCCTGAC	GCATTCACAGGGGAAGCCATCGCCGGTATCAGCACACCCCCCCGGCACCGCGCACGGAGCCGACAGACACGCGTCAATGTCCTCCTGAC
R50082	CTCATCCTGAGATGACCCTCCAGCATGACAATGCCACCAGCCATACTGCTCGTTCTGTGTGGGATTTCCTGCAAGCCAGAAATGTCAGT	CTCATCCTGAGATGACCCTCCAGCATGACAATGCCACCAGCCATACTGCTCGTTCTGTGTGGGATTTCCTGCAAGACAGAAATGTCAGT
R50083	TGACAGTATTCCCTCCCCCATATGCCCCCCTAGGGCACAGCTATGACAACATAACTAACAAAAACGGGTCACAATTCTTGCAGCTCTGT	TGACAGTATTCCCTCCCCCATATGCCCCCCTAGGGCACAGCTATGACAACATAACCAACAAAAACGGGTCACAATTCTTGCAGCTCTGT
R50084	TGAAGAGGTCCTGGGCTGCTGTGGTTACATGTGATCTGCAGTTGTGAGGCCGGTTGGATGTACTGCCAAATTCTCTAAAAGGACGTTAG	TGAAGAGGTCCTGGGCTGCTGTGGTTACATGTGATCTGCAGTTGTGAGGCCAGTTGGATGTACTGCCAAATTCTCTAAAAGGACGTTAG
R50085	GAGCCCGCCGGGTCACAGCTACACGCTACAGACAGAGGGAGAGGGAGGGAGGTGAGTGAGAGGAAAGAGACAAGGGACAGGGAGGGTGG	GAGCCCGCCGGGTCACAGCTACACGCTACAGACAGAGGGAGAGGGAGGGAGGTGAGTGAGAGGAAAGAGACAAGGGACAGGGAGGGGGG
R50086	AACTGTGCCTCCTTTTTCTCCCAGCACCATCCTTCCCATCACAGTTTCTGAGACAAGGGCACTCGTCATCTCCTTCTGTTTGTCCATTT	AACTGTGCCTCCTTTTTCTCCCAGCACCATCATTCCCATCACAGTTTCTGAGACAAGGGCACTCGTCATCTCCTTCTGTTTGTCCATTT
R50087	AGATGATCACCAATATGAACAGATAATGTAGACTCATGAGGCCAAATATACTTGTTACTGTGTAGCCTGGCCCAAAGCATTGTGACTGT	AGATTATCACCAATATGAACAGATAATGTAGACTCATGAGGCCAAATATACTTGTTACTGTGTAGCCTGGCCCAAAGCATTGTGACTGT
R50088	AGGAACCGCCCCTGCAATGCAGAGGAGGGGCCGTGACACCCCCCTCCTTAAAATGAGGGTCCCACCCTCAACCCAAATTTCGGCCCAAC	AGGAACCGCCCCTGCAATGCAGAGGAGGGGCCGTGACACCCCCCTCCTTAAAATGAGGGTCCCACCCTCAACCCAAATTTCGGCCCAAA
R50089	GGCAGCAGAAGCCCCAGGTCCTGGTCTCCACCGTGGCTGCCAGTGTGCTCCCAAGCCTGGCCCAGCGACAGCGCCTCTTCATCAGCACG	GGCAGCAGAAGCCCCAGGTCCTGGTCTCCACCGTGGCTGCCAGTGTGCTCCCAAGCCTGGCCCAGCGACAGCGTCTCTTCATCAGCACG
R50090	CTCATCCTGACATGACCCTCCAGCATGACAATGCCACCAGCAATACTGCTGGTTCTGTACATGATATCCTGCAAGACAGGAATGTCAGT	CTCATCCTGACATGACCCTCCAGCATGACAATGCCACCAGCAATACTGCTGGTTCTGTACATGATATTCTGCAAGACAGGAATGTCAGT
R50091	CAGTCACTGTGTCCAAGGTGCTAAAGGAGCTCCTTAAACTTGACCCCCCAAAAAATATCTGGGTCAGATGGTTTAGACCCTTTCTTATT	CAGTCACTGTGTCCAAGGTGCTAAAGGAGCTCCTTAAACTTGACCCCCCCAAAAATATCTGGGTCAGATGGTTTAGACCCTTTCTTATT
R50092	TACATGGTTCACCCAGCGAATAGCAGGGGAAGTTACAGTACAATGTGTCACACTGCTGTTACGACCCCCCTGCAGGGTTGAAATATGCT	TACATGGTTCACCCAGCGAGTAGCAGGGGAAGTTACAGTACAATGTGTCACACTGCTGTTACGACCCCCCTGCAGGGTTGAAATATGCT
R50093	TGGTTTTATTTGGCCCCACAAGTTCTCTGAGCAAAAAAACATACTTTAAAAACAATTGTTGGACATAAGACTAAGGAAAACATTTTAAT	TGGTTTTATTTGGCCACACAAGTTCTCTGAGCAAAAAAACATACTTTAAAAACAATTGTTGGACATAAGACTAAGGAAAACATTTTAAT
R50094	CACTGGGCTTACCCCTGACCTTTACAGATCCAGGTTAGTGGAATTATAGATGGCTTGTCCCTCTGCCAGATATAATTGAATTACTCTCA	CACTGGGCTTACCCCTGACCTTTACAGCTCCAGGTTAGTGGAATTATAGATGGCTTGTCCCTCTGCCAGATATAATTGAATTACTCTCA
R50095	TACACAGGCTACCTCACAGGCCACCCTACAGATGTTTTGATCAGTTTTGTTGCTGAGAATTTTCCTGCATGCCAGGAAATGCAAACTTG	TACACAAGCTACCTCACAGGCCACCCTACAGATGTTTTGATCAGTTTTGTTGCTGAGAATTTTCCTGCATGCCAGGAAATGCAAACTTG
R50096	GGCAGGGACAACACAGATTGACGGACAGGCCCAAGAGGTGAAGGGTAAAGGGTGACGTCAAAATGGCCTGAATGGAGATATGGAAGGAC	GGCAGGGACAACACAGAGTGACGGACAGGCCCAAGAGGTGAAGGGTAAAGGGTGACGTCAAAATGGCCTGAATGGAGATATGGAAGGAC
R50097	GAGAAACTTTGTAGCAGGGCAGGCGAAAAATAGGGAGGAGGGTTGGGGCTAGTCACATTAGAAGGGGTGAGAGATGAGGAAATGTTGTA	GAGAAACTTTGTAGCAGGGCAGGCGAAAAATAGGGAGGAGTGTTGGGGCTAGTCACATTAGAAGGGGTGAGAGATGAGGAAATGTTGTA
R50098	TTAGTTGATGGTTGGGGAGAGAGTCTGCAGATTAACTGATGGTGGGGAGAGAGGCTGCAGATTAATTGATGGTGATTTCAGCATTAGAT	TTAGTTGATGGTTGGGGAGAGAGTCTGCAGATTAACTGATGGTGGGGAGAGAGTCTGCAGATTAATTGATGGTGATTTCAGCATTAGAT
R50099	AAAGGTACCACATGAGGGAGGAGGATGTCTTCCCTGTAAGGCACAGCGTTGAGATTGAGCTTGTTGTCATTGCAGGCAGTCTGATGATG	AAAGGTACCACATGAGGGAGGAGGATGTCTTCCCTGTAAGGCACAGCGTTGAGATTGAGCTTGTTGACATTGCAGGCAGTCTGATGATG
R50100	CTTGAGGGGTTACTGAGAGATGAAACCCAAGTAATTCGACCATAATTCTCCATACAGTCTAACGTCACCCTCTAACTTAGACTACCTGG	CTTGAGGTGTTACTGAGAGATGAAACCCAAGTAATTCGACCATAATTCTCCATACAGTCTAACGTCACCCTCTAACTTAGACTACCTGG
R50101	AAGGGTACCACATGAGGGATGAGGATATCTTCTCTGTAACGCACAGCGTTGAGATTCCCTGCAATGACAACAAGCTCAGTCCGATGATG	AAGGGGACCACATGAGGGATGAGGATATCTTCTCTGTAACGCACAGCGTTGAGATTCCCTGCAATGACAACAAGCTCAGTCCGATGATG
R50102	AGGCCTTTTGCCTTTTGGTAGGCCCTCATTGTAAATAATAATTTGTTATTAACTGTCTTGCCTAGTTAAATAAAGGTTAAATAAAAATA	AGGCCTTTTGCCTTTTGGTAGGCCCTCATTGTAAATAATAATTTGTTATTAACTGACTTGCCTAGTTAAATAAAGGTTAAATAAAAATA
R50103	CTCATCCTGACATGACCCTCCAGCATGACAATGCCGACAGCCATACTGCTCGTTCTGTGCGTGATTTCCTGCAAGAAAGGAATGTCAAT	CTCATCCTGACATGACCCTCCAGCATGACAATGCCGTCAGCCATACTGCTCGTTCTGTGCGTGATTTCCTGCAAGAAAGGAATGTCAAT
R50104	CGCGACACAACGCAGAAATATAAATCATTCCTTTGACGAGCTTCTTTCGTTGGCACTCCAATATGTCCCATAAACATCAAATGGTCCTT	CGCGACACAACGCAGAAATATAAATCATGCCTTTGACGAGCTTCTTTCGTTGGCACTCCAATATGTCCCATAAACATCAAATGGTCCTT
R50105	GAGAGTTGAACCAGGCCAAGGAAGACCACCAGGAAAAGATGGCCACTTTTGAGAAGACCATGCACGTATCCCAGGCCAAACATAAAGAA	GAGAATTGAACCAGGCCAAGGAAGACCACCAGGAAAAGATGGCCACTTTTGAGAAGACCATGCACGTATCCCAGGCCAAACATAAAGAA
R50106	CTCATCCTGACATAACCCTCGAGCATGACAATGCCAACAGCAATGCTGCTCGTTCTGTGCGTGATTTCCTGCAATAGAGCTATGTCAGT	CTCATCCTGACATAACCCTCGAGCATGACAATGCCAACAGCTATGCTGCTCGTTCTGTGCGTGATTTCCTGCAATAGAGCTATGTCAGT
R50107	AGAATAAACAGCTGCCAGACATATTCTCACTTCATTCACAAGTATGTGTTCTATACTAACAGGAGAATAAACAGCTGCCAGACATATTC	AGAATAAACAGCTGCCAGACATATTCTCACTTCATTCACAAGTATGCGTTCTATACTAACAGGAGAATAAACAGCTGCCAGACATATTC
R50108	CTTGGACAGCTTGCTTTATCAGAGAGGGGTTGGGGGGGGGGGACCACAGCCCATGCGTGACTAGGAATGGCCACTGTGCCCTCATTGGT	CTTGGACAGCTTGCTTTATCAGAGAGGGGTTGGGGGGTGGGGACCACAGCCCATGCGTGACTAGGAATGGCCACTGTGCCCTCATTGGT
R50109	CCTGCAAGCTGGTCGGGGTGGTTCCTGTCTCCTACTTCCTCCGGAACCTGGGCACCTCCACCATGAACCTCAACCACCATGGCCTGGGC	CCTGCAAGCTGGTCGGGGTGGTTCCTGTCTCCTACTTCCTCCGGAACCTGGGCACCTCCACCATGAACCTCAACCACCATGGCCTGGGA
R50110	TCAACACTCAGAGGAACACTGTCCTGGAGAACACGCCAGACCACCAACTAGAGAGAGAGAGAGACCATGAAGCAGGGTTTATTCTGGAT	TCAACACTCAGAGGAACACTGTCCTGGAGAACACGCCAGACCACCAACTAGAGAGAGAGAGACACCATGAAGCAGGGTTTATTCTGGAT
R50111	CTTTTGTTGTGTTGGTATTGTGATGATTCATTCACAAACTCCCACTGTTGCATGTCAGCCAGCGGAACCTGGAGAATCTGTTTCAGGCA	CTTTTGTTGTGTTGGTATAGTGATGATTCATTCACAAACTCCCACTGTTGCATGTCAGCCAGCGGAACCTGGAGAATCTGTTTCAGGCA
R50112	TGAGAATAGAATTCAGATGAGGCTCCTGCAGGTGTGATGTTCGGATGTACCGATCCTGTGCAGGTGTTGTTACACATGGTCTGCCACTG	TGAGAATAGAACTCAGATGAGGCTCCTGCAGGTGTGATGTTCGGATGTACCGATCCTGTGCAGGTGTTGTTACACATGGTCTGCCACTG
R50113	TGTCAGGGAACCACAGCAAGGCTATCCAGTTCCTCATCAAGTCCCCTCTGATTCCCGTGGTATTGGGATTCTATTGGCTCCAACAACAA	TGTCAGGGAACCACAGCAAGGCTATCCAGTTCCTCATCAAGTCCCCTCTGATTCCCGTGGTATTGGGATTCTATTGGCTCCAACAACAC
R50114	GGAGAGGAACCGACCGTCAGTCACTCATAACGACATGATCACGACGTAGATTCAAAAGCAGCCGATGATTCTATGAAATTATTTCTGCG	GGAGAGGAACCGACCGTCAGTCACTCATAACGACATGATCACGACGTAGATTCAAAAGCAGCCGATGATTCTATGAAATTATTTATGCG
R50115	TGCGACACAAAACGCAGAAATAAACAAGCTTCTTTTGTTGGCACTCGAATATGTCCCATGAACATCACAAATGGTCCTTTTGTTCGATT	TGCGACACAAAACGCAGAAATAAACAAGCTTCTTTTGTTGGCACTCGAATATGTCCCATAAACATCACAAATGGTCCTTTTGTTCGATT
R50116	TTAGCTACCTGGCTATAGGATACAGTGTGCATCACTTCTAAACCCATTGATGGAATAGGGTTATGATACCTGTATCCTGTAGCCTGTCT	TTAGCTACCTGGCTGTAGGATACAGTGTGCATCACTTCTAAACCCATTGATGGAATAGGGTTATGATACCTGTATCCTGTAGCCTGTCT
R50117	CACGCACACACTCAGGGAACACACACACACACATAACAGAACAGTTAATGCTTTATATGCCCTTATATGAGACACAGAGGTTCGATTAA	CACGCACACACTCAGGGAACACACACACACACCTAACAGAACAGTTAATGCTTTATATGCCCTTATATGAGACACAGAGGTTCGATTAA
R50118	TCTGTGGAGAGAAAGCAGCACTATGTAGTCAGCTGGTCTGTGGAGAGAAAGCAGCACTATGTAGTCAGCAGGTCTGTGGAGAGAAAGCA	TCTGTGGAGAGAAAGCAGCACTATGTAGTCAGCTGGTCTGTGGAGAGAAAGCAGCACTATGTAGTCAGCAGATCTGTGGAGAGAAAGCA
R50119	AGGGTGCAGGTCCTGAGGGCCACAGAGGGGCTCGTGTGGTGTGGGTGTGTGACGGAAAATACCTGATGGTGTCAGGATTCGACAGGTGA	AGGGTGCAGGTCCTGAGGGCCACAGAGGGGCTCGTGTGGTGTGGGTGTGTGACGGAAAATACCTGATGGTGTCAGGATTCGACAGGGGA
R50120	CAGTACTCTGTCCAGGGCTTCAGCGGGAACAATGTTCCCTCTGTGGAGTCAAACACTTTCTCTTGTTTCTGTATGATGTAGACAAAAGA	CAGTACTCTGTCCAGGGCTTCAGCGGGAACAATGTTCCCTCTGTGGAGTCAAACACTTTCTCTTGTTTCTGTATGATGTAGACAAAAGC
R50121	TCTACTGTTTAGACTGGGGGACTTGGCTTCTCTAGGTGTGAGAGGTCTGTGTGATGGATCTGCCTGCAGGAAGGGTACCACATGAGGGA	TCTACGGTTTAGACTGGGGGACTTGGCTTCTCTAGGTGTGAGAGGTCTGTGTGATGGATCTGCCTGCAGGAAGGGTACCACATGAGGGA
R50122	TGAGCTGATGGACGGGCGGAGAGGGCTGGTCCCCTCCAACTTTGTGGAGCTCGTCTCAGATGACGACATGATGAGCGCCCACGTTCCAG	TGAGCTGATGGACGGGCGGAGAGGGCTGGTCCCCTCCAACTTTGTGGAGCGCGTCTCAGATGACGACATGATGAGCGCCCACGTTCCAG
R50123	GCAGATTCACAATTAACTATTGGGGAGGAAACAATAAGTGTCAGTTGAGAGACTGGAACTGGTTGTGTTTAAATGACAGAGTTGGCGAG	GCAGATTCACAATTAACTATTGGGGAGGAAACAATAAGTGTCAGTTGAGAGACTGGAACTGGTTGTGTTTAAATGACAGAGTTGGTGAG
R50124	CTGCTGATGAGTTGGTTGCTGACGGGCTGGGCCTGGGGCTGGCTGAGGGTCAATCTCATTCTCTTCTTCCAACTCACTGTCAGACTCCG	CTGCTGATGAGTTGGTTGCTGACGGGCTGGTCCTGGGGCTGGCTGAGGGTCAATCTCATTCTCTTCTTCCAACTCACTGTCAGACTCCG
R50125	TTTGTGACAAATTTACTACAAACTAAATAGTGTGGCACAAAATGTTGCCATACGTTTTCAAATGTTTGCCACTAGTGGTGAATCTGCGG	TTTGTGCCAAATTTACTACAAACTAAATAGTGTGGCACAAAATGTTGCCATACGTTTTCAAATGTTTGCCACTAGTGGTGAATCTGCGG
R50126	TGGATGAGAGGCTTAGTCTGTAGGAGCACAGTGGCTGCGGCTCGGCCCTGTCTCTGGCCCCGGCTCTGATACTGGTTTTCCTCCTGATT	TGGATGAGAGGCTTAGTCTGTAGGAGCACAGTGGCTGCGGCTCGGCCCTGTCTCTGGCCCCGGCTCTGGTACTGGTTTTCCTCCTGATT
R50127	ATCGCCTGAGACCAGCCACCCGGACAGCTGATGAAACTGTGGGGTTGCTCAACCGAAGAATTTCTGCATAAACCGTCAGAAACCATCTC	ATCGCCTGAGACCAGCCACCCGGACAGCTGATGAAACTGTGGGTTTGCTCAACCGAAGAATTTCTGCATAAACCGTCAGAAACCATCTC
R50128	CGTGTGTTTGGGGGTCGTTGTCCTGCTTGAAGACTAGAATGTGTGCAAGACAACATGAAATCAGCAGATTATAACAAATGTTTTGGAGT	CGTGTGTTTGGGGGTCGTTGTCCTGCTTGAAGACTAGAATGTGTGCAAGACAACATGAAATCAGCAGATTATAACAAATGTTTTGGAGG
R50129	TGACGGCGCTCAACGAGAATGTGGCCACGCTAAAGAGGGAGTGGCAGGGCAGCCAGCGGCGCTGTGGCGAACTGGAGAAAAAGACTGAT	TGACGGCGCTCAACGAGAATGTGGCCACGCTAAAGAGGGAGTGGCAGGGCAGCCAGCGGCGCTGTGGCGAACTGGAGAAACAGACTGAT
R50130	AGATCCCACCTTTGGTCTACCAGCTGCTGCTGCTGGCTGCTAAGGTGTGTGTGTCTGTTTGTATGTACAATGTCCTATATGTTTCCACA	AGATCCCACCTTTGGTCTACCAGCTGCTGCTGCTGGCTGCTAAGGTATGTGTGTCTGTTTGTATGTACAATGTCCTATATGTTTCCACA
R50131	CCCATCCTGACAGGACCCTCCAGCGTGACAATGCCACCAGCCATACTGCTCGCTCTGTGCAAGACAGGAATGTCTGTTCTGCCATGGTC	CCCATCCTGACAGGACCCTCCAGCGTGACAATGCCACCAGTCATACTGCTCGCTCTGTGCAAGACAGGAATGTCTGTTCTGCCATGGTC
R50132	TCATCGTAGAGGCTGCCGCTGAGGTACATCTCTCGGAGGGGCATGTCGGGCAGCTTGCCGTGCAGGATGTCCGGGGCGGCCCGGCGGGC	TCATCGTAGAGGCTGCCGCTGAGGTACATCTCTCGGAGGGGCATGTCGGGCAGCTTGCCGTGCAGGATGTCCGGGGCGGCCCGGCGGGG
R50133	AGTGACACAAAACGCAGGAATAAAAATATAAATCATGCCTTACCTTTGACAAGCTTCTTTTGTTGGCACTCCAATATGTCCCATAAACA	CGTGACACAAAACGCAGGAATAAAAATATAAATCATGCCTTACCTTTGACAAGCTTCTTTTGTTGGCACTCCAATATGTCCCATAAACA
R50134	ACAATGAGGTACCGGAGGTCCCTCCCCCCCCGCTGGACATCGAGGGGTCCCTGGCGTACACGATCCGGGCCATTCTGGACTCAAGACGC	ACAATGAGGTACCGGAGGTCCCTCCCCCCCCGCTGGACATCGAGGGGTCCCTGGCGTACACGATCCGGGCCCTTCTGGACTCAAGACGC
R50135	CAGGCAAGCGAACAGACAGACAGACAGACAGACAGACAGACAGGCAGGCAGGCAGGCAGGCAGACAGACAGACAGACAGACAGACAGAC	CAGGCAAGCGAACAGACAGACAGACAGACAGACAGACAGACAGGCAGGCAGGCAGGCAGGCAGACAGACAGACAGACAGACAGACAGAA
R50136	AGAGACACACAGAGGAGGCAGAGAGAAAGAGAGGGATAGCATAGAGAGAGAGAGAGGGAGAGGTAGCATAGAGAGGTAGCATAGCGAGA	AGAGACACACAGAGGAGGCAGAGAGAAAGAGAGGGATAGCATAGAGAGAGAGAGAGGGAGAGGGAGCATAGAGAGGTAGCATAGCGAGA
R50137	GTTGAAATATGCTTCTCTCTTTGTTTACGGAGGTGCTACCCTCAGATATTAGCATTGTTTGCTTTCGCCGAAAATACTTTTTGAAATCT	GTTGAAATATGCTTCTCTCTTTGTTTACGGAGGTGCTACCCTCAGATATTAGCATCGTTTGCTTTCGCCGAAAATACTTTTTGAAATCT
R50138	TGGTTATTCAGTATGCTACAGGACAGGTGTGTAGATCCTGCAGTGCCAGACGTGTCCCCCTGCTTAAGCCAGTACATGTTCAGGCCCGT	TGGTTATTCAGTATGCTACAGGACAGGTGTGTAGATCCTGCAGTGCCAGACGTGTCCCCCTGCTTAAGCCAGTACATGTCCAGGCCCGT
R50139	GCAGACACCTTTCCCCCTGCATTCAATACTCTAGAGGTCTCTGCCCTCACTAGTGGACTCTCTTTATTGATTACCAGTCCTGATAAATT	GCAGACACCTTTCCCCCTGCATTCAATACTCTAGAGGTCTCTGCCCTCACTAGTGGACTCTCTTTATTGATTACCAGTCCTGATAAATG
R50140	CTGACTCCGGTTGTCAGTTGAACAGTGTTTCCTCCGACACATCGGTGCAGTTGGCTTCCGGGTTAAATGTGCGGTTGTTAAGAAGCCAT	CTGACTCCGGTTGTCAGTTGAACAGTGTTGCCTCCGACACATCGGTGCAGTTGGCTTCCGGGTTAAATGTGCGGTTGTTAAGAAGCCAT
R50141	GCCTTGCTCCACTCCTATTCCCCCAGGCGCTCTCTTTTGATGACTTCTGTAACCGTAATAGCCTTGGCTTCATGCATGTTAACAGTAGA	GCCTTGCTCCACTCCTATTCCCCCAGGCACTCTCTTTTGATGACTTCTGTAACCGTAATAGCCTTGGCTTCATGCATGTTAACAGTAGA
R50142	TCTGTCAACGACGGCAGGTGTTTGGCAGGCAGGAGCAAAAGACATTGTGTGCGTCGGTACACAGCAGGCAGGATAGGTAGCTAGCTAGG	TCTGTCAACGACGGCAGGTGTTTGGCAGGCAGGAGCAAAAGACATTGTGTGCGTCGGTACACAGCAGGCAGGATAGGGAGCTAGCTAGG
R50143	CAACCAGACTCTCCAGCGCCTGCAGGGAGCCAGGTTTTTCACTAAGTTGGACCTTCGTAACGCTTACCATCTCGTGCGCATCAGGGAGG	CAACCAGACTCTCCACCGCCTGCAGGGAGCCAGGTTTTTCACTAAGTTGGACCTTCGTAACGCTTACCATCTCGTGCGCATCAGGGAGG
R50144	AAGGGTACCACATGAGGTAGGGGGACATCTTCCCAGTAACACACAGCATTGAGATTGCCTGCAATGACAACAAGCTCAGTCCGATGATG	AAGGGTACCACATGAGGTAGGGGGACATCTTCCCAGTAACGCACAGCATTGAGATTGCCTGCAATGACAACAAGCTCAGTCCGATGATG
R50145	GCACTCACAGCGGAACCCCCCTCCAGACAGCTCCCTGCACGTCCCCCCATTCCTACACACCCCCGGGACACAGCGGCCCTGACGCCTGC	GCACTCACAGCGGAACCCCCCTCCAGACAGCTCCCTGCACGTCCCCCCATTCCTACACACCCCCGGGACACAGCGGCCCTGACGCCTGT
R50146	CGTGGCGATTGATAATGTGTGTGTATCCTGTGTGCCCTGCAGGTTATGCAGTGATGGAGAAGCAGTGTGGCTTTACTACACTGCAGACA	CGTGGCGATTGATAATGTGTGTGTATCCTGTGTGCCCTGCAGGTTATGCAGTGATGGAGAAGCAGTTTGGCTTTACTACACTGCAGACA
R50147	CAGGTCAGGATGACGGCATCACCACTTCCCTGTCAATGAGAGCTATCTCAACAGAGGCATCACTAGCCTCCTGATGGACTAAAGTGGGT	CAGGTCAGGATGACGGCATCACCACTTCCCTGTCAATGAGAGCTATCTCAACAGAGGCATCACTAGCCTCCTGATGGACTAAAGTGGGG
R50148	GAGGTGGAGTCTATCACAAGGACAGGTGAAACAGATCAGGGTGTGAGAGTACCCCCCCCCCTTTCTAGGGGCCCAACCTGGCATCCTAC	GAGGTGGAGTCTATCACAAGGACAGGTGAAACAGATCAGGGTGTGAGAGTACCCCCCCCCCTTTCTAGGGGCACAACCTGGCATCCTAC
R50149	AGCGAGTCACTGCTTTAATGTTTGCAGAGAACAACAGGATGTCCAGGGTCACGCCAAGGTTCTTTGCACTCTGAGAGGGGGACACCGTG	AGCGAGTCACTGCTTTAATGTTTGCAGAGAACAACAGGGTGTCCAGGGTCACGCCAAGGTTCTTTGCACTCTGAGAGGGGGACACCGTG
R50150	TCTATTAATAATGTGGGATTACAGACCATCCTACTGCACCCTGCAGGTTATGCAGTGATGGAGAAGCAGTGTGGCTTTACTACACTGCA	TCTATTAATAATGTGGGATTACAGACCATCCTACTGCACCCTGCAGGTTATGCAGTGATGGAGAAGCAGTTTGGCTTTACTACACTGCA
R50151	GGAACTTTTTATTTTTTTTGAATTTTGTTGCATTATTTTAGTTTCAAATGTACATTTATGGGAATTTTATATGGAAAATATTTGTTTTT	GGAACTTTTTTTTTTTTTTGAATTTTGTTGCATTATTTTAGTTTCAAATGTACATTTATGGGAATTTTATATGGAAAATATTTGTTTTT
R50152	ACTAAAACTCTAACATGCTACATACAGTACAGTGGCCTGCAGGCCTGCCACAAGGAGTCACTCGACCACAATGAGCCAAGTAAAGCCCC	ACTAAAACTCTAACATGCTGCATACAGTACAGTGGCCTGCAGGCCTGCCACAAGGAGTCACTCGACCACAATGAGCCAAGTAAAGCCCC
R50153	AGGTCTTTTACCCTGTCCCTGCACGAGGCCTTTTACCCTGTCCCTGCAGGATCTCGAAGGCTGAAGACATAAGAGGAAGCGGATAACGA	AGGCCTTTTACCCTGTCCCTGCACGAGGCCTTTTACCCTGTCCCTGCAGGATCTCGAAGGCTGAAGACATAAGAGGAAGCGGATAACGA
R50154	CTGTAGAAGGACCGTAGGTGGGGGTCGTGAAGGCTGTTGTGAGCCCCATCCAACAACTGCATGTTGAGGTCTGACAGGACAAAGTTGAG	CTGTAGAAGGACCGTAGGTGGGGGTCGTGAAGGCTGTTGTGAGCCCCATCCAACAACTGCATGTTGATGTCTGACAGGACAAAGTTGAG
R50155	AGGCCTTTTTCTAGGCTGTCATTGTAAATAAGAATTTGTTCTTAACTTACTTGCCTAGTTAATTAAAGGTAAAAAAAATGAATAATGCA	AGGCCTTTTTCTAGGCTGTCATTGTAAATAAGAATTTGTTCTTAACTTACTTGCCTAGTTAATTAAAGGTAAAAAAAATGAATAATGCC
R50156	TGTGATGTTCGGATGTACCGATCCTGTGCAGGAGTTGTTACATGTGGTCTGATACTGCGAGGACGATCAGCTGTCCGTCCTGTCTCCCT	TGTGATGTTCGGATGTACCGATCCTGTGCAGGAGTTGTTACATGTGGTCTGATACTGCGAGGACGATCAGCTGTCCGTCCTGTCTTCCT
R50157	GCTGTGTCTCTCTCTCTCTCTCTCTCTGTGTTTGTGTCTGCGTGTATCCTCTTTGGTAAGCATTTCTTATCCAGGCCATCAGAGAGAGA	GCTGTGTGTCTCTCTCTCTCTCTCTCTGTGTTTGTGTCTGCGTGTATCCTCTTTGGTAAGCATTTCTTATCCAGGCCATCAGAGAGAGA
R50158	AATTACCACCTAGTCCATCTCTCTCTCTCTCTCCCTCTCCCTGCAGGATCTCGAAGGCTGAAGACATAAGAGGAAGCGGATAACGATTC	AATTACCACCTAGTCCATCTCTCTCTCTCTCTCCCTCTCCCTGCAGGATCTCGAAGGCTGAGGACATAAGAGGAAGCGGATAACGATTC
R50159	CCAGCTCCTGACGAATATCCTCACGTAGACTACATCGGTAATGGTCGATCAGGGCCATCTCATTCCATCCCGCGCTGGCAGCCAGGGGC	CCAGCTCCTGACGAATATCCTCACGTAGACTACATCGGTAATGGTCGATCAGGGCCATCTCATTCCATCCCGCGCTGGCAGCCAGGGTC
R50160	TGTTGTTTAATTAAACAATCCCTGTGTTCCACTGCTTCTGTTCTTCAGACAGATATCTCTGTGTGTGTGTGTGTGTGTGTGTGTGTGTG	TGTTGTTTAATTAAACAATCCCTGTGTTCCACTGCTTCTGTTCTTCAGACAGATATCTCTGTGTGTGTGTGTGTGCGTGTGTGTGTGTG
R50161	CTTTCTCTGATCTAAGGATTTCAGGGCTTTATCTGTACCACCTGCACTGAGAACGGCTAAAAGTTTGATCAGCTCTCACTGGTTCATCC	CTTTCTCTGATCTAAGGATTTCAGGGCTTTATATGTACCACCTGCACTGAGAACGGCTAAAAGTTTGATCAGCTCTCACTGGTTCATCC
R50162	ACGGTGAGGAACCGGAGGTCCCTCCTCCCCCTCTGGACATCGAGGGGTCCCCGGCGTACACGATACGGGCCATTCTGGACTCGAGACTC	ACGGTGAGGTACCGGAGGTCCCTCCTCCCCCTCTGGACATCGAGGGGTCCCCGGCGTACACGATACGGGCCATTCTGGACTCGAGACTC
R50163	CTGAGATCCCGTGTGTCTTGAGTCAGATAGATGGTGTCTACATCCTAGAGGACGTGACAGGAAACAGACTGTGAGCTTCCTTCTCACCA	CTGAGATCCCGTGTGTCTTGAGTCAGATAGATGGTGTCTACATCCTAGAGGACGTGACAGGAAACAGACTGTGAGCTTCCTTCTCACCC
R50164	TGGTCCCGCCTGTCCGGCGCTGCTGCCGGAGTCTCCCGCCTGTCCGGCGCTGCTGCCGGAGTCTCCCGCCTGTCGGGCTCTGCTGCCGG	TGGTACCGCCTGTCCGGCGCTGCTGCCGGAGTCTCCCGCCTGTCCGGCGCTGCTGCCGGAGTCTCCCGCCTGTCGGGCTCTGCTGCCGG
R50165	CTCTAGTTTTGTCTTATGTTGATTATTGTCCAGTTGTGTGGTCGTGTCCTGCAAGGAAAGACCTAGTTAAGCTGCAGCTGGCCCAGAAC	CTCTAGTTTTGTCTTATGTTGATTATTGTCCAGTTGTGTGGTCGTGTCCTGCAAGGAAAGACCTAGTTCAGCTGCAGCTGGCCCAGAAC
R50166	AGGAGTGAGTGAGGAGAATGGGAGAGGCAGGGAGGAAGGGAGGCAAGCACAGAGGCTCCAGGCGTTTGGGCCATGGCATTTTGGGAGGC	AGGAGTGAGTGAGGAGAATGGGAGAGGCAGGTAGGAAGGGAGGCAAGCACAGAGGCTCCAGGCGTTTGGGCCATGGCATTTTGGGAGGC
R50167	GAGAAACTTTGCAGCGGGACAGGGGAAAAAGAAGGAGAAGCATCGGGGATAGTCGCATTAGAAGGGGGGGGAGATAAGGAGGCATGGCT	GAGAAACTTTGCAGCGGGACAGGGGAAAAAGAAGGAGAAGCATCGGGGATAGTCGCATTAGAAGGGGTGGGAGATAAGGAGGCATGGCT
R50168	AACCAAAACAAACGGTGGTCAGAACAAGGCGTGAGTTGTGAAAACTTTCATCGATAAAGTCAATAATAGTGTATAGTAAGATACGATTA	AACCAAAACAAACGGTGGTCAGAACAAGGCGTGAGTTGTGAAAACTTTCATCGATAAAGTCAATAATAGTGTATAGTAAGATACGATTG
R50169	CCCCACCCGTGTTGCTCTATACCCCTGTATAGTCCTTCTGCAGCCTACCTGCAGGTCCCCACCAGGACAGCAGAGGGCAGCAGTCTGCC	CCCCACCCGTGTTGCTCTATACCCCTGTATAGTCCTTCTGCAGCCTACCTGCAGGTCCCCACCAGGACAGAAGAGGGCAGCAGTCTGCC
R50170	AAGAACTCATGAGGTATGTCCTTCAGTCCCAGCACATTCTGGAGACAAAACAACACTGAATTAACACTGTCCTCATACAGGGATGGTGG	AAGAACTCATGAGGTATGTCCTTCAGTCCCAGCACATTCTGGAGACAAAACAACACTGAATTAACACTGTCCTCATACAGGGATGGTGT
R50171	ACCTGCACAACTCCTAGGCTCCAATCGCGGCTGCTGTGCCGACGACTAGCATCCGTTACCAAGGAAACCACTTGGAGACTCAGAGGGAC	ACCTGCACAACTCCCAGGCTCCAATCGCGGCTGCTGTGCCGACGACTAGCATCCGTTACCAAGGAAACCACTTGGAGACTCAGAGGGAC
R50172	AGACCTTTTGCATCTTGGTACGTAGTCATTGTAAATAATAATTTGTTAACTGACTTTAAATACATATTAAATAAATAAAGAAAATAGTA	AGACCTTTTGCATCTTGGTACGTAGTCATTGTAAATAATAATTTGTTAACTGACTTTAAATACATATTAAATAAATAAAGAAAATGGTA
R50173	CTCATCCTGACATGACCCTCCAGCATGACAATGCCACCAGGCATACGGCTCGTTCTGTGCGTGATCTCCTCCAAGACAGGAATGTCAGT	CTCATCCTGACATGACCCTCCAGCATGACAATGCCACCAGGCATACGGCTCGTTCTGTGCGTGATCTCCTCCAAGACAGGAATGGCAGT
R50174	CAGCCACGCACACACATGCATACCCCTACTTTATACATGTATAAAAAAAAAATAAAAAATCATTTAGGTTCCAGACTTCAAATCAATGT	CAGCCACGCACACACATGCATACCCCTACTTTATACATGTATAAAAAAAAATTAAAAAATCATTTAGGTTCCAGACTTCAAATCAATGT
R50175	TGTGATGTTTGAATGTATCGATCCTGTGAATGTGTTGTTACACGTGGTCTGCCACTGCAAGGATTATCAGCTGTCCGTCCTGTCTCCCT	TGTGATGTTTGAATGTATCGATCCTGTGAAGGTGTTGTTACACGTGGTCTGCCACTGCAAGGATTATCAGCTGTCCGTCCTGTCTCCCT
R50176	AAAGCACCCCCAAAATATGATGCTGCCACCCCGTGCTTCACGGTTGGGATCTTGTTCGTCGGCTTACAAGCCTCCCCCTTTTTCCTTCA	AAAGCACCCCCAAAATATGATGCTGCCACCCCGTGCTTCACGGTTGGGATCGTGTTCGTCGGCTTACAAGCCTCCCCCTTTTTCCTTCA
R50177	GTGGTGTCAGGAGAGGAGCATTCACAGAGCACATGGTAGACCTGCAGGGCTACACACCGTGTGTGTGTGTGTGTGTGTGTGTGTGTGTG	GTGGTGTCAGGAGAGGAGCATTCACAGAGCACATGGTAGACCTGCAGGGCTACACACCGTGTGTGTGTGTGTGTGTGTGTGTGTGTGCG
R50178	GCGGAATACAGATGTCAGGGCAGCATACCACCCTGCAGGATCTCAAAGGCTGAAGACATAAGAGGAAGCGGATAACGATTCTTCACTGT	GCGGAATACAGATGTCAGGGCAGCATACCACCCTGCAGGATCTCGAAGGCTGAAGACATAAGAGGAAGCGGATAACGATTCTTCACTGT
R50179	TTTCTACATCACCCTGGTGTAGATGATGCTGATATCTCCTCCTCCCTGCAGGATCAATACCTGGTAGTAATGGTATCAGAGATGACCTG	TTTCTACATCACCCTGGTGTAGATGATGCTGATATCTCCTCCTCCCTGCAGGATCAATACCTGGTAGTAAAGGTATCAGAGATGACCTG
R50180	GTGGACCTGGCCAGGAGACCTCTGGAGAGCAGACACACAGACATTAGTGATCGTCACTTTTATGAAGTTAATCTATATATCAAAGCACA	GTGGACCTGGCCAGGAGACCTCTGGAGAGCAGACACACAGACATTAGTGATCGTCACTTTTATGAAGTTAATCTATATCTCAAAGCACA
R50181	ATGTGATGGTTCAGAATGATAATAATACAATGAACAAATTGAAATAAAAAAAATGGCTGAGTTGAGAAAAAGTCCCATCCTTTAAGAGT	ATGGGATGGTTCAGAATGATAATAATACAATGAACAAATTGAAATAAAAAAAATGGCTGAGTTGAGAAAAAGTCCCATCCTTTAAGAGT
R50182	TCTCCTTTCTGCTCTATGTATTTATACATAGTCTGCAACTGACAGGGAGAGACAGAAAACATCAGACACAGAAAATACATTCTGTGGTT	TCTCCTTTCTGCTCTATGTATTTATACAGAGTCTGCAACTGACAGGGAGAGACAGAAAACATCAGACACAGAAAATACATTCTGTGGTT
R50183	ACTAGTGGTGTCAATGTGGTGTCAAAAAATCAGAGCATCTCTTTACTACGGACAGACCTCTACCCATCTTTACAACCATTGAATCTATA	ACTAGTGGTGTCAATGTGGTGTCAAAAAAGCAGAGCATCTCTTTACTACGGACAGACCTCTACCCATCTTTACAACCATTGAATCTATA
R50184	GTGTCTCCGGTAAGGACACACGCAGACGCTCTAAAGTGTGTTACATCATACACATACACATACACACACACATTCATGCACACATATAC	GTGTCTCCGGTAAGGACACACGCAGACGCTCTAAAGTGTGTTACATCATACACATACACATACACACACACACTCATGCACACATATAC
R50185	CAGTCACTGAGTCAGAGATACTAAAGAAGCTCCTGAAACTTGACCCCAAAAAAACATCTGGGTCAAATGGTTTAGACCCTTTCTTCTTT	CAGTCACTGAGTCAGAGATACTAAAGAAGCTCCTGAAACTTGACCCCAAAAAAACATCTGGGTCAGATGGTTTAGACCCTTTCTTCTTT
R50186	CGCCCGGCCCCGCAGCACGAGTCGCTAGACCACGATGAGCCAAGTAAAGCCCCCCAGCCAAACCCTCCCCTAACCTGGACGACACTGGC	CGCCCGGCCCCGCAGCACGAGTCGCTAGACCACGATGAGCCAAGTAAAGCCCCCCAGCCAAACCCTCCCCTAACCTGGACGACACTGGG
R50187	TGTGTGTTTGTCCAAGCCTGTATACATGGGACTGTGTATGAAAGAGAAGGACCATTTTTAGCAGTCTGTTTGCTAATCCCTTATTTCAA	TCTGTGTTTGTCCAAGCCTGTATACATGGGACTGTGTATGAAAGAGAAGGACCATTTTTAGCAGTCTGTTTGCTAATCCCTTATTTCAA
R50188	AAGGGTACCACATGAGGGAGGAGGATGTCTTCCCTGTAACGCACAGCGTTGAGATTGCCTGCATGATGAATCCGATGGTGCTGTGACAC	AAGGGTACCACATGAGGGAGGAGGATGTCTTCCCTGTAACGCACAGCGTTGAGATTGCCTGCATGATGAATCCGATGGGGCTGTGACAC
R50189	AGCCTGACCCACCACAAGGAATCGCTAGAGCGAGATGAGCCAAGTAAAAACAAAAGTTTGAGGGAAAATCGTATGCCGTCTTCTGCTTG	AGCCTGATCCACCACAAGGAATCGCTAGAGCGAGATGAGCCAAGTAAAAACAAAAGTTTGAGGGAAAATCGTATGCCGTCTTCTGCTTG
R50190	ATGGCTGGTCTAGGGGAGCTGGAATGAGAGAGAGAGAGAGAGCAATGGATGGAGAGATGGGGAGAGAGAGAGAAAGAAAGGAGGAGGGA	ATGGCTGGTCTAGGGGAGCTGGAATGAGAGAGAGAGAGAGAGCAATGGATGGAGAGATGGTGAGAGAGAGAGAAAGAAAGGAGGAGGGA
R50191	GTCTGCTGCTGAATATTCATGAACTGTGTGTCACAGGATGTGCCCCAAAATGTCACCCTATTGCATTTCTAGTGCACTACTTTTGACCA	GTCTGCTGCTGAATATTCATGAACTGTGTGTCACAGGATGTGCCCCAAAATGTCACCCTATTGCATTTCTAGTTCACTACTTTTGACCA
R50192	ATCGTCTGAGACCAGCCACCCGAACAGCTGATGGAACTGAGGAGGATTTCAGTGGCTGTGCCCAGTCATGTGATATAGATTAGGGCCTA	ATCGTCTGAGACCAGCCACCCGAACAGCTGATGGAACTGAGGAGTATTTCAGTGGCTGTGCCCAGTCATGTGATATAGATTAGGGCCTA
R50193	TTGAGCATCGGAGTCCTGGCCTCTGCCTGCTGTAGTCTGTGTGACTCTGGTCTCTCTCTGTCCTGTTGTTTATGTGTAGTAGAGAGTGA	TTGAGCATCGGAGTCCTGGCCTCTGCCTGCTGTAGTCTGTGTGACTCTGGTCTCTCTCTGTCCTGTTGTTTCTGTGTAGTAGAGAGTGA
R50194	CCTCCTTACTTCCCCTGCACCACTAATAACAGGATTCCCTGCTATATCGTTACACTAAACAAATTGGCTTGGTGGATCGGTGGGCAGTT	CCTCCTTACTTCCCCTGCACCACTAATAACAGGATTCCCTGCTATATCGTTACACTAAACAAATTGGCTTGGTGGATCGGTGGTCAGTT
R50195	CGTCCCGGGTGGCGGCCCAGGCAGTGGATCACTGGCTCTCCCACAGACAGCCCTCCCAGCTATTTGTGACAGGCATGGAAGATTCCCTG	CGTCCCGGGGGGCGGCCCAGGCAGTGGATCACTGGCTCTCCCACAGACAGCCCTCCCAGCTATTTGTGACAGGCATGGAAGATTCCCTG
R50196	ACAACATGTTTAACTCAGGCGTGACAATAAATTCCATCTGTTTGTCCCCAGGACATGATGAACAGAGACAACAGCACTCGTCTTCCTCA	ACAACATGTTTAACTCAGGCGTGACAATAAATTCCATTTGTTTGTCCCCAGGACATGATGAACAGAGACAACAGCACTCGTCTTCCTCA
R50197	CAGGCCAGACACAGTCCCCACCTCACCTGACATTGTCCACCGTGTGAAGAGCTCTCCCGTCAACATGCATTCTTGTCAGCACTCAGCAC	CAGGCCAGACACAGTCCCCACCTCACCTGACATTGTCCACCGTGTGAAGAGCTCTCCCGTCAACATGCATTCTTGTCAGCACTCAGCAG
R50198	AAACTGGCTCCCAGCCAGGTCTACTCTCAAGAGGGCTAGGAGACACACACACACACACACACACACACACACTGGTTTCAATTTACCAA	AAACTGGCTCCCAGCCAGGTCTACTCTCAAGAGGGCTAGGAGACACACACACACACACACACACACACACACTGGTTTCAATTTACCAG
R50199	GCCGCTTTGCGTAGTGAAAACAAAAAAAGAAGTTAGTGGGTTTGATTCCTGGGACTACCGGTACATAAAATGTATGCACACATGATTAA	GCCGCTTTGCGTAGTGAAAACAAAAAAAGAGGTTAGTGGGTTTGATTCCTGGGACTACCGGTACATAAAATGTATGCACACATGATTAA
R50200	AAATAGAGCAGTGAGTCTTTTCCCTTTCTCTTTCCATCTAACCACCTCTCAGTTTCTCTCCTCTCTCTCCTCCCCTATCTCTCTCCCCC	AAATAGAGCAGTGAGTCTTTTCCCTTTCTCTTTCCATCTAACCACCTCTCAGTTTCTCTCCTCTCTCTCCTCCCCTCTCTCTCTCCCCC
R50201	AGTGAGAGTAGAGGACCGTGGCTGTAGTGGCCGACCGGTGCTGATCTCTAGATTATTGGCACGAGAACTATTCTACGTGCGTGAAAAGA	AGTGAGAGTAGAGGACCGTGGCTGTAGTGGCCGACCGGTGCTGATCTCTAGATTATTGGCACGAGAACTATTCTACGTGCGTGAAAAGC
R50202	AAGGGTACCACATGAGGGAGGATGTGTTCCTTGTAACGCACAGCATTGAGATTGCCAGAAATGACAACAAGCTCAGTCCGATGATGCTG	AAGGGTACCACATGAGGGAGGATGTGTTCCTGGTAACGCACAGCATTGAGATTGCCAGAAATGACAACAAGCTCAGTCCGATGATGCTG
R50203	ACAGGTACAGAATGGCAACAACAACTTCCCAAGTTACACCAGGAACACACAATCCCACCATCAGTGCTCAGACTTTCCGCAATCGGCTG	ACAGGTACAGAATGGCAACAACAACTTCCCAAGTTACACCAGGAACACACAATCCCGCCATCAGTGCTCAGACTTTCCGCAATCGGCTG
R50204	GAGAAACTGTAACCCTGACTGTACATGCTAGAGGAAACTGTAACCCTGACTGTACCTGCTAGAGGAAACTGTAACCCTGACTGTACCTG	GAGAAACTGTAACCCTGACTGTACATGCTAGAGGAAACTGTAACCCTGACTGTACCTGCTAGAGGAAACTGTAACCTTGACTGTACCTG
R50205	TAATGGAGTCACCAATGACTAGGGTTTTCAATTTGTCAGAGCTAATGATGGGAGGCTTCGGGCGTCTCAGACCCCGTAACGGGAGGAGT	TAATGGAGTCACCAATGACTAGGGTTTTCAATTTGTCAGAGCTAATGATGGGAGGCTTCGGGCGTCTCAGACCCCGTAACGGGAGGAGA
R50206	CAAACGCTATTGGTGTATCCGAGCCCTTAACTACAGAGACTCAGGGAAATAGAGGAGCTGGGGGTTTGGATGAGAGAGAGAGGGGAAGG	CAAACGCTATTGGTGTATCCGAGCCCTTAACTACAGAGACTCAGGGAAATAGAGGAGCTGGGGGTTTGGATGAGAGAGAGAGGGGAAGT
R50207	TGATGAAGACAGATATGGAGGTCCTGGGCTGGCGTGGTTACACATGGTTTACGGTGGGGCCGGTTGGACGTTCTGCCAAATTCTCTAAA	TGATGAAGACAGATATGGAGGTCCTGGGCTGGCGTGGTTACACATGGTTTACGGTGGGGCCTGTTGGACGTTCTGCCAAATTCTCTAAA
R50208	CTGACACAGGTCGTCAGTTGAACTGTGTTTCTTCCGAGACATTGGTGCGGCTGGCTTCCAGGTTAAGCGGGCGGGGGTTAAGAAGCAAG	CTGACACAGGTCGTCAGTTGAACTGTGTTTCTTCCGAGACATTGGTGCGGCTGGCTTCCAGGTTAAGCGGGCGGGTGTTAAGAAGCAAG
R50209	CAGAGAGAACAGCACAAGAGCACTGTATACCTGGACATGTCGGGAGGGGTTTCAGACGTCTTACTAATCTACACACACACACACACACA	CAGAGAGAACAGCACAAGAGCACTGTATACCTGGACATGTCGGGAGGTGTTTCAGACGTCTTACTAATCTACACACACACACACACACA
R50210	GTTGAAATATGCTAACCCCTTTGTTTGCTGCTGGTGCAGATGGGGCAGGCTATCAGATAATAGATTCTTATGCTTTCACTGAAAAGCAT	GTTGAAATATGCTAACCCCTTTGTTTGCTGCTGGTGCAGATGGGGCAGGCTATCAGATAATAGATTCTTATGCTTTCACCGAAAAGCAT
R50211	ACCCTCTACTGTAGCTAGCAGACGCTGGCCCTGCAGGCGGAAAGCAATATGCTCACTGCATATCATATAGAAGCATATTCTACATGCTC	ACCCTCTACTGTAGCTAGCAGACGCTGGCCCTGCAGGCAGAAAGCAATATGCTCACTGCATATCATATAGAAGCATATTCTACATGCTC
R50212	GTGGCTGCTGCTGCTCCTCTATGCCCTAGTTTACCACCAAGCACCAGGCTCAGGATAAGGACTTTATGCATTACCACAGTCCAGTGAGA	GTGGCTGCTGCTGCTCCTCTATGCCCTAGTTTACCACCAAGCACCAGGCTCAGGATAAGGACTTTATGCATTACCACAGTGCAGTGAGA
R50213	TGAAAAATCCAGATGTGGAGGTCCTGGACTGGTGTGGTTACACACTGTCTGCGGGTTTGAGGCCAGTTGACCATACTGCCAAATTCTCT	TGAAAAAGCCAGATGTGGAGGTCCTGGACTGGTGTGGTTACACACTGTCTGCGGGTTTGAGGCCAGTTGACCATACTGCCAAATTCTCT
R50214	CTGCCGCTCAAGAAAATAAACAAATAAATACAAACAAAAAGAGGTGGGCCTACACCTCCAACTACCCATCCCATTCCCCCCTGCCCAAC	CTGCCGCTCAAGAAAATAAATAAATAAATACAAACAAAAAGAGGTGGGCCTACACCTCCAACTACCCATCCCATTCCCCCCTGCCCAAC
R50215	TCAGCTGTCAGAGCAAACGTTTCACCACAGTCACAGCAGTGGTGAGTTTTTCTAGACGTGGTGCTGGGTTTGGGACAGTGGTGTGCTAC	TCAGCTGTCAGAGCAAACGTTTCACCACAGTCACAGCAGTGGTGAGTTTTTCTAGACGTGGTGCTGGGTTTGGGACAGTGGTGGGCTAC
R50216	TAAGACAACACGTGTGAGTATACACATACAGCTCTTCCAAATCAATACCCTTTTCTGATATTTTAAGTAGAAATTGGTCAGAAATATAG	TAAGACAACACGTGTGAGTATACACATACAGCTCTTCCAAATCAATACCCTTTTCTGATATTTTAAGTAGAAATTGGTCAGAAATATTG
R50217	GTTGTACGGATGGCCCTGCTGGGTTGTATGGATGGCCCTGCTGGGTTGTATGGATGGCCCTGATGGGTTGTATGGATGGGCCTGCTGGG	GTTGTACGGATGGCCCTGCTGGGTTGTATGGATGGCCCTGCTGGGTTGTATGGATGGCCCTGATGGGTTGTATGGATGGTCCTGCTGGG
R50218	ATCGTCTGAGACCAGCCACCTGGACAGCTGATGAAACTATGGGTTTGCACAACCGAAGAATTTCTGCACAACTTGTCAGAACCCGTCTC	ATCGTCTGAGACCAGCCACCTGGACAGCTGATGAAACTGTGGGTTTGCACAACCGAAGAATTTCTGCACAACTTGTCAGAACCCGTCTC
R50219	ACTTGCTTTGCAGAGGGTGGTATCAAAAAATCTGACAGACTTCTCCCCATCTTTACAACCATTGAATCTATATGTTTTGACCATAACAT	ACTTGCTTTGCAGAGGGTGGTATCAAAAAATCTGACAGACTTCTCCCCATCTTTACAACCATTGAATCTATATGTTTTGACCATAACAG
R50220	TGAAACACAATCCTAACTCTGATCCCGACTAGCACATAAAACACGCCTAACTCTGATCCTGACTAGCAGGTAAAACACACCTAACTCTG	TGAAACACAATCCTAACTCTGATCCCGACTAGCACATAAAACACGCCTAACTCTGATCCTGACTAGCAGGTAAAACACACCTATCTCTG
R50221	CTCATCCTGACATGACCCTCCAGCGTGACAATGCCATTCTGCTCATTCTGTGCATGACTTCCTGCAAGACAGGAATGTCAGTGTTCTGC	CTCATCCTGACATGACCCTCCAGCGTGACAATGCCATTCTGCTCATTCTGTGCATGATTTCCTGCAAGACAGGAATGTCAGTGTTCTGC
R50222	GCTGACAGACCCCTGATGTAGTCTATATGTCACCCTGTACCCCTGACAGACCCCTGATGTAGTCTATATGTCACCCTGTACCCCTGACA	GCTGACAGACCCCTGATGTAGTCTATATGTCACCCTGTACCCCTGACAGATCCCTGATGTAGTCTATATGTCACCCTGTACCCCTGACA
R50223	TGGGGTGAATGACACACACACACACTCAGAAATACAATTCACCACATACTCATACACACACCTTCCATATCGTCTGATCACAGCGTTCA	TGGGGTGAATGACACATACACACACTCAGAAATACAATTCACCACATACTCATACACACACCTTCCATATCGTCTGATCACAGCGTTCA
R50224	TCTGTTAACGACGGCAGGTGTTCGGCAGGCAGGAGCGAAGGACACTGTGTGCTAGCTTAGCTGGCTAGTCCTAAGCAGAACTCCGGTAC	TCTGTTAACGACGGCAGGTGTTCGGCAGGCAGGAGCGAAGGACACTGTGTGCTAGCTTAGCTGGCTAGTCCTAAGCAGAACTCCAGTAC
R50225	TAAAGGCAGCCTACTGGTAGAGGCAGCCTGCAGGGGAGTGAAAGAGATGAGACTAGTCAGACATACCACTATAAAGAAACTTGGAGAGT	TAAAGGCAGCCTACTGGTAGAGGCAGCCTGCAGGGGAGTGAAAGAGATGAGACTAGTCAGACATACCACTATAAAGAAACTTGGAGAGG
R50226	CGGGGAGAGAAGGGTGTCTCTGTTCCACCACATCACCTGTGAGCTGTACATCTGGGGGTATCAATAACCCCGCCCCCTAGCTTCAAGCC	CGGGGAGAGAAGGGTGTCTCTGTTCCACCACATCACCTGTGAGCTGTACATCTGGGGGGATCAATAACCCCGCCCCCTAGCTTCAAGCC
R50227	GAATGTTTTTTTTTCTCGAACTTCAACAAATTCACTCTAGACCCAAACTGCTACAGACGTATATTTATCCTACCCTGAATCTCTAAGTA	GAATGTTTTTTTTTCTCGAACTTCAACAAATTCACTCTAGACCCAAACTGCTACAGACGTATATTTATCCTACCCTGCATCTCTAAGTA
R50228	GTTGAAATATGCTAGGCTCTTACTCTCTTGCTATCATCAGATAATAGCTTCTTATGCTTTCACCGAAAAGCCTTTTTAAAATCTGACAT	GTTGAAATATGCTAGGCTCTTACTCTCTTGCTATCATCAGATAATAGCTTCTTATGCTTTCGCCGAAAAGCCTTTTTAAAATCTGACAT
R50229	AAGGGTATCACATGAGGGAGGAGGTCTTCCCTGTAACGCACAGCGTTGAGATTGCCTGCAATGACAACAAGCTCAGTATGATGATGCTG	AAGGGTATCACATGAGGGAGGAGGGCTTCCCTGTAACGCACAGCGTTGAGATTGCCTGCAATGACAACAAGCTCAGTATGATGATGCTG
R50230	GGTGTTCTCTGACTACTGTTGCTGTTGCTTCTCTCAAGGGACTTGGTTTTCTGCTTAGCCAATGAATGGACAAACAAACAGCACATCAG	GGTGTTCTCTGACTACTGCTGCTGTTGCTTCTCTCAAGGGACTTGGTTTTCTGCTTAGCCAATGAATGGACAAACAAACAGCACATCAG
R50231	GTGTTAGAGTGTTGACTCACCCTGCAGTGTGTTATACTGTTGACTCACCCTGCAGTGTGTTAGAGTGTTGACTCAAGCTGCCGTGTGTT	GTGTTAGAGTGTTGACTCACCCTGCAGTGTGTTATACTGTTGACTCACCCTGCGGTGTGTTAGAGTGTTGACTCAAGCTGCCGTGTGTT
R50232	TTGGGAGACTAGGGGGAGGGTTGGTACCTGCAGGTTATGCAGTGATGGAGAAGCAGTTTGGCTTTACTACACTGCAGACAACTCCAGAG	TTGGGAGACTAGGGGGAGAGTTGGTACCTGCAGGTTATGCAGTGATGGAGAAGCAGTTTGGCTTTACTACACTGCAGACAACTCCAGAG
R50233	AGCGAGTCACTGATTTGACGTTTGCAGAGAACGTCGGGGTGTTGTCAAAGGGTCACGCCAACGTTCTTTGCACTCTGGGAGGAAGACAC	AGCGAGTCACTGATTTGACGTTTGCAGAGAACGTCAGGGTGTTGTCAAAGGGTCACGCCAACGTTCTTTGCACTCTGGGAGGAAGACAC
R50234	TTCTGATCTGATTGTATTGGCTTCATTAGCAAGTCATCACAGCAGCAGCTGTCTGTCATGATGTCTTTATCTCATTTTGATCCTCCTCC	TTCTGATCTGATTGTATGGGCTTCATTAGCAAGTCATCACAGCAGCAGCTGTCTGTCATGATGTCTTTATCTCATTTTGATCCTCCTCC
R50235	TTCATTTCGAGGTGGCCGACGCCACTAAGAGAGAGTTCCCAGAAGCGTCGTTTGATGTGGTCTACAGTCGAGATACCATCCTGCACATC	TTCATTTCGAGGTGGCCGACGCCACAAAGAGAGAGTTCCCAGAAGCGTCGTTTGATGTGGTCTACAGTCGAGATACCATCCTGCACATC
R50236	GTAGAGGGGGCGTTACCACTATGGAGAGGCTCCTTGGACCTTGAGACCTACCTCGCAGCTGAAGGCAGGGCCCTCCTGAGAACAGCAGC	GTAGAGGGGGCGTTACCACTATGGAGAGGCTCCTTGGACCTTGAGACCTACCTCGCAGCTGCAGGCAGGGCCCTCCTGAGAACAGCAGC
R50237	CTGACTTCGGTCATCAGTTGTACGGTATTTCCTCTGACACATTGGTGCAGCTGGCTTCTGAGTTAAGCAAGCGGGTGTTAAGAAGCACG	CTGACTTCGGTCATCAGTTGTACGGTATTTCCTCCGACACATTGGTGCAGCTGGCTTCTGAGTTAAGCAAGCGGGTGTTAAGAAGCACG
R50238	GCAGTTGATTGGCCACTAGCCTAACTATAGATACCGTTAGCGGCTGTGCTATTAGCTGCTGGCAGTAAGAGGTTGCTGAAGCTGCAGTG	GCAGTTGATTGGCCACTAGCCTAACTATAGATACCGTTAGCGGCGGTGCTATTAGCTGCTGGCAGTAAGAGGTTGCTGAAGCTGCAGTG
R50239	TTCTGGAGAGGTTGGGAACACACACACACACCCCGTGACCGCTGACCTTTTGGTGTCCTGTGAGCCAATCACAGCTCAGATTTCCATCT	TTCTGGAGAGGTTGGGAACACACACACACACCCCGTGACCTCTGACCTTTTGGTGTCCTGTGAGCCAATCACAGCTCAGATTTCCATCT
R50240	CTCCTGCACGGCGTCTCTAGATGACACCTTTTGCTATCGGGTATTGTGCCAAAACTTGCACAACACTTTTCACAGAATTGTCCATTTAC	CTCCTGCACGGCGTCTCTAGATGACACCTTTTGCTATCGGGTATTGTGTCAAAACTTGCACAACACTTTTCACAGAATTGTCCATTTAC
R50241	CTATGTGTAAACCTCTCTTGTGTGTGTCTGTTTTGTGTCTATGTACAGTATCTTTGTGTGCACGCGTCTGTGTGTCTCTATGCACATGG	CTATGTGTAAACCTCCCTTGTGTGTGTCTGTTTTGTGTCTATGTACAGTATCTTTGTGTGCACGCGTCTGTGTGTCTCTATGCACATGG
R50242	AGCCTCATCTGAGTTCTATTCTCACCTGCAGGTAGTTAAGTATTTATGCGTCTTTATTCCGACCTGTGTAATATGAGTCCGTCTCCTAA	AGCCTCATCTGAGTTCTATTCTCACCTGCAGGTAGTTAAGTATTTATGCGTCTTTATTCCGACCTGTGTAATATGAGTCCGTCTCCTAT
R50243	GTTGAAATATGCTACCCTCTTTGTTTGCTATAGTGCAATCATCAGATAATAGCTTCTTATGCTTTCGCCGAAAAGAATTTGAAATTGTG	GTTGAAATATGCTACCCTCTTTGTTTGCTATAGTGCAATCATCAGATAATAGCTTCTTATGCTTTCGCCGAAAATAATTTGAAATTGTG
R50244	TTGGACACGTCTGTGATTTGGCAAGTGAGTCACGTATGCATGTGTTGCAGAACAGGTGACCACACTGGGAGGAGACAAGCGTTCTCCCA	TTGGGCACGTCTGTGATTTGGCAAGTGAGTCACGTATGCATGTGTTGCAGAACAGGTGACCACACTGGGAGGAGACAAGCGTTCTCCCA
R50245	CAGAAGCCAGGCAGGCCAGTGAGAGCACAGGGGCAGAGAGCGAGCCCCCCACAGACCCCCGGGGAGAGATGTCCACCTCGGGGGGGCAG	CAGAAGCCAGGCAGGCCAGTGAGAGCACAGGGGCAGAGAGCGAGCCCCCCACAGACCCCCGGGGAGAGATGTCCACCTCGGGGGGACAG
R50246	CTTTCGGACCGCTCCTCGGCCATCTCCTTGTCCAGGGTGGCCATCTCGATGGCGTCCGCCGTGTCTGACATCTCCTCCATATAGCGGGC	CTTTCGGACCGCTCCTCGGCCATCTCCTTGTCCAGGGTGGCCATCTCGATGGCGTCCGCCGTGTCTGACATCTCCTCCATATAGCGGTC
R50247	ATGAGCTGAGCAGACTCCGCTCCCAGATCGCCAAGATCGTAGCCACAGAATCTGGTAGGGAATTTGTCAAGCAGTTTCCCCACAGCTGT	ATGAGCTGAGCAGACTCCGCTCCCAGATCGCCAAGATCGTAGCCACAGAATCTGGTAGGGAATTTGTCAAGCAGTTTCCCCCCAGCTGT
R50248	ATATGTGGTGTTTAAACAGTGAAGAGCCCTGCGGTGGTGGTTAAACAGTGAAGAGCCCTGCTAGACATGTGGTGGTTAATTAGTGAAGA	ATATGTGGTGTTTAAACAGTGAAGAGCCCTGCGGTGGTGGTTAAACAGTGAAGAGCCCTGCTAGATATGTGGTGGTTAATTAGTGAAGA
R50249	CTTTGGAGGGGGGCTGTTCCTACTGACGTCCCTATAGACTTACCTTCTCCCCTGCGTATCCTTTTAACCCCTGGTCAGTCACAGCCGAC	CTTTGGAGGGTGGCTGTTCCTACTGACGTCCCTATAGACTTACCTTCTCCCCTGCGTATCCTTTTAACCCCTGGTCAGTCACAGCCGAC
R50250	GGAGTGAAAGAGACAAGTCAGACATACCACTATAAAGCAACTTTAGGGAGTGAAAAATTACTGTTGAGCCCTTGAAAACACTGTTACTA	GGAGTGAAAGAGACAAGTCAGACATACCACTATAAAGCAACTTTAGGGAGTGAAAAATTACTGCTGAGCCCTTGAAAACACTGTTACTA
R50251	AACAGGAAATGTCTATTATTATTACATTTTTGTAGGTGTTTATAAAATCTAGTCTGAAATTTCACAGTGGAAATTACACATATTCCAGA	AACAGGAAATGTCTATTATTATTACATTTTTGTAGGTGTTTATAAAATCTAGTATGAAATTTCACAGTGGAAATTACACATATTCCAGA
R50252	CAGGTCAGCACATGGCAACAATTCATCATTGATCCGGGGGTCTTTAACGTTTCTCACAGTTACTTTCTTAATTAACAGGTGCATATTTG	CAGGTCAGCACATGGCAACAATTCATCATTGATCCGGGGGTCTTTAATGTTTCTCACAGTTACTTTCTTAATTAACAGGTGCATATTTG
R50253	CGCCAGGCCCACCACAATGAGTCGCTAGAGCACGATGAGCCAAGCAAAGCCCCCTTGGCCAAACCCTCCCCTAACCCGGACGACGCTGG	CGCCAGGCCCACCACAATGAGTCGCTAGAGCGCGATGAGCCAAGCAAAGCCCCCTTGGCCAAACCCTCCCCTAACCCGGACGACGCTGG
R50254	ATTTGAGTCATAGAACCCTGTTGTTAGCCCAGCATGGATTGAGCCCCTGGCAGAGGAAGAGCTAATTAAACACACCACAGTGGAAAATA	ATTTGAGTCATAGAGCCCTGTTGTTAGCCCAGCATGGATTGAGCCCCTGGCAGAGGAAGAGCTAATTAAACACACCACAGTGGAAAATA
R50255	CTCATCCTGACATGACCCTCCAGCATGAGAATGCCACCAGCCATACTGCTCGTTCTGTGCGTGATTTCCTGCAAGACAGGAATGTCAGT	CTCATCCTGACATGACCCTCCAGCATGAGAATGCCACCAGCCATACTGCTCATTCTGTGCGTGATTTCCTGCAAGACAGGAATGTCAGT
R50256	TCAAACTCGATGGTGAAGGAGGCGTGGCCCTGGGGGACGGCTTCAGGGCCGGAGGCGGGGTTAGTGGTGGTGGCGCCTTCCGTGTCTTG	TCAAACTCGATGGTGAAGGAGGCGTGGCCCTGGGGGACGGCTTCAGGGCCGGAGGCGGGGTTAGTGGTGGTGGGGCCTTCCGTGTCTTG
R50257	GAGGAGACAGAGAGACAGCCTGGTGCGTGGGGCTGCCACAGGAACCACCAGGCTGGGGAGACCTTCAGGAGGCTTGGTGGTAGGAGGAG	GAGGAGACAGAGAGACAGCCTGGTGCGTGGGGCTGCCACAGGAACCACCAGGCTGGGGAGACCTTCAGGAGGCTTGGGGGTAGGAGGAG
R50258	TCATGTTAGGTTGGGAGGGGGGGGGGCTTTCGGGGGCTTGTTGGCTGTTTAGGGATGTAACCAAGGGCAGCCGTAGTGGAGGAGATAAT	TCATGTTAGGTTGGGAGGGGGGGGGGCTTTCGGGGGCTTGTTGGCTGTTTAGGGATGTAACCAAGGGCAGCCGTAGTGGAGGGGATAAT
R50259	AGAGAGCAGAGAGTTACACACACACACACACACACACACACACACAAACACACACACACACACACACAGAGAGAGAGAGAGACCCACCA	AGAGAGCAGAGAGTTACACACACACACACACACACACACACACACACACACACACACACACACACACAGAGAGAGAGAGAGACCCACCA
R50260	GTCTTACTCATCTCAAACGGCAGCTTCTCTATGGCTCCGACATACTTCACCCTGAACTCAGCACACGTCTCTGACACAGCACTGTTACC	GTCTTACTCATCTCAAACGGCAGCTTCTCTATGGCTCCGACATACTTCACCCTGAACTCAGCACACGTCTCTGACGCAGCACTGTTACC
R50261	GTTGAAATATGCTTTTTCTCTTTGTTTACTATGGTGCCATCCTCAGATAAAAGCATTGTTTGCTTTCGCCGAAAAGCCTTTTTGAAATC	GTTGAAATATGCTTTCTCTCTTTGTTTACTATGGTGCCATCCTCAGATAAAAGCATTGTTTGCTTTCGCCGAAAAGCCTTTTTGAAATC
R50262	CTAGCCAGGTAGCGCCAGGTAGAGAGAGACATCATCACCGTAAGAGCCCTGCAGGATAACAGCCAGTCACATGCAGGAACCAATTCATG	ATAGCCAGGTAGCGCCAGGTAGAGAGAGACATCATCACCGTAAGAGCCCTGCAGGATAACAGCCAGTCACATGCAGGAACCAATTCATG
R50263	GTTGAAATATGCTTTCTCTATTTTGTTTACAAAGGTGCTATCCTCAGATAATAGCATTGTTTGCTTTCGCCGAAAAGCCTTTTTGAAAT	GTTGAAATATGCTTTCTCTATTTTGTTTACAAAGGTGCTATCCTCAGATAATAGCATTGTTTGCTTTCGCCGAAAAACCTTTTTGAAAT
R50264	TGTGATGTTCGGATGTACCGATCCTGTGCAGGTGTTTTTACATGTGGTCTGCCACAGCGTGGACGATCAGCTGTCGGCCCTGTCTCCCT	TGTGATGTTCGGATGTACCGATCCTGTGCAGGGGTTTTTACATGTGGTCTGCCACAGCGTGGACGATCAGCTGTCGGCCCTGTCTCCCT
R50265	AGTGTTAGCTCTGGTCACCTCCGTCTCGTCCTTACTGTCTCTGTCTGTCTCTCTCCCTGCAGGGAGCCAGGTTTTTCACTAAGTTGGAC	AGTGTTAGCTCTGGTCACCCCCGTCTCGTCCTTACTGTCTCTGTCTGTCTCTCTCCCTGCAGGGAGCCAGGTTTTTCACTAAGTTGGAC
R50266	GTGCTTTTGAAGTGGAGGCTTCTCAGACGAGTCTTGTACTCTGGTACTGACAGCATCTATGACATTATGCGCGCGCGCGCACGCACGCC	GTGCTTTTGAAGTGGAGGCTTCTCAGACGAGTCTTGTACTCTGGTACTGACAGCATCTATGACATTATGCGCGCGCGCGCACGCACGCA
R50267	CTCATTCTGACATGACCCACCAGCATGACAATGCCATCAGCCATATTGCTTGTTCTGTGCATGATTTCCTTTAAGACAGGAATGTCAGT	CTCATTCTGACATGACTCACCAGCATGACAATGCCATCAGCCATATTGCTTGTTCTGTGCATGATTTCCTTTAAGACAGGAATGTCAGT
R50268	ATGTGTATTCGTCGACCGGATTGTTTAATTTGTTGGATGAAAACGTCTGGAGTTTGCTAAAGAGCATTGGCACTTGAATCGGAACCAGT	ATGTGTATTCGTCGACCGGATTGTTTAATTTGTTGGATGAAAACGTCTGGAGTTTGCTAAAGAGCATTGTCACTTGAATCGGAACCAGT
R50269	CTGTAGTTTTATCTCATCTTGATTATTGTGCAGTCGTGTGGTCCAGTGCTGCAAGGAAAGACCTAGTTAAACTGCAGCTGGTCCAGAAC	CTGTAGTTTTATCTCATCTTGATTATTGTGCAGTCGTGTGGTCCAGTGCTGCAAGGAAAGACCTAGTTAAACTGCAGCTGGTCCAGAAA
R50270	CTGACCCCCGGTCGCCAGTTGAACGGTGTTTCCTCCGACACATTGGTGCGGCTGGCTTCTGGGGTAAGAGAGCAGGTGTTTAGAAGTCT	CTGACCCCCGGTCGCCAGTTGAACGGTGTTTCCTCCGACACATTGGTGCGGCTGGCTTCTGGGTTAAGAGAGCAGGTGTTTAGAAGTCT
R50271	TTTACCCTGGTCCCTACTGTTGGTCAGGACCCAGCCTGCAGGAAGGGTACCACGTGAGAGAGGAGGGTGTCTTCCCTGTAACGCACAGC	TTTACCCTGGTCCCTACTGTTGGTCAGGACCCAGCCTGCAGGAAGGGTACCACGTGAGAGAGGAGGGGGTCTTCCCTGTAACGCACAGC
R50272	CAGTCACTGAGTCCGAGGTGCTAAGGGAGCTCCTTAAACTTGACCCTCAATAAACATCTGAGTCAGATGGTTTAGACCCTTTTCTTCTT	CAGTCACTGAGTCCGAGGTGCTAAGGGAGCTCCTTAAACTTGACCCCCAATAAACATCTGAGTCAGATGGTTTAGACCCTTTTCTTCTT
R50273	AAAACAATCATGTGAACAACTTGTACTGAAGAGTCAAGAGCATTCATGAATTTAATTAACACCTGTGTTGTGGCGATGGAAGAATCCCG	AAAACAATCATGTGAACAACTTGTACTGAAGAGTCAAGAGCATTCATGAATTTAATTAACACCTGTGTTGTGGCGATGGAAGAATCCCC
R50274	TAGTTGGGGGTGGGGGCAAACTCAGTATACTTTAAAATGACTATAACCAAATGAAAACTATGTAGAAATCATAATCTGTCATTCTAAGC	TAGTTGGGGGTGGGGGCAAACTCAGTATACTTTAAAATGACTATAACCAAATGAAAACTATGTATAAATCATAATCTGTCATTCTAAGC
R50275	TGCGGTCGCCAGTCTGCCTCTTCGGTAGGGGGGACTGGAAGTTAGATTGGGATGTGCTAGAGGAGCAGGCTTTCGTTGACGCTTTTTTT	TGCGGTCGCCAGTCTGCCTCTTCGGTAGGGGGTACTGGAAGTTAGATTGGGATGTGCTAGAGGAGCAGGCTTTCGTTGACGCTTTTTTT
R50276	GGCAAGGTTTCTTCCAATATGTCGTCCAGAAGCTCCTCCCCACTGTGGTTCTGAGCATTGAGGGTGACATAGGCATCATGGGACTCCAG	GGCAAGGTTTCTTCCAATATGTCGTCCAGAAGCTCCTCCCCACTGTGGTTCTGCGCATTGAGGGTGACATAGGCATCATGGGACTCCAG
R50277	CTCATCCTGACATGACCCTCCAGCATGACAATGCCACCAGACATACTGCTCGTTTTGTGCATGAATTCCTGAATTCCAAAAGTTGACTT	CTCATCCTGACATGACCCTCCAGCATGACAATGCCACCAGACATACTGCTCGTTCTGTGCATGAATTCCTGAATTCCAAAAGTTGACTT
R50278	GGAGGAGGACTGTGCTGAGATACGTAAAGATCAGAGTCCTCTAAAGGCATGGAATGACTTGTCATGTGACAGCGAACTCAACTGGATTT	GGAGGAGGACTGTGCTGAGATACGTAAAGATCAAAGTCCTCTAAAGGCATGGAATGACTTGTCATGTGACAGCGAACTCAACTGGATTT
R50279	CTTTACGTACAGCAAGTTATAATGCATTATACCAGCAGGCTTTACTTATAACAAGTTATAATGCATTATACTAGCAGGCTTTACTTACA	CTTTACGTACAGCAAGTTATAATGCATTATACCAGCAGGCTTTACTTATAACAAGTTATAATGCATTATACTAGCAGGCTTTACTTACC
R50280	ATGCTGCCACCCCCGTGCTTCACGGTTCGTATGGTGTTCTTCGGCTTGCAAACCTCCCCCTTCTTTCTCCAAACATAACATTGGTCATT	ATGCTGCCACCCCCGTGCTTCACGGTTCGTATGGTGTTCTTCGGCTTGCAAGCCTCCCCCTTCTTTCTCCAAACATAACATTGGTCATT
R50281	CAGAGGAGGGTCGTTAGTGATTGGCGCCACCTGGGCTCAGGGTATTTAAACTGCTTCAATAACCACTCTTGTCTCTCTCTCTCTCTCTG	CAGAGGAGGGTCGTTAGTGATTGGCGCCACCTGGGCTCAGGGTATTTAAACTGCTTCAATAACCACTCTTCTCTCTCTCTCTCTCTCTG
R50282	CCCTGGACCGCCGGCTGCAGCGCATCCTGATGACAGTCCACAGGTGTGTCCGCAGGCTGGGAGAGGCTCAGGTGATCACCACAGACTTT	CCCTGGACCGCCGGCTGCAGCGCGTCCTGATGACAGTCCACAGGTGTGTCCGCAGGCTGGGAGAGGCTCAGGTGATCACCACAGACTTT
R50283	CAATTAAACATAATACTGCTGCTAGAGAAGGAGAAAAACACACACACACACACACACACACACACACACACACACTTGAATATGATACT	CAATTAAACATAATACTGCTGCTAGAGAAGGAGAAACACACACACACACACACACACACACACACACACACACACTTGAATATGATACT
R50284	AGGACAAACACCACAACACAGTTATAATAGTACTGGACATATTTGCAACAGTTTGATGAGTCAGTCTGCCCGAGGGGGTAAACTATAAA	AGGACAAACACCACAACACAGTTATAATAGTACTGGACATATTTCCAACAGTTTGATGAGTCAGTCTGCCCGAGGGGGTAAACTATAAA
R50285	TCACACACACACACACACACACACACACACACACACCAGTGTATTAGCGCAGACGAGCAAACACACACAACTTATTGAGATGAAAGATA	TTACACACACACACACACACACACACACACACACACCAGTGTATTAGCGCAGACGAGCAAACACACACAACTTATTGAGATGAAAGATA
R50286	TTTCCATGGATGTCCTGATGGTTTTCTCCTGAGGAAACCTCTTGGTCAAAAACGAAGAAAGCCTGCGCTCCGTAAAGCAGGGCAGTCAC	TTTCCATGGATGTCCTGATGGTTTTCTCCTGAGGAAACCTCTTGGTCAAAAACGAAGAAAGCATGCGCTCCGTAAAGCAGGGCAGTCAC
R50287	TACGACATTTTAATTTCATAACCAATTGGAAAGAGCAGGTCAGAAAGTTTCTAAAACACATACTGTACATTTGCCAAGCAACTCTTAAA	TACGACATTTTAATTTCATAACCAATTGGAAAGAGCAGGTCAGAAAGTTTCTAAAACACATACTGTACATTTGCCAAACAACTCTTAAA
R50288	GTTGAAATATGCTACCCTCTTTGTTTACTGTTGTGCTATCATCAGATAATAGCTTCTTATGCTTTCGGCGAAAAGCCCTTTTATCATGA	GTTGAAATATGCTACCCTCTTTGTTTACTGTTGTGCTATCATCAGATAATAGCTTCTTATGCTTTCGCCGAAAAGCCCTTTTATCATGA
R50289	TCCCCAACTACAGCCAGCACCCCCTCACCTGTCAGGTAGATACACTATTACTATAGTACTACTACACACAGCACCCTGCAGGGTTGAAA	TCCCCAACTACAGCCAGCACCCCCTCACCTGTCAGGTAGATACACTATTACTATAGTACTACTACACACAACACCCTGCAGGGTTGAAA
R50290	GGAGGCACTCCGCTGGGCTGGGAAGGGGGTGTGGAGAGGGGGACAACCAGACCCAGCAGACCCACTACTCTTACGACTACATGGAGCTG	GGAGGCACTCCGCTGGGCTGGGAAGGTGGTGTGGAGAGGGGGACAACCAGACCCAGCAGACCCACTACTCTTACGACTACATGGAGCTG
R50291	CGGCTCAAATTCTTACGGTCTTCCTCAGTCTGCACACAAAAAGAAGGGAAGAAATAGTCATATACTGTATATATCTTACATTTGATTCT	CGGCTCAAGTTCTTACGGTCTTCCTCAGTCTGCACACAAAAAGAAGGGAAGAAATAGTCATATACTGTATATATCTTACATTTGATTCT
R50292	CTCATCCTGATATGAACCTCCAGCATGACAATGCCACCAGCCATACTGCTCGTTCTGTGCATGATGTCCTGCAAGACAGGAATGTCAGT	CTCATCCTGATATGAACCTCCAGCATGACAATGCCACCAGCCATACTGCTCGTTCTGTGCATGATGTCCTGCAAGACAGGAATGTCAGG
R50293	TAAAGAAGCCGGATGTGGAGGTCTTGGGCTGGCCTGGTTACACGCGATCTGTGTTTGTGAGGCCGGTTGGACGTACCTCCAAATTCTCG	TAAAGAAGCCGGATGTGGAGGTCTTGGGCTGGCCTGGTTACACGCGGTCTGTGTTTGTGAGGCCGGTTGGACGTACCTCCAAATTCTCG
R50294	TGGCGGTGGAGCGCCTGCTGAAGATGAAAGCCCTGTCTCTTTCCCAGCCAGCGGAGGGGAGCAGCAGCGCCCAGCCGGGCTCTGGGGGG	TGGCGGTGGAGCGCCTGCTGAAGATGAAAGCCCTGTCTCTTTCCCAGCCAGCGGAGGGGAGCAGCAGCGCCCAGCCGGGCTCTGGGGGC
R50295	ACGATGGTTATTATTGATTCTGTTAGTTTGAGCAGCTCCTCCGTGATTAAAGAGAGGAGAGGTGTTTACGTCCTGCAGGAACACCCCGT	ACGATGGTTATTATTGATTCTGTTAGTTTGAGCAGCTCCTCCGTGATTAAAGAGAGGAGAGGTGTTTACGTCCTGCAGGAGCACCCCGT
R50296	CACCCGGCCCGCCACAAGGAGTCGATAGTGTGTGATGAGTCAAGTAAAACCCCCCCCCGGCCAAATCCTTCCCTAACTCGGACGACGCT	CACCCGGCCCGCCACAAGGAGTCGATAGTGTGTGATGAGTCAAGTAAAAACCCCCCCCGGCCAAATCCTTCCCTAACTCGGACGACGCT
R50297	AGGTGGCCAACGGTCTGAGGAACCCGGTGGCCATGGTCCACGCCGACGACGGGACCCACCGCTTCTTTGTGGCAGAGCAGCTGGGCTAC	AGGTGGCCAACGGTCTGAGGAACCCGGTGGCCATGGTCCACGCCGACGACGGGACCCACCGCTTCTTTGTGGCAGAGCAGCTGGGCTAG
R50298	GGGCAAGATGGAATTGGTTATTGCTCTGTCTAACATTCCTCTAAAATTGTGTTGTAGGTTTTGCATGGCATGTGTTGACCATTTCACCA	GGGCAAGATGGTATTGGTTATTGCTCTGTCTAACATTCCTCTAAAATTGTGTTGTAGGTTTTGCATGGCATGTGTTGACCATTTCACCA
R50299	GATCAACACACAGGGATCCCAGACACACACGGATCCTTTTCTTCAGGTGTCTGCGTGTGTTGAACTGATGAAATAAATGCCAGCTAATC	GATCAACACACAGGGATCCCAGACACACACGGATCCTTTTCTTCAGGTGTCTGCGTGTGTTGAACTGATTAAATAAATGCCAGCTAATC
R50300	GGTTGGGAATGCAGGGACCTAAGGTAGGATTGACCAATTATAAAGACCGGATACACTCAAGGAAAAAAATCAAGAATATGCTTTAATTT	GGTTGGGAATGCAGGGACCTAAGGTAGGATTGACCAATTATAAAGACCGGACACACTCAAGGAAAAAAATCAAGAATATGCTTTAATTT
R50301	CTCATCCTGACATGACCCTTCCAGCATGACAATGCCACCAGCCATGCTGCTCGTTCTGTGCATGATTTCCTGCAAGAGAGGAATGTCAG	CTCATCCTGACATGACCCTTCCAGCATGACAATGCCACCAGCCATACTGCTCGTTCTGTGCATGATTTCCTGCAAGAGAGGAATGTCAG
R50302	TGCTGTTCCAGTTGTGGGGGGGGCAGAGCTCAGAATGTTTCCGCCGATTGGCCCTGCTGCTGTCACCACGACGACTGGAGGAGCCCAGG	TGCTGTTCCAGTTGTGGGTGGGGCAGAGCTCAGAATGTTTCCGCCGATTGGCCCTGCTGCTGTCACCACGACGACTGGAGGAGCCCAGG
R50303	CTACACCTGTTCCTCTGTGGACAGAAACAGAGAGAGGGGGATGAGAAGGGGTGAGTGAGAGGCGTAGAGAGAGAGAGGGAGGCGGAGGG	CTACACCTGTTCCTCTGTGGACAGAAACAGAGAGAGGGTGATGAGAAGGGGTGAGTGAGAGGCGTAGAGAGAGAGAGGGAGGCGGAGGG
R50304	ATGGAGTTCATGTAGCACGTGTTGCCTAGGTTACGCAGACCTGTGACACCCGGAGTGACAGTGGGCCGCCGTTTGAGGGGCGAGTCGCC	ATGGAGTTCATGTAGCACGTGTTGCCTAGGTTACGCAGACCCGTGACACCCGGAGTGACAGTGGGCCGCCGTTTGAGGGGCGAGTCGCC
R50305	AAGGGACACGCTGAGGTCACATCCTCCCTGCAGGCCTGGTGTCTTCACTACTGCTGAGGAGGAGGATGAGGAGAGTTGAACTGCAGCCG	AAGGGACACGCTGAGGTCACATCCTCCCTGCAGGCCTGGTGTCTTCACTACTGCTGATGAGGAGGATGAGGAGAGTTGAACTGCAGCCG
R50306	TAAAACTCATGGACTTAACCCTATCCAGGAGTTATTCCTGACTGAGCTCATCAGGGAAAATTGTGTGCATGTGTATACGTGCATTCAGA	TAAAACTCATGGACTTAACCCTATCCAGGAGTTATTCCTGACTGAGCTCATCAGGGAAAATTGTGTGCATGTGTATAAGTGCATTCAGA
R50307	CGCCCGGGCTGCCACAAGGAGTCGCTAGAGCGCGATGAGCCAAGTAAATCCCCCCCTGGCCAAACCCTCCCCTAACCCGGACAATGCTG	CGCCCGGGCCGCCACAAGGAGTCGCTAGAGCGCGATGAGCCAAGTAAATCCCCCCCTGGCCAAACCCTCCCCTAACCCGGACAATGCTG
R50308	GACTTTATTCCAGCCCTACTCCTGAGGAGTAACCCTCCTCCAGGGTCTTTATTCCAGCCCTATCATAACACATACAGCCTGCACACCTC	GACTTTATTCCAGCCCTACTCCTGAGGAGTAACCCTCCTCCAGGGTCTTTATTCCAGCCCTATCATAACACATACAGCCTGCACACCTG
R50309	CTCTGAGTGAGTGTCACGGGGTCAGAGAAGGCAGTGGTGAACACACACACCCTCACGGCGCAGGGGGCCAGCATCCTCAAACACACGCC	CTCTGAGGGAGTGTCACGGGGTCAGAGAAGGCAGTGGTGAACACACACACCCTCACGGCGCAGGGGGCCAGCATCCTCAAACACACGCC
R50310	CTGACTTCGGTAGTCAGTTGAGCAGTGTTTCCTCCGACACATTGGTGTAACTGGCTTCCGGATTAAGCGAGCAGGTGTTAAGAAGCGCG	CTGACTTTGGTAGTCAGTTGAGCAGTGTTTCCTCCGACACATTGGTGTAACTGGCTTCCGGATTAAGCGAGCAGGTGTTAAGAAGCGCG
R50311	AAGGGTACCACATGAGGGAGGAGGATGTCTTCCCTGTAACGCACAGCGTTGAGATTGCCTGAAATGACATCAAGCTCAGTCCAATGATG	AAGGGGACCACATGAGGGAGGAGGATGTCTTCCCTGTAACGCACAGCGTTGAGATTGCCTGAAATGACATCAAGCTCAGTCCAATGATG
R50312	GACGTCTGGCCGCGCACACTGCAGAACCCCAGGAGGTATCTAACCACTACAGTCAATCCCATCCATCTATCCACCCATCTCTATTGTCC	GACGTCTGGCCGCGCACACTGCAGAACCCCAGGAGGTATCCAACCACTACAGTCAATCCCATCCATCTATCCACCCATCTCTATTGTCC
R50313	AAATTGTAGTCTTGCTGAGGTCTTCTCTGTTCCTAATTAGCATTTCACATTTTTTTAAGTAAGTTGAGGTGAATATATTGATAAACCCC	AAATTGTAGTCTTGCTGAGGTCTTCTCTGTTCCTAATTAGCATTTCACATTTTTTTAAGTAAGTTGAGGTGAATATATTGATAAACACC
R50314	TAGTTCATTCTCTCACAGCTTCCAGCCTAGCTGACGTCATCCTGCAGGTCAAATCCTCCCCCATCCTCCCTCAGTCTCCCCTGTCCTCC	TAGTTCATTCTCTCACAGCTTCCAGCCTAGCTGACGTCATCCTGCAGGTCAAATCCTCCCCCATCCTCCCTCAGTCTCCCCTGTCCTCA
R50315	CCAGCTCACGTCGGACGTCCTCTCGTGGGCTGCATCTATAGTGGTCAATGAATGCTCTGTCATTCCAGACCGCTCTGGCGGCCAAGATT	CCAGCTCACGTCGGACGTCCTCTTGTGGGCTGCATCTATAGTGGTCAATGAATGCTCTGTCATTCCAGACCGCTCTGGCGGCCAAGATT
R50316	TGCACTGAGCAGAAAGATGGTACGGCAGCAATGCAATGACCAAGACAAGCCTTTTTACACTCGCAGACCTTTTTAGTACTAACCTCAGT	TGCACTGAGCAGAAAGATGGTACGGCAGCAATGCAATGACCAAGACAAGCCTTTTTACACTCGCAGACCTTTTTAGTACTAACCTCAAT
R50317	CTCATCCTGACATGACCCTCCAGCATGACAATGCCACCAGCCCTACTGCTCGTTCTGTGCATGATTTCCTGAAAGACAGGAATGTCAGT	CTCATCCTGACATGACCCTCCAGCATGACAATGCCACCAGCCCTACTGCTCGTTCTGTGCATGATTTCCTGAAAGACAGGAATGTCAGG
R50318	GGATGTTCTGATCAGGCTTTATATGGCTTGTGTTGTCGGCCTAGTGTTCTGTCACTCATGGACACACTACGTCACCGCCAAATCTAAGG	GGATGTTCTGATCAGGCTTTATATGGCTTGTGTTGTCGGCCTAGTGTTCTGTCACTCATGGACACAATACGTCACCGCCAAATCTAAGG
R50319	CTCATCCTGACATGACCCTGCAGCATGACAATGCCACCACGCACAGAACGAGCAGTATGGCTGATTTCCTCCAAGACAGGAATGTTAGG	CTCATCCTGACATGACCCTGCAGCATGACAATGCCACCACGCACAGAACGAGCAGTATGGCTGATTTCCTCCAAGACAGGAATGTTAGT
R50320	GCCAGCAGGGTGCAGGTGAGCAGGCAGCGTTGCTCCACGGCAGCCCCAGTGGCCCTGCCCTGCTTCAGCAGCTCAGTGAGGGCCGCGCT	GCCAGCAGGGTGCAGGTGAGCAGGCAGCGTTGCTCCACGGCAGCCCCAGTGGCCCTGCCCTGCTTTAGCAGCTCAGTGAGGGCCGCGCT
R50321	CGATCACTGAGTCAAAGGTGCTAAAGGAGCTCCTTAAACTTGACACCAAAAAAACATCTGGGTCAGATGGTTTAGACCCTTTCTTCTTT	CGATCACTGAGTCAAAGGTGCTAAAGGAGCTCCTTAAACTTGACACCAAAAAAACATCTGGGTCAGATGGTTTAGATCCTTTCTTCTTT
R50322	TCTGAATACAGAGTCAATGACAATAACATCATTAAGTATTGAGCATAAAATATAAAGAAACCAACAGTGAATATACTTCTATGAGTATG	TCTGAATACAGAGTCAATGACAATAACATCATTAAGTATTGAGTATAAAATATAAAGAAACCAACAGTGAATATACTTCTATGAGTATG
R50323	ACATGGGTGGCGACGCCAACTGGCAGCTGGTGGTGGAGGAGGGCGAGATGAAGGTGAGGATGGGGCTAGCCAGCGGGTTTAGACTCTAC	ACATGGGTGGCGACGCCAACTGGCAGCTGGTGGTGGAGGAGGGCGAGATGAAGGTGAGGATGGGGCTAGCCAGCGTGTTTAGACTCTAC
R50324	CCGGGGGGTTCTCCAAACGCAATTCGCTGGTAGGAGAGAGAGCGAATAAGACATACATACATACATACATACATACATACATACAGTGC	CCGGGGGGTTCTCCAAACGCAATTCGCTGGTAGGAGAGAGAGCAAATAAGACATACATACATACATACATACATACATACATACAGTGC
R50325	AAGGGCTGCTGGAGGAACACACAGCCCTACAGGAGGAGCACACAGCCCTGCAGGTCTGGGAGGGTGTCTCGCTGGTCTGGGTGGGGTGT	AAGGGCTGCTGGAGGAACACACAGCCCTACAGGAGGAGCACACAGCCCTGCAGGTCTGGGAGGGTGTCTCGCTGGTCTGGGTGGGGGGT
R50326	CTATATCCCAAGCTGTAGAGGTACCTGCAGGATCTCGAAGGCTGAAGACATAAGAGGAAGCGGATAACGATTCTTCACTGTTATGTCAT	CTATATCCCAAGCTGTAGAGGTACCTGCAGGATCTCGAAGGCTGAAGACATAAGAGGAAGCGGATAACGATTCTTAACTGTTATGTCAT
R50327	TGAAGAAGCCGGATGTGAAGGTACTGGGCTGGCGTGGTTACACGTGGCGTGGTTACACAAATTCTCTAAAATAACGGAGGCGGCTTATG	TGAAGAAGCCGGATGTGAAGGTACTGGGCTGGCGTGGTTACACGTGGCGTGGTTACACAAATTCTCTGAAATAACGGAGGCGGCTTATG
R50328	CTGACCTCGGTCGTCAGGTGATTCCTCCGACACATTGGTTCTTCCGGGTTAAACGGGCGGGTGTTAAGAGCGCGGTTTTGGTGGGTCAT	CTGACCTCGGTCGTCAGGTGATTTCTCCGACACATTGGTTCTTCCGGGTTAAACGGGCGGGTGTTAAGAGCGCGGTTTTGGTGGGTCAT
R50329	CTGACTCCGGTCGCCAGTTGAGTGGTGTTTCCTCTGACACAGTGGTGCGGCTTGCTTCCTGGTTAAGGAGCGTGGTTTGGCGGGGCATT	CTGACTCCGGTCGCCAGTTGAGTGGTGTTTCCTCTGACACAGTGGTGCGGCTTGCTTCCTGGTTAAGGAGCGTGGTTTGGCGGGGCATG
R50330	CCCCACCCGTGTTGCTCTATACCCCTGTATAGTCCTTCTGCAGCCTACCTGCAGGCGGGACACCGCGGTGCATGTGGCTGTCATTCAAC	CCCCACCCGTGTTGCTCTATACCCCTGTATAGTCCTTCTGCAGCCTACCTGCAGGCGGGACACCGCGGGGCATGTGGCTGTCATTCAAC
R50331	TAGGGGTCGTAGAAGATCACGTTGAAGCCAAACACCTTGGCCCGCACAGCCACCGCCTGACCCGAACGACCTACACTCACAGGTTTAGT	TAGGGGTCGTAGAAGATCACGTTGAAGCCAAACACCTTGGCCCGCACAGCCACCGCCTGACCCGAACGACCTACACTCACAGGTTTAGC
R50332	TTATAACAAATATTGTAGAAAACAACTAATTGATTAGTGCGTTTTGTGAACAGTAGTGTGAATGTGATGAGAGAATTAGAAATTTAGAT	TTATAACAAATATTGTAGAAAACAACTAATTGATTAGTGCGTTTTGTGAACAGTAGTGTGAATGTGATGAGAGAATTTGAAATTTAGAT
R50333	TGAAGAAGCCGGTCCTAGGCTGGCGTGGTTACATGTGGCTGATTGGACACGGAAATTAACATTCAATTCTCTGGTAACAGCTCTGGTGG	TGAAGAAGCCGGTCCTAGGCTGGCGTGGGTACATGTGGCTGATTGGACACGGAAATTAACATTCAATTCTCTGGTAACAGCTCTGGTGG
R50334	GCTAGAGGTGACATTTATTGGGGTATTTGAGAATGTTAAGCCCTCTACTTGCAGTTTCTCAGATGGTGGGGGAAAAAAAATGTCATACA	GCTAGAGGTGACATTTATTGGGGTATTTGAGAATGTTAAGCCCTCTACTTGCAGTTTCTCAGATGGCGGGGGAAAAAAAATGTCATACA
R50335	TTTTCCTGTCTGCAAATTCCTACACTCGCACGCACGCACGCACGCACGCACGCACGCACACACACACACACACACACACACACACACAC	TTTTCCTGTCTGCAAATTCCTACACTCGCACGCACGCACGCACGCACGCACGCACGCACGCACACACACACACACACACACACACACAC
R50336	TGAAGACGCCAGATGTGGAGGTCCTGGGCTCGCGTGCTTACACGTGGTCTGCGGTTGTGAGGCTGGTTGCCAAATCCTCTAAAACAACA	TGAAGACGCCAGATGTGGAGGTCCTGGGCTCGTGTGCTTACACGTGGTCTGCGGTTGTGAGGCTGGTTGCCAAATCCTCTAAAACAACA
R50337	GGGGGGGAGACAAGCACAAGGACAGGTGGAATAGATAAGGGCATGACAGGTCTTTCTTAACACTGTTATTCTGATGGCGCTCAACTCTT	GGGGTGGAGACAAGCACAAGGACAGGTGGAATAGATAAGGGCATGACAGGTCTTTCTTAACACTGTTATTCTGATGGCGCTCAACTCTT
R50338	AAATGTAATTCTCTTGAGTATAAGACGTTTGGTTTGAATTTTATGACCCCTTTAGGTATATATATAAAAATAAAATAATGATTTTATAA	AAATGTAATTCTCTTGAGTATAAGACATTTGGTTTGAATTTTATGACCCCTTTAGGTATATATATAAAAATAAAATAATGATTTTATAA
R50339	GAGAAACTTTGTAGCGGGGCAGGGGAAAAATAGGGAGGAGTGTTTGGTCTAGTCACATTAGAAGGGGTGGGAGATAAGGAAATGTTGGA	GAGAAACTTTGTAGCGGGGCAGGGGAAAAATAGGGAGGAGTGTTTGGGCTAGTCACATTAGAAGGGGTGGGAGATAAGGAAATGTTGGA
R50340	CTCATCCTGACATGACCTTCCAGCATGGCAATGCCACCAGCCATACTGTTCGTTCTGTGTGTGATTTCCTGCAAGACAGGAATGTCTAA	CTCATCCTGACATGACCTTCCAGCATGGCAATGCCACCAGCCATACTGTTCGTTCTGTGTGTGATTTCCTGCAAGACAGGAATGTCTAC
R50341	CCGACCTCGGTTGTCAGTTGAGCGGTGTTTCCTTCGACACATTGGCTTCCGGGTTAAGCGGGCGGGTGTTAAGAAGAGGGGTTTGGCGG	CCGACCTCGGTTGTCAGTTGAGCGGTGTTTCCTTCGACACATTGGCTTCCGGGTTAAGCGGGCGGGTGTTAAGAAGAGTGGTTTGGCGG
R50342	TCGCCAAGTGGGATGACCAGATAGAGGCCGGAAGCTTTCCCGGAAAGATCTAAAATGGCTGACCTCAGGACTATCTGTTAGCCACACCT	TTGCCAAGTGGGATGACCAGATAGAGGCCGGAAGCTTTCCCGGAAAGATCTAAAATGGCTGACCTCAGGACTATCTGTTAGCCACACCT
R50343	ATCACGTCAGCTAGGCTGGAAGCTGTGAGAGAATTAACTACCTGCAGGTCTGGGAGGGTGTCTCGCTGGTCTGGGTGGGGTGTCTATTG	ATCACGTCAGCTAGGCTGGAAGCTGTGAGAGAATTAACTACCTGCAGGTCTGGGAGGGTGTCTCGCTGGTCTGGGTGGGGGGTCTATTG
R50344	TCCACTCCTGCCCGACCACCGGCCCGGCCACCGGCTCCACCCGCTGGCTCGTTCTTAGGAAGCTTCTTGGCTACAGGAGAAGGACAGAA	TCCACTCCTGCCCGACCACCGGCCCGGCCACCGGCTCCACCCGCTGGCTCGTTCTTAGGAAGCTTCTTGGCTACAGGGGAAGGACAGAA
R50345	ACCTGCTCTTCTGCAGCTTGTGTGGGCAGCACTACCACGGGGCGTGTCTGGACGTGAGTGTCACCCCCCTGAAGAGGGCCGGGGGGCAG	ACCTGCTCTTCTGCAGCTTGTGTGGGCAGCACTACCACGGGGCGTGTCTGGACGTGAGTGTCACCCCCCTGAAGAGGGCCGGGTGGCAG
R50346	CCCAGGGAGAGAAAAAAAGAGGCAACAGAAGCTTCTGGTGAGCTTGCATCATCAGGCGATGATGGTTGTCATGGCAGCAGCTCTTCACC	CCCAGGGAGAGAAAAAAAGAGGCAACAGAAGCTTCTGGTGAGCTTGCATCATCAGGCGATGATGGTTGTCATGGCAGCAGCTCTTCACA
R50347	TTTAAAGGTCTGTCTGTCTGTCTATCTACCCAGGTCTGAGAGGACCTGCAGGATCTCGAAGGCTGAAGACATAAGAGGAAGCGGATAAC	TTTAAAGCTCTGTCTGTCTGTCTATCTACCCAGGTCTGAGAGGACCTGCAGGATCTCGAAGGCTGAAGACATAAGAGGAAGCGGATAAC
R50348	GACACCACTCTTACGGCTGACCAGCTGGTGAACCTGTCCATCTGGCTGGATAACCTGCTGGCTACCCACAGACGTCCTGATCGGGGCCT	GACACCACTCTTACGGCTGACCAGCTGGGGAACCTGTCCATCTGGCTGGATAACCTGCTGGCTACCCACAGACGTCCTGATCGGGGCCT
R50349	CTCATCCGGACATGACCCTCCAGCATGACAATGCCACTAGCCATACTGTTCACTTTGTGCGTGATGTGGTAGCAGAATCTGAATTAGTT	CTCATCCGGACATGACCCTCCAGCATGACAATGCCACTAGCCATACTGTTCACTCTGTGCGTGATGTGGTAGCAGAATCTGAATTAGTT
R50350	AGTTCCTGTCTTGGCCTCCGTAGACAGACAGGTTCATCTAGTGCTCTGGGACTGGGAGGAACGCCCAATTGAGTACGAACCCAGAGCCA	AGTTCCTGTCTTGGCCTCCGTAGACAGACAGGTTCATCTAGTGCTCTGGGACTGGGAGGAACGCCCAACTGAGTACGAACCCAGAGCCA
R50351	CCATTATTATTGGGTTAACAAATGATAATGTCAGGGCAGAAATGAGATTGCATCTCCAGAATATTAACACCAGTGATGAACTGTTGCTT	CCATTATTATTGGGTTAACAAATGATAATGTCAGGGCAGAAATGAGAGTGCATCTCCAGAATATTAACACCAGTGATGAACTGTTGCTT
R50352	TAGGCTGCAAAAGAAAAGACAGTGGTATAGAACAAAACGGGTGGGGTCTGCAGGTAGGCTGTAAAAGATAAGACAGTGGTATAGAACAA	TAGGCTGTAAAAGAAAAGACAGTGGTATAGAACAAAACGGGTGGGGTCTGCAGGTAGGCTGTAAAAGATAAGACAGTGGTATAGAACAA
R50353	GGACCAGCCACCAGTCCTGAGGAGAGACACATGAAACGAGGGGTTAATACGATAGTAAGTAGGAAGCTGTAACCTATAACACACCTCGT	GGACCAGCCACCAGTCCTGAGGAGAGACACATGAAACGAGGGGGTAATACGATAGTAAGTAGGAAGCTGTAACCTATAACACACCTCGT
R50354	AAGGGTACGAGTTACACCAGGAACGCACAATCCCTCCATCAGTGCTCAGACTGTTCGCAATGGGCTGTAAGCGACTGGACTGAGGGCTT	AAGGGTACGAGTTACACCAGGAACGCACAATCCCTCCATCAGTGCTCAGACTGTCCGCAATGGGCTGTAAGCGACTGGACTGAGGGCTT
R50355	TGTTTTTTCATTGTTTCACCCACCAAGCAAGGAGTTTTTGTATGGCGGTCAAAGAGAGAATGTCAAATTTGGTCAACAAATTGGTTTTA	TGTTTTTTCATTGTTTCACCCACCAAGCAAGGAGTTTTTGTATGGAGGTCAAAGAGAGAATGTCAAATTTGGTCAACAAATTGGTTTTA
R50356	ATCCCGGCCCACCACAAGGAGTCGGTAGAGCGCAATAAGCCAAGTAAATCCCCCGGCCAAACCCTCCCCTAACTCGGACGACGCTGGGC	ATCCCGGCCCACCACAAGGAGTCGGTAGAGTGCAATAAGCCAAGTAAATCCCCCGGCCAAACCCTCCCCTAACTCGGACGACGCTGGGC
R50357	CAGTCACTGAGTCCGAGGTGCTAAAGCAGCTCCTGAAACTTGACCCCAAAAAAACATCTGGGTCAGATGATTTAGACCCTTTCTTCTTT	CAGTCACTGAGTCCGAGGTGCTAAAGCAGCTCCTGAAACTTGACCCCAAAAAAACATCTGGGTCAGATGATTTAGACCCTTTTTTCTTT
R50358	TGAGACACCAGTCACCATGAGGAGTCTCATTGTAGTGGTCTGTCCCTCTGAGGATCATGGTAAAGTACATGGTCACACAGAATGGGACA	TGAGACACCAGTCACCATGAGGAGTCTCATTGTAGTGGTCTGTCCCTCTGAGGATCATGGTAAAGTACACGGTCACACAGAATGGGACA
R50359	GGCTGGGATTGACATTTTTTTTTTATATATATATATATATATAAATATAGGACAAAACACACATCACGACAAGAGAGACCTAAGACAAC	GGCTGGGATTGACATTTTTTTTTTATATATATATATATATATAAATATAGGACAAAACACACATCACGACAAGAGAGACCTAAGACAAA
R50360	AAACCTCTCTTACTTTTAGGGGGTTTTAAATGACCATTTGCCAATTCCCGGGGCTCTTTGATACTTCTGTCTACTCTAGAGAGTACAGA	AAACCTCTCTTACTTTTAGGAGGTTTTAAATGACCATTTGCCAATTCCCGGGGCTCTTTGATACTTCTGTCTACTCTAGAGAGTACAGA
R50361	TTCCTCGGTCATTCCACGGGATTTTTTTATAAACTTTATTTAACCAGGCAAGTCAGTTAAGAACAAATTCTTATTTTCAATGACGGCCT	TTCCTCGGTCATTCCACGGGATTTTTTTATAACCTTTATTTAACCAGGCAAGTCAGTTAAGAACAAATTCTTATTTTCAATGACGGCCT
R50362	GGCTAGGATTATTTTTTTAAATATAATATAGGACAACACACATCCTGACGAGAGACAACACTACATAGAGACCTAAGACGACAACAACA	GGCTAGGATTATTTTTTTTAATATAATATAGGACAACACACATCCTGACGAGAGACAACACTACATAGAGACCTAAGACGACAACAACA
R50363	CTGTTTGTCTGATACACTCCCTATGGGTTTATACAGTATATATTATGCCTGTGACTACTGTGGAACTGTACAGCTAAGCCATATACAGA	CTGTTTGTCTGATACCCTCCCTATGGGTTTATACAGTATATATTATGCCTGTGACTACTGTGGAACTGTACAGCTAAGCCATATACAGA
R50364	GGCAGAGTGGAGTAGTTGGGGTCTAACCTGCAGGGAGCCAGGTTTTTCACTAAGTTGGACCTTCGTAACGCTTACCATCTCGTGCGCAT	GGCAGAGTGGGGTAGTTGGGGTCTAACCTGCAGGGAGCCAGGTTTTTCACTAAGTTGGACCTTCGTAACGCTTACCATCTCGTGCGCAT
R50365	CTCATCCTGACATGACCCTCCAGCATGACAATGCCACCAGCCATACTGCTCGTTCTGTGCGTGATCTTGTTATGTTCATATAAATATTT	CTCATCCTGACATGACCCTCCAGCATGACAATGCTACCAGCCATACTGCTCGTTCTGTGCGTGATCTTGTTATGTTCATATAAATATTT
R50366	TGAAGAAGCCAGATGTGGAGGTTGTTGGCTGGCGAGGGTATATGTGGTCTGCAGTTGTGAGGCCTGTTGGATGTACTACCAAATTCTAA	TGAAGAAGCCAGATGTGGAGGTTGTTGGCTGGCGAGGTTATATGTGGTCTGCAGTTGTGAGGCCTGTTGGATGTACTACCAAATTCTAA
R50367	GATATCCTTGTCTCATCGCGCACTAGCGACTCCTGTGACGGCCGGGCGCAGTGCATGCTGACCAGGTCGCCGGGTGCACGGTGTTTCCT	GATATCCTTGTCTCATTGCGCACTAGCGACTCCTGTGACGGCCGGGCGCAGTGCATGCTGACCAGGTCGCCGGGTGCACGGTGTTTCCT
R50368	GATAGGCTAGTCATCTGGGAGGGGGCAGGACATGGGCAGGGAGAGAGTAGGGCATAGGGCAGGGAGAAGGGGAGAGGGAGGAACGAATA	GATAGGCTAGTCATCTGGGAGGGGGCAGGACATGGGCAGGGAGAGAGTAGGGCATAGGGCAGGGAGAAGGGGAGAGGGAGGAACGAATG
R50369	CGATGTATGTGTGTGTATGTATGTGTGTGTGTGTGTATGTGTGTGTGTGTGTGTGTGTGTGTGTGTGTGCACGTCACCCACCTGTCCCT	CGATGTATGTGTGTGTATGTATGTGTGTGTGTGTGTATGTGTGTGTGTGTGTGTGTGTGTGTGTGTGTGCACGTCACCCACCTCTCCCT
R50370	AAGGGTACCACATGAGGGAGGAGGATGTATTCCCTGTAATGCACAGTGTTGAGATTGCCTGCAATGACAACAAGCTCAGTCAAATGATG	AAGGGTACCACATGAGGGAGGAGGATGTATTCCCTGTAATGCACAGTGTTGAGATTGCCTGCAATGACAACAAGCTCAGTCAAATAATG
R50371	GGACCAGCTACCACCGGCCTGAGGAGAGACACATGAAACGAGGTGTTATTACGATAATAGGAAGGGAGTTGTAATCAATAACACACCTC	GGACCAGCTACCACCGGCCTGAGGAGAGACACATGAAACGAGGGGTTATTACGATAATAGGAAGGGAGTTGTAATCAATAACACACCTC
R50372	TGGTCTTGTCTGTCCGGCGCTGTTGCCGGAGTCTCCCGCCTGTCCGGCGCTGTTGCCGGAGTCTCCCGCCTGTCCGGCGCTGCTGCCGG	TGGTCTTGTCTGTCCGGCGCTGTTGCCGGAGTCTCCCGCCTGTCCGGCGCTGTTGCCGGAGTCTCCCGCCTGTCCGGCGCTGTTGCCGG
R50373	AGAGTCAGAGTGTGTGTGTGTTTGACTCGTCCCCCAGTGCGCTGTGCGCCAGTGACAGGCATTCGACAATGTCACAGAGAGAGAGAGAG	AGAGTCAGAGTGTGTGTGTGTTTGACTCGTCCCCCAGTGCGCTGTGCGCCAGTGACAGGCATTCGACAATGTCACAGAGAGAGAGAGGG
R50374	AAATACATACTATAGTGCACCATACTGAAACAACCAAAGCTCTTCTCAAACACTCTCAGACAGATTCGTGTTTGAAAGATATTTCCATT	AAATGCATACTATAGTGCACCATACTGAAACAACCAAAGCTCTTCTCAAACACTCTCAGACAGATTCGTGTTTGAAAGATATTTCCATT
R50375	CTGACTCTGGTCGTCAGTTGAAAGTTATTTCCTCCGACACATTGGTGCAGCTGGCTTCCAGGTTAAGTGGATGGGGGTTAAGAAACGTG	CTGACTCTGGTCGTCAGTTGAAAGTTATTTCCTCCGACACATTGGTGCAGCTGGCTTCCAGGTTAAGTGGATGGGTGTTAAGAAACGTG
R50376	GTTGCCCACTCAGTCTTGAGTTCTTCACTGTTGCCCTTCAAACCCCTAGAGATAAAAATAAGGTTTATCCTAATATATAGGTCTTAAGG	GTTGCCCACTCAGTCTTGAGTTCTTCACTGTCGCCCTTCAAACCCCTAGAGATAAAAATAAGGTTTATCCTAATATATAGGTCTTAAGG
R50377	CTGCTGATGAGCTGGTTGCTGACTGGCTGGTCCTGGGGCTGGCTGAGTGTCAATCTCATCATATTCTTCCATCACACTGTCAGACTATG	CTGCTGATGAGCTGGTTGCTGACTGGCTGGTCCTGGGGCTGGCTGAGTGTCAATCTCATCATATTCTTCCATCACACTGTCAGACTATA
R50378	AGTCTGTACACATCCCAGTATGGCAGCAGCTCTGTTGGCCTTTGGCCCTGCAGGATCTCGAAGGCTGAAGACATAAGAGGAAGCGGATA	AGTCTGTACACATCCCAGTATGGCGGCAGCTCTGTTGGCCTTTGGCCCTGCAGGATCTCGAAGGCTGAAGACATAAGAGGAAGCGGATA
R50379	ATACTTATTCAATACAGCATCAAGGTTTAGTGATGGGTCATGGCCACTGGCATGACTGTGTGTGTCAGCTGAGACTCATCCTGTCCATA	ATACTTATTCAATACAGCATCAAGGTTTAGTGATCGGTCATGGCCACTGGCATGACTGTGTGTGTCAGCTGAGACTCATCCTGTCCATA
R50380	TCTGCCTCACATCTCATACGACTGGGTCTGTCTGTAGGTCTGCCTCACATCTCATACGACTCTGTCTGTCTGTAGGTCTGCCTCACATC	TCTGACTCACATCTCATACGACTGGGTCTGTCTGTAGGTCTGCCTCACATCTCATACGACTCTGTCTGTCTGTAGGTCTGCCTCACATC
R50381	GAGAAACTTTGTAGCGGGCTAGGGGGAAAGGAGGGAGGAGCATCAGGGATAGTCGCATTAGAAGGGGTGGGGAGATGAGGAAATGTTGG	GAGAAACTTTGTAGCGGGCTAGGGGGAAAAGAGGGAGGAGCATCAGGGATAGTCGCATTAGAAGGGGTGGGGAGATGAGGAAATGTTGG
R50382	CCGTCTCTGTGTGTCCCCAGAGCTGCTAATAACGGTCCCGTGGGGTGGTCTGCATGCTCCCCCAACGCACACACCTCACACACACACAC	CCGTCTCTGTGTGTCCCCAGAGCTGCTAATAACGGTCCCGTGGGGTGGTCTGCATGCTCCCCCAAAGCACACACCTCACACACACACAC
R50383	ATGACATGGATTTAAAGGCACTTGGGTTTGACATAGCAGAGGGGGGAAACGACCCATATTTACCAGGAGATTGTGGAATATTTGTGACA	ATGACATGGATTTAAAGGCACTTGGGTTTGACATAGCAGAGGGGGTAAACGACCCATATTTACCAGGAGATTGTGGAATATTTGTGACA
R50384	GTTGAAATATGGTTTCTCTCTTTGTTTACGGAGGGGCTATCCTCAGATAATAGCATCGTTTGCTTTCACCGAAAAACCTTTTTGAAATC	GTTGAAATATGGTTTCTCTCTTTGTTTACGGAGGTGCTATCCTCAGATAATAGCATCGTTTGCTTTCACCGAAAAACCTTTTTGAAATC
R50385	CGCTACACAAAACGTAGAAATAAAATATAAAACATGCCTGACCTTTGACGAGCTTCTTTTGACGGCACTCCAATATGTCCCATCACAAT	CGCTACACAAAATGTAGAAATAAAATATAAAACATGCCTGACCTTTGACGAGCTTCTTTTGACGGCACTCCAATATGTCCCATCACAAT
R50386	TTGCTTTGGAGATGTGGACACAAACTCCCTTTGTACATTCTTCCTTTTCTCTGCATTTGACTTTCTCACAGGGGTCTTTTTGTGTAGTG	TTGCTTTGGAGATGTGGACACAAACTCCCTTTGTACATTCTTCCTTTTCTCTGCATTTGACTTTCTCACAGGGGTCTTTTTGTGGAGTG
R50387	CTCATCCTGACCTGACCCTCCAGCATGACAATGCCACCAGCCATATTGCTCGTTCTGTGCGTGATTTCCCGCAAAACAGGAATGTCAGT	CTCATCCTGACATGACCCTCCAGCATGACAATGCCACCAGCCATATTGCTCGTTCTGTGCGTGATTTCCCGCAAAACAGGAATGTCAGT
R50388	TAACGACCAGACCCGGGGATCAATTTAGCACCACTATGTTGATGTTGTCCATGGTTTGTAACCAAAACGCCGCGGGTTTTGGCCGTTTG	TAACGACCAGACCCGGGGATCAATTTAGCACCACTATGTTGATGTTGTCCATGGTTTGTAACCAAAACGCCGCGGGTTTTGGCCGTTTT
R50389	TGGGCTCTCACAGGGAAGATGGCAGCGTGGGCATGCTTGGCAGCCATCCCATCAGACCCAACCAAGTGCCAGTCCCCCAGCTGCCCCAC	TGGGCTCTCACAGGGAAGATGGCAGCGTGGGCATGCTTGGCAGCCATCCCATCAGACCCAACCAAGTGCCAGTCCCCCAGCTGCCCCAG
R50390	ACAGGATGAGACAGACACTAAGACAAACAGACAGAGAGGGAAGCCTGCAGGTTATGCAGTGATGGAGAAGCAGTTTGGCTTTACTACAC	ACAGGATGAGACAGACACTAAGACAAACAGAGAGAGAGGGAAGCCTGCAGGTTATGCAGTGATGGAGAAGCAGTTTGGCTTTACTACAC
R50391	GTGGTATGCTGTCCTGTAGCCCTGACATCTGTATTCCGTCCTGCAGGGCCATCACTGCGGAACTCTGGAAGCGCAGGTCGGTCTTAAAG	GTGGTATGCTGCCCTGTAGCCCTGACATCTGTATTCCGTCCTGCAGGGCCATCACTGCGGAACTCTGGAAGCGCAGGTCGGTCTTAAAG
R50392	TCACCATACCAGGATTTTTTTTTTCCTTGAGGACCCAATTATTAACCAAATAATTATAATTTTGCACAAAATCCACCATTCAGACTGAC	TCACCATACCAGGATTTTTTTTTTCCTGGAGGACCCAATTATTAACCAAATAATTATAATTTTGCACAAAATCCACCATTCAGACTGAC
R50393	ATGATGGTCCTGGCTATGGTCCTCTGCACCAATAGGGGCAGACCTGTGGAGGGGGGGGGGGGGGGGGGGGGGGGGGGGGGGGGGGGGGG	ATGATGGTCCTGGCTATGGTCCTCTGCACCAATAGGGGCAGACCTGTGGAGGGGGGGGGGGGGGGGGGGGGGGGGGGGGGGGGGGGGCG
R50394	AACCAAACAGAAATAACATCCCCATCTCCCCCCTCTCTACCCCTGTGTGTGTGTGTTGTGGTATAAAAGGCCTGGTGGGTTGTTTGTTT	AACCAAGCAGAAATAACATCCCCATCTCCCCCCTCTCTACCCCTGTGTGTGTGTGTTGTGGTATAAAAGGCCTGGTGGGTTGTTTGTTT
R50395	ATCTCGAAGACTGACATAAGAGGAAGCGGATAACGATTCTTCACTGTTATGTCATTCAGCCCTCGATAATCTATGCAGGGGCGCAGAGA	ATCTCGAAGACTGACATAAGAGGAAGCGGATAACGATTCTTCACTGTTATGTCATTCAGCCCTCGATAATCTATGCAGGGGCGCAGAGC
R50396	CTCATCCTGACATGACCCTCCAGCATGACAATGCCACCAGCCATACTGCTCCTTCTGTGCGTGATTTCCTGCAAGACATGACTGTCAGG	CTCATCCTGACATGACCCTCCAGCATGACAATGCCACCAGCCATACTGCTCCTTCTGTGCGTGATTTCCTGCAAGACATGACTGTCAGT
R50397	TGAAGAAGCCGGATGTGAAGGTGCTGGGCTGGCGTGGTTACAGGTGGTCTGCGGTTGTGAGGCCGGTTGGACGTACTGCCAAGTTCTCT	TGAAGAAGCCGGATGTGAAGGTCCTGGGCTGGCGTGGTTACAGGTGGTCTGCGGTTGTGAGGCCGGTTGGACGTACTGCCAAGTTCTCT
R50398	AACAAACACCAGCGCATAATCCTGCTTTTTATGCAAAGCATGGTGTGCAGAAAAGTAAGTGGGTTGTGGTCAGTGTAAACCACAATAGG	AACAAACACCAGCGCATAATCCTGCTTTTTAGGCAAAGCATGGTGTGCAGAAAAGTAAGTGGGTTGTGGTCAGTGTAAACCACAATAGG
R50399	ACAGTGAGGTACCGGAGGTCCCTCCCCCCCCGCTGGACATAGAGGGGTCCCCGGCGTACACGATCCGGGCCATTCTGGACTCAAGACGC	ACAGTGAGGTACCGGAGGTCCCTCCCCCCCCGCTGGACATAGAAGGGTCCCCGGCGTACACGATCCGGGCCATTCTGGACTCAAGACGC
R50400	CTCATCCTGACATGACCCTCCAGCCTGACAATGCCACCAGCCATACTGCTCGTTCTGTGCGTGATTTCTTGCAAGACAGGAACGTCAGT	CTCATCCTGACATGACCCTCCAGCCTGACAATGCCACCAGCCATACTGCTCGTTCTGTGCGTGATTTCTTGCAAGACAGGAACGTCAGG
R50401	GTGTCATTTGGGCTGCAACCAATGAAAACAACTCATCAAGAGTGGTAACGTTTTTCCCGTTACATGGCTTCTGGGAAAATTATTTCACC	GTGTCATTTGGGCTGCAACCAATGAAAACAACTCATCAAGAGTGGTAACGTTTTTCCCGTTACATGACTTCTGGGAAAATTATTTCACC
R50402	CACCTGGTCGGCCACAAGGAGTCGCTAGAGTGCGATGTGCAAAGTAAAGCCCCCCCGGCCTAACCGGGAACGAACCCGGGTCTGTAGTG	CACCTGGTCGGCCACAAGGAGTCGCTAGAGTGCGATGTGCAAAGTAAAGCCCCCCCTGCCTAACCGGGAACGAACCCGGGTCTGTAGTG
R50403	CTCATCCTGACATGACCCTCCAGCATGATACTGCCACCAGCCATACTGCTCGTTCTGTGCGTGAGTTCCTGCAAGACAGGAATGTCAGT	CTCATCCTGACATGACCCTCCAGCATGATACTGCCACCAGCCATACTGCTCGTTCTGTGCGTGAGTTCCTGCTAGACAGGAATGTCAGT
R50404	TGATACAGAGGAACCGTGTTATCAGAGGGACAGGCTAAAACAGCTAGAATTGTCTCAGTTAGCTCTGCTGATCTCAGTGGTCACCTGCG	TGATACAGAGGAACCGTGTTATCAGAGGGACAGGCTAAAACAGCTAGAATTGTCTCAGTTAGCTCTGCTGATCTCAGTGGTCACCTGCT
R50405	GAGACAACGTGGCGGAGCTGGTCCCAGTCTGCTGGGTCTGTCATGGCCAGTTCCTACTATAAGGGCACAAGGCGAGACCCAGGTGCATA	GAGACAACGTGGCGGAGCTGGTCCCAGTCTGCTGGGTCTGTCATGGCCAGTTCCTACTATAAGGGCACAAGGCGAGACCCAGGTGCATC
R50406	TCTCTCTCTCCTTTCTCTCTCTCCTCTCCACCTCAAGGCCTCTCTTTCTTAGCTCCACCTCTAGTTCTCTCTTTCCTCTCCACCTCCCG	TCTCTCTCTCCTTTCTCTCTCTCCTCTCCACCTCAAGGCCTCTCTTTCTTAGCTCCACCTCTAGTTCTCTCTTTCCTCTCCACCTCCAG
R50407	TAGCCTTGTGGTTAGTCTAGTGGTCAGAGTGTTGGGCCAGTAACCTGCAGGCTCATCCTGACATGACCCTCCAGCATGACAATGCCACC	TAGCCTTGTGGTTAGTCTAGTGGTCAGAGTGTTGGGCCAGTAACCTGCAGGCTCATCCTGACATGACCCTCCAGCAGGACAATGCCACC
R50408	TTTAAAGGTCTGTCTGTCTGTCTGTCTGTCTGTCTGTCTCTCTGGATACCCTGGTCTGAGAGGACCTGCAGGCTCATCCTGAAATGACC	TTTAAAGGTCTGTCTGTCTGTCTGTCTGTCTGTCTGTCTCTCTGGATACCCTGGTCTGAGAGGACCTGCAGGCTCATCCTGACATGACC
R50409	CCACAGAGAAAAACAGCCCTATAAAACACAATCAAAGCCCTAAGCTCGTCCCTTAACACTGACTTGTTGTAGCTGCTAATTTTCTTGAG	CCACAGAGAAAAACAGCTCTATAAAACACAATCAAAGCCCTAAGCTCGTCCCTTAACACTGACTTGTTGTAGCTGCTAATTTTCTTGAG
R50410	GTGGGATTCCGGATGTGTGTGTGTGTGTGTGTGTTTGAGACAAGAATGGAAGAATGGCCTGTCCACCATAGAGGTTGAAAGGGGGAGGG	GTGGGATTCCGGATGTGTGTGTGTGTGTGTGTGTTTGAGACAAGAATGGAAGAATGGCCTGTCCACCATAGAGGTTGAAAGGGGGAGGA
R50411	AAGGGTACCACATGAAGGAGGAGGATGTCTTCCCTGTAACGCACAGCATTGAGATTGACTGCAATGACAATACGCTCAGTCCGATGATG	AAGGGTACCACATGAAGGAGGAGGATGTCTTCCCTGTAACGCACAGCATTGAGATTGACTGCAATGACAATACGCTCAGTCCGATGATC
R50412	TGATTCACAGGACAGTAACATTACATCTATAGTATTAAACCCAGCTCATAACTCAACCTGCAGGAGGCAAGCGAGGCTTACCTGGTCGG	TGATTCACAGGACAATAACATTACATCTATAGTATTAAACCCAGCTCATAACTCAACCTGCAGGAGGCAAGCGAGGCTTACCTGGTCGG
R50413	ACCACATGACGGCAGATAGCACCCAGACTCAGAGACCTGCAGGATCTCGAAGGCTGAAGACATAAGAGGAAGCGGATAACGATTCTTCA	ACCACATGACGGCAGATAGCACCCAGACTCAGAGACCTGCAGGATCTCGAAGGCTGAAGACATAAGAGGAAGCGGATAACGATTCTTAA
R50414	TAAACAGGAAAAAGTCCACCCACAACAATGTCCCCAGGGACATAAATATGACGAGGATTGTTGTTGACTGAACAAGAAGGTCCCGAGAC	TAAACAGGAAAAAGTCCACCCACAACAATGTCCCCAGGGACATAAATATGACGAGGATTTTTGTTGACTGAACAAGAAGGTCCCGAGAC
R50415	AGTACTACATCGCTGACGCCTCGGAGGACCAGGTGTTTGTTTGCGTCAACCACCTCAACAACGTCACCCACCTGTACATCTCAGACACC	AGTACTACATCGCTGACGCCTCGGAGGACCAGGTGTTTGTTTGCGTCAACCACCTCAACAACGTCACCCACCTGTACATCTCAGACACG
R50416	GGGGGGAGACATAACATTGTAAAGCTGCTAATGGCCATCCGAACCTGGGCTCAAAGCTAACTAAGTAGACTTCAGGACAGCTCAAGTAA	GGGGAGAGACATAACATTGTAAAGCTGCTAATGGCCATCCGAACCTGGGCTCAAAGCTAACTAAGTAGACTTCAGGACAGCTCAAGTAA
R50417	GGCTTGGGGGGGTGATCTACCATAGGCTGACTGCAGGGCCTAGAAGGGGGTGTGTCACCAAGCTCACCTTTCAAAGTGGAGGTCGTAAC	GGCTTGGGGGGGGGATCTACCATAGGCTGACTGCAGGGCCTAGAAGGGGGTGTGTCACCAAGCTCACCTTTCAAAGTGGAGGTCGTAAC
R50418	TCACTCTGGGGTAGTATGGCATTGGTTCATCTCTGTACAGAACACAGAGCTCCCCCTGCAGGCTCATCCTGACATGACCCTCCAGCATG	TCACTCTGGGGTAGTATGGCATTGGTTCATCTCTGTACAGAACACAGAGCTCCCCCTGCAGGCTCATTCTGACATGACCCTCCAGCATG
R50419	CTCTCTGACCAGCTGGTGTGTGTGTTTCCTGCAGGGAGCCAGGTTTTTCACTAAGTTGGACCTTCGTAACGCTTACCATCTCGTGCGCA	CTCTCTGACCAGCTGGTGTGTGTGTTTCCTGCAGGGAGCCAGGTTTTTTACTAAGTTGGACCTTCGTAACGCTTACCATCTCGTGCGCA
R50420	GGAACAGAGAGAGATGGTTATCATGGTGACCGGGAGGAAAACCATCCAACCTGCAGGATCTCGAAGGCTGAAGACATAAGAGGAAGCGG	GGAACAGAGAGAGATGGTTATCATTGTGACCGGGAGGAAAACCATCCAACCTGCAGGATCTCGAAGGCTGAAGACATAAGAGGAAGCGG
R50421	GAGGGTACCACATGAGTGAGGAGAATGTCTTCCCTGTAACGCACAACGTTGAGATTGCTGGCAATGGCAACAAGCTCAGTCCGATGATT	GAGGGTACCACATGAGTGAGGAGAATGTCTTCCCTGTAACGCACAACGTTGAGATTGCTGGCAATGGCAACAAGCTCAGTCCGATGATG
R50422	ACAGAGACAGAACACAGTCAGAATGCTGTTGGGCCTGCAGGTCTGGAATTGTTATGGTGCGTGAATGAGGACCCAAAAGCGAATTAACA	ACAGAGACAGAACACAGTCAGAATGCTGTTGGGCCTGCAGGTCTGGAATTGTTATGGTGTGTGAATGAGGACCCAAAAGCGAATTAACA
R50423	TCCCACAGGGGCTGGCTGCGGCGGTGGTCGCTGTCATCCATCTGCCGTGACAGGAAGAGAGAGAGAGAGAGAGAGGGGGGGGCGAGAGA	TCCCACAGGGGCTGGCTGCGGCGGTGGTCGCTGTCATCCATCTGCCGTGACAGGAAGAGAGAGAGAGAGAGAGAGAGGGGGGCGAGAGA
R50424	TGCTTTCTGTCTCTCTGTCTCTCTCTCTCTCTCTCTCACACACACACACACACACACACACACACACACACACACACACACACACACAC	TGCTTTCTGTCTCTCTGTCTCTCTCTCTCTCTCTCTCACACACACACACACACACACACACACACACACACACACACACACACACACAA
R50425	CCCAACAGCATCCTGACTGTGTTCTGTCCTGCAGGTGGGGTCGCCAGTCTGCCTCTTCGGTAGGGGGTACTGGAAGTTAGATCGGGATA	CCCAACAGCATCCTGACTGTGTTCTGTCCTGCAGGTGGGGTCGCCAGTCTGCCTCTTCGGTAGGGGGTACTGGAAGTTCGATCGGGATA
R50426	TAGTACTGATACCTAGCGAGAAGAGAAGTGTCACATACTGAGAGCACAAAACATACAGTAAGGGACTTAAAGACTTACATTAAGCAACA	TAGTACTGATACCTAGCGAGAAGAGAAGTGTCACATACTGAGAGCACAAAACATACAGTAAGGGACTTAAAGACTTACAGTAAGCAACA
R50427	TAACACACGCACACACATGTATTCAAACTTCTAAAACTGTTGTGTGTGTGTGTGTGTATAATGTGTGTGTGTGTTAGGTGTATCGTCAG	TAACACACGCACACACATGTATTCAAACTTCTAAAACTATTGTGTGTGTGTGTGTGTATAATGTGTGTGTGTGTTAGGTGTATCGTCAG
R50428	CAATTAAACATAATACTGCTGCTAGAGAAGGAGAAAAACACACACACACACACACACACACACACACACACACACACTTGAATATGACA	CAATTAAACATAATACTGCTGCTAGAGAAGGAGAAAAACACACACACACACACACACACACACACACACACACACACTTGAATATGATA
R50429	CTCATCCTGACATGACCCTCCAGCATGACAATGCCACCAGCCATACTGCACGTTCATTACATGATATCCTGCAAGACAGGAATGTCAGT	CTCATCCTGACATGACCCTCCAGCATGACAATGCCACAAGCCATACTGCACGTTCATTACATGATATCCTGCAAGACAGGAATGTCAGT
R50430	GAGTGCTTTCGGCTCTCTTGATTCTTGCTCTTCCACTGAGAGAGGAGCTGTTTGGAGCGGGAGGAGTCCATGGAGGCATGGGGACTGTG	GAGTGCTTTCGGCTCTCTTGATTCTTGCTCTTCCACTGAGAGAGGAGCTGTTTGGAGCGGGAGGAGTCCATGGAGGCATGGTGACTGTG
R50431	AACAACCAGGCCTGACAGGCTGTTATACCACAGGGACCTGCGGGAACAACCAGGCCTGACAGTTGCCTAATATAAACTATTATAGTGTA	AACAACCAGGCCTGACAGGCTGTTATACCCCAGGGACCTGCGGGAACAACCAGGCCTGACAGTTGCCTAATATAAACTATTATAGTGTA
R50432	AATGTGAAATTGAATGGCCCGATGAACTCGGGATGGCGTTGCAGTGATTCTGGTTAATCTCAATCGCTCGTTAGGGTAGATTTAAGAAT	AATGTGAAATTGAATGGCCCGATGAACTCGGGATGGCGTTGCAGTGATTCTGGTTCATCTCAATCGCTCGTTAGGGTAGATTTAAGAAT
R50433	AGGAGAGGAGACCGGGGGAGAGGGAGCATTTCGACTAGTTATGGCCATGCCATGAACAGTTAATAGTTTGCGGATGTATACTGTACACA	AGGAGAGGAGACCGGGTGAGAGGGAGCATTTCGACTAGTTATGGCCATGCCATGAACAGTTAATAGTTTGCGGATGTATACTGTACACA
R50434	CTGCCTACGGCCGTCAGTGGAACAGTGTTTCCTCTGACATTGGTGCAGTTGGCTTCCGGGTTAAGTGAGCGGGGGTTAAGAAGCACGGA	CTGCCTACGGCCGTCAGTGGAACAGTGTTTCCTCTGACATTGGTGCAGTTGGCTTCCGGGTTAAGTGAGCGGGTGTTAAGAAGCACGGA
R50435	CCACAATATGTCATTGAACCAATTGCACTTTATGGCAGCGAGGTGTGGGGTCCACTTGCAAAACAAGATTTCATCAAATGGGACAAACA	CCACAATATGTCATTGAACCAATTGCACTTTATGGCAGCAAGGTGTGGGGTCCACTTGCAAAACAAGATTTCATCAAATGGGACAAACA
R50436	CGCACGCACACACACACACACACACGCGCGCGCGCACACACACACACACACACGCGCACACACACACACGCACGCACGCACGCGCACAC	CGCACGCACACACACACACACACACGCGCGCGCGCACACACACACACACACACGCGCACACACACACACGCACGCACGCACGCACACAC
R50437	GCCTGGGAAGCCCCTTCTCCCTCTTCCACCTTCGTCTCCACCTGGCTGGCCTCCGCAGGAGGGAAGGAGGGCCTCTCAGAGGGGGGGAA	GCCTGGGAAGCCCCTTCTCCCTCTTCCACCTTCGTCTCCACCTGGCTGGCCTCCGCAGGAGGGAAGGAGTGCCTCTCAGAGGGGGGGAA
R50438	TAGAAAATATCCTGATTTTTTAAATTAAATATCCTATGAATCACATTGGCGACATATGGCCTGTCTGCAACGAACTTATATCAACTATT	TAGAAAATATCCTGATTTTTAAAATTAAATATCCTATGAATCACATTGGCGACATATGGCCTGTCTGCAACGAACTTATATCAACTATT
R50439	CTGACTACATGGTGCTGCTTTCTCTCCACAGACCTGCTGGCTACACGGTGCTGCTTTCTCTCCACAGACCTGCTGGCTACACGGTGCTG	CTGACTACATGGTGCTGCTTTCTCTCCACAGACCTGCTGGCTACACGGTGCGGCTTTCTCTCCACAGACCTGCTGGCTACACGGTGCTG
R50440	AAGGTTACCCCATGAGGGAGGAGGAGGTCTTCCCTGTAACACACAGCATTGAGATTGCCTGCAATGAGTCAGTAGAAAGGCCTCTTTAG	AAGGGTACCCCATGAGGGAGGAGGAGGTCTTCCCTGTAACACACAGCATTGAGATTGCCTGCAATGAGTCAGTAGAAAGGCCTCTTTAG
R50441	ATCGTCTAAGACCAGCCACCTGGACAGCTGATAAAACTGTGGGTTTACACAAATAATTTCTGCACAAACTGTTAGAAATCATCTCAGAG	ATCGTCTAAGACCAGCCACCTGGACAGCTGATAAAACTGTGGGTTTACACAAATAATTTCTGCACAAACTGTTAGAAATCATCTCAGAA
R50442	CTGTACACAAAACGCAGAAATAAAATATAAAACATGGATTATCTTTGACGAGCTTCTTTTGTTGGCACTCCAATATGTCCCACAAACAT	CGGTACACAAAACGCAGAAATAAAATATAAAACATGGATTATCTTTGACGAGCTTCTTTTGTTGGCACTCCAATATGTCCCACAAACAT
R50443	CAGACAGGCAGGCTCAGAGACAGACAGTTAGTTGACACGAGACCTGCTGCTGCTTCAGGGGATTTCCTATCAATGTGTCCAATTAAGAC	CAGACAGGCAGGCTCAGAGACAGGCAGTTAGTTGACACGAGACCTGCTGCTGCTTCAGGGGATTTCCTATCAATGTGTCCAATTAAGAC
R50444	AATAGACGTGGCTGCCAAATCATCCTCAGTCAACACATGGCGTCATTAGGGGTAAGCCAAAACAAGCATCCACCGTGAATAGAGTTTTT	AATAGACGTGGCTGCCAAATCATCCTCAGTCAACACATGGCGTCATTAGGGGTAAGCCAAAACAAGCATCCACCGTGAATAGAGTTTTA
R50445	TCACCGTAATGTGATGGGTGTGTGTAGTGTTGTCCTGACAGTGTGTTATCCCTGTTCCCCCTGCAGGGAGCCAGGTTTTTCACTAAGTT	TCACCGTAATGTGATGGGTGTGTGTAGTGTTGTCCTGACAGTGTGTTATCCCTGTTCTCCCTGCAGGGAGCCAGGTTTTTCACTAAGTT
R50446	AGATGCTGGCCAACACAGAGGAGAAGGCAGAAGGGGTGAGTACACAGCAAGACCTACCTATCTATCTATCCGTCCGTCCGTCCGTTCGT	AGATGCTGGCCAACACAGAGGAGAAGGCAGAAGGGGTGAGTACACAGCAAGACCTACCTATCTATCTATCCGTCCGTCCGTCCGTCCGT
R50447	GGGATTCTAAAGTTCTCATTCCCTGCTCAGCAGTTCTGTGAGAGTGTGTGTCGTGTGTGTATTGAACCAGTAAGCGAGTGTGTTGGTGT	GGGATTCTAAAGTTCTCATTCCCTGCTCAGCAGTTCTGTGAGAGTGTGTGTCGTGTGTGTATTGAACCAGTAAGCGAGTGTGTTAGTGT
R50448	TACATCTGTAAGGAGTGAACTGGCAGCCAGAAGGTTAGAGCATTCAACATCCCTGTATACTACCTACCATGTGGCCTGGCTGGTATAGT	TACATCTGTAAGGAGTGAACTGGCAGCCAGAAGGTTAGAGCATTCAACATCCCTGTATACTACCTACCATGTGACCTGGCTGGTATAGT
R50449	ATGGAGACATCCTAGCCTCTAGATTTCCCGTGGACACCCAGGTGGCTTACATCCTGAGTCTGGGGGTGGTGAAGGAGTTCAGGAAACAT	ATGGAGACATCCTAGCCTCTAGATTTCCCGTGGACACCCAGGTGGCTTACATCCTGAGTCTGGGCGTGGTGAAGGAGTTCAGGAAACAT
R50450	AGAACACCATACTGAAGGCAACAGAGGTTCAGTTTCCCCCCAAACCAGTGGTCACCCCAGAAGCTAAGGTACTACTTTTCTGTCTGTCT	AGAACACCATACTGAAGGCAACAGAGGTTCAGTTTCCCCCCAAACCAGTGGTCACCCCAGAAGCTAAGGTACTACTTTTCTGTCTGTCC
R50451	ACAACGAGAGGTTGTTTAGAGTGTCTGTCTGTCTGTCTGTCTGTATGTCTGTAGTCCGTTTACCTGTTTAACCACGCGTGAAGCGTTGT	ACAACGAGAGGTTGTTTAGAGTGTCTGTCTGTCTGTCTGTCTGTCTGTCTGTAGTCCGTTTACCTGTTTAACCACGCGTGAAGCGTTGT
R50452	AAGGATAATTTGTTACTTATATGTTTTCTAAGTGTGACGGTTTCTGAGGCCTTATGTGCCAAGAGGCATGAAGAGGATAGACTGTGTAT	AATGATAATTTGTTACTTATATGTTTTCTAAGTGTGACGGTTTCTGAGGCCTTATGTGCCAAGAGGCATGAAGAGGATAGACTGTGTAT
R50453	CCCGCTGGGGAGAAGAAAGGCTGATTAGACAGAGGTATACACACAGTAGAGTGAGTAACACACAGGCATACGGACGCGCACACATTCAG	CCCGCTGGGGGGAAGAAAGGCTGATTAGACAGAGGTATACACACAGTAGAGTGAGTAACACACAGGCATACGGACGCGCACACATTCAG
R50454	GGGAGGCAGGCCAGACAGTGAGATACGGGAAACCTATACATGCCAACATCAGACCCCTGCAGGCGCCACGGCCAACCCATAACCCGGAT	GGGAGGCAGGCCAGACAGTGAGATACAGGAAACCTATACATGCCAACATCAGACCCCTGCAGGCGCCACGGCCAACCCATAACCCGGAT
R50455	CTAGTAGGAGGGGTATTTATCTGGCCGCGCGGCTGATATGACCCCGTATGAATGGTCAGCATTCTGCCGAGTCAGCCACATTCACAGAC	CTAGTAGGAGTGGTATTTATCTGGCCGCGCGGCTGATATGACCCCGTATGAATGGTCAGCATTCTGCCGAGTCAGCCACATTCACAGAC
R50456	GGACCAGCTACCACCGGCCTGAGGAGAGACACATGAAACGAGGGGTTAATACGATAATACGAAGGAAGTAATAATCGATAACAAACCTT	GGACCAGCTACCACCGGCCTGAGGAGAGACACATGAAACGAGGGGTTAATACGATAATACGAAGGAAGTAATAATCGATAACAAACCTC
R50457	GGACCAGCTACCACCGGCCTGAGGAGGGACACATGAAACGAGTGTTTAATACAATAATACGAAGGAAGTAGTAATCGATAACACACCTT	GGACCAGCTACCACCGGCCTGAGGAGGGACACATGAAACGAGGGTTTAATACAATAATACGAAGGAAGTAGTAATCGATAACACACCTT
R50458	CTGCAATGTTTTTATTTGTTGGCTTTATGTAGGCTATTCTTATAATGTCAATGGAAGTTACTTTTAGATTTGTATAATTTTCATTTAGA	CTGCAATGTTTTTATTTGTTGGCTTTATGTAGGCTATTCTTATAATGTCAATAGAAGTTACTTTTAGATTTGTATAATTTTCATTTAGA
R50459	ACATCTCTGATACCATTACTACCAGGTATTGATCCTACAGGTCATCTCTGATACCTTTACTACCAGGTATTGATCCTGCAGGCTGCCTC	ACATCTCTGATACCATTACTACCAGGTATTGATCCTACAGGTCATCTCTGATACCTTTACTACCAGGTATTGATCCTGCAGGCTGCCTG
R50460	TACCTGTAAAAAATCTAGTTTATTCAAGCCATATATATATATTTTTTTACTTAGGTCAATGAAACTCTAGATCCCCATTCCTTAATTGT	TACCTGTAAAAAATCTAGTTTATTCAAGCCATATATATATTTTTTTTTACTTAGGTCAATGAAACTCTAGATCCCCATTCCTTAATTGT
R50461	GCTGTATCTGGGATGTTGTCTGTCCTATAGGCCTGTATCTGGGATGTTGTCTGTCCTGTAGGCCTGTATCTGGGATGTTGTCTGTCCTT	GCTGTATCTGGGATGTTGTCTGTCCTATAGGCCTGTATCTGGGATGTTGTCTGTCCTGTAGGCCTGTATCTGGGATGTTGTCTGTCCTA
R50462	GCACGGGTCCTCTCCAGGATCTTCGACACGTTCTCTGCTGGCTCAGTCCTTTTACAGAAAAGGGATGGAAGGAGTCAGTCAGATACTTT	GCACGGGTCCTCTCCAGGATCTTCGACACGTTCTCTGCTGGCTCAGTCCTTTTACAGAAAAGGGATGGAAGGAGTCAGTGAGATACTTT
R50463	GGGCATCCTTGACATGCTGTCTTACTCTAGCTATCTAGCCTACATCAAAGGTGAGGGTTGGTCAACTCAACACTACCACGTGTTGAGTA	GGGCATCCTTGACATGCTGTCTTACTCTAGCTATCTAGCCTACATCAAAGGTGAGGGTTGGTCTACTCAACACTACCACGTGTTGAGTA
R50464	ACACGTCTCTGGAGGAGGAGAGTTTCACTCAGACACTGCAGGAGAGCAGAAACACAGCCTCCGCCCTGCCCCTCTCCCACGACGCTGCC	ACACGTCTCTGGAGGAGGAGAGTTTCACTCAGACACTGCAGGAGAGCAGAAACACAGCCTCCGCCCTGCCCCTCTCTCACGACGCTGCC
R50465	TCTGGAGTAGATAACAACATTAAATCCATCAATGACCTGTTGTCTCGTTCAAATGAGGCAGGAGTGGACGTTCTCAAATTATTAATTCA	TCTGGAGTAGATAACAACATTAAATCCATCAATGACCTGTTGTCTAGTTCAAATGAGGCAGGAGTGGACGTTCTCAAATTATTAATTCA
R50466	CTGGGGGGGGTGTGGACATTGGGCAGCACCAGCATCACACCAAGGGTTCCTCCGCCATCCTCTTGAGCCCAGAGAGTCAGGACATGGTG	CTGGGGTGGGTGTGGACATTGGGCAGCACCAGCATCACACCAAGGGTTCCTCCGCCATCCTCTTGAGCCCAGAGAGTCAGGACATGGTG
R50467	TTGACCTCTGCTTCGTAGAAGGTGAGGCAGGAGCAGTAGTGTCTATCTGAGTCGATGTCCGTCAACACCACCGTGAAGAAGGGGGGAGC	TTGACCTCTGCTTCGTAGAAGGTGAGGCAGGAGCAGTAGTGTCTATCTGAGTCGATGTCCGTCAACACCACCGTGAAGAAGGTGGGAGC
R50468	CACAATATAGAACACACCCAAAACCACAACCCTGCCCTTCACCTGTGGTAATTTATGATGCCTGGCCCCAAAGTTGCCCCCAGCTGTGC	TACAATATAGAACACACCCAAAACCACAACCCTGCCCTTCACCTGTGGTAATTTATGATGCCTGGCCCCAAAGTTGCCCCCAGCTGTGC
R50469	CTCTCGTGTAGTCTTATCTTGATTATTGTCCAGTCATGTGGTCCAGTGCTGCATAGAAAGACCTAGTTAAGCTGCAGCTGGCCCAGAAC	CTCTCGTGTAGTCTTATCTTGATTATTGTCCAGTCATGTGGTCCAGTGCTGCATAGAAAGACTTAGTTAAGCTGCAGCTGGCCCAGAAC
R50470	GTCAAATAATCATCACACTAGTTATAGAGGATGCAACAGGTCAGCACCTCAGGAGTGAATGTCAGTTGACTTTTCATAGCCTAGCATTC	GTCAAATAATCATCACACTAGTTATAGAGGATGCAACAGGTCAGCACCTCAGGAGTGAATGTCAGTTGACTTTTCATAGCCGAGCATTC
R50471	TTTAGGAGAACATATACAAAGGAATTGTTGTCATGACAACTAAGTGCAGCTGCACCAACATGGTTTGTGGAGGTGATATGTTAGGCATT	TTTAGGAGAACATATACAAAGGAATTGTTGTCATGACAACTAAGTGCAGCTGCACCAACATGGTTTGTGGAGTTGATATGTTAGGCATT
R50472	TCCCTCCGGGCTGACTGGCCCAATGGGACAGAATGGCCAAAAGGGAGAGATGGGGGAGGGTCCAACTGGCGAGAAGGGAGAGAAAGGGG	TCCCTCCGGGCTGACTGGCCCAATGGGACAGAATGGCCAAAAGGGAGAGATGGGGGAGTGTCCAACTGGCGAGAAGGGAGAGAAAGGGG
R50473	TGGGGTCGCCAGTCTGCCTCTTCGGTAGGGGGGACTGGAAGTTAGCTGGAAGTTAGATCGGGATATACTGGAGGAGCAGGCTTTCGTTG	TGGGGTCGCCAGTCTGCCTCTTCGGTAGGGGGTACTGGAAGTTAGCTGGAAGTTAGATCGGGATATACTGGAGGAGCAGGCTTTCGTTG
R50474	CAACACACTACTGGAAGTCTACACTACAGCCTCATTGTGGTGAGGCAGGAAAGACAAAGAGAGGCGCACAGAACACAGAAAATCACTAC	CAACACACTACTGGAAGTCTACACTACAGCCTCATTGTGGTGAGGCAGGAAAGACAAAGAGAGGCGCACAGAACACGGAAAATCACTAC
R50475	GGAACAGAGAGAGATGGTTATCATGGTGACCAGGGGGAAACCCATCCAACCTGCAGGTCTGGGAGGGTGTCTCGCTGGTCTGGAAGGGT	GGAACAGAGAGAGATGGTTATCATGGTGACCAGGGGGAAACCCATCCAACCTGCAGGTCTGGGAGGGTGTCTCGCTGGTCTGGAAGGGG
R50476	CTGCCATGCCCGCGCTGTGCTCCAGGCAGAGGCCCTCCCGAACCTCTGGGAGGAGAACGTTGAGCGCTTCTGGACCTATGTGTCTGAGA	CTGCCATGCCCGCGCTGTGCGCCAGGCAGAGGCCCTCCCGAACCTCTGGGAGGAGAACGTTGAGCGCTTCTGGACCTATGTGTCTGAGA
R50477	CACTCAGCCCTCTATGGAATGAGTTTGATATGTACTTTATGTCAGAGTACAGCATGGGCTGATTTGGGGTGAGCATGGTTGGTACAGTT	CACTCAGCCCTCTATGGAATGAGTTTGATACGTACTTTATGTCAGAGTACAGCATGGGCTGATTTGGGGTGAGCATGGTTGGTACAGTT
R50478	TATCTCACCCTGGACTCCAGTTTCTGGAGCTGCTTCTTTCCTCCCTTCATGGCCAGATTCTCAGCCTCATCCAGGCGGTGCTGCAGGTC	TATCTCACCCTGGACTCCAGTTTCTGGAGCTGCTTCTTGCCTCCCTTCATGGCCAGATTCTCAGCCTCATCCAGGCGGTGCTGCAGGTC
R50479	GTGGTGGATTTTTTTCAATGTGTGTATAATGTCTTACCTGCAGGAAGGGTACCACATGAGGGAGGAGGATGTCTTCCCTGTAACGCACA	GTGGTGGATTTATTTCAATGTGTGTATAATGTCTTACCTGCAGGAAGGGTACCACATGAGGGAGGAGGATGTCTTCCCTGTAACGCACA
R50480	ACCTGGTGGACAAACTGCAGCTGAAGGTCAAACCCTACAAGAGGACTGCAGAGGAGGCTGTAAGTAACCTTCTATCATCCAACTGATGC	ACCTGGTGGACAAACTGCAGCTGAAGGTCAAATCCTACAAGAGGACTGCAGAGGAGGCTGTAAGTAACCTTCTATCATCCAACTGATGC
R50481	CTGCTGATGAGCTGCTAGCTGACCGGCTGGTCCTGTGGCTGGCTGAGGGGCAATCTCATCCTTTTTTTACAACTCACTGTCAGACTCTG	CTGCTGATGAGCTGCTAGCTGACCGGCTGGTCCTGTGGCTGGCTGAGGGGCAATCTCATCCTTTTCTTACAACTCACTGTCAGACTCTG
R50482	AGCGAGTCACTGCTTTGATGTTTGCAGATGTTTGCAGAGAATGACAGGGTGTTGTCCAGGGTCACACCAAGGTACTTTGCACTCTGGGG	AGCGAGTCACTGCTTTGATGTTTGCAGATGTTTGCAGAGAATGACAGGGTGTTGTCCAGGGTCACACCAAGGTACTTTGCACTCTGGGA
R50483	CGCGTCTTGATGACATCGGCAGGCGTCACCAGGGAGGCAGCAGGGATACCTGGGAAATGGAGTCAAAGGGTATCTATCACCTGTGGCTA	CGCGTCTTGATGACATCGGCAGGCGTCACCAGGGAGGCAGCAGGGATACCTGGGAAATGGAGTCAAAGGGGATCTATCACCTGTGGCTA
R50484	CCTCATCAATCAGCCGGTCTGACCTCTCATGCAGGCCTCATCAATCAGCCGGTCTGACCTCTAATGCAGGCCTCATCAATAAGCCGTTC	CCTCATCAATCAGCCGGTCTGACCTCTCCTGCAGGCCTCATCAATCAGCCGGTCTGACCTCTAATGCAGGCCTCATCAATAAGCCGTTC
R50485	GGCAACTGATGGCAGGGGGTTTACAAAGGCTGGGTGACCTGAGACTGCTGGGAGAGGAGGGGGGGAGAACCCCGGAAGTCTTGCCACAA	GGCAACTGATGGCAGGGGGTTTACAAAGGCTGGGTGACCTGAGACTGCTGGGAGAGGAGGGGTGGAGAACCCCGGAAGTCTTGCCACAA
R50486	CGCCTGGCCTGCCACAAGGAGTCTCTAGAGCGCAATGAGCCAAGTAAATCCCCCTCGGCCAAACCATCCCCTAACCCGGACGACGCTGG	CGCCTGGCCCGCCACAAGGAGTCTCTAGAGCGCAATGAGCCAAGTAAATCCCCCTCGGCCAAACCATCCCCTAACCCGGACGACGCTGG
R50487	ACAGTGAGGTACCGGAGGTCCCTCCCCCCCCGCTGGACATCGAGGGGTCCCCGGCGTACACGATCCGGGGCATTCTGGACTCAAGACGC	ACAGTGAGGTACCGGAGGTCCCTCCCCCCCCGCTGGACATCGAGGGGGCCCCGGCGTACACGATCCGGGGCATTCTGGACTCAAGACGC
R50488	CTGTCTCTGCTCTGCTCTGCCTGTCAGGGGAGGCTGTGGTGGAGCTTCATGTACCAACCAGCGCCTGTCTCTACCGGGGCCCACAGTCA	CTGTCTCTGCTCTGCTCTGCCTGTCAGGGGAGGCTGTGGTGGAGCTTCATGTACCAACCAGCGCCTGTCTCTACCGGGGCCCACAGTCC
R50489	CCCCACCCGTGTTGCTCTATACCCCTGTATAGTCCTTCTGCAGCCTACCTGCAGGTGTGATGTTCGGATGTACCGATCCTGTGCAGGTG	CCCCACCCGTGTTGCTCTATACCCCTGTATAGTCCTTCTGCAGCCTACCTGCAGGTGTGATGTTCAGATGTACCGATCCTGTGCAGGTG
R50490	CTTATCCTGACATGATCCTCCAGCATGACAATGCCACCAGCCATACTGCTCGTTCTGTGTTTGATTTCCTGCAAGACAGGAATGTCAGT	CTTATCCTGACATGATCCTCCAGCATGACGATGCCACCAGCCATACTGCTCGTTCTGTGTTTGATTTCCTGCAAGACAGGAATGTCAGT
R50491	AAGTGAATGTTTGTGCTCGCATATACTTTTTGGGAGGGGAGGGGGAGGGGGTCTTTTTTGTTGTTGAAATGTTAATTTTTATTTTTTTT	AAGTGAATGTTTGTGCTCGCATATACTTTTTGGGAGGGGAGGGGGAGGGGGGCTTTTTTGTTGTTGAAATGTTAATTTTTATTTTTTTT
R50492	GACGGCGTGTCACCGTCTCCCTCCCCCTTGTCCATGCTGTCCAGGGAGCGCCGGCGCACGCCCCAGTTAAAGTTGTCCATGCTCTCCCC	GACGGCGTGTCCCCGTCTCCCTCCCCCTTGTCCATGCTGTCCAGGGAGCGCCGGCGCACGCCCCAGTTAAAGTTGTCCATGCTCTCCCC
R50493	AAGGGTACCACATGAGGGAGGAGGATGTCTGCCCTGTAATGCACAGCGTTGAGATTGCCTGCAATGACAACAAGCTCAGTCCGATGAAG	AAGGGTACCACATGAGGGAGGAGGATGTCTGCCCTGTAATGCACAGCGTAGAGATTGCCTGCAATGACAACAAGCTCAGTCCGATGAAG
R50494	CAGGTCTCATCCACCCCGTCACCGGCCAAATTGTCAATGGCAACCTGAGGTGTGACGACGCAATCATGCGCCGGAGGAGAGGCAGACGG	CAGGTCTCATCCACCCCGTCACCGGCCAAATTGTCAATGGCAACCTGAGGTGTGACGACGCAATCATGCGCCGGAGGAGAGGCAGGCGG
R50495	GGGCTGTTATTAAACTGTTATTTTATTCAGTACCTCTAACTACCTACAGGGGGCTGTTATTTTATTCAGTACCTCTAACTACCTACAGG	GGGCTGTTATTAAACTGTTATTTTATTCAGTACCACTAACTACCTACAGGGGGCTGTTATTTTATTCAGTACCTCTAACTACCTACAGG
R50496	TTGACCTCGGTCGTCAGTTGAACAGTGTTTCCTCTGACACATTGGTTTGGCTGGCAGGTTGTTAAGAAGCGTGGTTTGGCAGGTCATGT	TTGACCTCGGTCGTCAGTTGAACAGTGTTTCCTCTGACACATTGGTTTGGCTGGCAGGTTGTTAAGAAGCGTGGTTTGGCAGGGCATGT
R50497	AAGGGAGGAGGATGTCTTCCCTGTAATGCACAGCGTTGAGATTGCCTGCAATGACGACAAGCTAAGTCTGATGTTGCTGTGCAACACCG	AAGGGAGGAGGATGTCTTCCCTGTAATGCACAGCGTTGAGATTGCCTGCAATGACGACAAGCTAAGTCTGATGTTGCTGTGCAACACCC
R50498	AGAATACCCTGCTCTTCCTACCAGGCCCTCTGTAGGGAGGCGGACTCTCTCTCTACCAGGCCTGCAGGGTCCCCCGGACTCAGTCAGCC	AGAATACCCTGCTCTTCCTACCAGGCCCTCTGTAGGGAGGCGGACTCTCTCTCTACCAGGCCTGCAGGGTCCCCCGGACTCAGTCAGCA
R50499	TTCATTGAGAACGGCACAGTACCTTATCTTCTATACAGTGTGCTACTGTTGACCAGGACTCATAGAGAATATCCTCTATACAGTGTGTT	TTCATTGAGAACGGCACAGTACCTTATCTTCTATACAGTGTGCTACTGTTGACCAGGACTCATAGAGAATATCCTCTATACAGTGTGCT
R50500	CTGCAACCCTTTCTTAAGTGTGTTATTGTAATGTTTTACACATTCAAAAGTCTCTCAGTCTGTCACACAATGTTATGCAAATGAGTTGC	CTGCAACCCTTTCTTAAGTGTGTTATTGTAATGTTTTACACATTCAAAAGTCTCTCAGTCTGTCACACAATGTTATGCAAATTAGTTGC
R50501	TGAGTTTCCAATGAGTAGGCCTACACTAATTTCTCTCCGTCTTTTTTTCAACTCTGAGTTTTTGCACCACCAGCCCTTTTTTAAATATG	TGAGTTTCCAATGAGTAGGCCTACACTAATTTCTCTCCGTCTTTTTTTCAACTCTGAGTGTTTGCACCACCAGCCCTTTTTTAAATATG
R50502	CAACAGGGTATTGAATCCCATCTTCCTCTCTGTCTGCCACTCACTATCTGTTTCCCTCTATACTTTCTGACTAACACTGTCCATAAAAT	CAACAGGGTATTGAATCCCATCTTCCTCTCTGTCTGCCACTCACTATCTGTTTCCCTCTCTACTTTCTGACTAACACTGTCCATAAAAT
R50503	CTGGTATAGCCTGGCCCTGCAAGCTGGTATAGCCTGGCCCTGCAGGCTGAGATCAGCCTAATCATTAGAGGAGATAATGCGGGGATGAG	CTGGTATAGCCTGGCCCTGCAGGCTGGTATAGCCTGGCCCTGCAGGCTGAGATCAGCCTAATCATTAGAGGAGATAATGCGGGGATGAG
R50504	TCCTTCTTGATCTCACACAGCTCCAGCATGGCTGCCCGGTAATGCCGCCTGTTGTGGGCAGCCTCCGCCTTGGCTGCTGCCACCTAGTG	TCCTTCTTGATCTCACACAGCTCCAGCATGGCTGCCCGGTAGTGCCGCCTGTTGTGGGCAGCCTCCGCCTTGGCTGCTGCCACCTAGTG
R50505	AAGGGTAGCACATCAGGGAGGAGGATGTCTTCTCTGTAACGCACAGCGTTGAGATTCCCTGCAATGACAACAAGCTCAGTCCGATGATG	AAGGGTAGCACATCAGTGAGGAGGATGTCTTCTCTGTAACGCACAGCGTTGAGATTCCCTGCAATGACAACAAGCTCAGTCCGATGATG
R50506	AATGTAGTAGCCTAGTGTTTAGAGGGGGGAGGCAGGTAGCCTAGTGGTTAGAGGGGGAGGCAGGTAGCCTAGTGGTTAGAGGGGGGGAC	AATGTAGTAGCCTAGTGTTTAGAGGGGGGAGGCAGGTAGCCTAGTGGTTAGAGGGGGAGGCAGGTAGCCTAGTGGTTAGAGGGGGAGAC
R50507	ATTGAAATATGGTTTCTCTCTTTGTTTATGGAGGGGCTATCCTCAGATAATAGCATCGATTGCTTTCGCCGAAAAGCCTTTTTGAAATC	ATTGAAATATGGTTTCTCTCTTTGTTTATGGAGGTGCTATCCTCAGATAATAGCATCGATTGCTTTCGCCGAAAAGCCTTTTTGAAATC
R50508	CGCGACACAAAACGCAGAAATAAAAATATAGTTCATGTCTTACCTTTGACGAGCTTCTTTTGTTGGCACTTAAAATATGTCCCATAAAC	CGCGACACAAAACGCAGAAATAAAAATATAGTTAATGTCTTACCTTTGACGAGCTTCTTTTGTTGGCACTTAAAATATGTCCCATAAAC
R50509	ACCAACCCTACAGGACCAACCCTACAGGACCAACACTACAGGACCAACCCTGCAGGGAGCCAGGTTTTTCACTAAGTTGGACCTCCGTA	ACCAACCCTACAGGACCAACCCTACAGGACCAACACTACAGGACCAACCCTGCAGGGAGCCAGGTTTTTCACTAAGTTGGACCTTCGTA
R50510	CTCATCCTGACATGACCATCCAGAATGAGCAGTATGACTGATTTCCTGCAAGACAGGATTGTCAGTGTTCTGCCATGGCCAGCGAAGAG	CTCATCCTGACATGACCCTCCAGAATGAGCAGTATGACTGATTTCCTGCAAGACAGGATTGTCAGTGTTCTGCCATGGCCAGCGAAGAG
R50511	TAGTTAGTGGTACTGAATAAAATAACAGTTTAATAACGTTGCTGTTGAATAACAGCCCCCTGCAGGACGGTGAGGTACCGGAGGTCCCT	TAGTTAGTGGTACTGAATAAAATAACAGTTTAATAACGTTGCTGTTGAATAACAGCCCCCTGCAGGACAGTGAGGTACCGGAGGTCCCT
R50512	TAGAGGTGGGGAAGGATCATATTAGATGTCCCATGGTGCTTAGTGGTAGAGGAAGGATCACATTAGATGTCCCAGGGGGCTTAGTGGTA	TAGAGGTGGGGAAGGATCATATTAGATGTCCCATGGTGCTTAGTGGTAGAGGAAGGATCACATTAGATGTCCCAGGGTGCTTAGTGGTA
R50513	TAGTCTAGTGGTTAGAGGCAGGTAGCCTAGTGGTTAGAGTCTAGTGGTTAGAGTGTTGGGCCAGTAACCTGCAGGAAGGGTACCACATG	TAGTCTAGTGGTTAGAGGCAGGTAGCCTAGTGGTTAGAGTCTAGTGGTTAGAGTGTTGGGCCAGTAACCTGCAGGAAGGGGACCACATG
R50514	AAGGGTACCACATGAGGGAGGAGGATGTCTTCCCTTTAATGCACAGCGTTGAGATTGCCTGCAATGACACCAAGCTCAGTCGGATGATC	AAGGGTACCACATGAGGGAGGAGGATGTCTTCCCTTTAATGCACAGCGTTGAGATTGCCTGCAATGACACCAAGCTCAGTCGGATGATG
R50515	AGGAGTTAGACAAGCAGGAGAGCAGTCTGAGGAAGTTTGGCTCTGTAACACATCAGCTGCTGACAGAGTGCCACCCGTCTGTGGCAGAC	AGGAGTTAGACAAGCAGGAGAGCAGTCTGAGGAAGTTTGGCTCTGTCACACATCAGCTGCTGACAGAGTGCCACCCGTCTGTGGCAGAC
R50516	CTCATCCTAACATGACCCTCCAGCAAGACAATGCCACCAGCCATACTGCTCGTTCTGTGCGTGATTTCCTGCAAGAGCCCGGATATCAA	CTCATCCTAACATGACCCTCCAGCAAGACAATGCCACCAGCCATACTGCTCGTTCTGTGCGTGATTTCCTGCAAGAGCCCAGATATCAA
R50517	GAGAACCTTTTGCACACATACCTGCAGAGAGAACATTTTGCACACATACCTGCAGAGAGAACATTTTGCACACATACCTGCAGAGAGAA	GAGAACCTTTTGCACACATACCTGCAGAGAGAACCTTTTGCACACATACCTGCAGAGAGAACATTTTGCACACATACCTGCAGAGAGAA
R50518	GACCCCTGTCACCATCTGATCCTGCTGAGACATGATGAGCATAGCGTTGTGTACTGACTGCACCAGGACAGTGTAGACTGGTCTTCCCT	GACCCCTGTCACCATCTGATCCTGCTGAGACATGATGAGCATAGTGTTGTGTACTGACTGCACCAGGACAGTGTAGACTGGTCTTCCCT
R50519	TGGATGGCTCCCTCCTGTTGCACCCAGCCCACCAAGCTCTTCTTTGCTGCCTCGTCCTCCCTCTCGCGGCCGCAACGCTTGAAGATCCA	TGGATGGCTCCCTCCTGTGGCACCCAGCCCACCAAGCTCTTCTTTGCTGCCTCGTCCTCCCTCTCGCGGCCGCAACGCTTGAAGATCCA
R50520	TAACAAGGTTTAGCTGGAAATCATCCAAGAGGAAGTCATTGGACTCCCTCCTCCTACCTCCCCCCATTGTGAAGGAGCTAACAGGTGAT	TAACAAGGTTTAGCTGGAAATCATCCAAGAGGAAGTCATTGGACTCCCCCCTCCTACCTCCCCCCATTGTGAAGGAGCTAACAGGTGAT
R50521	CTCATCCTGATGTGATTCTCCAGCATGACAATGCCACCAGCCATACTGCTCGTTCTGTGCGTGATTTCCTGCAAGACAGGAATGTCAGT	CTCATCCTGATGTGATTCTCCAGCATGACAATGCCACCAGTCATACTGCTCGTTCTGTGCGTGATTTCCTGCAAGACAGGAATGTCAGT
R50522	CGCCCGGCTTACTACAAGGAGTCACTAGAGTGTGATGAGCCAAGTAAAGCCCCCCGGCCAAACCCTCCCCTAACCCGGACGATTGTGTG	CGCCCGGCTCACTACAAGGAGTCACTAGAGTGTGATGAGCCAAGTAAAGCCCCCCGGCCAAACCCTCCCCTAACCCGGACGATTGTGTG
R50523	GAGGAGAAGGGGTGAGGAGAGAAGGGGAGAGGAGAGAAGGGGAGAGAAGGGGAGAGGAGAGAAGAGGAGAGGTGAGAAGGGGAGAGAAT	GAGGAGAAGGGGTGAGGAGAGAAGGGGAGAGGAGAGAAGGGGAGAGAAGGGGAGAGGAGAGAAGAGGAGAGGAGAGAAGGGGAGAGAAT
R50524	GGATGTGCTGTACACTGGTCCCTGCAGGGGATGTGCTGTACACTGGTCCCCACAGGGGATGTGCTGTACACTGGTCCCTGCAGGGGATG	GGATGTGCTGTACACTGGTCCCTGCAGGGGATGTGCTGTACACTGGTCCCCACAGGGGATGTGCTGTACACTGGTCCATGCAGGGGATG
R50525	AGCATGTGGCCATGATGAACACAGAGAAGGGAAGCCATCTTTGTTGTGTTAAAATTTTAAAACATTACACCCCGTAATACGAGAACAGG	AGCATGTGGCCATGATGGACACAGAGAAGGGAAGCCATCTTTGTTGTGTTAAAATTTTAAAACATTACACCCCGTAATACGAGAACAGG
R50526	TGGACAGTTAGGCCAGTACTTCTCCACAGATGCTCTAGCTTACGGTCATGTGTCTTCATGCTGCACAGCTTCTTTGTGAACCATGGGGG	TGGACAGTTAGGCCAGTACTTCTCCACAGATGCTCTAGCTTACGGTCATGTGTCTTCATGCTGCACAGCTTCTTTGTGAACCATGGGGA
R50527	GTTGGCGGGAGGGCTGCAGGGCCTCAGGGTTCTCATCCTCAGAGTCAGACAGAGGACTGTCATGGAGGCCTGTCAGACACACACAGAGT	GTTGGCGGGAGGGCTGCAGGGCCTCAGGGTTCTCATCCTCAGAGTCAGACAGAGGACTGTCATGGAGGCCTGTCAGACACACACAGAGA
R50528	GGGCGATGACCTCCTCCTTCCGGTCTAGGTGGTCCTTGTGGCACTTGGTGTGGCAGCGGCGGCACTCCAGCGCGGGAGGCGGCTTGAAC	GGGCGATGACCTCCTCCTTCCGGTCTAGGTGGTCCTTGTGGCACTTGGTGTGGCAGCGGCGGCACTCCAGCGCGGGAGGGGGCTTGAAC
R50529	GATCAGGATAACACCCTCGACCCACCTACCCCTCAACACTCTGCCTGTGACTCTGAACCGACCCACCTACCCCTCAACACTCTGCCTGT	GATCAGGATAACACCCTCGACCCACCTACCCCTCAACACTCTGCCTGTGACTCTGAACCGACCCACCTACCCCTCAACACTCTGCCTCT
R50530	AAGGGTACCACATGAGGGAGGAGGATGTCTTCTCTGTAACGCACAGCGTTGGGATTGTCTGCAATGACAACAGGCTCAGTCCGATGATG	AAGGGTACCACATGAGGGAGGAGGATGTCTTCTCTGTAACGCACAGCGTTGGGATTGTCTGCAATGACAACAAGCTCAGTCCGATGATG
R50531	CACCCGGCCCGCCACAAGGAGTTGCTAGAGTGCGATGAGTTAAGTGAAGTAAAGCACCCCCCGGCTAAACCTTCCCCTAACTCGGACTC	CACCCGGCCCGCCACAAGGAGTTGCTAGAGTGCGATGAGTTAAGTGAAGTAAAGCACCCCCCGGCTAAACCTTCCCCTAACTCGGACTA
R50532	CTCATCCTGACAGGACCCTCCAGCATGACAATGCCACCAGCCATACTGCTTGTTCGGTACGTGATTTCCTGCAAGACAGGAAGGTCAGT	CTCATCCTGACAGGACCCTCCAGCATGACAATGCCACCAGCCATACTGCTTGTTCGGTGCGTGATTTCCTGCAAGACAGGAAGGTCAGT
R50533	CACCCGGCCCGCCACAAGGAGTCAGCCTGCAGGTTATGCAGTGATGGAGAAGCAGTTTGGCTTTACTACACTGCAGACAACTCCAGAGT	CGCCCGGCCCGCCACAAGGAGTCAGCCTGCAGGTTATGCAGTGATGGAGAAGCAGTTTGGCTTTACTACACTGCAGACAACTCCAGAGT
R50534	AAAGGTACCATATGAGGGAGGAGGATGTCTTCCCTGTAACGCACAGCGTTGAGATTTCCTGCAATGACAACAAGCTCAGTCCGAGGATG	AAAGGTACCATATGAGGGAGGAGGATGTCTTCCCTGTAACGCACAGCGTTGAGATTTCCTGCAATGACAACAAGCTCAGTCCGATGATG
R50535	GACAGAGGACAGGGGTCAGGGGTCAGTCTGGAGATGGAGACTTAGAGAATAATGTGGATTAGAGAGAGAGAATTTAAGGAATAAAGGAG	GACAGAGGACAGGGGTCAGGGGTCAGTCTGGAGATGGAGACTTAGAGAATAATGTAGATTAGAGAGAGAGAATTTAAGGAATAAAGGAG
R50536	ATGGTCTGAGACCAGCCACCTCGACAGCTGATCAAACTGTGGGTTTGATCAGTTCTACACAAACTGTCAGAAACCATCTCAGGATAACT	ATGGTCTGAGACCAGCCACCTCGACAGCTGATCAAACTGTGGGTTTGATCAGTTCTACACAAACTATCAGAAACCATCTCAGGATAACT
R50537	TTCCAGGACATTTCTGGGGGGAATGGCCCTAGCCCTCACCCTCCGATCCAACAAGTCCCAGATGTGCTCAATGGGATTGAGATCCGGGC	TTCCAGGACATTTCTGGGGGGAATGGCCCTAGCCCTCACCCTCCGATCCAACAAGTCCCAGATGTGCTCAACGGGATTGAGATCCGGGC
R50538	TCAAGAGTAAGATAGATAAATACACAGCTGAGATATAATTATCCGCTCTGGAGCATTAGACGTGTCTACATTACAGACAGGGTCACTAT	TCAAGGGTAAGATAGATAAATACACAGCTGAGATATAATTATCCGCTCTGGAGCATTAGACGTGTCTACATTACAGACAGGGTCACTAT
R50539	TGGTCCTGTCTGTCCGGCGCGGCTGCCGGAGTCTCCCGCCTGTCCGGCGCGGCTGCCGGAGTCTCCCGCCTGTCCGGCGCGGCTGCCGG	TGGTCCTGTCTGTCCGGCGCGGCTGCCGGAGTCTCCCGCCTGTCCGGCGCGGCTGCCGGAGTCTCCCGCCTGTCCGGCGCGGCTGCCCG
R50540	TGAGGGAGAGAGGGGGACAGAGGGAGGGAGAGAGGGACCGAGGGGGAGAGAGCGATCGAGGGGGAGAGAGGGAGGGGGGGAGAGGGAGG	TGAGGGAGAGAGGGGGACAGAGGGAGGGAGAGAGGGACCGAGGGGGAGAGAGCGATCGAGGGGGAGAGAGGGAGGGGGAGAGAGGGAGG
R50541	GTTCCAATTTACGGTGCCCGAGGTGGGGGCCCCCGGCGGTGGAGTGGTGAAGACCCAGGCTCAGCCCATCGCTCAGCCCATCGCTCAGC	GTTCCAATTTACGGTGCCCGAGGTGGGGGCCCCCGGCGGTGGAGTGGTGAAGACCCAGGCTCAGCCCATCACTCAGCCCATCGCTCAGC
R50542	GGCAGGAATACAACAAAACTGAACCACAATACCATTCCTTTGCCAACCCTCTCACAAACTGCTTGATCAATAGCGTTGATTTGAGCTAA	GGCAGGAATACAACAAAACTGAACCACAATACCATTCCTTTGCCAACCCTCTCACAAACTGCTTGATCAATAGCGTTGATTTGAGCTAG
R50543	CTACTATCTGCGGGCCTAACTCTCTGTGTGTGTGTGTGTGTGTGTGTGTGTGTGTGCATGATGGTTCTCCAATCAGGTTTATCTCTTTA	CTACTATCTGCGGGCCTAACTCTCTGTGTGTGTGTGTGTGTGTGTGTGTGTGTGTGCATGATGGTTCTCCAATCAGGATTATCTCTTTA
R50544	ACTTGTTTTGTGGAGTTTGGTGTCAAAAAAGCAGAGCATCTCTTTTTTTACAGACAGACCTCTCCCCATCTCTACAACCATTGAATCTA	ACTTGTTTTGTGGAGTTTGGTGTCAAAAAAGCAGAGCATCTCTTTTTTTACAGACAGACCTCTCCCCATCTCTACAACCATTGCATCTA
R50545	CTGACTCCGGTAGTCAGTTGAATGGTCTTTCCTCGGACACAATGGTGCAGCTGGATTCCTGGGCGGGTATTAAGAAGCGCGGTTTGGCA	CTGACTCCGGTAGTCAGTTGAATGGTCTTTCCTCGGACACAATGGTGCAGCTGGCTTCCTGGGCGGGTATTAAGAAGCGCGGTTTGGCA
R50546	AGTCAAAGGTCAGGGGTCACCGTGGGGTCATGGGGGTAGACAGTAGGATTGTTGAACTCTCAGGTGTGGTCGACTTTCTAACCATCTTT	AGTCAAAGGTCAGTGGTCACCGTGGGGTCATGGGGGTAGACAGTAGGATTGTTGAACTCTCAGGTGTGGTCGACTTTCTAACCATCTTT
R50547	CTGAGCATGCCTTTGCCCATCAGCCAGCTCTCTCTCTCTCACACACGCACGAGCAGGCACACACACACACACACACAGAAACACACACA	CTGAGCATGCCTTTGCCCATCAGCCAGCTCTCTCTTTCTCACACACGCACGAGCAGGCACACACACACACACACACAGAAACACACACA
R50548	TGATATAGACCCTCCAACCTACTGCAGGTGATATAGACCCTCCAGAATATTGCAGGTGATATAGACCCCCATCCTACTGCAGGTAATAT	TGATATAGACCCTCCAACCTACTGCAGGTGATATAGACCCTCCAGAATATTGCAGGTGATATAGACCCCCATCCTACTGCAGGTAATAA
R50549	CAGGGTTGTGTTCAGTTTGCTCCAACTTTTGCTACGTTTGTATTGAATGACACATTTCCCCCGAAACGGTGCACGGGGATGTTTCTGTT	CAGGGTTGTGTTCAGTTTGCTCCAACTTTTGCTACGTTTGTATTGAATGACACATTTCCCCCGAAACGGTGCACGGGTATGTTTCTGTT
R50550	TAATGAAACACAGTTCAACTGATGACCGAGGTCAGCCTGCAGGCGTGGAGGCCCCATCAGTTTCTCCTCCAGCCGCTCGGGCAGGCGTC	TAATGAAACACAGTTCAACTGACGACCGAGGTCAGCCTGCAGGCGTGGAGGCCCCATCAGTTTCTCCTCCAGCCGCTCGGGCAGGCGTC
R50551	CGGTTGGACTGACTGACGCCAGAGTCTGGCAGACTGAGAGGGGATGGGGGGGGCTAATGTCATGTTACCCCCCTTTTTAACAGGAACTG	CGGTTGGACTGACTGACGCCAGAGTCTGGCAGACTGAGAGGGGATGGGGGGGTCTAATGTCATGTTACCCCCCTTTTTAACAGGAACTG
R50552	AAGGGTACCACATGAGGGAGGAGGATGTCTTCCCTGTAATGCACAGCGTTGCTTGCTCATTCCTTCGACGATAAACGCAAATCCGACCA	AAGGGTACCACATGAGGGAGGAGGATGTCTTCCCTGTAATGCACAGCGTTGCTTGCTCATTCCTTCGACGATAAACGCAAATCCGACCC
R50553	GCCTGTAGTTCTCGCTCTCCCCTCCCTACTCTCACCTCTCCCTCCCCCTGCAGGAAGGGTACCACATGAGGGAGGAGGATGTCTTCCCT	GCCTGTAGTTCTCTCTCTCCCCTCCCTACTCTCACCTCTCCCTCCCCCTGCAGGAAGGGTACCACATGAGGGAGGAGGATGTCTTCCCT
R50554	ACAGGAAATTCAGTGTTCTGCCATGGCCAGCTAAGATCCCGGATCTCAATCCCATTGAGCATGTCTAGGACCTGTTGGATCGGAGGGTG	ACAGGAAATTCAGTGTTCTGCCATGGCCAGCTAAGATCCCGGATCTCAATCCCATTGAGCATGTCTAGGACCTGTTGGATCGGAGTGTG
R50555	CGCTACACAAAACGCAGAAATAAAATATAATGCATGCATTACCTTTGACAAGATTCTTTTGTGGGTACTCCCATATGTCCCATAAACAT	CGCTACACAAAACGCAGAAATAAAATATAATGCATGCATTACCTTTGACAAGCTTCTTTTGTGGGTACTCCCATATGTCCCATAAACAT
R50556	AAGGGTACTACATGAGGGAGGAAGATGTCTTCCATGTAAGGCATAGCGTTGAGATTGCCTGCAATGATCACAAGCTCAGTCCGATGATG	AAGGGTACTACATGAGGGAGGAAGATGTCTTTCATGTAAGGCATAGCGTTGAGATTGCCTGCAATGATCACAAGCTCAGTCCGATGATG
R50557	TGTCTCAAGGGGAGTTGGGTTATGCAAAAATCACATTTCCATTACACATCTGTAACAGGACAAATATAAGCAACCCCCAAATTATGATA	TGTCTCAAGGGGAGTTGGGTTATGCAAAAATCACATTTCCATTACACATCTGTAACAGGACAAATATAAGCAACCCCCAAATTATGATT
R50558	GCTCCAATCCTCTACGCATTCAGGGCTCCACTCCTCTACACCTGCGTGCTCCACTCCACTACACCTGCAGGAAGGGTACCACATGAGGG	GCTCCAATCCTCTACGCCTTCAGGGCTCCACTCCTCTACACCTGCGTGCTCCACTCCACTACACCTGCAGGAAGGGTACCACATGAGGG
R50559	GTCAAATAATAATCACAGTGGTTATATAGAATGCAACAGGTCAGTACTTCAGGAGTAAACGTCAGTTGCCCATTCAGAGGTCGAGAGAG	GTCAAATAATAATCACAGTGGTTATATAGAATGCAACAGGTCAGTACTTCAGGAGTAAACGTCAGTTGCCCATTCAGAGGTTGAGAGAG
R50560	AAGGGTACCACATGAGGGAGAAGGATGGCTTCCCTGTTACACACAGCATTGAGATTGCCTTCAATGACAACAAGCTCAGTCCGATGATG	AAGGGGACCACATGAGGGAGAAGGATGGCTTCCCTGTTACACACAGCATTGAGATTGCCTTCAATGACAACAAGCTCAGTCCGATGATG
R50561	TGTGGAGCACCAGTACATGTGAGTTTGTGCGCACTCTAAACGGACACAAGCGAGGCATCGCCTGCCTTCAGTACAGAGACAGACTAGTG	TGTGGAGCACCAGTACGTGTGAGTTTGTGCGCACTCTAAACGGACACAAGCGAGGCATCGCCTGCCTTCAGTACAGAGACAGACTAGTG
R50562	TTGGAAAGGGTTTCTCTTTTACACGGGGCAGAGATGCACGTTTCTGAGTTTACCTGAAGGGTTACTGGAAGGGTGAAGGAGAGGATTGT	TTGGAAAGGGTTTCTCTTTTACACGGTGCAGAGATGCACGTTTCTGAGTTTACCTGAAGGGTTACTGGAAGGGTGAAGGAGAGGATTGT
R50563	GTGGGTGTAGGTGGGCAAACCCTTCACAATAATCACCACATAGCATATAGTCTGAAATCACTACAGAGAAACTCCTTATCAAGAGACCC	GTGGGTGCAGGTGGGCAAACCCTTCACAATAATCACCACATAGCATATAGTCTGAAATCACTACAGAGAAACTCCTTATCAAGAGACCC
R50564	CACGACACAAAACACAGAAATACAAATATAATTAATGACTTACCTATGACGAGCTTCTTTTGTTGGCACTCCAATATGTCACATAAACA	CACGACACAAAACACAGAAATAAAAATATAATTAATGACTTACCTATGACGAGCTTCTTTTGTTGGCACTCCAATATGTCACATAAACA
R50565	GCTCCAGCATCATGAACAGTGGCCGACCTACACACACCAAACAGGGCTCAGTCTTCCGGCAGTAAATAATCCCCATTCCTTCTTCCCTC	GCTCCAGCATCATGAACAGTGGCCGACCTACACACACCAAACAGGGCTCAGTCTTCCGGCAGTAAATAATCCCCATTCCTTCTTCCCTG
R50566	CGCTGACCTCTTGTCAACTGACCTCTCCGACACATTCGAAAGGCTGGCTTCCGGGTTAAGCGGGAGGGTGTTAATAAGTGCGGTTTGAC	CGCTGACCTCTTGTCAACTGACCTCTCCGACACATTCGAAAGGCTGGCTTCCGGGTTAAGCGGGAGGGTGTTAATAAGTGCGGTTTGGC
R50567	TCAGTGTGAGTTAGGCTCTCAGCAGCTTCCAGCTGTGTCTGTCCTGTCTTGGCTGGCTCGTTGGCTCTCTTTTTATTAGCCTCTGCTGA	TCAGTGTGAGTTAGGCTCTCAGCAGCTTCCAGCTGTGTCTGTCCTGTCTTGGCTGGCTCGTTGGCTCTCTTTTCATTAGCCTCTGCTGA
R50568	GAACAGCCTATGGCAGCAGGACTACTGCTCTCTCCACCTCCTACACTCTGCCTCTCCTGTCCCCTGTCGACCACAGCTCCAGCAGGTGG	GAACAGCCTATGGCAGCAGGACTACTGCTCTCTCCACCTCCTACACTCTGCCTCTCCTGTCCCCTGTCGACCACAGCTCCAGCAGGGGG
R50569	TCTAGGTATCTGGGCCTCAACCAAAAAGACGGAGGGGCTAAAGCGCGATAACGATCCGATGTCTTTATGCATCTGAGTCTTTTAAGACA	TCTAGGTATCTGGGCCTCAACCAAAAAGACGGAGGTGCTAAAGCGCGATAACGATCCGATGTCTTTATGCATCTGAGTCTTTTAAGACA
R50570	GGAGTAAATAGATAAGAGACAAGTTAGACATACCACTGTAAGCCACACGGGAATGGAAAATTACTGCTGAGCCCTTAGAAAACACTGGA	GGAGTAAATAGATAAGAGACAAGTTAGACATACCACTGTAAGCCATACGGGAATGGAAAATTACTGCTGAGCCCTTAGAAAACACTGGA
R50571	ATTGTCTGAGACCAGCCACCAGGACGGCTGATGAAACTGAGCAATATTTGTGTCTGTAATAATGCCCTTTTGTGTGGAAAAACTCATCC	ATTGTCTGAGACCAGCCACCAGGACGGCTGATGAAACGGAGCAATATTTGTGTCTGTAATAATGCCCTTTTGTGTGGAAAAACTCATCC
R50572	ACATTGCTATGAGAATGCAGATGTTCTATACCTGCAGCACATTCCTATCAGAACGCAGATGTTCTATACCTGCAGCACATTGCTTTCCG	ACATTGCTATGAGAATGCAGATGTTCTATACCTGCAGCACATTCCTATCAGAACGCAGATGTTCTATACCTGCAGCACATTGCTTTCAG
R50573	GGCCACACACAAACATCACGCTACACAGTGTTTCCCCTAGCTGTACCTGCAGGATCTCGAAGGCTGAAGACATAAGAGGAAGCGGATAA	GGCCACACACAAACATCACGCTACACAGTGTTTCCCCTAGCTGTACCTGCAGGATCTCGAAGGCTGAAGACATAAGAGGGAGCGGATAA
R50574	CAGCCTACCCACCTGCTACTGATCTCTGGCCCTGCAGGGGCTCTGACTAACTGATATTTAGAACAACTGACTGGCTGTTGACTGGATGG	CAGCCTACCCACCTGCTACTGATCTCTGGCCCTGCAGGGGCTCTGACTAACTGATATTTAGAACAACTGACTGGCTGTTGACTGGCTGG
R50575	TGCAGCACGTCTTCCAAATCCATGGACTCCCGGTTGAAATTGTCTCGGGCCGGGATCCTCAGTTTTTGTCCCGGTTCTGAAAGGCGTTC	TGCAGCACGTCTTCCAAATCCATGGACTCCCGGTTGACATTGTCTCGGGCCGGGATCCTCAGTTTTTGTCCCGGTTCTGAAAGGCGTTC
R50576	CCAGAACACACCCAGTCAGTCAGTACCTGCAGACCAGAACACACCCAGTCAGTCAGTACCTGCAGGAAGGGTACCACATGAGGGAGGGG	CCAGAACACACCCAGTCAGTCAGTACCTGCAGACCAGAACACACCCAGTCAGTCAGTACCTGCAGGAAGGGTACCACATGAGGGAGGAG
R50577	ACAGGAACAGGATAGTAACAACAACTGCCTGAGTTAAACCAGGAACGCACAATCCCTCCATCAGTGCTCAGACTGTCCGCAATAGGCTG	ACAGGAACAGGATAGTAACAACAACTGCCTGAGTTACACCAGGAACGCACAATCCCTCCATCAGTGCTCAGACTGTCCGCAATAGGCTG
R50578	GATGCTGCTGGTTTCCTGGAGCGCACCCTGGGTCGGGGGGAGGCGGAGGCTCTGGAGGTCCTGGAGGGTGTGTGGGGAGGTGTGGGGGG	GATGCTGCTGGTTTCCTGGAGCGCACCCTGGGTCGGGGGGAGGCGGAGGCTCTGGAGGTCCTGGAGTGTGTGTGGGGAGGTGTGGGGGG
R50579	GAGCGACACAACACACAGGGTTAAATCAAGCCCCATTTACATCTATCTATCTAGCAAATACATTTGTGATGCATATGTAGAATTTCAGA	GAGCGACACAACACACAGGGTTAAATCAAGCCCCATTTACATCTATCTATCTAGCAAATACATTTATGATGCATATGTAGAATTTCAGA
R50580	TCCTCTCAGACCAGGGTATCCAGGCAGACAGACAGACAGACAGACCTTTAAACCTGCAGGATCTCGAAGGCTGAAGACATAAGAGGAAG	TCCTCTCAGACCAGGGTATCCAGACAGACAGACAGACAGACAGACCTTTAAACCTGCAGGATCTCGAAGGCTGAAGACATAAGAGGAAG
R50581	ATAGATTCAGATGAAGGGAGAGAGAGAGAGGGATGACGAAGAGGAGGAGCGCATGACGGAGGGAGGAAGAGAGAGACTGCACAACTATC	ATAGATTCAGATGAAGGGAGAGAGAGAGAGGGATGACGAAGATGAGGAGCGCATGACGGAGGGAGGAAGAGAGAGACTGCACAACTATC
R50582	AAGTGTATCACATCAGGGAGGAGGATGTCTTCCCTGTAACGCACAGCATTGAGATTGCCTGCAATGACAACAAGCCCTATCCAATGATG	AAGTGTATCACATCAGGGAGGAGGATGTCTTCCCTGTAACGCACAGCGTTGAGATTGCCTGCAATGACAACAAGCCCTATCCAATGATG
R50583	GGAGGTTGATTGTGGTCACGGCCCAGTGGAGAGTCCCCTAGCTGGGGTAGGCGGGAGCAGCGCCTGTCTCATTACTGGGCCTAATGAGT	GGAGGTTGATTGTGGTCACGGCCCAGTGGAGAGTCCCCTAGCTGGGGGAGGCGGGAGCAGCGCCTGTCTCATTACTGGGCCTAATGAGT
R50584	TTGGTGGAGGAGATGGGCTTCTTGACCTCGTAGCCAACCAGATAGATGGCCAGGTTGCTCCAGGGAAGTGATCAGAAGGTTCAGGATCT	TTGGTGGAGGAGATGGGCTTCTTGACCTCGTAGCCCACCAGATAGATGGCCAGGTTGCTCCAGGGAAGTGATCAGAAGGTTCAGGATCT
R50585	GGGACAGCCAGGGAGACCGGCAGGCCTGCAGGATCTCGAAGGCTGAAGACATAAGAGGAAGCGGATAACGATTCTTCACTGTTATGTCA	GGGACAGCCAGGGAGACCGGCAGGCCTGCAGGATCTCGAAGGCTGAAGACATAAGAGGAAGCGGATAACGATTCTTAACTGTTATGTCA
R50586	CTCCTAGCATGGCTTGGTCCAGGCAGGATGTGCTTTAATCAGTTCCTTGGCCCGGGAGATTTTCTCCAAGTGGTACTGTACCAGCTCCA	CTCCTAGCATGGCTTGGTCCAGGCAGGATGTGCTTTAATCAGTTCCTTGGCCCGGGAGATTTTCTCCAAGTGGTACTGTACCAGCTCCC
R50587	GTTAGACGGTAACAGGACATGTTTAGGGTACCATTCTCCCTGCAGGCTGAGTGTGAGTAGAAGGGGAATCCACTGACATGGGGGGGGGG	GTTAGACGGTAAAAGGACATGTTTAGGGTACCATTCTCCCTGCAGGCTGAGTGTGAGTAGAAGGGGAATCCACTGACATGGGGGGGGGG
R50588	CACCCAGCCCACCACAAGGAGTCGCTAGAGCTCGATGAGCCAAGTAACGCACCAAGTAAAGAGGAACAAAGAGGAGGTGTGGAGAGAGG	CACCCAGCCCACCACAAGGAGTCACTAGAGCTCGATGAGCCAAGTAACGCACCAAGTAAAGAGGAACAAAGAGGAGGTGTGGAGAGAGG
R50589	TCTGACTGAGCACACACACACACAAATGCGGGGAAAGCACACATGTACACTCATGCACGCATGTGTACACACACACACACACACACACA	TCTGACTGAGCACACACACACACAAATGCGGGGAAAGCACACATGTACACTCATGCACGCATGTGTACACACACACACACACACACATA
R50590	ACATGCAAGTGTATGAGGTTTGCTGATGGTTGTATACACATTTTTGTATAATCAGCAATATAGTAGTAACCACCCACTGGGCACACATT	ACATGCAAGTGTATGAGGTTTGCTGATGGTTATATACACATTTTTGTATAATCAGCAATATAGTAGTAACCACCCACTGGGCACACATT
R50591	TAAGTGGGAGTGTGTGTGTGGGGGGGTGGGGGGGGGGGGGTGTTCCACTATTGTGTTCAGACCCTGGCAGAGGAGCACCAAAAGCGGGA	TAAGTGGGAGTGTGTGTGTGGGGGGGTGGGGGGGTGGGGGTGTTCCACTATTGTGTTCAGACCCTGGCAGAGGAGCACCAAAAGCGGGA
R50592	TTGGCCTTGTGAGCCTCCAGGGGCGAGGAGATGGTGAGACGTGCTGCTGCATCTCTGTTCAGGACGTATACCAGCTTCTGCTTCTCAAT	TTGGCCTTGTGAGCCTCCAGGGGCGAGGAGATGGTGAGACGTGCTGCTGCATCTCTGTTCAGGATGTATACCAGCTTCTGCTTCTCAAT
R50593	ACATATCCTCAGTCACACAATTAGACCTTTTAAGGTCCTCCGACACATTGTCGCAATCTCTCTTCTGCAATAAAGAAGATGCCTGCAGG	ACATATCCTCAGTCACACAATTAGACCTTTTAAGGTCCTCCGACACATTGTCGCAATCTCTCTTCTGCAATAAAGAAGCTGCCTGCAGG
R50594	GTTGAAATATGCTACCCTCTTTGTTTACTATTGTGCTATCATCAGATAATAGCTTCTTATGCTTTCGCCGAAAAGCCTTTTTAAAATCT	GTTGAAATATGCTACCCTCTTTGTTTACTATTGTGCTATCATCAGATAATAGCTTCTTATGCTTTCACCGAAAAGCCTTTTTAAAATCT
R50595	CTCTCCTTCACCGCGGCCAACGTGAGTAAAACATTTAAAAGTGTTAACCCTCGCAAGGCTGCCGGCCCAGACGGCATCCCTAGCCGCGT	CTCTCCTTCACCGCGGCCAACGTGAGTAAAACATTTAAACGTGTTAACCCTCGCAAGGCTGCCGGCCCAGACGGCATCCCTAGCCGCGT
R50596	TAGGCTGCAGAAGGATTATACAGTGGTATAGAGCAACACGGGTGGGGCCTGCAGGGCTTCCAGTTGTACAGTATGCATAGGCTAGGAGT	TAGGCTGCAGAAGGATTATACAGTGGTATAGAGCAACACGGGTGGGGCCTGCAGGGCTTCCAGTTGTACAGTATGCATAGGCTAGGAGA
R50597	TAGCATTAGAAAAGTGCTTGGCTCGGATGCTCTGGCTGGGGGTGCTGTTTTAGTTACCGGGAAGTTTATGACACACCAGTAGTTATTTT	TAGCATTAGAAAAGTGCTTGGCTCGGATGCTCTGGCTGGGTGTGCTGTTTTAGTTACCGGGAAGTTTATGACACACCAGTAGTTATTTT
R50598	TGTAAAAGCTGTGTTAGAGAGGGAGGAAAGGGGGTTAGAGAGATGGGGGAGAGAGGGAGGACAGGGGGTTAGAGAGATGAGGGAGGAAA	TGTAAAAGCTGTGTTAGAGAGGGAGGAAAGGGGGTTAGAGAGATGGGGGAGAGAGGGAGGACAGGGGGTTAGAGAGATGAGGGAGGAAG
R50599	GATGAAATGCAAATTGTAGAATATTGAGGTTTTGGTGGCAGCTGCAGAGAACTATTTGTGTGTGCAAGACTTCAGAAAAGTTACAGGGT	GATGAAATGCAAATTGTAGAATATTGAGGTTTTGGTGGCAGCTGCAGAGAACTATTTGTGTGTGCAAGACTTCAGAAAAGTTACAGGGG
R50600	CTGCTGATGAGTTGGTTGCTGACGGACTGGTCCTGGGGCTGGCTGAGGGTCAATCCCATCCTCCTCTTCCAACTCACTGTCAGACTCTG	CTGCTGATGAGTTGGTTGCTGACGGACTGGTCCTGGGGCTGGCTGAGGGGCAATCCCATCCTCCTCTTCCAACTCACTGTCAGACTCTG
R50601	ATGTGGCTTTTCAAGCTCATCCAACAGAAAATACTACTACACACATCCAAACATTTGGCTGAATGAAAAATGGTCACGTCTTTGGATCA	ATGTGGCTTTTCAAGCTCATCCAACAGAAAATACTACTACACACATCCAAACATTTGGCTGAATGAAAAATGGTCATGTCTTTGGATCA
R50602	GAGGGGAACTGGGCAACTTCTTAGTGGTTTTGGCTGGATTTAGGCTCTGCTTGGGCTAGAAAGTGTCAATAGAATCAACACACTATAGG	GAGGGGAACTGGGCAACTTCTTAGTGGTTTTGGCTGGATTTTGGCTCTGCTTGGGCTAGAAAGTGTCAATAGAATCAACACACTATAGG
R50603	AAGGGTACAAAATGAGGGAGGAGGATGTCTTCCCTGTAGCGCACAGCCTTGAGTTTACTTGCAATGACAACAAGCTCAGTCCGATGATG	AAGGGTACCAAATGAGGGAGGAGGATGTCTTCCCTGTAGCGCACAGCCTTGAGTTTACTTGCAATGACAACAAGCTCAGTCCGATGATG
R50604	GAGCTGGGACCAAAGTAACAAAGCCTACCATCAGTAACACACTACGCCGCCAGGGACTCATCCTGCAGTGCCAGACGTGTCCCCCTGCT	GAGCTGGGACCAAAGTAACAAAGCCTACCATCAGTAACACACTACTCCGCCAGGGACTCATCCTGCAGTGCCAGACGTGTCCCCCTGCT
R50605	GCGAAATACAGATGTCAGGGCAGCATACCACCCTGCAGGGACACCACCCTTACCCTCGACCAGCTGGTGGATTTATCCATCCGGCTGGA	GCGGAATACAGATGTCAGGGCAGCATACCACCCTGCAGGGACACCACCCTTACCCTCGACCAGCTGGTGGATTTATCCATCCGGCTGGA
R50606	CACATCCTGACATGACCCTACAGCATGACAATGCCACCAGCCATGCTGCTCGTTCTGTGCGTGATTTCCTGCCAGCGAAGAGCCAGGAT	AACATCCTGACATGACCCTACAGCATGACAATGCCACCAGCCATGCTGCTCGTTCTGTGCGTGATTTCCTGCCAGCGAAGAGCCAGGAT
R50607	TGAAGAAGACGGATGTGGATGTCCTGGGCTGGCGTGGTTACATGTGGTCTGTGGTTGTGAGGCTGGTTGGGTGTACTGCCAAATTCTTT	TGAAGAAGACGGATGTGGATGTCCTGGGCTGGCGTGGTTACATGTGGTCTGTGGTTGTGAGGCTGGTTGGATGTACTGCCAAATTCTTT
R50608	ATCCACAACTGATAAACTCTCTCCTCCAGTGAGTCCTGTGGGACATTTATTATTTCTCAATTCAGACAAGGCTCCGACTCCCTCCATAT	ATCCACAACTGATAAACTCTCTCCTCCAGTGAGTCCTGTGGGACATTTATTATTTCTCAATTCAGACAAGGCTCCGACTCCTTCCATAT
R50609	TGCATGCTATGGGGCCCAGCGGTGGTGGAGCACCATAAGGCCCGGAGAAGCCTGGGCGTTTCCTTGTGGCAGCAACCCAGCTCTGAGGA	TGCATGCTATGGGGCCCAGCGGCGGTGGAGCACCATAAGGCCCGGAGAAGCCTGGGCGTTTCCTTGTGGCAGCAACCCAGCTCTGAGGA
R50610	AAGGGTACCACATGACGGAGGAGGATGTCTTCCCTGTAACATACAGCGTTGAGATTTCCTGCAATGACAACAAGCTCAGTCTGATGATG	AAGGGTACCACATGAGGGAGGAGGATGTCTTCCCTGTAACATACAGCGTTGAGATTTCCTGCAATGACAACAAGCTCAGTCTGATGATG
R50611	CACATTGCTGTGACAGCGAGAAAGAGTGTGTGTGTGTGTGTGTGTGTGTGTGTGTGTGTGTGTGTGTGCGTGCGTGCGTGTGTCCTTGG	CACATTGCTGTGACAGCGAGAAAGAGTGTGTGTGTGTGTGTGTGTGTGTGTGTGTGTGTGTGTGTGTGTGTGCGTGCGTGTGTCCTTGG
R50612	GCCATCACTGCGGAACTCTGGAAGCGCAGGTCGGTCTTAAAGTCCTGGGCAATTTCTCGCACCAGGCGCTAGAAAGGCAGTTTGCGGAT	GCCATCACTGCGGAACTCTGGAAGCGCAGGTCGGTCTTAAAGTCCTGGGCAATTTCTCGCACCAGGCGCTCGAAAGGCAGTTTGCGGAT
R50613	TATTTCAAGTACCTTCTACATGTAGACAAGTTGTCTCAATTTGCCTTCCAATAGTCTCTCGTTACTTAAGCTTCTCCTCCCGACCCACC	TATTTCAAGTACCTTCTACATGTAGACAAGTTGTCTCAATTTGACTTCCAATAGTCTCTCGTTACTTAAGCTTCTCCTCCCGACCCACC
R50614	CTGACCCCGTTGTCAGTTGAACGGAATTAAGGTTATGGTTAGTGGTTAGGTATAGTTTTAAAGTTAGGGGTTAAGTTTAGGGAAAATAT	CTGACCCCGTTGTCAGTTGAACGGAATTAAGGTTATGGTTAGCGGTTAGGTATAGTTTTAAAGTTAGGGGTTAAGTTTAGGGAAAATAT
R50615	AGGCAAGCGAGGCTTACCTGGTCGGCCTGTTCGAGGACACCAACCTGTGCGCCATCCACGCCAAGATGGTGACCATCATGCCCAAGGAC	AGGCAAGCGAGGCTTACCTGGTCGGCCTGTTCGAGGACACCAACCTGTGCGCCATCCACGCCAAGAAGGTGACCATCATGCCCAAGGAC
R50616	CTGACCTCAGTTGTTAGTTGACCAGCTGGGGTTTTCTTTATTTTTACTATTTTCTACATTGTACAATAACAGGGGGGACATCAAAACTA	CTGACCTCAGTTGTTAGTTGACCAGCTGGGTTTTTCTTTATTTTTACTATTTTCTACATTGTACAATAACAGGGGGGACATCAAAACTA
R50617	TACACACTCTGACTAACCCCCACTCACATCTGAAAGTTCACTACAATAACACCGATTGAACACCAATAATGATTGCCATTTGTTTTGGG	TACACACTCTGACTAACCCCCACTCACATCTGAAAGTTCACTACAATAACACCGTTTGAACACCAATAATGATTGCCATTTGTTTTGGG
R50618	GAACCAGCTACCACCGGTCTGAGGAGAGACAGATGAAACGAGGGGTTAATACGATAATAGGAAGGGAGTTGTAATCGATAACATACCTT	GAACCAGCTACCACCGGTCTGAGGAGAGACAGATGAAACTAGGGGTTAATACGATAATAGGAAGGGAGTTGTAATCGATAACATACCTT
R50619	AAGAAGACCACATGAGGGAGGAGGATGTCTTCCCTGTAACGCAAAGCATTGAGATTGCCTGCAATGACAACAAGCTCAGTCCAATGATG	AAGAAGACCACATGAGGGAGGAGGATGTCTTCCCTGTAACGCAAAGCGTTGAGATTGCCTGCAATGACAACAAGCTCAGTCCAATGATG
R50620	CTCTAGTTTTGTCTTATCTTGATTATTGTCCAGTCAAATGGTCAAGTGATGCAAAGAAGGACCTAGATAATTAAGCTGCAGCTGGTCCA	CTCTAGTTTTGTCTTATCTTGATTATTGTCCAGTCAAATGGTCAAGTGATGCAAAGAAGGACCTAGATAATTAAGCTGCAGCTGGCCCA
R50621	GAATAAATTACTTGACTGTGTTGAGTTAATTTCCGTTAATTCTTTGGGTGAAAAAGATATGGGAGGGGTCTCATCATATTGTCCAGCAT	GAATAAATTACTCGACTGTGTTGAGTTAATTTCCGTTAATTCTTTGGGTGAAAAAGATATGGGAGGGGTCTCATCATATTGTCCAGCAT
R50622	GTCAGAGCAGCTCCAGACACCCCCCTGGCCCCTGCAGGATCTCGAAGGCTGAAGACATAAGAGGAAGCGGATAACGATTCTTCACTGTT	GTCAGAGCAGCTCCAGACACCCCCCTGGCCCCTGCAGGATCTCGAAGGCTGAAGACATAAGAGGAAACGGATAACGATTCTTCACTGTT
R50623	GGAGACTGGATGGGGTTGGTCTCCAGCAGGGACTCATCGATGGCTGCATCAAGACAGTCGTCCCCAGGGGTCATGGGTTCGTCCTCCGG	GGAGACTGGATGGGGTTGGTCTCCAGCAGGGACTCATCGATGGCTGCATCAAGACAGTCGTCCCCAGGGGGCATGGGTTCGTCCTCCGG
R50624	AAGGGTACCACATGAGGAAGGAGGATGTCTTCCCTGTAACACACAGCATTGGGATTGCTTGCAATAACAACAAGCTCAGTCCGATGATC	AAGGGTACCACATGAGGAAGGAGGATGTCTTCCCTGTAACACACAGCATTGGGATTGCTTGCAATAACAACAAGCTCAGTCCGATGATG
R50625	ACGTAAACACCTCTCCTCTCTTTAATCACGGAGGAGCTGCTCAAACTATAACGGAATCAATAATAACCATCGTCCTGCAGGTTTGCTTT	ACGTAAACACCTCTCCTCTCTTTAATCACGGAGGAGCTGCTCAAACTATAACGGAATCAATAATAACCATCGTCCTGCAGGTTTTCTTT
R50626	CGCCCGGCCCGCCGCAAGTGGTCGCTAGAGCGCGAATAGCCAAATGAAGTTCCCCCGGTCAAACCCTAACCCGGACGACGCTGGGCCAA	CGCCCGGCCCGCCGCAAGTGGTCGCTAGAGCGCGAATAGCCAAATGAAGTTCCCCCGGTCAAACCCTAACCCGGGCGACGCTGGGCCAA
R50627	ACGGTATCTCTCCAGGACGAGGGTTGAAGTGAACACCTGCAGGGTGGTGGAGGAACGGAGGCCAAAGGGAAGGAGAACCAGGAGCCCGT	ACGGTATCTCTCCAGGACGAGGGTTGAAGTGAACACCTGCAGGGTGGTGGAGGAACGGAGGCCAAAGGGAAGGAGAACCAGGAGCCCGG
R50628	AAGGATGTCTTCCCTGTAACGCACAGCATTGAGATTGCCTGCAATGAAGCTCATTCCGATATTGCTGTGACACACCGCCCCAGACCATG	AAGTATGTCTTCCCTGTAACGCACAGCATTGAGATTGCCTGCAATGAAGCTCATTCCGATATTGCTGTGACACACCGCCCCAGACCATG
R50629	TGGTTGGTTGGATGCCAACAGAGGAGATCGCTCTGCCATTTTTGATTCCCAGACTGGTGCAGCCATGTGTCCAGGGGACGACATCAAGC	TGGTTGGTTGGATGCCAACAGAGGAGATCGCTCTTCCATTTTTGATTCCCAGACTGGTGCAGCCATGTGTCCAGGGGACGACATCAAGC
R50630	CAACTTGAATTGAGTCTAATTACCTTGGCAAAGGGTAAACTTAAAAGCAGGAAGGCAGCAGATGTAGATAAACACAACAAAAAATAGTG	CAACTTGAATTGAGTCTAATTACCTTGGCAAAGGGTAAACTTAAAAGCAGGAAGGCAGCAGATGTAGATAAGCACAACAAAAAATAGTG
R50631	GAGAACAGAACGGGGGGGAAGGATGGGAAGGGACATTCTGAACGGTAGGGGACTCAGTCTACATTCTCTGTAAGAGCCTGGAAGTTCCT	GAGAACAGAACGGGGGGGAAGGATGGGAAGGGACATTCTGAACGGTAGGGTACTCAGTCTACATTCTCTGTAAGAGCCTGGAAGTTCCT
R50632	CATGGTGTCTTCACTACTGCTGAGGGGGAGGAGGAGGAGAGTTGAACTGCAGCCGGCCCTCACCCTGCAGGCCAGCTCACGTCGGACGT	CCTGGTGTCTTCACTACTGCTGAGGGGGAGGAGGAGGAGAGTTGAACTGCAGCCGGCCCTCACCCTGCAGGCCAGCTCACGTCGGACGT
R50633	ACCTGTGGGGGGCAGTGGTGTGCCTGCGCTGGCGCTGGGTCCTATTGGCCTTCTGCACCTCCTTTGTGGCCCACTGGCTGCTGTTCGCC	ACCTGTGGGGGGCAGTGGTGTGCCTGCGCTGGCGCTGGGGCCTATTGGCCTTCTGCACCTCCTTTGTGGCCCACTGGCTGCTGTTCGCC
R50634	ATCAATACCTGGTAGTAATGGTATCAGAGATGACCTGCAGGAGGCAAGCGAGGCTTACCTGGTCGGCCTGTTCGAGGACACCAACCTGT	ATCAATACCTGGTAGTAAAGGTATCAGAGATGACCTGCAGGAGGCAAGCGAGGCTTACCTGGTCGGCCTGTTCGAGGACACCAACCTGT
R50635	TGGTCAAAGAACAGCTGGTAGCCCTCCCTGGGGAGACAGCAGCATAGATAGCGCTGTAATCACTACCATTATAGTCATCATCCTGGTCG	GGGTCAAAGAACAGCTGGTAGCCCTCCCTGGGGAGACAGCAGCATAGATAGCGCTGTAATCACTACCATTATAGTCATCATCCTGGTCG
R50636	TTTAACAGCAGACTATAGCATCATGTTGTCTGTCTGTGTTACTCTATTCTGATGCTCACTCAGGATTCTTCTCCAATGTCTGATTGGAA	TTTAACAGCAGACTATAGCATCATGTTGTCTGTCTGTGTTACTCTATTCTGATGCTCACTCAGGCTTCTTCTCCAATGTCTGATTGGAA
R50637	GGGTGTGTGTGTGTGTGTGTGTGTGTGTGTGTGTGTGTGTGGGTCTGTCCAATGATAACATCTCCAGCTGCAACAAATCAGTCACACAT	GGGTGTGTGTGTGTGTGTGTGTGTGTGTGTGTGTGTGTGTGGGTCTGTCCAATGATAACATCTCCAGCTGCAACAAATCAGTCACACAA
R50638	CTCTAGTTTCATCTTATCTTGACGTGTCGAGTCATATGGTAAAGTGCTGCAATGAAAGACCTAGTTAAACTGCAGCTGGCCCAGAACAG	CTCTAGTTTCATCTTATCTTGACGTGTCGAGTCATATGGTCAAGTGCTGCAATGAAAGACCTAGTTAAACTGCAGCTGGCCCAGAACAG
R50639	ACTCTCCAGAGGGTTACGCGGTCTGCCTTAAGCATCACGGGGGGAAATTACCTGCCCTCCAGGACAACAACCACCCGAGTCACTGCCAA	ACTCTCCAGAGGGTTACGCGGTCTGCCTTAAGCATCACGGGGAGAAATTACCTGCCCTCCAGGACAACAACCACCCGAGTCACTGCCAA
R50640	CTGACCTGCAACCTCATCAGGTGAACGGTGTTTCCTCCGACACATTGGTGCTTACGGGTTAAGCGGGCGGTGGTAAGAAGAGCGGCTTG	CTGACCTGCAACCTCATCAGGTGAACGGTGTTTCCTCCGACACATTGGTGCTTACGGGTTAAGCGGGCGGTGGTAAGAAGAGCGGCTTT
R50641	TTACCAAGGCAGACGTTAATTGAGATGTCCCAATCACTCATATTACCTCCGTATTGCACACATCACAGAACGAGAGCGAGATAATGGTG	TTACCAAGGCAGGCGTTAATTGAGATGTCCCAATCACTCATATTACCTCCGTATTGCACACATCACAGAACGAGAGCGAGATAATGGTG
R50642	CTGACTCCGGTTGCCAGTTGAACAGTGTTTCCTCTGACACATTGGTGCAGCTGGCTTCCGGGTTAAGCTGGTGGGTTTTAAGGAGCGCG	CTGACTCCGGTCGCCAGTTGAACAGTGTTTCCTCTGACACATTGGTGCAGCTGGCTTCCGGGTTAAGCTGGTGGGTTTTAAGGAGCGCG
R50643	AAGGATACCACATGGGGGAGGAGGATGTCTTCTCTGTAACGCAGAGCGTTGAGATTGCCTGCAATGACAACAAGCTCAGTCCGATGATG	AAGGGTACCACATGGGGGAGGAGGATGTCTTCTCTGTAACGCAGAGCGTTGAGATTGCCTGCAATGACAACAAGCTCAGTCCGATGATG
R50644	CAGAAGCCAAACCGAATGGTAGTGTAGAAGTGGCTCCCTTTTGAGTTGCATGTGTCATCTCATGGTCAGGAACAGGGAAGGCTTCAATT	CAGAAGCCAACCCGAATGGTAGTGTAGAAGTGGCTCCCTTTTGAGTTGCATGTGTCATCTCATGGTCAGGAACAGGGAAGGCTTCAATT
R50645	TTTTTTATATTTCCCAGTTTGTTACAGGGACGTCACCAAGGATGTTTTTAGGACATTCTTAGAACATTGTGCCATGGGGCGGCAGGGTA	TTTTTTATATTTCCCAGTTTGTTACAGGGACGTCACCAAGGATGTTTTTAGGACATTCTTAGAACATTGTGTCATGGGGCGGCAGGGTA
R50646	CAGGTTTAACATTTTTTTTATCCTGATGCCAGGGGCGGATTGGTCATCTTGCTCAAAATGCCAGATGAGCTGGTCAGATGTTAGCCCAT	CAGGTTTAACATTTTTTTTATCCTGATGCCAGGGGCGGATTGGTCATCTTGCTCAAAATGCCAGATGAGCTGGTCAAATGTTAGCCCAT
R50647	GGAGTCGTATTATGAGACAAGGAATCAACCCCAGTCTCCTGAGGGGAGTCGTATTTGGAGACAAGGAATCAACCCGTCTCCTGAGGGGA	GGAGTCGTATTATGAGACAAGGAATCAACCCCAGTCTCCTGAGGGGAGTCGTATTTGGAGACAAGGAATCAACCCGTCTCCTGAGGGGG
R50648	ATCGTCTGAGACACTGCTGATGAAACTGCAATAAAGCCTGTAATAAAGCCCTTTTGTGGGGAAAACATTCTGATTGGCTGGCCCTGGCT	ATCGTCTGAGACACTGCTGATGAAACTGCAATAAAGCCTGTAATAAAGCCCTTTTGTGGGGAAAACATTCTGATTGGCTGGCCCTGGCC
R50649	AAAACCCAATCTCTCCTCCTCCCTCCTTTTACCCATCCTCCTCCCTCCTCCTCCCTCTTCCCCTCATCCTCCTCCCCTCTATCAAACAT	AAAACCCAATCTCTCCTCCTCCCTCCTTTTACCCATCCTCCTCCCTCCTCCTCCCTCTTCCCCTCATCCTCCTCCCCTCTATCAAACGT
R50650	CTCATCTTGACATGACCCTCTAGCATGACAATGCCACCAGCCATACTGCTTGTTGTGTGCGTGATTTCCTGCAAGACAGGAATGTAATT	CTCATCTTGACATGACCCTCTAGCATGACAATGCCACCAGCCATACTGCTCGTTGTGTGCGTGATTTCCTGCAAGACAGGAATGTAATT
R50651	GTTGAAATATGCTGACTCCTTTGTTTACTGCTGGTGCAGATGGTGCAGGCTATCAGATAATAGCTTCTTATGCTTTCCCCCGAAAAGCC	GTTGAAATATGCTGGCTCCTTTGTTTACTGCTGGTGCAGATGGTGCAGGCTATCAGATAATAGCTTCTTATGCTTTCCCCCGAAAAGCC
R50652	CTCATCCTGACATGACCCTCCAGCAAGACAATGCCACCAGCCATACTGCTCGTTCTGTGCGCATCTGGGCACATCTGGGACCTGTTGGA	CTCATCCTGACATGACCCTCCAGCAAGACAATGCCACCAGCCATACTGCTCGTTCTGTGCGCATCTGGGCACATCTGGGACCTGTTGGT
R50653	AACCGCGACACCGGGACTCCCACTGCCGTGGACAGGGGGACCAGGCTGACCGCGGTCATGATGGTGGGGGACTGGTTGACCGGAGGGAG	AACCGCGACACCGGGACTCCCACTGCCGTGGACAGGGTGACCAGGCTGACCGCGGTCATGATGGTGGGGGACTGGTTGACCGGAGGGAG
R50654	CTCTAGTTTTATCTTAGCTTGATTATTGTCCAGTCATGTGGTCAAGTGCTGCAAAGAAAGTTATAGTTAAGCTGCGGCTGGCCCAGAAA	CTCTAGTTTTATCTTAGCTTGATTATTGTCCAGTCATGTGGTCAAGTGCTGCAAAGAAAGTTATAGTTAAGCTGCGGCTGGCCCAGAAC
R50655	TACCTCTACAGCTAGGGATATAGTCTTCAGGTACCTCTACATACAGGTATGGATACAGCCTTCAGGTACCCCTACAGCTTGGGATATAG	CTATATCCCAAGCTGTAGGGGTACCTGAAGGCTGTATCCATACCTGTATGTAGAGGTACCTGAAGACTATATCCCTAGCTGTAGAGGTA
R50656	AAGCCCTGGTCTGTCACCAGCAGGTACAGGTGGCCCTGCGGGGTCACAAGGTCAAAGGTTAGAAGTCATTCACTGGGGAGGGGGGGGGT	AAGCCCTGGTCTGTCACCAGCAGGTACAGGTGGCCCTGCGGGGTCACAAGGTCAAAGGTTAGAAGTCATTCACTGGGGAGGGGGGTGGT
R50657	CTCATCCTGACATGACCATCCAGTATGACAATGCCACCAGCCATACTGCTCGTTCTGTGCGTGATTTCCTGCAAGTCAGGAATATCAGG	CTCATCCTGACATGACCATCCAGTATGACAATGCCACCAGCCATACTGCTCGTTCTGTGCGTGATTTCCTGCAAGTCAGGAATATCAGT
R50658	GTACAGTGTTTTAATAGTCACATGTACAGGGTTGCAGGTGTGACTGCAGGGTACAGTTTTTAATAGTCACATGTACAGGGTTGCAGGTG	GTACAGTGTTTTAATAGTCACATGTACAGGGTTGCAGGTGTGACTGCAGGGTACAGTGTTTAATAGTCACATGTACAGGGTTGCAGGTG
R50659	AAGGATACCACATCAGGGAGGAGGATGTCTTCCCAGTAACGCACAGTGTTGAGATTGCCTGCAAACAGACCCTCCACCTCCAAATCGAT	AAGGATACCACATCAGGGAGGAGGATGTCTTCCCAGTAACGCACAGTGTTGAGATTGCCTGCAAACAGACCCTCCACCTCCAAATCGAC
R50660	TAGCCTAGTGGTTAAAGTCTAGTGGTCAGAGTGTTGGGCCAGTAACCTGCAGGTGGGGTCGCCAGTCTGCCTCTTCGGTAGGGGGTACT	TAGCCTAGTGGTTAGAGTCTAGTGGTCAGAGTGTTGGGCCAGTAACCTGCAGGTGGGGTCGCCAGTCTGCCTCTTCGGTAGGGGGTACT
R50661	ACTGACAGACAGACAGGTGTGTGTGTGTGTGTGTGCGTGTGTGTGTGTGAACATGCATGCTTGAGTGCATGTGCAAGAATGTTGCAAGG	ACTGACAGACAGACAGGTGTGTGTGTGTGTGTGTGTGTGTGTGTGTGTGAACATGCATGCTTGAGTGCATGTGCAAGAATGTTGCAAGG
R50662	AATGTGTAGTCTTGCTGAGGTCTTCTCTGTTAATAATTAGCATTTTGAATTGTTATAGTAAATTGAGGTGACTATACTGACAAAACCAC	AATGTGTAGTCTTGCTGAGGTCTTCTATGTTAATAATTAGCATTTTGAATTGTTATAGTAAATTGAGGTGACTATACTGACAAAACCAC
R50663	TGAAAAAGCTGGTTGTGGAGGTCCTAGGCTGGCATGGTAACGTGTGGTCTGCGGTTGTGAGGCCAGTTGAATGTACTGCCAAATTCTCT	TGAAAAAGCTGGTTGTGGAGGTCCTAGGCTGGCATGGTAACGTGTGGTCTGCGGTTGTGAGGCCGGTTGAATGTACTGCCAAATTCTCT
R50664	CTGTCTTCAGTTGGACTGCGTTTCCACTGACACATTGGTGCGACTGGCTTCCGGGTTAAGCGGGCGGGTGTTCAGAAGCGTTGTTTGGC	CTGTCTTCAGTTGGACTGCGTTTCCACTGACACATTGGTGCGACTGGCTTCCGGGTTAAGCGGGCGGGGGTTCAGAAGCGTTGTTTGGC
R50665	AGGGTACCACATGAGGGAGGGGGATGTAACGCACATTGTTGAGATTGCCTAAAATGACAACAAGCTCAGTCCGATGATGCTGTGACACA	AGGGTACCACGTGAGGGAGGGGGATGTAACGCACATTGTTGAGATTGCCTAAAATGACAACAAGCTCAGTCCGATGATGCTGTGACACA
R50666	TAGAGGTACTGGAAGGCAGTGGGATCGGAAAGAAACAAATGCAATTACAGGCTGTGTGTGTGTGTGTGTGTGTGTGTGTGTGTGTGTGT	TAGAGGTACTGGAAGGCAGTGGGATCGGAAAGAAACAAATGCAATTACAGGCTGTGTGTGTGTGTGTGTGTGTGTGTGTGTGTGTGTGA
R50667	CTCATCCTGACATGACCCTCCAGCATGACAATACCACCAGCCATACTGGTTGTGATTTCCTGCAAGACAGGAATGTCAGTGTTCTGCCT	CTCATCCTGACATGACCCTCCAGCATGACAATACCACCAGCCATACTGGTTGTGATTTCCTGCAAGACAGGAATGTCAGTGTTCTGCCA
R50668	TCACAGCAAAATCACAAAGGTGAGAAACATTAGAAATCCAGTGTTATTTATTAGGATCTCTCCTAGCCCACCAAAAGGCCAATCTTTCA	TCACAGCAAAATCACAAAGGTGAGAAACATTAGAAATCCACTGTTATTTATTAGGATCTCTCCTAGCCCACCAAAAGGCCAATCTTTCA
R50669	ACAGAAATGTCAGTGTTCTGCCATGGCCAGTGAAAAGGCCGGAACTCAATCCCTTTGAGCACATCTGGGACCCGTTGGATCGGAGGGGG	ACAGAAATGTCAGTGTTCTGCCATGGCCAGTGAAAAGGCCGGAACTCAATCCCTTTGAGCACATCTGGGACCCGTTGGATCGGAGGGTG
R50670	CATCAATGGGCGAGCTGATGAACTGATAGCAGTGGCAAACAGACTGGGACAATACATTAAAGCTATAAAAACCATTAGGCCTATCTTTC	CATCAATGGGTGAGCTGATGAACTGATAGCAGTGGCAAACAGACTGGGACAATACATTAAAGCTATAAAAACCATTAGGCCTATCTTTC
R50671	CACGACACAAAACGCAAAAGTTACCTGTAATCCAAAACATTTCAAACTACTTTTGTAATACAGCTTTAGGTATTTTTTTACGTAAATAT	CACGACACAAAACGCAAAAGTTACCTGTAATCCAAAACATTTCAAACTACTTTTGTAATACAACTTTAGGTATTTTTTTACGTAAATAT
R50672	CAAGACATATGTTCCTGCATCCGTCAGACCCCAAATAATGCAGTGGTGCCATACCTCGCTGAGTTCTGGCCATCCCAAAATCACCCGGC	CAAGACCTATGTTCCTGCATCCGTCAGACCCCAAATAATGCAGTGGTGCCATACCTCGCTGAGTTCTGGCCATCCCAAAATCACCCGGC
R50673	GTTTTGAAGGTATGTGAAGTTTTGACTCGGTTTTCAAAGTTTTTAAAAAAAAAATTCTGTAGTTTTCAATCTGCTCTTGATTTATAAAA	GTTTTGAAGGTATGTGAAGTTTTGACTCGGTTTTCAAAGTTTTTCAAAAAAAAATTCTGTAGTTTTCAATCTGCTCTTGATTTATAAAA
R50674	AGCCAGCCACCAGCCCTCCAGGAGCCAGCCACAAGCCCTCCTGTCTTGCAGGAACCAGCCACCAGCCTTCCAGCCCTGCAGGGGAGTAA	AGCCAGCCACCAGCCCTCCAGGAGCCAGCCACCAGCCCTCCTGTCTTGCAGGAACCAGCCACCAGCCTTCCAGCCCTGCAGGGGAGTAA
R50675	CTCATCCTGACATCCAACTTGTTCAGTTTATGTCTCAGTTGTTGAGTCTTGTTATGTTCACACAAATATTTACACATGTTAAGTTTGCT	CTCATCCTGACATCCAACTTGTTCAGTTTATGTCTCAGTTGTTGAGTCATGTTATGTTCACACAAATATTTACACATGTTAAGTTTGCT
R50676	ACTGGTGGGGGTGAGGTTGACATTTACAGTTCCTCTCCCTTTGTTCTGAAACACTCCAACACCAATTACACTGTCTGCTGACAGTGCCT	ACTGGTGGGGGAGAGGTTGACATTTACAGTTCCTCTCCCTTTGTTCTGAAACACTCCAACACCAATTACACTGTCTGCTGACAGTGCCT
R50677	AATGCAGCCCTCTAGTGTAGTCAGTACACAACACTATGCTCATCAGATCATCAGGATCTTAGCAGGATCTTATGCTCCTCAGGTCTTAG	AATGCAGCCCTCTAGTGTAGTCAGTACACAACACTATGCTCATAAGATCATCAGGATCTTAGCAGGATCTTATGCTCCTCAGGTCTTAG
R50678	GTCCTCCGGAGGCGCAGCAGCAGGGTCTTGACGGAGGGGCAGTCTTGCTGCATCAGCCTAAGGGGCAGTGCCTCTAGCCCCGGGGCCTC	GTCCTCCGGAGGCGCAGCAGCAGGGTCTTGACGGAGGTGCAGTCTTGCTGCATCAGCCTAAGGGGCAGTGCCTCTAGCCCCGGGGCCTC
R50679	ATCTCGAAGGCTGAAGACATAAGAGGAAGCGGATAACGATTCTTCACTGTTATGTCATTCAGCCCTCGATAATCTATTCTGGGGCGCAG	ATCTCGAAGGCTGAAGACATAAGAGGAAGCGGATAACGATTCTTCACTGTTATGTCATTCAGCCCTCGATAATCTATTCGGGGGCGCAG
R50680	AAGGGTACCACATGAGGGAGGAGGATGTCTTCCCCGCAATCACAACAAGCTCAGTCCGATGATGCTGTGACACACCGCCCCAGACCATA	AAGGGTACCACATGAGGGAGGAGGATGTCTTCCCCGCAATCACAACAAGCTCAGTCCGATGATGCTGTGACACACCGCCCCAGACCATG
R50681	CTAAACAGTCTCCCTGACTGGTGTTACCTCAGGCCAACCTGCAGGATCTCGAAGGCTGAAGACATAAGAGGAAGCGGATAACGATTCTT	CTAAACAGTCTTCCTGACTGGTGTTACCTCAGGCCAACCTGCAGGATCTCGAAGGCTGAAGACATAAGAGGAAGCGGATAACGATTCTT
R50682	AAAACACATCACAACCGCATCTAACCGTGCCTGAAGATTTGCGCGGGGGGGGGAGGGGGGATTGGATGGATAAGTGGGTTTGGGGAAGT	AAAACACATCACAACCGCATCTAACCGTGCCTGAAGATTTGCGCGGGGGGGGGAGGGGGGATTGGATGGATAAGTGGGTTTGGGGAAGG
R50683	CGGTGTCAGCGGTCAAAGGAGGCGGTACCCCTACATCGGGTTCAGATCTGGCTCTAACAGCTGCATCCAGCCCTGTGCTCAGAATAATC	CGGTGTCAGCGGTCCAAGGAGGCGGTACCCCTACATCGGGTTCAGATCTGGCTCTAACAGCTGCATCCAGCCCTGTGCTCAGAATAATC
R50684	ACTCCGACTTGAGCCAGGTCAATACAGTGGTCGAATCACTCCAGTAGATGACCCTCTGGATTGGCAAGGTGAGCTCAGCTCGCAAGGGA	ACTCCGACTTGAGCCAGGTCAATACAGTGGTCGAATCACTCCAGTAGATGACCCTCTGGATTGGCAAGGTGAGCTCAGCTCGCAAGGTA
R50685	ACAGGATAGCATAGAGTGGGTTAGATGGCATGCCTGTTAGACTTTACACTGCGCTTTGTAATGTCCTTAAAACTCACTCATCCGAGGAA	ACAGGATAGCATAGAGTGGGTTAGATGGGATGCCTGTTAGACTTTACACTGCGCTTTGTAATGTCCTTAAAACTCACTCATCCGAGGAA
R50686	AGAGATACACACATACTTCTTATCTTTACTGTGGACCTGCAGGATCTCGAAGGCTGAAGACATAAGAGGAAGCGGATAACGATTCTTCA	AGAGATACACACATACTTCTTATCTTTACTGTGAACCTGCAGGATCTCGAAGGCTGAAGACATAAGAGGAAGCGGATAACGATTCTTCA
R50687	TATTTGGCTCCGAAGCCCAGCACCCGGCTCATAGGGAGGCTGTCCACTGCTTACAGGCGACTGGTCACCTGGTGGAGCAGAGAAGGCTG	TATTTGGCTCCGAAGCCCAGCACCCGGCTCATAGGGAGGCTGTCCACCGCTTACAGGCGACTGGTCACCTGGTGGAGCAGAGAAGGCTG
R50688	AGGCCTTTTGTCTTTTGGCAGGCCGTCATTGTAAATAAGATTTAGTTCTTAACTGACTTGCCTAGTTAAATAAAGGTTAAATAAAAAAA	AGGCCTTTTGCCTTTTGGCAGGCCGTCATTGTAAATAAGATTTAGTTCTTAACTGACTTGCCTAGTTAAATAAAGGTTAAATAAAAAAA
R50689	CTCATCCTGACGTTACCCTCCAGCATGACAAAGCCACCAGCCATACTGCTTGTTCTGTGTGTGATTTCCTGCAAGACAGGAATGTCACT	CTCATCCTGACGTTACCCTCCAGCATGACAAAGCCACCAGCCATACTGCTTGGTCTGTGTGTGATTTCCTGCAAGACAGGAATGTCACT
R50690	GAGATGGTCATCTAGAAGAGAGAACAGAGGGGGGGGGGAGTTAATACAGCTGACATTTACACAGGCAGAGCCAGACTGACTGACAGACA	GAGATGGTCATCTAGAAGAGAGAACAGAGGGGGGGGGGAGTTAATACAGCTGACATTTACACAGACAGAGCCAGACTGACTGACAGACA
R50691	GAGAGAGAGAGAGATGGACTAGGTGGTAAAGCCTGCAGAGGGAGAGAGAGAGAGAGAGATGGACTAGGTGGTAAAGCCTGCAGAGGGAG	GAGAGAGAGAGAGATGGACTAGGTGGTAAAGCCTGCAGAGGGAGAGAGAGAGAGAGAGATGGACTAGGGGGTAAAGCCTGCAGAGGGAG
R50692	TTTCAAATCAAATCAAATCAAATCAAATTTTATTTGTCACATACACATGGTTAGCAGATGTTAATGCGAGTGTAGAGAAATGCTTGTGC	TTTCAAATCAAATCAAATCAAATCAAATTTTATTTGTCACATACACATGGTTAGCAGATGTTAATGCGAGTGTAGCGAAATGCTTGTGC
R50693	TTTTCTTCCATTTTCTGCAATGTTGCAAAACTACCATACAGAACAACTCTCTGAAAAATGTGTCGAACATAACACGTAGCACCAACGGG	TTTTCTTCCATTTTCTACAATGTTGCAAAACTACCATACAGAACAACTCTCTGAAAAATGTGTCGAACATAACACGTAGCACCAACGGG
R50694	AAGGGCTGCTGGAGGAACACACAGCCCTACAGGAGGAGCACACAGCCCTGCAGGAAGGGTACCACATGAGGGAGGAGGATGTCTTCCCT	AAGGGCTGCTGGAGGAACACACAGCCCTACAGGAGGAGCACACAGCCCTGCAGGAAGGGTACCATATGAGGGAGGAGGATGTCTTCCCT
R50695	CTGACCTCAGTTGTCAGTTGAGCGGTGTTTCTTCCGACACATTGGTGCAGGTGACTTCCGGGTTAAGCGGGCGGGGGTTAAGAAGCACA	CTGACCTCAGTTGTCAGTTGAGCGGTGTTTCTTCCGACACATTGGTGCAGGTGACTTCCGGGTTAAGCGGGCGGGTGTTAAGAAGCACA
R50696	TTACAAAGTGGCTCAGTAACTAGTGTTTGCATCTCAATGTGAAAAAAACTGTTTGCATGTTCTTCACAAAGAGGGCAACAGATGCTATT	TTACAAAGTGGCTCAGTAACTAGTGTTTGCATCTCAATGTGAAAAAAACTGTTTGCATGTTCTTCACAAAGAGGGCAACAGATGCTACT
R50697	CTGTGTAAGGGCTATTTGACCAATAAGGAGAGGGATGGAGTGCTGCATCAGATGACCTGGCCTCCACAATAACCTGACCCAATTGAGAT	CTGTGTAAGGGCTATTTGACCAATAAGGAGAGTGATGGAGTGCTGCATCAGATGACCTGGCCTCCACAATAACCTGACCCAATTGAGAT
R50698	TTCATGCTCTCAGTAGAGTACGACCCTACCTCACACAGGAAGAGGCACAATTCCTAATCCAGGCACTTGTCCTCTCCCGTATGAACTAC	TTCATGCTCTCAGTAGAGTACGACCCTACCTCACACAGGAAGAGGCACAATTCCTAATCCAGGCACTTGTCCTCTCCCGTCTGAACTAC
R50699	TTTAAATGAACCAGGTTTAAATGAACCAGGTTTAAATGAACCAGGTTTAAATGAACCAGGTGTAAATGAACCAGGTGTAAATGAACCAG	TTTAAATGAACCAGGTTTAAATGAACCAGGTTTAAATGAACCAGGTGTAAATGAACCAGGTGTAAATGAACCAGGTGTAAATGAACCAG
R50700	TAGCGATGTGGAAATGCAGAGAAAAGAAAAAGCACAGCAAACCACACAGAATACCAAAAAGGAGGAAGCATGTACATTCCAAAAAATGA	TAGCGATGTGGAAATGCAGAGAAAAGAAAAAGCACAGCAAACCACACAGAATACCAAAGAGGAGGAAGCATGTACATTCCAAAAAATGA
R50701	CGTCAAAATGAAGAGTGATGGTTGACAAATGAACGCTAGATTGGCTACATAAATTACCTTCCATAGTCAGAGACACACAACAGGCCATG	CGTCAAAATGAAGAGTGATGGTTGACAAATGAACGCTAGATTGGCTACATAAATTACCTTCCATAGTCAGAGACACACAACAGGCCAGG
R50702	GGGGTGGAGACAAACACAAAGACAACAACTGACACTCCACTATTAACAACTGCATTGTCCATGGCAGCAGAAAATGGGGGGTTGTTGAT	GGGGTGGAGACAAACACAAAGACAACAACTGACACTCCACTATTAACAACTGCATTGTCCATGGCAGCAGAAAATGGGTGGTTGTTGAT
R50703	GCCTTGTGGCAGCCGGTTGGACTTTTATTGCGCTGGCCGGCACGCAGGCGATAAGTGAGCAGCCAGTCATCTGCTTTTAGAGCCCCACC	GCCTTGTGGCAGCCGGTTGGACTTTTATTGCGCTGGCCGGCACGCAGGCGATAAGTGAGCAGCCAGTCATCTGCTTTTAGAGCCCCACT
R50704	CTTTCTCTGATCTAATGATTTCAGGGCTTTATGTACCACCTGCACTGAGAATGGCAAAAAGCTAAAAGTTTGACCAGCTCTCACTGGTT	CTTTCTCTGATCTAAGGATTTCAGGGCTTTATGTACCACCTGCACTGAGAATGGCAAAAAGCTAAAAGTTTGACCAGCTCTCACTGGTT
R50705	CTCATCCTGACATGAGCCTCCAGCATGATAATGCTACCAACCATACTGCTCGTTCTGTGCGTGATTTCCTGCAAGACAGGAATGCCCAT	CTCATCCTGACATGAGCCTCCAGCATGATAATGCTACCAACCATACTGCTCGTTATGTGCGTGATTTCCTGCAAGACAGGAATGCCCAT
R50706	TAAATACAGCTTGATGATGATGATGATGATGATGATGGTGATGGTGAGGATGGATGAGAAGGATTGTTGAAAAGGAGGAGGAGGACGAC	TAAATACAGCTTGATGATGATGATGATGATGATGATGGTGATGGTGAGGATGGATGAGAAGGATTGTTGAAAAGGAGGAGGAGGACAAC
R50707	CCCCTGTGACCCAGAAACACAGGCAATGGGGGGAACCCACCACCGGAGGCAGTGCAGAGGAGAGAGTACAACACAGCGGAGGAGGGCAG	CCCCTGTGACCCAGAAACACAGGCAATGGGGGGAACCCACCACCAGAGGCAGTGCAGAGGAGAGAGTACAACACAGCGGAGGAGGGCAG
R50708	CTGACGTTGATCGTCAGTTCGACAGTGTTTCCTCTGACACAGGTTAAGCAAGCAGTGTGTCAAGAAGCAGTGCGGCTTGGATCTCCACC	CTGACGTTGATCGTCAGTTCGACAGTGTTTCCTCTGACACGGGTTAAGCAAGCAGTGTGTCAAGAAGCAGTGCGGCTTGGATCTCCACC
R50709	ACGGTGAGGTGACGGAGGTCCCTCCTCCACCTCTAGACATCGAGGGGTCCCCGGCGTATACGATACGGGCCATTCTGGACTCCAGACGG	ACGGTGAGGTGACGGAGGTCCCTCCTCCACCTCTAGACATCGAGGGGTCCCCGGCGTATACGATACGGGCCATTCTGGACTCCAGACGA
R50710	CTCATCCTGATATAACCTCCAGCATGACAATGCCACCAGCCATACGGCTCGTTCTGTGCGTGATTTTCTGCAAGACATGAATGTCAGTG	CTCATCCTGATATAACCTCCAGCATGACAATGCCACCAGCCATACGGCTCGTTCTGTGCGTGATTTCCTGCAAGACATGAATGTCAGTG
R50711	ATCACGTCAGCTAGGCTGGAAGCTGTGAGAGAATTAACTACCTGCAGGGCAGGCGTGTCCATGTCCATATAGTGGGGGGACATAACATG	ATCACGTCAGCTAGGCTGGAAGCTGTGAGAGAATTAACTACCTGCAGGGCAGGCGTGTCCATGTCCATATAGTGGGGGTACATAACATG
R50712	AAGTGGAGGGGGAGGACCGACCGAGCTCAAACAGAAACCTGCTCTGTCTCTTTGTCGGTCTGTCATACTGCTCTACAGCACTCCACACA	AAGTGGAGTGGGAGGACCGACCGAGCTCAAACAGAAACCTGCTCTGTCTCTTTGTCGGTCTGTCATACTGCTCTACAGCACTCCACACA
R50713	CTCGTCCTGACATGACCTTCCAGCATGACAATGCCACCAGCCATACTGCTCGTTCTGTGCATAATTTCCTGCAAGACAGGAATGTCAGT	CTCGTCCTGACATGACCTTCCAGCATGACAATGCCACCAGCCATACTGCTCGTTCTGTGCATCATTTCCTGCAAGACAGGAATGTCAGT
R50714	TGGTGTTCGGCCAGACGGGCCTGGAGCTGGCGGCGGCCGTAGAAACGGAGCGCTCGGCCCCCAGGGCTGTCATCAAGGGGACACTGCTA	TGGTGTTCGGCCAGACGGGCCTGGAGCTGGCGGCGGCCGTAGAAACGGAGCGCTCGGCCCCCAGGGCTGTCATCAAGGTGACACTGCTA
R50715	AGAACTCGAAGCAATGAAGGAAGCGGTGGAGGAACACCTTAATGGAGTCCACAACAACCCCAGGCGTGAAGAGGAGCTGGAGGAGATGG	AGAACTCGAAGCAATGAAGGAAGCGGTGGAGGAACACCTTAATGGAGTCCACAACAACCCCAGGCGTGAAGAGGAGCTGGGGGAGATGG
R50716	ATTGTTTATTCATATAGCAGTCCATTCTATCTTAATGAGAAGACAGAGAGAGAGACAGAGAGAGAGAGACAGAGACAGAGAGAGAGACA	ATTGTTTATTCATATAGCAGTCCATTCTATCTTAATGAGAAGACAGAGAGAGAGACAGAGAGAGAGAGACAGAGACAGAGAGAGAGAGA
R50717	ACAGGTCCAGGATGGCAACAACAATTGCCCGAGTTACACCAGGAACGCACAATCCCTCCATCAGTGCTCAGACTGTCTGCAATAGGCTG	ACAGGTCCAGGATGGCAACAACAATTGCCCGAGTTACACCAGGAACGCACAATCCCTCCATCAGTGCTCAGACTGTCTGCAATAGGCTA
R50718	ATGACAGGGGGACATTCATTTAGGATGCTTCTCAAATGGCACCCTACCACTACTTCCGACCCCTATTCCCTGTATAGTGCACTACTTCT	ATGACAGGGGGACATTCATTTAGGATGCTTCTCAAATGGCACCCTACCACTACTTCTGACCCCTATTCCCTGTATAGTGCACTACTTCT
R50719	AAATCACGCACAGAACGAGCACTATGGCTGGTGGCATTGTCATGCTGGAGGGTCATGTCAGGATGAGCCTGCAGGTCCTGATCTTTTGG	AAATCACGCACAGAACGAGCACTATGGCTGGTGGCATTGTCATGCTGGAGGGTCATGTCAGGATGAGCCTGCAGGGCCTGATCTTTTGG
R50720	TTGTACGCTGTCAGAGTGACGCAACTCCCAGTCTACGTCTATAATGACGCACTATACCCAACAGGACACTACACCTCTGACCAGAGACC	TTGGACGCTGTCAGAGTGACGCAACTCCCAGTCTACGTCTATAATGACGCACTATACCCAACAGGACACTACACCTCTGACCAGAGACC
R50721	AAATAGAGCAGTGAGTCTTTTCCCTTTCTCTTTCCATCTAACCACCTCTCCGTTTCTCTCCTCTCTCTCCAACCCTATCTCTCTCCCCC	AAATAGAGCAGTGAGTCTTTTCCCTTTCTCTTTCCATCTAACCACCTCTCTGTTTCTCTCCTCTCTCTCCAACCCTATCTCTCTCCCCC
R50722	AGGACGGTTACACAGCAGGAGGACAGTTACACAGCAGGAGGACGGTTACAAAGCAGGAGGACAGTTACAAAGCAGGAGGACAGTTACAC	AGGACGGTTACACAGCAGGAGGACAGTTACACAGCAGGAGGACGGTTACAAAGCAGGAGGACAGTTACAAAGCAGGAGGACAGTTACAA
R50723	AGATCTGGGTTCAAATACTATTAAAAATAATTTCAAATACTTTATCTTCACTCGATTAAGCTTGCCTGGCTTATTGGACCAATAGAATT	AGATCTGGGTTCAAATACTATTAAAAATAATTTAAAATACTTTATCTTCACTCGATTAAGCTTGCCTGGCTTATTGGACCAATAGAATT
R50724	TAAAAAAAAAGTTTTTTTAAAGAAAATGTATTAATCAGTGTACTGGTAAGATTTGGAAACCAGCTATAAATGTAAACCTACATGGGAAA	TAAAAAAAAAGTTTTTTTAAAGAAAATGTATTAATCAGTGTAGTGGTAAGATTTGGAAACCAGCTATAAATGTAAACCTACATGGGAAA
R50725	TGAGTGTGTGTATGCGCACAGAAATGATTGAAGTGTGTGTGTGTGTGTGTGTGTGTGTGTGTGTGTGTGTGTGTTCACTTGCACAGACA	TGAGTGTGTGTATGCGCACAGAAATGATTGAAGTGTGTGTGTGTGTGTGTGTGTGTGTGTGTGTGTGTGTGTGTTCACTTGCACACACA
R50726	TTGGCCTGAGGTAACAGAAGGTAACACCAGTCAGGAAGACTGTTTAGCCTGCAGGGAGCCAGGTTTTTCACTAAGTTGGACCTTCGTAA	TTGGCCTGAGGTAACAGAAGGTAACACCAGTCAGGAAGACGGTTTAGCCTGCAGGGAGCCAGGTTTTTCACTAAGTTGGACCTTCGTAA
R50727	AGGTGCCCCAATGCACAGGCTCCTCAAGTGCTTCCACACAAGTAATCCCATTCACTGCAGCTCATTACATGGGCAATTAAGTGCTGGGG	AGGTGCCCCAATGCACAGGCTCCTCAAGTGCTTCCACACAAGTAATCCCATTCACTGCAGCTCATTACATGGGCAATTAAGTGCTGGGT
R50728	AGTTGCTGATGGCTGAGGACCTGGGCTCAAGCTCGACTTCATCGGACTGAAAGCCCTCGAGACGGCATTGTTGTCCCTCCATCAGGTCT	AGTTGCTGATGGCTGAGGACCTGGGCTCAAGCTCGACTTCATCGGCCTGAAAGCCCTCGAGACGGCATTGTTGTCCCTCCATCAGGTCT
R50729	TGCCTGGCCTGCCACAAAGAGTCGCTAGAGCATGATGAGCCAAGTAAAGCCACCCCCCGGCCAAACCCCCCCTAACCCGGACACCGCTG	TGCCTGGCCTGCCACAAAGAGTCGCTAGAGCATGATGAGCCAAGTAAAGCCACCCCCCGGCCAAACCCCCCCTAACCCGGACAGCGCTG
R50730	GTATTGGCACGAATCAGATCTCCCTCAGACCTGTTCAATCGTCCATAATCTAAAGGATTTGTGTAGAAATGTAACGACTGACTAATGTA	GTATTGGCACGAATCAGATCTCCCTCAGACCTGTTCAATCGTCCATAATCTAAAGGATTTGTGTAGAAATGTAACGACTAACTAATGTA
R50731	GCCTAGCTCCACTCCTATTCCCCAGGCGCTCTCTTTTGACGACTTCTGTAACCGTAACCGTAATAGCCTTGGTTTCATGTTAACATTAG	GACTAGCTCCACTCCTATTCCCCAGGCGCTCTCTTTTGACGACTTCTGTAACCGTAACCGTAATAGCCTTGGTTTCATGTTAACATTAG
R50732	TGTGAGAGTGCTTTTGTGCTAAGCACAATGTACACCCTACCCAAAGGAGAAGTTGCTGTTTGAAAAACATTGAATAATTGACCTTCAAT	TGTGAGAGTGCTTTTGTGCTAAGCACAATGTACACCCTACCCAAAGGAGAAGTTGCTGTTTGGAAAACATTGAATAATTGACCTTCAAT
R50733	CCAGTGTGGCGGCAGGGTACTGGAGGGAGAGGAGAGAGAGAAACACGTTGGTGTGTATATGTTTTGGAGAGAGGTGGGAGGGGGAAGAG	CCAGTGTGGCGGCAGGGTACTGGAGGGAGAGGAGAGAGAGAAACACGTTGGTGTGTATATGTTTTGGAGAGAGGGGGGAGGGGGAAGAG
R50734	TGAAGAGCAGTATCTTGTTGCGGCTGCAACCACGGGCACACTTCACAATGCTCAACTTCCTGCTTTTGGTATGGAGGGCAGAGGCTGGC	TGAAGAGCAGTATCTTGTTGCGGCTGCAACCACGGGCACACTTCACAATGCTCAACTTCCTGCTTTTGGTATGGAGGGCAGAGTCTGGC
R50735	CTTAGTGGCGTCTGCCAGTAGCACAGTCAGTGTAGTCAGCTCAGCTCTCCCCTTTGAGACCGTGTCTGTGTCTCGATCTAGGTTGGGCA	CTTAGTGGCGTCTGCCAGTAGCACAGTCAGTGTAGTCAGCTCAGCTCTCCCCTTTGAGACTGTGTCTGTGTCTCGATCTAGGTTGGGCA
R50736	AGCACGTGCTACGGGTGGGTGTTGCTATGGTGACCATTGAGCTGAGATAAGGCGGGGCTTTACCAAGCAATGACTTATAGATGACCTGG	AGCACGTGCTACGGGTGGGTGTTGCTATGGTGACCATTGAGCTGAGATAAGGCGGGGCTTTAACAAGCAATGACTTATAGATGACCTGG
R50737	ATCAATACCTGGTAGTAATGGTATCAGAGATGACCTGCAGGACCCCAAGACTGACGGCATCATCCTGATCGGCGAGATCGGCGGCAACG	ATCAATACCTGGTAGTAATGGTATCAGAGATGACCTGCAGGACCCCAAGACTGACGGCATCATCCTGATCGGCGAGATCGGCGGCAACC
R50738	ACTGGTGAGCAATCCTTGTCCTGAGGGTCACCAGCCTGGTTGTTTTGTTGCTACTATTTTGTGAGAATTTTTGCTTGTTCTTGGAGGTT	ACTGGTGAGCAATCCTTGTCCTGAGGGTCACCAGCCTGGTTGTTTTGTTGCTACTATTTTGTGAGAATTTTTGCTTGTTGTTGGAGGTT
R50739	CTCATCCTAACATGACAATGCCACCAGCCATACTGCTAATTCTCTGCATGATTTCATCCAGACAGGAATGTCAGTGTTCTGCCATGGCA	CTCATCCTAACATGACAATGCCACCAGCCATACTGCTAATTCTCTGCATGATTTCCTCCAGACAGGAATGTCAGTGTTCTGCCATGGCA
R50740	CTGACTTCGGTTGCCAGTGGACGGTTTCCTCGGTTCCTCGGTGCAACGGTGCAGCTGGCTTCCGGGTTAAGTGTGCTGGTGTTAAGGGG	CTGACTTCGGTTGCCAGTGGACGGTTTCCTCGGTTCCTCGGTGCAACGGTGCAGCTGGCTTCCGGGTTAAGTGTGCTGGTGTTAAGGTG
R50741	TGGGGCTCAGTAAGGACCGGCTGCAGTGCGTCTCCTCCCAGGGACTCCCTCATCACATCACTGAGCCTATAGCGGTCCTGGGAGAGGAG	TGGGGCTCAGTAAGGACCGGCTGCAGTGCGTCTCCTCCCAGGGACTCCCTCATCACATCACTGAGCCTATAGCGGTCCTGGGAGAGGGG
R50742	CTTGTATGTGTCTTCTTGAATGTGTTTTAATGGCCTCCTGCTGCATCTATGTGTGTTGGGATCATGTGGAATCGGTGGTGTGTCTGTGG	CTTGTATGTGTCTTCTTGAATGTGTTTTAATGGCCTCCTGCTGCATCTATGTGTGTTGGGATCATGTGGAATCGGTGGTGTGTCTGTGA
R50743	CTCTAGTTGTCTTATCTTGATTATTGTCCAGTTGTGTGGTCGAGTGCTGCAAGGAAATACAAAGTTAAGCTGCAGCTGGCCCAGAACAG	CTCTAGTTGTCTTATCTTGATTATTGTCCAGTTGTGTGGTCGAGTGCTGCAAGGAAATACCAAGTTAAGCTGCAGCTGGCCCAGAACAG
R50744	AAAAGCTTGCATAGCCACGCACGCACGCACACACACACACACACACACACAATGGCTACCCATGCTCACCCATCTAGGAGAGCTCAATT	AAAAGCTTGCATAGCCACGCACGCACGCACACACACACACACACACACACAATGGCTACCCATGCTCACCCATCTAGGAGAGCTCAATG
R50745	ACTGCCTGGAGGTGATGCAAAAGGAGGGCCAGGCCTCCCTCAGCCCTCACGTGCTGCTGGGCTACCCGGAGAGCCTGGAGGAGCGGGAG	ACTGCCTGGAGGTGATGCAAAAGGAGGGCCAGGCCTCCCTCAGCCCTCACGTGCTGCTGGGCTACCCCGAGAGCCTGGAGGAGCGGGAG
R50746	GTGAGTAATAACACACACATTACTCGTGTGACTTTTAATTGGGAAACAATTTACATTCACATACACTGAGTTTACACTACATTAGGAAC	GTGAGTAATAACACACACATTACTCGTGTGACTTTTAATTTGGAAACAATTTACATTCACATACACTGAGTTTACACTACATTAGGAAC
R50747	AACCAATGGGATGCTCGGAGGGGAGGGGGGGGGGCTTCCTGCACATGCAGAAACGCCCAGATGCAGGAACGCCCCGAATTGCAGGGATA	AACCAATGGGATGCTCGGAGGGGAGGGGGGGGGGCTTCCTGCACATGCAGAAACGCCCAGATGCAGGAACGCCCCGAATTGCAGGGATT
R50748	TCTAAAGAAAGTATATATTTTACATTTCTTTTTTAAATTTTTATTAATATTACTGTGTTGTGTAATTCTCATGATATCCCTGAATCACA	TCTAAAGAAAGTATATATTTTACATTTCTTTTTTTAATTTTTATTAATATTACTGTGTTGTGTAATTCTCATGATATCCCTGAATCACA
R50749	TGTGATGTTCAGATGTACCGATCCTGTGCAGGTGTTGTTACAGGTAGTCTGCCACTGCGAGCGCTGTCTTGGGCGTCTCACATTACAGC	TGTGATGTTCAGATGTACCGATCCTGTGCAGGTGTTGTTACAGGTAGTCTGCCACTGCGAGCGCTGTCTTGGGCGTCTCACATTACAGA
R50750	ACATGTTGTACATTTCTACGCCTATGTATCTCAGAGAACTAATGGGATGTCCAGCGTGTACAAAGTAGGCTGACATGAGATGTCATTTG	ACATGTTGTACATTTCTACGGCTATGTATCTCAGAGAACTAATGGGATGTCCAGCGTGTACAAAGTAGGCTGACATGAGATGTCATTTG
R50751	ATTGAATTATGCTTCTCTCTCTCTCTGTTTACTATGGTGCTATCCTCAGATAATAGCATCATTTGCTTTCACTGAAAAGCCTTTTTGAA	GTTGAATTATGCTTCTCTCTCTCTCTGTTTACTATGGTGCTATCCTCAGATAATAGCATCATTTGCTTTCACTGAAAAGCCTTTTTGAA
R50752	AGACCGGGGTTCAATCCCTGTGAAGGGAGCACCCGTCTCACGATATCTCCTCTTCACCTATCTCCCACGGCTTCTCATCTGTGTGTCCC	AGACCGGGGTTCAATCCCTGTGAAGGGAGCACCCGTCTCACGATATCTCCTCTTCACCTATCTCCCACGGCTTCTCATCTGTGTGTCCA
R50753	TCTGGAGTAGAAAACAACGTTAAAACCATCAATGACCTGTTGTCTAGTTCAAATGAGGCAGGAGTGGACGTTCTCAAATTATTAATTCA	TCTGGAGTAGAAAACAACGTTAAAACCATCAATGACCTGTTGTCTAGTTCAAATGAGGCAGGAGTGGACTTTCTCAAATTATTAATTCA
R50754	GGCTGGTAGTGATGGCTGCTTTGCAAAAGGGTCGTTTTGGAAGGGGTCACCTACAGGAGAGGAGTTGAGATGAGGGATGAGGGGGAGAA	GGCTGGTAGTGATGGCTGCTTTGCAAAAGGGGCGTTTTGGAAGGGGTCACCTACAGGAGAGGAGTTGAGATGAGGGATGAGGGGGAGAA
R50755	TTCATACTGACATGACCCTCCAGCATGACAATGCCACCAGCCATACTGCTCGTTCTGTGTGTGATTTCCTGCACGACAGGAATGTCAGG	TTCATACTGACATGACCCTCCAGCATGACAATGCCACCAGCCATACTGCTCGTTCTGTGTGTGATTTCCTGCACGACAGGAATGTCAGT
R50756	AGGGAGTCACTGCTTTGATGTTTTCAGAGAACAACAGGATGTTGTTCAGGGTCACACCAAGGTCCTTTGTACTCTGGAAGGGGGACACC	AGTGAGTCACTGCTTTGATGTTTTCAGAGAACAACAGGATGTTGTTCAGGGTCACACCAAGGTCCTTTGTACTCTGGAAGGGGGACACC
R50757	AAGGGCACCACATGAGTGAAGAAGATGTCTTCCCTGTAACGCACAGCGTTGAGATTGCCTGCAATAACAACAAGCTTAGTCCGATGATG	AAGGGCACCACATGAGTGAAGAAGATGTCTTCCCTGTAACGCACAGCGTTGAGATTGCCTGCAATAACAACAAACTTAGTCCGATGATG
R50758	CTGACCTCGGTCATCAGGTGAACAGTGTTTTCTCCGACACATTGGTTGGCTGGCTTCCAGGTTAAGCGGGTGGGGGTTAAGAAGTGTGG	CTGACCTCGGTCATCAGGTGAACAGTGTTTTCTCCGACACATTGGTTGGCTGGCTTCCAGGTTAAGCGGGTGGGTGTTAAGAAGTGTGG
R50759	CTCATCCTGACATGACCCTCCAGCATAACAATGCAACTAGCCATACTGCTCGTTCTGTGCTTGATATCCTGTAAGACAGGAATATCAGT	CTCATCCTGACATGACCCTCCAGCATAACAATGCAACTAGCCATACTGCTCGTTCTGTGCTTGATATCCTGTAAGACAGGAATGTCAGT
R50760	AAGGGTACCACATGAGGGAGGAGGGGGTCTTCCCTGTAACGCACAGCGTTGAGATTTCCTGCAATGACAACAAGCTCAGTCTGATGACC	AAGGGTACCACATGAGGGAGGAGGGTGTCTTCCCTGTAACGCACAGCGTTGAGATTTCCTGCAATGACAACAAGCTCAGTCTGATGACC
R50761	AGAGAACGAGAGAGAGAGAGAGAGAGAGAGAAAGGGGGAGAGAGAGAAGGGGAAAGACTTTGAGAAACAGACCAGGGCGACTCGGCCCA	AGAGAACGAGAGAGAGAGAGAGAGAGAGAGAAAGGGGGAGAGAGAGAAGGGGAAAGACTTTGAGAAACAGACCAGGTCGACTCGGCCCA
R50762	GCCATGAAGTGGTCGTGGTCTCCCTCCAGACAGCCGTCCAGGTCTCTGCACCACATCAACTGACTGATGGTTAAAACCACCTGGTGGAC	GCCATGAAGTGGTCGTGGTCTCCCTCCAGACAGCCGTCCAGGTCTCTGCACCACATCAACTGACTGATGGTTAACACCACCTGGTGGAC
R50763	CCTGTAATGCTCCGGTCATGGTAAGTGGATCACAGAGAGCTGCAGGCCTGTAATGATCCGGTCATGGTAAGTGGATCACAGAGAGCTGA	CCTGTAATGCTCCGGTCATGGTAAGTGGATCACAGAGAGCTGCAGGCCTGTAATGATCCGGTCATGGTAAGTGGATCACAGAGAGCTGC
R50764	GTAAAAGTCTGGTGTTTGACCTGAACCACTTCAAAGTGAAAGAGGTAACGATACCATATGGATTTAGAAGACCTATGCTGGGTATGACC	GTAAAAGTCTGGTGTTTGACCTGAACCACTTCAAAGTGAAAGAGGTAACGATACCGTATGGATTTAGAAGACCTATGCTGGGTATGACC
R50765	TGCAGTGGCTAGCTCCTCCTCCTCTTCCCACTCCCTCCTCCTCCCCCTGCCTGTTTCTGGCTCGCTACTCTCATGGCTCCGCTGAACTT	TGCAGTGGCTAGCTCCTCCTCCTCTTCCCACTCCCTCCTCCTCCCCCTGCCTGTTTCTGGCTCGCTACTCTCATGGCTCAGCTGAACTT
R50766	GTGCGCGTGCGGTAGAAGCTGCAGTGGGCGCTGTGGGTGGGGCTAGGCAGCCCATTCATGAGACCACCCCGTGGGGTACGGGGCTTGTC	GTGCGCGTGCGGTAGAAGCTGCAGTGGGCGCTGTGGGTGGGGCTAGGCAGCCCATTCATGCGACCACCCCGTGGGGTACGGGGCTTGTC
R50767	GGAAACAAGATAATATACTGTCAGAAGTTACTGGTGCCCTGCAGGCTCATCCTGACATGACCCTCCAGCATGACAATGCCACCAGCCAT	GGAAACAAGATAATATACTGTCAGAAGTTACTGGTGCCCTGCAGGCTCATCCTGACATGACCCTCCAGCATGACAATGCCACCAGCCGT
R50768	AGCTTCTGAATCTTAGGGATTCGAGTGGAGCCACCGACCAGGACTATCTCCTGGACCTGAGCCTTGTCCATCTTAGCGTCTTTCAGGGC	AGCTTCTGAATCTTAGGGATTCGAGTGGAGCCACCGACCAGGACTATCTCGTGGACCTGAGCCTTGTCCATCTTAGCGTCTTTCAGGGC
R50769	TAGCCTAGTGGTTAGAGTCTAGTGGTTAGAGCGTTGGGCCAGTAACCAGCAGGTAGCCTAGTGGTTAGAGTCTAGTGGTCAGAGGGTTG	TAGCCTAGTGGTTAGAGTCTAGTGGTTAGAGCGTTGGGCCAGTAACCAGCAGGTAGCCTAGTGGTTAGAGTCTAGTGGTCAGAGTGTTG
R50770	CTGCCAGGGACAACCAGAGCAAGGCCCTGACCGAGAGGTGAGGGGAGAGGATTTATAGCTACTTGGCGGGGGGCAAAGTCATTGCAAAC	CTGCCAGGGACAACCAGAGCAAGGCCCTGACCGAGAGGTGAGGGGAGAGGATTTATAGCTACTTGGCGGGGTGCAAAGTCATTGCAAAC
R50771	CTGACTACACGGTGCTGCTTTCTCTCCACAGACCTCAGAAACCTTCGGTCATGTAGTTGTTGAAGAGGTGCTGCAATCTGTTCGAGGGG	CTGACTACACGGTGCTGCTTTCTCTCCACAGACCTCAGAAACCTTCGGTCATGTAGTTGTTGAAGAGGTGCTGCAATCTGTTCGAGGGT
R50772	TTCAGTACTCTAGTGTATTGTTCGTTGATAACCCGGTAGGAACAGGCTTCAGCTACACGGACTCAGACGAGGCCTTCGCTACTGATGTG	TTCAGTACTCTAGTGTATTGTTCGTTGATAACCCGGTAGGAACAGGCTTCAGCTACACGGACTCAGACGAGGCCTTCGCTACTGACGTG
R50773	GCGAAATACAGATGTCAGGGCTACAGGGCAGCATACCACCCTGGAGGACGGACTACAGATGTCAGGGCTACAGGGCAGCATACCACCCT	GCGAAATACAGATGTCAGGGCTACAGGGCAGCATACCACCCTGGAGGACGGAATACAGATGTCAGGGCTACAGGGCAGCATACCACCCT
R50774	GTCCCTGTTTACAGTTTTGATTTGAGCCATATGGAGCGACTGGCGTCTACACGAGTAAATCACCTCCTCGCCGTCCCGCTCTCCACAGC	GTCCCTGTTTACAGTTTTGATTTGAGCCATATGGAGCGACTGGCGTCTACACGAGTAAATCACCTCCTCGCCGTCCCGCTCTTCACAGC
R50775	TAAAAGGCTGTGATGACAGTCTGCAGGTAAAAGGCTGTGATGACAGTCTGCAGGTAAAAGGCTGTGATGACATGATGACAGTCTGCAGG	TAAAAGGCTGTGATGACAGTCTGCAGGTAAAAGGCTGTGATGACAGTCTGCAGATAAAAGGCTGTGATGACATGATGACAGTCTGCAGG
R50776	TGTGAAAACACACACACACACACACACACACACACAAACAGGGAGATGCACACACATACATGTACACACACATACATATACACACACAC	TGTGAAAACACACACACACACACACACACACACACAAACAGGGAGATGCACACACATACATATACACACACATACATATACACACACAC
R50777	GTGTGAAACCAGGGGGGGGTGGGTGTCACTACCTGACACCTCTCATCATAATCACCTGCATAAATTAAAAGGTACAGTGTGTTGCTAAA	GTGTGAAACCAGGGGGTGGTGGGTGTCACTACCTGACACCTCTCATCATAATCACCTGCATAAATTAAAAGGTACAGTGTGTTGCTAAA
R50778	GTTGGTCCTGTAGGGTTGGTCCTGTGGGGTTGGTCCTGCGGGGTTGGTCCTGCAGGCTCATCCTGACATGACCCTCCAGCATGACAATG	GTTGGTCCTGTAGGGTTGGTCCTGTGGGGTTGGTCCTGCGGGGTTGGTCCTGCAGGCTCATCCTGACATGACACTCCAGCATGACAATG
R50779	CTGACTCCGGTCATCAGTTGAACAGTGCTTCCCCCGACACATTGGAGCAGCTGGCTTCCGGGTTAAGCGGGCGGGTGTTGAGAAGCGCG	CTGACTCCGGTCATCAGTTGAACAGTGCTTCCCCCAACACATTGGAGCAGCTGGCTTCCGGGTTAAGCGGGCGGGTGTTGAGAAGCGCG
R50780	CTTATCTTGACATGACCCTTCAGCATGACAATGCCACCAACCATACTGCTCGTTTTGTGCGTGATTTCCTGCAAGACAGGAATGCCAGT	CATATCTTGACATGACCCTTCAGCATGACAATGCCACCAACCATACTGCTCGTTTTGTGCGTGATTTCCTGCAAGACAGGAATGCCAGT
R50781	GCGCCACTCCATTCCACTCTCAGACTTACCCAACCTCATTGGTAGTTCTCATTAGAGCACACCATAGCAAAACATTTTGGAACAGAAAA	GCGCCACTCCATTCCACTCTCAGACTTACCAAACCTCATTGGTAGTTCTCATTAGAGCACACCATAGCAAAACATTTTGGAACAGAAAA
R50782	AAGGGTACCACATGAGGGAGGAGGATGTCTTCCCTGTAACGCACAGCATTGAGATTGACTGCAATGACAACAAGCTCAGTCCGACGATG	AAGGGTACCACATGAGGGAGGAGGATGTCTTCCCTGTAACGCACAGCATTGAGATTGACTGCAATGACAACAAGCTCAGTCCGACGATC
R50783	TGCCTCTTCAGTAGCTGGTAAGATAACATACGATACGTTATTGTCAACTGCCACAGAGACCTTGACATTTCTGGTTTCTCCTCCCCCCC	TGCCTCTTCAGTAGCTGGTAAGATAACATACGATACGTTATTGTCAACTGCCACAGAGACCTTGACATTTCTGGTTTCTCCCCCCCCCC
R50784	CTGCCGTCTGTAAGGTGAGCTGAGGCCACGGTGCGACTGAAGGGACGTGACTGACTGGCATGTCAACCTATAACCCTAACCTTAACCCT	CTGCCGTCTGTAAGGGGAGCTGAGGCCACGGTGCGACTGAAGGGACGTGACTGACTGGCATGTCAACCTATAACCCTAACCTTAACCCT
R50785	CTCATGAGGGAGGAGGATGTCTTCCCTGTAACGCACAGCGTTGAGATTGCCTGCAATGACAACAAGCTCAGTCTGATGATGCTGTGACA	CTCATGAGGGAGGAGGATGTCTTCCCTGTAACGCACAGCGTTGAGATTGCCTGCAATGACAACAAGCTCAGTCCGATGATGCTGTGACA
R50786	ACTTGTTTGGTTGACTGTGTTTAAAAAAAAAATGCTGAGCATCTCTTTATCACAAAATAGACCTCTCCCTCTATCTTTACAACAATTTA	ACTTGTTTGGTTGACTGTGTTTAAAAAAAAAATGCTGAGCATCTCTTTATCACAAAATAGACCTCTCCCTCTATCTTTACAACAATTGA
R50787	GAGAAACTTTGTAGCTGGGCAGGGGAAAAAGAGGGAGGATCATCGGGGCTTGTTACATTAAAAGGGGGGTGAGATGAGGAAATGTTGGA	GAGAAACTTTGTAGCTGGGCAGGGGAAAAAGAGGGAGGATCATCGGGGCTTGTTACATTAAAAGGGGTGTGAGATGAGGAAATGTTGGA
R50788	CATGGAGAAGGGGGTGGGGTGAGGAGGTGGAGTGGGAGGGGCTTCTGAGGTGGGCCGGGCCTGTTCAGTCTGCTCCACCTGTTCCTTGA	CATGGAGAAGGGGGTGGGGTGAGGAGGTGGAGTGGGAGGGGCTTCTGAGGTGGGCCGGTCCTGTTCAGTCTGCTCCACCTGTTCCTTGA
R50789	AATGCGAAATTGACTGCCCCGATGAACTCGGGATGGCTGGGCAGAGATTCTGGTTCCTCTCAATCGCTAGTTAGGGTTGATTTCAGAAT	AATGCGAAATTGACTGCCCCGATGAACTCGGGATGGCTGGGCAGAGATTCTGGTTCCTCTCAATCGCTAGTTAGGGGTGATTTCAGAAT
R50790	AAGGGTACCACATGAGGGAGGAGAAAGTCTTCTCTGTAATGCACAGCTTTGAGATTGCCTGCAATGACAACAAGCTCAGTCCGATGATG	AAGGGTACCACATGAGGGAGGAGAAAGTCTTCTCTGTAATGCACAGCTTTGAGATTGCCTGCAGTGACAACAAGCTCAGTCCGATGATG
R50791	ACCATTCAAGGATTCCAAGCTTTAGTGGAGAGAGAGTGGCTGCAGGTAACACACACACACACACACACCCTGAGCCTGAACTTTCCCCC	ACCATTCAAGGATTCCAAGCTTTAGTGGAGAGAGAGTGGCTGCAGGTAACACACACACACACACACACCCTGAGCCTGAACTATCCCCC
R50792	CAGCACAGCTGGCCCATCGCCATGGGAACCATTTGTTGTCTCCTGGAGGCGAACCCCAGGCTGATAGGCGTGGTCTACCAGGAGATGGG	CAGCACAGCTGGCCCATCGCCATGGGAACCATTTGTTGTCTCCTGGAGGCGAACCCCAGGCTGATAGGCGTGGTCTACCAGGAGATGGT
R50793	CTAGAGCCAGCCCTGTCAGCTCTCAGCCTTTAATTGAGTTCTCACTGTTCTTTATTTTATTGTCAGCATTATACCCTCACGTTGTTATT	CTAGAGCCAGCCCTGTCAGCTCTCAGCCTTTAATTGAGTTCTCACTGTTCTTTATTTTATTGTCAGCATTATACCCTCACGTTGTTATC
R50794	ACTACTAACAGGGGGTCAGGGGTCAAATCCAGCTGAACAGCCAATTAAAGCCTCCATTAATGATTGGCTGGGGCAGGGCCATGGCTTGC	ACTACTAACAGGGGGTCAGGGGTCAAATCCAGCTGAACAGCCAATTAAAGCCTCCATTAATGATTGGCTGGGGCAGGGCCATGGCTTGG
R50795	TCAGAGCGATGAGGGCAGTTCATCTCTCAGAGCAGAGTTTACACAGGATCAGTGTTCAGGCTTCTATTCTATTTGTTTTCTGCTATGTG	TCAGAGCGATGAGGGCAGTTCATCTCTCAGAGCAGAGTTTACACAGGATCAATGTTCAGGCTTCTATTCTATTTGTTTTCTGCTATGTG
R50796	GGCGAGTCACTGCTTTGACGTTTGCAGAGGGTGTTGTCCAGGGTCACGCCAAGGTTCTTTGCATTCTGGGAGGGGGGGGGGGGGGGGGT	GGCGAGTCACTGCTTTGACGTTTGCAGAGGGTGTTGTCCAGGGTCACGCCAAGGTTCTTTGCATTCTGGGAGGGGGGGGGGGGGGGGGG
R50797	AACTTCATGATGCGAGGCACCGCATTCCCGTCGCCGTAGATCTTTGAGCTGGGGGGGGGGGGGTCACACGGGATGAAGAAGAGGGGAAT	AACTTCATGATGCGAGGCACCGCATTCCCGTCGCCGTAGATCTTTGAGCTGGGGGGGGGGTGGTCACACGGGATGAAGAAGAGGGGAAT
R50798	CGATGGGTTTAGAGATGAAGCTCTTTAAACTGAACACATTAACCGCTGCCTTTGAACTGCGTTACCCAGAGGACCCTGCAGCCTGAGGG	CGATGGGTTTAGAGATGAAGCTCTTTAAACTGAACACATTAACCGCTGCCTTTGAACTGCGTTACCCAGAGGACCCTGCAGCCTGAGGA
R50799	AAGGGTACCACATGAGGGAGGAGGATGTCTTCCCTGTAACGCACCAGTGTTGATATTGCCTGCAATGAAAACAAGCTCAGTCCGATGAT	AAGGGTACCACATGAGGGAGGAGGATGTCTTCCCTGTAACGCACCAGTGTTGAAATTGCCTGCAATGAAAACAAGCTCAGTCCGATGAT
R50800	AATCTAACCAATGACGCTGACATTGCTAGAGCCACGCTCTTACCAACTGAGCCACACAGGACTGCTGCTGCTGCTACTACTGCTGCTGC	AATCTAACCTATGACGCTGACATTGCTAGAGCCACGCTCTTACCAACTGAGCCACACAGGACTGCTGCTGCTGCTACTACTGCTGCTGC
R50801	ACAGTTGACTGAACTGAACAAGGATTGAACTACTATGACATAGCATTTATGCAGAGTAGAGAAAGGTCACGTTTACTCCACACCTAAAA	ACAGTTGACTGAACTGAACTAGGATTGAACTACTATGACATAGCATTTATGCAGAGTAGAGAAAGGTCACGTTTACTCCACACCTAAAA
R50802	TTGAGTTGAGTGTTAAAGATGTTCTGTACAGACAGTCAAATAGACTGTGGAGACGTCTCCTGTCTCTGGTATGTCACCAACAAAATTAA	TTGAGTTGAGTGTTAAAGATGTTCTGTACAGACAGTCAAATAGACTGTGGAGACGTCTCCTGTCTCTGGCATGTCACCAACAAAATTAA
R50803	ACCTCCAAAAACGCTGGTTGGCTGTAGAACGACGGAATCCCTCCAGGCCCGATTAATCCCATCCCAACTCCGACACCAGCGGTACCAAG	ACCTCCAAAAACGCTGGTTGGCTGTAGAACGACGGAATCCCTCCAGGCCCGATTAATCCCATCCCAACTCCGACACCAGCCGTACCAAG
R50804	AGCCATGCGTCTGTCTCTAAGCTAGAGGATGGAGGATGGTATAATTGTATTACCCAGATCAAAAGGTTACAGCATCATTAGTACTTTGT	AGCCATGCGTCTGTCTCTAAGCTAGAGGATGGAGGATGGGATAATTGTATTACCCAGATCAAAAGGTTACAGCATCATTAGTACTTTGT
R50805	ATGGACACACGCGCCTGGAGGGGGTGAGATCAGAGGGATGATCAGTTCAGGTGAAGGTGGTAATAGATACCTGCAGGATCTCGAAGGCT	ATGGACACACGCGCCTGGAGGGGGTGAGATCAGAGGGATGATCAGTTCAGGTGAAGGTGGTAATAGATACCTGCAGGATCTCAAAGGCT
R50806	TCACCGTAATGTGATGGGTGTGTGTAGTGTTGTCCTGACAGTGTGTTATCCCTGTTCTCCCTGCAGGGGGCGGCATGGCAGGAGGTGTA	TCACCGTAATGTGATGGGTGTGTGTAGTGTTGTCCTGACAGTGTGTTATCCCTGTTCTCCCTGCAGGGGGCGGCATGGCAGGAGGGGTA
R50807	TCATCTCTGATACCATTACTACCAGGTATTGATCCTACAGGTCATCTCTGATACCATTACTACCAGGTATTGATCCTGAGGTCATCTCT	TAATCTCTGATACCATTACTACCAGGTATTGATCCTACAGGTCATCTCTGATACCATTACTACCAGGTATTGATCCTGAGGTCATCTCT
R50808	AATTGTAAGAATCGTGAAGGATTGGTCCTGCAAAACCATTCCTGCAGGAAGGGTACCACATGAGGGAGAAGGATGTCTTCCCTGTAATG	AATTGTAAGAATCGTGAAGGATTGGTCCTGCAAAACCATTCCTGCAGGAAGGGTACCACATGAGGGAGGAGGATGTCTTCCCTGTAATG
R50809	ATCGTCTGAGACCAGCCACATGGACAGCTGATCAAACTGAGGAGTATTTCTGTCTGTAATAAAGCCCTTTTGTGGAGAAAAACTAATTC	ATCGTCTGAGACCAGCCACATGGACAGCTGATCAAACTGAGGAGGATTTCTGTCTGTAATAAAGCCCTTTTGTGGAGAAAAACTAATTC
R50810	CGGTGAAGGTAGGGCTAGAAGTGATGGCCATGTCATTTCAGTCGGAGATGCAAGGGAACCGGGTTATAACAATTAGTTTGGATGCTATA	CGGGGAAGGTAGGGCTAGAAGTGATGGCCATGTCATTTCAGTCGGAGATGCAAGGGAACCGGGTTATAACAATTAGTTTGGATGCTATA
R50811	CTCAATCAAGAGTAGCACACACAAACACACACTGTATTCCCACATCCCTTTCCCCTCTTCTCTTGAATTCATCAATCTGCATTATTTAT	CTCAATCAAGAGTAGCACACACAAACACACACTGTATTCCCACATCCCTTTCCCCTCTTCTCTTGAATTTATCAATCTGCATTATTTAT
R50812	AGCACCCCGTCATGGTCCGAAAAGAAGACAGGCAACAACCGCCCAGACAACCGACCCAAAGACCTAGATACAAAAATATAGTCGAGCCT	AGCACCCCGTCATGGTCCGAAAAGAAGACAGGCAACAGCCGCCCAGACAACCGACCCAAAGACCTAGATACAAAAATATAGTCGAGCCT
R50813	GTTCATTAAAGGCTCATCGGACAATACAATACAGAAGCAGGAAGCAGCTCTGAATGTCATAGCGAAGCAGTGTCATGATGACAGACGGC	GTTCATTAAAGGCTCATCGGACAATACAATACAGAAGCAGGAAGCAGCTCTGAATGTCATAGCGAAGCAGTGTCATGATGACAGACGGT
R50814	GTCAGGCCCTCCATCCAGCTCTTCTTGTGCAGGTTCAACAGCATCTGGGAGGTCAAGGATCATATGTTAATGTGGCACATGCAACCAAG	GTCAGGCCCTCCATCCAGCTCTTCTTGTGCAGGTTCAACAGCATCTGGGAGGTCAAGGATCATATGTTCATGTGGCACATGCAACCAAG
R50815	TGTGATGTTGGATGTACCGATCCTGTGCAGGTGTTGTTACATGAGGTCTGCCACTGACTTTTGGGGAAAAAAGGTGCTGATGCATTGAT	TGTGATGTCGGATGTACCGATCCTGTGCAGGTGTTGTTACATGAGGTCTGCCACTGACTTTTGGGGAAAAAAGGTGCTGATGCATTGAT
R50816	CCCCTGTGCCAGTGAACTGGCCAGAGAAGTGCAGGGTGAAGGCACTCAGGCCACAGTGAGGGTCCTCCTGGGGATCCCCAGAGCTCCAC	CCCCTGTGCCAGTGAACTGGCCAGAGAAGTGCAGGGTGAAGGCACTCAGGCCACAGTGAGGGTCCTCCTGGGGATCCCCAGAGCTCCAG
R50817	CTCATACTGAAATGACTCTCCAGCATGACAATGCCACCAGCCATACTGCTCGTTCTGTGCGTGATTTCCTGCAAGACAGGAATGTCAGC	CTCATACTGAAATTACTCTCCAGCATGACAATGCCACCAGCCATACTGCTCGTTCTGTGCGTGATTTCCTGCAAGACAGGAATGTCAGC
R50818	ATGAGTCTATGTGGGACAGGAAGCAGAGTTTAGGAGAGCAGAGAGGGAGTTCTGAAGCACTGATATCTGGAGGGAGTTGATTGATGGTT	ATGAGTCTATGTGGGACAGGAAGCAGAGTTTAGGAGAGCAGAGAGGGAGTTCTGAAGCACTGATATCTGGAGGTAGTTGATTGATGGTT
R50819	CTGCTGATGAGCTGGTTGCTGATGGGCTGGTTGCTGATGGGCTGGTTGCTGATGGGCTGGTTGCTGATGGGCTGGTTGCTGATGGGCTG	CTGCTGATGAGCTGGTTGCTGATGGGCTGGTTGCTGATGGGCTGGTTGCTGATGGGCTGGTTGCTGATGGGCTGGTTGCTGATGAGCTG
R50820	GAGAAACTTTGTAGCGGGGCAGGGGGAAAAGAGAGGAGCATCAGGGCAAGTCGCATTAGAAGGGGGGGGAGATGAGGAAATGTTGGACG	GAGAAACTTTGTAGCGGGGCAGGGGGAAAAGAGAGGAGCATCAGGGCAAGTCGCATTAGAAGGGGTGGGAGATGAGGAAATGTTGGACG
R50821	AAACTCAGCTCCTGAACAAAAAACACTATATCAGCACACACATTAATAATTTAGAGAGAAAGAGGTGTGTAAGGCAAACACCACTAGAT	AAACTCAGCTCCTGAACAAAAAACACTATATCAGCACACACATGAATAATTTAGAGAGAAAGAGGTGTGTAAGGCAAACACCACTAGAT
R50822	ATATACAGGAGGCTCATAGGGGGTTCAATTATGTGGTGCTGCAGGATTTGCAGGAGGCTCATAGGGGGTTCAATTATATGGTGCTGCAG	ATATACAGGAGGCTCATAGGGGGTTCAATTATGTGGTGCTGCAGGATTTGCAGGAGGCTCATAGGGGGTTCAATTATATGGTCCTGCAG
R50823	TCGCAACGTTTTTAGAACGTTCCCGTTGAAATAGGCCATGTAGAACAGACATGCTCCTCTGACATGAATCATAAGGATTCCCATTAGCT	TCGCAACGTTTTTAGAACGTTCCCGTTGAAATAGGCCATGTAGAACAGACATGCTCCTCTGACATGAATCATAAGGATTCACATTAGCT
R50824	GTGGTATGCTGTCCTGACATCTGTATTCCCCCCTTCAGGGTGGTATGCTGTCCTGTTGCCCTGACATCTGTATTCCCCCCTGCAGGAAG	GTGGTATGCTGTCCTGACATCTGTATTCCCCCCTTCAGGGTGGTATGCTGTCCTGTTGCCCTGACATCTGTATTCCCCCCTGCAGGAAT
R50825	TTGGGAGACTAGGGGAGGGTTGGTATCTGCAGGTTGGGAGACTAGGAGGAGGGTTGGTACCTGCAGGAAAGGTTCCACATGAGGGAGGA	TTGGGAGACTAGGGGAGGGTTGGTATCTGCAGGTTGGGAGACTAGGAGGAGGGTTGGTACCTGCAGGAAAGGTTCCACATGAGGGAGGG
R50826	GATGAACCCTATGTCATGTGCAGGCCCATGCTCCAGTCCTGCCACTCATATTGGACCTTTGCATTCTTACTGTGCTTGGTAGGGACGAC	GATGAACCCTATGTCATGTGCAGGCCCATGCTCCAGTCCTGCCACTCATATTGGACCTTTTCATTCTTACTGTGCTTGGTAGGGACGAC
R50827	ACTAAAACTCTAACATGCTACATACAGTACAGTGGCCTGCAGGAGGAGATGAGTGTGAGACAAGAGTGTGACACATTTACACATTCTGT	ACTAAAACTCTGACATGCTACATACAGTACAGTGGCCTGCAGGAGGAGATGAGTGTGAGACAAGAGTGTGACACATTTACACATTCTGT
R50828	TAGTCTAGTGGTTAGAGTCTAGTGGTTAGAGACTAGTGGTTAGTGTTGGGCCAGTAACCTGCAGGGAGCCAGGTTTTTCACTAAGTTGG	TAGCCTAGTGGTTAGAGTCTAGTGGTTAGAGACTAGTGGTTAGTGTTGGGCCAGTAACCTGCAGGGAGCCAGGTTTTTCACTAAGTTGG
R50829	TTCTCGTGAGAGCCAACTCGGCTGTAGGAAGGGCGTCGGCGATAGGGGGTCTGGTACATGGTGTTGCGCCCTCCCTCCTCCTCTTCTGA	TTCTCGTGAGAGCCAACTCGGCTGTAGGAAGGGCGTCGGCGATAGGGGGTCTGGTACATGGGGTTGCGCCCTCCCTCCTCCTCTTCTGA
R50830	TCATCCCCACCTACCCTCAGTCTACAAGGTCAAACAGAATTGTAGTATCAGTGAAAACTGACTGAAGATCAGTTAGGTTACAGAACACT	TCATCCCCACCTACCCTCAGTCTACAAGGTCAAACAGAATTGTAGTATCAGTGAAAACTGACTGAAGATCAGTTAGGTTACAGAACACA
R50831	GGCACGCACGTTCCTCCTGGCCATCTCCTCTGAGGCCTTCGCCGTCTCCCTCTTTGTCATCACATGGTACGGGGTTCGGCCAATGATAT	GGCACGCACGTTCCTCCTGGCCATCTCCTCTGAGGCCTTCGCCGTCTCCCTCTTTGTCATCACATGGTACGGGTTTCGGCCAATGATAT
R50832	TTATTTTTTTTAAAGACAACCCCACTGTGCAAACACACACGCACGCACACACACACACACTGCCGGAAAACTTTAGAAAGAAAACGTTA	TTATTTTTTTTAAAGACAACCCCACTGTGCAAACACCCACGCACGCACACACACACACACTGCCGGAAAACTTTAGAAAGAAAACGTTA
R50833	AAGAGTAGGATGTCTTCCCTGTAACGCACGTGTTGAGATTGCCTGCAATGACAAGCTCAGTCCGATGATGCTGTGAGACACCGCCCCAG	AAGAGTAGGATGTCTTCCCTGTAACGCACGTGTTGAGATTGCCTGCAATGACAAGCTCAGTCCGATGATGCTGTGAGACACCGCCCCAA
R50834	CCCCCTCATCATCCTGGTGCTGCTTGGTCATGTTAAAATATGTACACTTCTGTGGCTAGCAGGGAGAACTCCAGGCTGGGGAGGTACTG	CCCCCTCATCATCCTGGTGCTGCTTGGTCATGTTAAAATATGTACACTTCTGTGGCTAGCAGGGAGAACTCCAGGCTGGTGAGGTACTG
R50835	TGCAGTGTGTTTTTGGAGCCAGTATGTTCATGCCACTCACCCCTTCCCACACACACACACACACACTTGCCCATGCTGGCCTGTGTCAT	TGCAGTGTGTTTTTGGAGCCAGTATGTTCATGCCACTCACCCCTTCCCACACACACACACACACACTTGCCCATGCTGGCCTGTGTCAA
R50836	CACAGTGTTTCCATGGTTGAACACCCCCAGTCCTGCTTCAGGGATGCTTGATGTCCTGATCTCCAGGCCGGACGGGAGGGTGAGTCTGG	CACAGTGTTTCCATGGTTGAACACCCCCAGTCCTGCTTCAGGGATGCTTGATGTCCTGATCTCCAGGCCGGACGGGAGGGGGAGTCTGG
R50837	GCCCAGGGTATTGGAGAATGTGTTGTATGGTCTACAGAGCCCAGGGTATTGGAGAATGTGTTGTATGGTCTACAGAGCCCAGGGGATTG	GCCCAGGGTATTGGAGAATGTGTTGTATGGTCTACAGAGCCCAGGGTATTGGAGAATGTGTTGTATGGTCTACAGAGCCCAGGGTATTG
R50838	ATGGACAGACTTCGGTGGCCATCCCCATCATGATACTAGACGTAAGGCCACCACCAGGGCTGGGCTCAATGCCTTTTGAATTCAGTCAA	ATGGACAGACTTCGGTGGCCATCCCCATCATGATACTAGACGTAAGGCCACCACCAGGGCTGGGCTCAATGCCTTTTGAATTCAGTCAT
R50839	ACACACGCACTCCCTCTGTTTCTCTCTCTCCCTCTCCTCAGGGACCAAATTGTCAATAAACACCCCCCCCCCCCCCCCCCCCCCCCCCC	ACACACGCACTCCCTCTGTTTCTCTCTCTCCCTCTCCTCAGGGACCAAACTGTCAATAAACACCCCCCCCCCCCCCCCCCCCCCCCCCC
R50840	GCTCCACTCCTCTGCAACTGCAGGACTCCACTCCTCTACGCCTGCAGGCTAACAGCATGGCTATAGGACAACTTAACACATAGACCTAT	GCTCCACTCCTCTGTAACTGCAGGACTCCACTCCTCTACGCCTGCAGGCTAACAGCATGGCTATAGGACAACTTAACACATAGACCTAT
R50841	ATGTGGACGTTGTAAATGATGGCGCTGTGGTTGCTGCGCAGGGTAATGTTTTTGTTGTGAAACAGCTCGAGCTTAGTGCACATATTCAT	ATGTGGACGTTGTAAATGATGGCGCTGTGGTTGCTGCGCAGGGTATTGTTTTTGTTGTGAAACAGCTCGAGCTTAGTGCACATATTCAT
R50842	CGTTAGGTCATGATTTATTAGAAGAATGTGTTAGTTTATAACCTTTTTAAAGATTGGGGTTATTACTTGTGATTTGATATATGAACATA	CGTTAGGTCATGATTTATTAGAAGAATGTGTTAGTTTATAACCTTTTTAAAGATTGGGGTTATTACTTGTGATTTGATATATGAACATC
R50843	TAACACTAATACAGCTTAGTTGTACACATTTATGTTGGGTAAGTGGAACAAGGCAAAGAATGGTGGCTAGATTAAAAAGCCCTGAATGG	TAACACTAATACAGCTTATTTGTACACATTTATGTTGGGTAAGTGGAACAAGGCAAAGAATGGTGGCTAGATTAAAAAGCCCTGAATGG
R50844	AGTGTGTGTGTGTCCCTCATTCAGTGGCCAATGTTTAGAGGACAAAGGATGTGCTGCAGCTGCTCTAATTACAGTTTTTCTCAAGTGTC	AGTGTGTGTGTGTCCCTCATTCAGTGGCCAATGTTTAGAGGACAAAGGATGTGCTGCAGCTGCTCTAATTACAGTTTTTCTCAAGTGTG
R50845	GCCTCAACGTCATGTAGTTTGTCCTGTGTTAGGTGTGTTTGGCACGGTATGCTGCACCCACTGTGTGAGGACCTAACATGCATGGGGTT	GCCTCAGCGTCATGTAGTTTGTCCTGTGTTAGGTGTGTTTGGCACGGTATGCTGCACCCACTGTGTGAGGACCTAACATGCATGGGGTT
R50846	ACCTCGAAGGCTGAAGACATAAGAGGAAGCGGATAACGATTCTTAACTGTTATGTCATTCAGCCCTCGATAATCTATGCAGGGGCGCAG	ACCTCGAAGGATGAAGACATAAGAGGAAGCGGATAACGATTCTTAACTGTTATGTCATTCAGCCCTCGATAATCTATGCAGGGGCGCAG
R50847	TCATATGTCTCTCTTTGTCCGCATCCCAAATGGCACCCTATTTACACATATAACACTATGGGCCCTGGCCAAAAGTAGTGCACTATGCG	TCATATGTCTCTCTTTGTCCGCATCCCAAATGGCACCCTATTTACACATATAACACTATGGGCCCTGGCCAAAAGTAGTGCACTATGCA
R50848	GGGAGGGAGAGGTGAGAGTAGGGAGGGGAGAGAGAGAACTACAGGCCCTGCAGGATCTCGAAGGCTGAAGACATAAGAGGAAGCGGATA	GGGAGGGAGAGGTGAGAGTAGGGAGGGGAGAGCGAGAACTACAGGCCCTGCAGGATCTCGAAGGCTGAAGACATAAGAGGAAGCGGATA
R50849	TATGACCATCATAAAATGGACAACCTCACCACCCTCCCCCCCTCTGCAGGAGAGAAAAGGCGCTTTATAGCGGAACCACTGTAACCTGA	TATGACCATCATAAAATGGACAACCTCACCACCCTCTCCCCCTCTGCAGGAGAGAAAAGGCGCTTTATAGCGGAACCACTGTAACCTGA
R50850	GAGCCACTATTAGGAGACATGAGGAGCTGTACAGGACCTTCGGGAAGGGATCCGTTCCTTGACGGAGCGCCACGACCAAGGATTTAAGG	GAGCCACTATTAGGAGACATGAGGAGCTGTACAGGACCTTCGGGAAGGGCTCCGTTCCTTGACGGAGCGCCACGACCAAGGATTTAAGG
R50851	AAATCTGAATTATGTGGATTATAATCAATGGATATTTTTGTAGGGGTTGATGCATTTTCCGTTGGGGCAAATCAAGTTTAAGTGGAAAT	AAATCTGAATTATGTGGATTATAATTAATGGATATTTTTGTAGGGGTTGATGCATTTTCCGTTGGGGCAAATCAAGTTTAAGTGGAAAT
R50852	TTGTTGTCAGTGATGTGCAGTAGGCGCAGTGTGGGGCAGGGCACAGTAGAGGCTGACACGGTGGTGTACTCATTAAGGCACAGGAACAG	TTGTTGTCAGTGATGTGCAGTAGGCGCAGTGTGGGGCAAGGCACAGTAGAGGCTGACACGGTGGTGTACTCATTAAGGCACAGGAACAG
R50853	GTGAACAAGGCTTAAGTACAGGCGCCATTCTAAAGGCCACATCTTATTGCCTGTTCTTCATAGGACTATTGTGATACTGTGTCCTGAAA	GTGAACAAGGCTTAAGTACAGGCGCCATTCTAAAGGCCACATCTTATTGCCTGTTCTTCATAGGACTATTGTGATACTGTGTCCTGCAA
R50854	GATAAAGGTATACGCTTTTGGACAAAACCCTAGAAAGGTCTGTCCCTACTTTTCATCAACGTTTTGTACAAAAAAACGTGGGCAAAAAA	GATAAAGGTATACGCTTTTGGACAAAACCCTAGAAAGGTCTGTCCCTACTTTTCATCAACCTTTTGTACAAAAAAACGTGGGCAAAAAA
R50855	ACCCCCCAGAATCTACACATAGAGGACCCATGCCAAGAGGACCTACATACAGAATTCAACACCACCGGCCACATACACACCCCCACCCC	ACCCCCCAGAATCTACACATAGAGGACCCATGCCGAGAGGACCTACATACAGAATTCAACACCACCGGCCACATACACACCCCCACCCC
R50856	TTTAGGTTACACTCACCGAAGAGTGATGTGGAGATTTTTTCCACGGGGGGGGGAAAAGACAGTGAGCTCCACAGACGGCTTTGTTACTT	TTTAGGTTACACTCACCGAAGAGTGATGTGGAGATTTTTTCCACGGGGGGGTGAAAAGACAGTGAGCTCCACAGACGGCTTTGTTACTT
R50857	AATGATCAACCTTGGTATGACACTAAACTGAAGCCTTTCTCATGTCAACAAGGGGTCAGTGGCAGCATGACCGTATAGATAGTAATCCT	AATGATCAACCTTGGTATGACACTAAACTGAAGCCTTTCTCATGTCAACAAGGGGTCAGTGGCAGCATGACCGTATAGATAGTAATCCA
R50858	GAATTTTCTGTTGCCTTTAGTTTTGCATTGCCCGCGGGTGGGTGGAGAATTAACTTTGGGACTAATGTCAAACTCTGCTCACCCGCAGC	GAATTTTCTGTTGCCTTTCGTTTTGCATTGCCCGCGGGTGGGTGGAGAATTAACTTTGGGACTAATGTCAAACTCTGCTCACCCGCAGC
R50859	CCTTAACCTGCTTGGCCAGGTCGTCAGGTAGCAGTGCAATGTATTCCTCCGCCTGGGCCTTCTTCTCATTCTGCTGGACCCAGGTGATG	CCTTAACCTGCTTGGCCAGGTCGTCAGGTAGCAGTGCAATGTACTCCTCCGCCTGGGCCTTCTTCTCATTCTGCTGGACCCAGGTGATG
R50860	CAGTCACTGTGTCCAAGGTGCTAAAGGAGCTCCTTAAACTTGACCCCCCCAAAAAAACATCTGGGTCAGATGGTTTAGACCCTTTCTTT	CAGTCACTGTGTCCAAGGTGCTAAAGGAGCTCCTTAAACTTGACCCCCCCAAAAAAACATCTGGGTCAGATGGTTTAGACCCTTTCTTA
R50861	CCCCAGAGCACAGGACCGATCAGCCAGTCAGATCAGCCTATTTTATATCCCTGGCTATCTCAAGAGGCCAGAGCTCTGAGGGAGAGGGG	CCCCAGAGCACAGGACCGATCAGCCAGTCAGATCAGCCTATTTTATATCCCTGGCTATCTCAAGAGGCCAGAGCTCTGAGGGAGAGGTG
R50862	TGTAGTGGAGTGGAGCACGCAGGTGAAGAGGAGTGGAGCCCTGCAGGATCTCGAAGGCTGAAGACATAAGAGGAAGCGGATAACGATTC	TGTAGTGGAGTGGAGCACGCAGGTGTAGAGGAGTGGAGCCCTGCAGGATCTCGAAGGCTGAAGACATAAGAGGAAGCGGATAACGATTC
R50863	ACACCTACAGCACCCGAGAGACTTTTATCTCAAGGCCATCAGACTGTTAAATACCCATCACTAGCCGGCTTCCAGCCGGTTACACAACC	ACACCTACAGCACCCGAGAGACTTTTATCTCAAGGCCATCAGACTGTTAAATACCCATCACTAGCCGGCTTCCAGCCAGTTACACAACC
R50864	CAGTCACTAAGTCCGAGGTGCTAGAGGAGCTCCTGAAACTTGACCCCAAAAAACTGTCTGGGTCAGATGGTTTATACCCTTTTTTCTTT	CAGTCACTAAGTCCGAGGTGCTAGAGGAGCTCCTGAAACTTGACCCCAAAAAACTATCTGGGTCAGATGGTTTATACCCTTTTTTCTTT
R50865	CGTACGAGGCCCAGGTGTCGTCCCTGGCCCGGGGCATGTCCCGGCTGGAGGAGGAGCTGCAGGCGGCCCGGGGGGGGAAGACTGTCCTG	CGTACGAGGCCCAGGTGTCGTCCCTGGCCCGGGGCATGTCCCGGCTGGAGGAGGAGCTGCAGGCGGCCCGGGGGGAGAAGACTGTCCTG
R50866	GTTGAAATATGCTAGCTCCTTTGTTCACTGCTGGTTCAGATGGTGCAGGCTATCAGATAATAGCTTATGCTTTCGCCGAAAAGCATTTA	GTTGAAATATGCTAGCTCCTTTGTTCACTGCTGGTTCAGATGGTGCAGGCTATCAGATAATAGCTTATGCTTTCGCCGAAAAGCATTTT
R50867	GGGAGCCCAGCCTTGGCAGCCTCCGACCCAAATCCTGTTTGGCGCCTCTCGACAGCCGTCATCCCCCACTCCCAAACCCGAACAAAAGA	GGGAGCCCAGCCTTGGCAGCCTCCGACCCAAATCCTGTTTGGCGCCTCTCGACAGCCGTCATCCCCCACTCCCAAACCCGAACAAAAGG
R50868	GAGGCAGGCCCGGGAGCCAAGCAGACGCAGACACAACGAGAGCGACCACATCTCCCCCAGCCTGACCAATGGTAAGGCTTTTCCTCATC	GAGGCAGGCCCGGGAGCCAAGCAGACGCAGACACAACGAGAGCGACCACATCTCCCCCAGCCTGACCAATGGTAAGGCTTCTCCTCATC
R50869	CAGCATGCAAATTGCACACTCCCGCAAAAATTGAGACCTCTGTGGCATTGTGTTGTGTGACAAAACTGCACATTTTAGAGTTGCCTTTT	CAGCATGCAAATTGCACACTCCCTCAAAAATTGAGACCTCTGTGGCATTGTGTTGTGTGACAAAACTGCACATTTTAGAGTTGCCTTTT
R50870	CTCATCCTGACATGACCGTCCAGCATGACAATGCCACCGACCATACTGCTTGTGCTGTGCTTGATTTCCTGCAAGACAGGAATGTCAGT	CTCATCCTGACATGACCGTCCAGCATGACAATGCCACCGACCATACTGCTCGTGCTGTGCTTGATTTCCTGCAAGACAGGAATGTCAGT
R50871	AGCGGCATCTGTGTTTTTTGTCTAGTAGAAATCGAGTCAAGTGGCCAATGTAGAAATCGCTCTGTCATTTCCTAGTTGCAAAATTAGTT	AGCGGCATCTGTGTTTTTTGTCTAGTAGAAATCGAGTCAAGTGGCCAATGTAGAAATCGCTCTGTCATTTCCTAGTTGCAAAATTTGTT
R50872	GAGAAACTTTGTAGTGGGGCAGGGGAAAAAAAGAGGGAGGAGCATCGGGGATAGTCACATTAGAAGGGGAAAAGAGGGAGGAGCATCGG	GAGAAACTTTGTAGTGGGGCAGGGGGAAAAAAGAGGGAGGAGCATCGGGGATAGTCACATTAGAAGGGGAAAAGAGGGAGGAGCATCGG
R50873	CTCATCCTGACATGACCTTCCAACACGACAATGCCACCAGCCATGCTGCTCGTTCTGTGCGTGATTTCCTGCAAGACAGTAATGTTAGT	CTCATCCTGACATGACCCTCCAACACGACAATGCCACCAGCCATGCTGCTCGTTCTGTGCGTGATTTCCTGCAAGACAGTAATGTTAGT
R50874	TAGACTGGTTTCAATCTGAAGCTGCAGCTGCCACGGCTGAGTAGAGAAACATCTGCTCTTCAACATGTCTGTCCTGCAGCCAGTGGAGA	TAGACTGGTTTCAATCTGAAGCTGCAGCTGCCACGGCTGAGTAGAGAAACATCTGCTCTTCAACATGTCTGTCCTGCAGCCAGTGGAGC
R50875	CTCATCCTGACATTTCCCTTCAGCATGACAATGCCACCAGCCATACTGCTCGTTCTGTGCGTGATTTCCTGTAAGACAGGAATGTCAGT	CTCATCCTGACATTTCCCTTCAGCATGACAATGCCACCAGCCATACTGCTCGTTCTGTGCGTGATTTCCTGTAAGACAGGAATGTCAAT
R50876	GTTGAAATATTATTTCTCACTTTGTTTACTCTTGTGCTATCATCAGGTAATAGATTCTTATGCTTTCGCCGAAAAGCCTTTTTGAAATC	GTTGAAATATTATTTCTCACTTTGTTTACTCTTGTGCTATCATCATGTAATAGATTCTTATGCTTTCGCCGAAAAGCCTTTTTGAAATC
R50877	CTGATCCCCGGTCGTCAGTTGAACAGTGTTTCCTCCAACGCATTGGGGCGGCTGACTTCCAGGTTAAGCGGAAGGTTGTTAAGAAGCGG	CTGATCCCCGGTCGTCAGTTGAACAGTGTTTCCTCCAACGCATTGGGGCGGCTGACTTCCAGGTTAAGCGGAAGGTTGTTAAGAAGCGT
R50878	ACCAGAGGAATAATGATTTCCAACATTATTTTCACAAATAATGGAATGGATTTCAATCAGTGGACTGAAGTGTACAAACACTGTACAGC	ACCAGAGGAATAATGATTTCCAACATTATTTTCACAAATAATGGAATGGATTTCAATCAGTGGACTGAAGTGTACAAACACTGTACAGA
R50879	TATAGAACATCTGCATTCTGTTAGCAATGTGCTGCAGGTATAGAACATCTGCATTCTGCATTCTCATAGCAATGTGCTGCAGGTATAGA	TATAGAACATCTGCATTCTGATAGCAATGTGCTGCAGGTATAGAACATCTGCATTCTGCATTCTCATAGCAATGTGCTGCAGGTATAGA
R50880	CACATCCTGACATGACCCTCCAGCATGACAATGTCACTAGCCATACTGCTCGTTCTGTGCATGATTTCCTGCAAGACAGGAATGTCAGT	CACATCCTGACATGACCCTCCAGCATGACAATGCCACTAGCCATACTGCTCGTTCTGTGCATGATTTCCTGCAAGACAGGAATGTCAGT
R50881	ACCTGGTCGGCTAGCTCCAATATATTTCCCCCAGACTTGGCCAGTAGAATCAGTCTGCCATATCTGCCGGGGGGGTGCAGGTCGGAATA	ACCTGGTCGGCTAGCTCCAATATATTTCCCCCAGACTTGGCCAGTAGAATCAGTCTGCCATATCTGCCGGGGGTGTGCAGGTCGGAATA
R50882	AGGATCTGGAAAGGTATGTCGGAGAGGGTCAGGTTCAGTGGCAGGGCTGGGGAGACAATGAAAGTAGGCCAAAAATGTTGTGATAGGGG	AGGATCTGGAAAGGTATGTCGGAGAGGGTCAGGTTCAGTGGCAGGGCTGGGGGGACAATGAAAGTAGGCCAAAAATGTTGTGATAGGGG
R50883	ACCAGTCAGAGACACAGACAGACAGACAGACAGACAGACAGACAGACACCCAGTCAGAGACACAGACAGACAGAGACAGACAGACACCC	ACCAGTCAGAGACACAGACAGACAGACAGACAGACAGACAGACAGACACCCAGTCAGAGACACAGACAGACAGAGACAGACAGACACAC
R50884	TTCATGCTCTACAACATCCGTAGAGTACGACCCTACTCACACAGGAAGCGGCACAGGTCCTAATCCAGGCACTTGTCATATCCCGTCTA	TTCATGCTCTACAACATCCGTAGAGTACGACCCTACTCACACAGGAAGCGGCACAGGTCCTAATCCAGGCACTTGTCAAATCCCGTCTA
R50885	AAACACACACACCAGCTGGTCAGAGAGCCTGCAGGTGTAGTGGAGTGGAGCACGCAGGTGTAGAGGAGTGGAGCCCGTAGGTGTAGAGT	AAACACACACACCAGCTGGTCAGAGAGCCTGCAGGTGTAGTGGAGTGGAGCACGCAGGTGTAGAGGAGTGGAGCCCGTAGGTGTAGAGG
R50886	TTTAACATGATCAGCATGTCTCCATGGACCTCAGCAGGCTTGGAGGAGCAGTGTGTCTGCAGTTGAAGGCAGCTCATCCCCACACGGTG	TTTAACATGATCAGCATGTCTCCATGGACCTCAGCAGGCTTGGAGGAGCAGTGTGTCTGCAGTTGAAGGCAGCTCATCCCCACACTGTG
R50887	AAGGGTACCACATGAGGGAGGAGGATGTTTTCTGTGTAACGCACAGCGTTGAGATTACCTGCAATGACAACAAGCTCAGTCCGATGTTG	AAGGGTACCACATGAGGGAGGAGGATGTTTTCTGTGTAACGCACAGCGTTGAGATTACCTGCAATGACAACAAGCTCAGTCCGATGATG
R50888	AAGACCAGAGGGTCGTGTTCAGTTGGGTTCAAACCTGCACGTCACGGTTACCCAGGAGTTACTATGGTTACTGGTGCTTTAGATATTAG	AAGACCAGAGGGGCGTGTTCAGTTGGGTTCAAACCTGCACGTCACGGTTACCCAGGAGTTACTATGGTTACTGGTGCTTTAGATATTAG
R50889	AAGGGTACCACATGAGGGAGGAGAATGTCTTCCTTCTATCGCACAGCGTTGATTGCCTGCAATGACTCCGATTATGTTGTGACACACCC	AAGGGTACCACATGAGGGAGGAGAATGTCTTCCTTCTATCGCACAGCGTTGATTGCCTGCAATGACTCCGATTATGTTGTGACACACCT
R50890	AATAACGCATCATCATGCAGTTATAGTATATTAGTATGACTTGTGCAACCCACGTACAGTATCCTTCAAAAGTTTGCACACTTACTCAT	AATAACGCATCATCATGCAGTTATAGTATATTAGTATGACTTGTGCAACCCACGTACAGTATCCGTCAAAAGTTTGCACACTTACTCAT
R50891	TATAATTAGGCGGTTATAACGCAGCGTAAGACATGTCATACGCATGCACGAGTCCTTAATAACGTCTTCTCATAATGATTCTGACGAAA	TATAATGAGGCGGTTATAACGCAGCGTAAGACATGTCATACGCATGCACGAGTCCTTAATAACGTCTTCTCATAATGATTCTGACGAAA
R50892	GACCTCCAGGACAGGCTCCTGTAGTGACCTCCAGGACAGGCTCCTGTAGTGACCTCCAGGACAGGCTCCTGCAGTGACCTCCAGGACAG	GACCTCCAGGACAGGCTCCTGTAGTGACCTCCAGGACAGGCTCCTGTAGTGACCTCCAGGACAGGCTCCTGTAGTGACCTCCAGGACAG
R50893	CTTTCTCTGATCTAAGGATTTCAGGGCTTTATGTACCACCTGCACTGAGAATGGCAAAAAACTAAAAGTTTGACCAGCTTACACTGGTT	CTTTCTCTGATCTAAGGATTTCAGGGCTTTATGTACCACCTGCACTGAGAATGGCAAAAAACTAAAAGTTTGACCAGCTCACACTGGTT
R50894	TATGTGCTTGTGTCTGTGTCTGTGTCTGTGTGCACGTGCGTGTGTGTGCGTGCACGGGCCTGCAGGAAGGGTACCACATGAGGGAGGAG	TATGTGCTTGTGTCTGTGTCTGTGTCTGTGTGCACGTGCGTGTGTGTGCGTGCACGGGCCTGCAGGAAGGGTACCACATGAGGGTGGAG
R50895	GGAGAGAATACACAGGTAGAGTGGCTTGGATGTATGTGTGTGTACCATTTCTGATGTGGCGAATACTGCTGCAGATAAAGCTACAGTCC	GGAGAGAATACACAGGTAGAGTGGCTTGGGTGTATGTGTGTGTACCATTTCTGATGTGGCGAATACTGCTGCAGATAAAGCTACAGTCC
R50896	GAGAGGCTGGCCAGCAGAGAGTCTACCGTGCAGGACTGGGAAGGCCCCTCTACCTACCATGGCTAATCTAACCATCTCCGCTCTAACAT	GAGAGGCTGGCCAGCAGAGAGTCTACCGGGCAGGACTGGGAAGGCCCCTCTACCTACCATGGCTAATCTAACCATCTCCGCTCTAACAT
R50897	GTCAGTGGGGGGGGGGACTGCCTGTGGGTGTGACTCATAACTCACAAAAAAATGTACACAAGTGTACACAAATATTATAGAACTTTCTA	GTCAGTGGGGGGGGTGACTGCCTGTGGGTGTGACTCATAACTCACAAAAAAATGTACACAAGTGTACACAAATATTATAGAACTTTCTA
R50898	AAGGGTACCACATGAGGGAGGAGGATGTCTTCCCTGTAACACACAGCTTTGAGTTTGCCTGCAATGACAGCAAGCTCAGTCCAAGGATG	AAGGGTACCACATGAGGGAGGAGGATGTCTTCCCTGTAACACACAGCTTTGAGATTGCCTGCAATGACAGCAAGCTCAGTCCAAGGATG
R50899	CTACATGTTGTTTTCTACTGGTGGGCGTTAGTGGTCTGCATATCACAGGAAAAGGAACGACGGGGCCAAGTGTTGCTTGATTTGACTGA	CTACATGTGGTTTTCTACTGGTGGGCGTTAGTGGTCTGCATATCACAGGAAAAGGAACGACGGGGCCAAGTGTTGCTTGATTTGACTGA
R50900	GGCACCCCTGGACTTTCCCATCTCACAGTAACTCCCTGCATAGCCATATGGACACCTGGAATATAAAAGACAAAAAAAACAATGTTTCT	GGCACCCCTGGACTTTCCCATCTCACAGTAACTCCCTGCATAGCCATATGGACACCTGGAATATAAAATACAAAAAAAACAATGTTTCT
R50901	GTTCTTCAGGGTCTGATCTCTCCCTCAGTAGTAGGCCAACCTAGTCCAGCATTACCAGACAACCCACACCCTGCAGGTTATGCAGTGAT	GTTCTTCAGGGTCTGATCTCTCCTTCAGTAGTAGGCCAACCTAGTCCAGCATTACCAGACAACCCACACCCTGCAGGTTATGCAGTGAT
R50902	TGAGAGTCACTGCTTTGATGTTTGCAGAGAATGTCAGAGTGTTGTCCACAAGGTTCTTTGCACTCTGGGAGGTGGACACCGTGGAGTTG	TGAGAGTCACTGCTTTGATGTTTGCAGAGAATGTCAGAGTGTTGTCCACAAGGTTCTTTGCACTCTGGGAGGGGGACACCGTGGAGTTG
R50903	CTGAAATTGGCCCGCAGGCTAAATTTGGCCCGCGTGTGATTTTATTTGGCCCCCCATGTTCTGAGTAATTTTTTATTGCATTTTTTTTT	CTGAATTTGGCCCGCAGGCTAAATTTGGCCCGCGTGTGATTTTATTTGGCCCCCCATGTTCTGAGTAATTTTTTATTGCATTTTTTTTT
R50904	AAGGGTACCACATGAGGGAGGAGGATGTCTTCCCTGTAACGCACAGCATTGAGATTGCCTGCAATGACAAGAAGATCAGTCCAATGATG	AAGGGTACCACATGAGGGAGGAGGATGTCTTCCCTGTAACGCACAGCATTGAGATTGCCTGCAATGACAAGAAGATCAGTCCGATGATG
R50905	ATCGTCTGAGACCAGCCACCGAGACGGATGATGAAACTGTAGGTTTGCACAGCCAAATAATTTCTTCACAGTCAGAAACCATCGAAGAA	ATCGTCTGAGACCAGCCACCGAGACGGATGATGAAACTGTAGGTTTGCACAGCCAAATAATTTCTTCACAGTCAGAAACCATCGCAGAA
R50906	CTCATCCTGACATGATCCTCCAGCATGACAATGCCACCAGCCATACTGCTCGTTCTTTGTGTAATTTCCTGCAAGACAGGAATGTCATT	CTCATCCTGACATGACCCTCCAGCATGACAATGCCACCAGCCATACTGCTCGTTCTTTGTGTAATTTCCTGCAAGACAGGAATGTCATT
R50907	CCCACGCTACCTCCGGCCACTGCCACGTCTTGGCCATGCGCTCAAACCTCAGGTAGTTTTCAAAGTCTTCCCCCTGCTTGTATGAGGGC	CCCACGCTACCTCCGGCCACTGCCACGTCTTGGCCATGCGCTCAAACCTCAGGTAGTTTTCAAAGTCCTCCCCCTGCTTGTATGAGGGC
R50908	CTATATCCCCACCTGTAGAGGTATCTGAAGGCTATATCCCTAGCTGTAGAGGTACCTGCAGGAGACCAACAACAACATCACCACATCAG	CTATATCCCCACCTGTAGAGGTATCTGAAGGCTATATCCCTAGCTGTAGAGGTACCCGCAGGAGACCAACAACAACATCACCACATCAG
R50909	CTGACCAGTTGATTCAGCAGCTGAACTCTAAGGGAGAGACCAACTGAGGAGTGGGTTGCAGTCTGGGCTGGTCCAGTGAGAAACGGGGT	CTGACCAGTTGATTCAGCAGCTGAACTCTAAGGGAGAGACCAACTGAGGAGTGGGTTGCAGTCTGGGCCGGTCCAGTGAGAAACGGGGT
R50910	CTCATCCTGACATGACCCTCCAGCATGACAATGCCACCAGCCATACTGCCCGTTCTGTGTGGGATTTCCTGCAAAACAGGAATGTCAGG	CTCATCCTGACATGACCCTCCAGCATGACAATGCCACCAGCCATACTGCCCGTTCTGTGTGGGATTTCCTGCAAAACAGGAATGTCAGT
R50911	CCTTCCAGCCAAGTGTCCCAGGACCTGTGGTGGTTGTTCCCGTCCAGCCTGGCCAGCCCCAACCCCAACATCCCCCCTCCTCCCCCCGC	CCTTCCAGCCAAGTGTCCCAGGACCTGTGGTGGTTGTTCCCGTCCAGCCTGGCCAGCCCCAACCCCAACATCCCCCCTCCTCCCCCAGC
R50912	CGCCCGGCCCGCCTCAAGGAGTCGCTAGAGCACAATAAGCCAAGTAAAGCCCTAGCAGGTCAAACCCTCCCCTAACCCGGACGACGCTG	CGCCCGGCCCGCCTCAAGGAGTCGCTAGAGCACAATAAGCCAACTAAAGCCCTAGCAGGTCAAACCCTCCCCTAACCCGGACGACGCTG
R50913	ACAGTGAGGTACCGGAGGTCCCTCCCCCCCGCTGGACATCGAGGGGTCCCCGGCATACACGATCCGGGCCATTCTGGACTCAAGACGCC	ACAGTGAGGTACCGGAGGTCCCTCCCCCCCGCTGGACATCGAGGGGTCCCCGGCGTACACGATCCGGGCCATTCTGGACTCAAGACGCC
R50914	CGCACTGACCCTGGACGAGACACACACACACACACCGTTTAGATCATTTTCCATTGAGGAAGAGAGAAAGAGAAAGAGAGCGAGAGAGA	CGCACTGACCCTGGACGAGACACACACACACACACCGTTTAGATCATTTTCCATTGAGGAAGAGAGAAAGAGAAAGAGAGCGAGAGTGA
R50915	AGCGCGTGCTACGGGGGGGTGCTGCTATGGTGACCAGTGAGCTGAGATAAGGCGAGGCTCTACCTAGCAAAGACTTGTAGATGACCTGG	AGCGCGTGCTACGGGTGGGTGCTGCTATGGTGACCAGTGAGCTGAGATAAGGCGAGGCTCTACCTAGCAAAGACTTGTAGATGACCTGG
R50916	CGCCACAGATCGGCACCCCCATCTTATCATGGCAGGGCAGACAGTACAGCTCTCCCTTCAGCTCCCTGGCATCTGCTGTCAGCTCCTTC	CGCCACAGATCGGCACCCCCATCTTATCATGGCAGGGCAGACAGTACAGCTCTCCCTTCAGCTCCCTGGCATCTGCTGTCAGCTCCTTT
R50917	ACTGAACCACACGACTAGACAATAATCAAGATCAGACAAAACTAGAGCAGGTCTGGACCACACGACTAGACAATAATCAAGATTAGACA	ACTGAACCACACAACTAGACAATAATCAAGATCAGACAAAACTAGAGCAGGTCTGGACCACACGACTAGACAATAATCAAGATTAGACA
R50918	AGGAACTGCCCCTGCACTGCAGAGGAGAGACCATGACAGATGGCATAAGGAAAAATAGTCATGGCCATTACGAAATGCCCTTGCCTTTT	AGGAACTGCCCCTGCACTGCAGAGGAGGGACCATGACAGATGGCATAAGGAAAAATAGTCATGGCCATTACGAAATGCCCTTGCCTTTT
R50919	TAGCTAGTATCAGGGCAGTCTGAATACTTTAGACGGGGCAGCCAGTTGGGAGAACACACTGGTAGTAGCAACGCCACACTGGACCACGC	TAGCTAGTATCAGGGCAGTCTGAATACTTTAGACGGGGCAGCCAGTTGGGAGAACACACTGGTAGTAGCAACGCCACACTGGACCACGT
R50920	CAGCCATCAGGTACAGCCTGACACAGAGCAGCCCACATCCGTTGAGAGCCTCATGGAAGACCCCACTCTGGCTGGTCTGGTTGACAACA	CAGCCATCAGGTACAGCCTGACACAGAGCAGCCCACATCCGTTGAGAGCCTCATGGAAGACCCCACTCTGGCTGGTCTGGTTGACAACC
R50921	AGCATGTGGCCATGATGGACACAGAGAAGGGAAGCCATCTTTGTTGTGTTAAAATTTTACGAGAACAGGGTCGCAATATTACTTTGAAA	AGCATGTGGCCATGATGGACACAGAGAAGGGAAGCCATCTTTGTTGTGTTAAAATTTTACGAGAACAGGGTCGCAATATTATTTTGAAA
R50922	TAGTTAGAGGTACTGAATAAAATAACAGTTTAATAACGTTGCTGTTGAATAACAGCCCCCTGCAGGTGTGATGTTCGGATGTACCGATC	TAGTTAGAGGTACTGAATAAAATAACAGTTTAATAACGTTGCTGTTGAATAACAGCCCCCTGCAGGTGTGATGCTCGGATGTACCGATC
R50923	CTAATGTTCCTGTAGACTCAGTCAGACCAGCAGGCTAATGTTCCTATAGACTCAGTAAGGCCAGCAGGCTAATGTTCCTATAGACTCAG	CTAATGTTCCTATAGACTCAGTCAGACCAGCAGGCTAATGTTCCTATAGACTCAGTAAGGCCAGCAGGCTAATGTTCCTATAGACTCAG
R50924	TAAGACTGGCCCACAAGCAGCTGAAATACCTGCCTCCAGTTAAGACTGGCAGACTTATTCCTCTTAGCTACTAGTATGTGACAATAAAA	TAAGACTGGCCCACAAGCAGCTGAAATACCTGCCTCCAGGTAAGACTGGCAGACTTATTCCTCTTAGCTACTAGTATGTGACAATAAAA
R50925	TTGCTCAACCTTATTCATTGTTTCGTCATGTGTGCAGGTGGTGGAATTACGAGGGAATTAAGTCAGCGGCCGGAATACGGCGTATCTAT	TTGCTCAACCTTATTCATTGTTTTGTCATGTGTGCAGGTGGTGGAATTACGAGGGAATTAAGTCAGCGGCCGGAATACGGCGTATCTAT
R50926	ACTTGCTTTGTGGAGGGAGAAATCAGAGCATCTCTTTATTACGGACAGACCTCTCCCCATCTTCACAACCATTGAATCTATGTTTTTAC	ACTTGCTTTGTGGAGTGAGAAATCAGAGCATCTCTTTATTACGGACAGACCTCTCCCCATCTTCACAACCATTGAATCTATGTTTTTAC
R50927	CTGGCCGTGGGGGTGGTAGTGGCAGTGTAGTGGGGAGCAGAGATAGAGTGGGTTCCAGCTGGGTGATGTGTTCACACATGATGCAGCAG	CTGGCCGTGGGGGTGGTAGTGGCAGTGTAGTGGGGAGCAGAGATAGAGGGGGTTCCAGCTGGGTGATGTGTTCACACATGATGCAGCAG
R50928	ATCGTCTGAGACCAGCCACCTCACAACCGCAGACCACCTAAAACCACGCCAGCCCAGGACCTCCACATCCTTCACCTGCAGGCCGTCCG	ATCGTCTGAGACCAGCCACCTCACAACCGCAGACCACCTAAAACCACGCCAGCCCAGGACCCCCACATCCTTCACCTGCAGGCCGTCCG
R50929	AAGGGTACCACATGAGGCAGTAGGACGTCTTGCCTGTAACACACAGCGTTGAGATCGCCTGCAATGACAACAAGCTCAGTCCGATGATG	AAGGGTACCACATGAGGCAGGAGGACGTCTTGCCTGTAACACACAGCGTTGAGATCGCCTGCAATGACAACAAGCTCAGTCCGATGATG
R50930	CCCAAATGGGATGGCTACGAGTGTGACTGCCCTCTCGGCTACGATGGCCGGCACTGCCAGAAGGGGGAGAGACAGAAAATAAATTGTTC	CCCAAATGGGATGGCTACGAGTGTGACTGCCCTCTCGGCTACGATGGCCGGCACTGCCAGAAGGGTGAGAGACAGAAAATAAATTGTTC
R50931	TACCAACCCTCCCCCTAGTCTCCCAACCTGCAGATACCAACCCTCCTCCTAGTCTCCCAACCTGCAGATACCAACCCTCCTCCTAGTCT	TACCAACCCTCCCCCTAGTCTCCCAACCCGCAGATACCAACCCTCCTCCTAGTCTCCCAACCTGCAGATACCAACCCTCCTCCTAGTCT
R50932	TGCAAGCAAAAATCAAAGGCAGTGGTGTGTGTGTGTGTGCATGCCGAACCGTGTGTGTGTGTGTGTGTGTGTGTGTGTTAAACCCGCTC	TGCAAGCAAAAATCAAAGGCAGTGGTGTGTGTGTGTGTGCATGCCGAACCGTGTGTGTGTGTGTGTGTGTGTGTGTGTTACACCCGCTC
R50933	TATAGCACTTAACCTATAATACCTAATATCTCTGCTTCTATCACCTCAAAAGTACACTGAGAGTACAAAACATTAGGAACACCTTCCTA	TATAGCACTTAACCTATAATACCTAATATCTCTGCTTCTATCACCTCAAAAGTACACTGAGTGTACAAAACATTAGGAACACCTTCCTA
R50934	GCCAGGAAGACAGCAAGGTAGATAGAATTTATTACGCCCATTGGCCTCACTCACAAGAAAAAAAACATTCAATTTAGGTAGAATAGGTT	GCCAGGAAGACAGCAAAGTAGATAGAATTTATTACGCCCATTGGCCTCACTCACAAGAAAAAAAACATTCAATTTAGGTAGAATAGGTT
R50935	GATCTGGAACCCAATGTTCTCTCCTGCAGCGATCTGGGACCTCTGGGACCCAATGTTAACTCTCCTGCAGCGATCTGGAACCCAATGTA	GATCTGGAACCCAATGTTCTCTCCTGCAGCGATCTGGGACCTCTGGGACCCAATGTTAACTCTCCTGCAGCGATCTGGAACCCAATGTT
R50936	CAGCCAGGGAGGGGCAGGACAGTTAGCACACACACTCACACACCCACGCACATACACAGACACAAACACACACATGTACAGACAGACAG	CAGCCAGGGAGGGTCAGGACAGTTAGCACACACACTCACACACCCACGCACATACACAGACACAAACACACACATGTACAGACAGACAG
R50937	TAACCCAGAATTAACATTTTGTGTAATTTGGTCAGATTACATCGTCAATCCTCAAGAGATTAACCTGAAGGTAACCCAGAATGAACATT	TAACCCAGAATTAACATTTTGTGTAATTTGGTCAGATTACATCTTCAATCCTCAAGAGATTAACCTGAAGGTAACCCAGAATGAACATT
R50938	CAGAGGAGGGTAGTTAGTGATTGGAGCCACCTGGGCTCAAGGTATTTAAACTACTTCACTAACCACTCTTGTCTCGCTCTCTGCTCCTC	CAGAGGAGGGTAGTTAGTGATTGGAGCCACCTGGGCTCAAGGTATTTAAACTACTTCACTAACCACTCTTGTCTCTCTCTCTGCTCCTC
R50939	CTGAAGCATCAAACTGTTTGAAATATGTCCAGTACTATTATAACTGTGTTGTGGTGTTTGTCCTCCTGGAGGCTGAAGCATCAAACTGT	CTGAAGCATCAAACTGTTTGAAATATGTCCAGTACTATTATAACTGTGTTGTGGTGTTTGTCCTCCTGCAGGCTGAAGCATCAAACTGT
R50940	TAGCCTAGGGGTTAGAGGGTTAGGCCAGTAACCAGCAGGTAACCTAGTTACCTAGTGGTTAGAGCGTTGGACTAGTAACCAGCAGGTAA	TAGCCTAGGGGTTAGAGTGTTAGGCCAGTAACCAGCAGGTAACCTAGTTACCTAGTGGTTAGAGCGTTGGACTAGTAACCAGCAGGTAA
R50941	GTGGTATGCTGCCCTGACATCTGTATTACGCCCTGCAGGCAGCCTTCTCTTCTCTCAGTTCCCATCTGAGTCAGATGAGTTGTTAAGTA	GTGGTATGCTGCCCTGACATCTGTATTCCGCCCTGCAGGCAGCCTTCTCTTCTCTCAGTTCCCATCTGAGTCAGATGAGTTGTTAAGTA
R50942	TTCTCCTTCCATAGTGCCACCTCGTGATCATCTACAAAAAGAGGGAGGGGACAAGGAAGGACACCGATTATTATGATTTGAATTTGATT	TTCTCCTTCCATAGTGCCACCTCGTGATCATCTACAAAAAGAGGGAGGGGACAAGGAAGGACACCGATTATTATAATTTGAATTTGATT
R50943	AAGGGTACCACATGAGGGAGGAGGATGTCTACCTGTAACGCCCAGCGTTGAGATTGTCTGCAATGACAACAAGCTCAGTCAGATGATGC	AAGGGTACCACATGAGGGAGGAGGATGTCTACCTGTAACGCCCAGCGTTGAGATTGCCTGCAATGACAACAAGCTCAGTCAGATGATGC
R50944	CTGACTTCGGTCGTCATTTGAGCGGTGTTTCCTCCTACACATTGGTGCAGCTGGCTTCTGGGTTAAGCGAAGGGGGGGTAAGAGGCGCG	CTGACTTCGGTCGTCATTTGAGCGGTGTTTCCTCCTACACATTGGTGCAGCTGGCTTCTGGGTTAAGCGAAGGGGGGTTAAGAGGCGCG
R50945	TAGTTAGAGGTACTGAATAAAATAACAGCCCCCTGCAGGAGGCAAGCGAGGCTTACCTGGTCGGCCTGTTCGAGGACACCAACCTGTGC	TAGTTAGTGGTACTGAATAAAATAACAGCCCCCTGCAGGAGGCAAGCGAGGCTTACCTGGTCGGCCTGTTCGAGGACACCAACCTGTGC
R50946	AGGCCTTTTGCCTTTTGGTAGGCTGTCATTGTAAATAAGAATGTGTACTTAACTGACTTGCCTAGTTAAATAAAGGTTAAATAAAAATA	AGGCCTTTTGCCTTTTGGTAGGCTGTCATTGTAAATAAGAATTTGTACTTAACTGACTTGCCTAGTTAAATAAAGGTTAAATAAAAATA
R50947	GAGACAGTGTGGCAGAGCTGGTCCCAGTCTGCTGGGTCTGTCATGGAACTGAGACCTTCCAGAAGGTCCTGTAGTAGCTCCTCTTGCCT	GAGACAGCGTGGCAGAGCTGGTCCCAGTCTGCTGGGTCTGTCATGGAACTGAGACCTTCCAGAAGGTCCTGTAGTAGCTCCTCTTGCCT
R50948	AGGAGAAAAATGGATGTCAAATATTTTTGAAATTGGGGGATAGGAGGGACGCCATGTGCGACTGACGTGTTTTCCGTTTGCTCCCGTGG	AGGAGAAAAATGGATGTCAAATATTTTTGAAATTGGGGGATAGGAGGGACGCCATGTGCGACTGACGTGTTTTCCGTTTGCTCCTGTGG
R50949	AGGGACTGGTGCACTTCACAAAATAGATGACATGATGAGGACGGAACATTATGTGGATATATTGAAGCAACTTCTCAAGACATCAGTCA	AGGGACTGGTGCACTTCACAAAATAGATGACATGATGAGGACGGAACATTATATGGATATATTGAAGCAACTTCTCAAGACATCAGTCA
R50950	GTTGAAATATGCTTTTCTCTCTTTGTTTACGGAGGCGCCATCCTCAGATAATCGCAGAAAAGCCTTTTGTAAATCTGACATGTTGGCTG	GTTGAAATATGCTTTTCTCTCTTTGTTTACGGAGGCGCCATCCTCAGATAATCGCAGAAAAGCCTTTTGGAAATCTGACATGTTGGCTG
R50951	CGCCCGGGGCTCTGCAGTGCTTCACCCTGGCAGGCCTTCAGCACGGCGTTCATGGCCTCCAGCACACCCATCACCACCTGGCGCTCACG	CGCCCGGGGCTCTGCAGTGCTTCACCCTGGCAGGCCTTCAGCACGGCGTTCATGGCCTCCAGCACACCCATCACCACCTGGCGCTCACC
R50952	GTTGAAATATGTGTTCTCTCTTTCTTTACGGAGGTGCTACCCTCAGATAATAGCATTGTTTGCTTTCGCCTAAAAGCCTTTTTGAAATC	GTTGAAATATGTGTTCTCTCTTTGTTTACGGAGGTGCTACCCTCAGATAATAGCATTGTTTGCTTTCGCCTAAAAGCCTTTTTGAAATC
R50953	ACCTGCCTTGTTGATAGTGTTGTTAAGAAGGTAGAAACTAGGGCCTGCAGGCTAACTGCGGTCGTCAGTTGAACGGTGCAACTGGCTCC	ACCTGCCTTGTTGATAGTGTTGTTAAGAAGGTAGAAACTAGGGCCTGCAGGCTAACTGCGGTCGTCTGTTGAACGGTGCAACTGGCTCC
R50954	GTGGTGTCAGGAGAGTAGCATTCACAGAGCACATGGTAGACCTGCAGGGCCATCACTGCGGAACTCTGGAAGCGCAGGTCGGTCTTAAA	GTGGTGTCAGGAGAGTAGCATTCATAGAGCACATGGTAGACCTGCAGGGCCATCACTGCGGAACTCTGGAAGCGCAGGTCGGTCTTAAA
R50955	GATGAGGGCTGGGATTAAAAATAAAAATAAATTAAATAAAAATATAGGGCAAAACACATCACGACAAGAAAGACAACACAACACTACAG	GATGAGGGCTGGGATTAAAAATAAAAATAAATAAAATAAAAATATAGGGCAAAACACATCACGACAAGAAAGACAACACAACACTACAG
R50956	CAGGTGTTTGTCACCCTGTGTGCTGAGGGTGTCAGGTTCTTGTCCGGTTCTGGCATTTAGCTCGCCACAGACTAGTACATGTCCCTAGG	CAGGTGTTTGTCCCCCTGTGTGCTGAGGGTGTCAGGTTCTTGTCCGGTTCTGGCATTTAGCTCGCCACAGACTAGTACATGTCCCTAGG
R50957	GGACCAGCCACCACTGGCCTGAGGAGAGACACATGAAACGAGGGGTTAATGCGATAGTAAGGAGGAAGCTGTAACCTATAACACACCTT	GGACCAGCCACCACTGGCCTGAGGAGAGACACATGAAACGAGGGGTTAATGCGATAGTAAGGAGGAAGCTGTAACCTATAACACACCTC
R50958	AGTTCTCTGATATAAGGATTTCAGGGCTTTATGTACCTCCTGCACTGAGAATGGCCAAAAGCTAAAAGTTTGACCAGCTCTCACTGGTT	AATTCTCTGATATAAGGATTTCAGGGCTTTATGTACCTCCTGCACTGAGAATGGCCAAAAGCTAAAAGTTTGACCAGCTCTCACTGGTT
R50959	TGTCTCAGGGGGAGTTGGGATATGGTGACCCTGACCGTGACCCCACTCCCTGCAGGCTCTAGCTTTATTGAATCTTGACTACTGCCCAG	TGTCTCAGGGGGAGTTGGGATATGGTGACCCTGACCGTGACCCCACTCCCTGCAGGCTCTAGCTTTATTGAATCTTGACTATTGCCCAG
R50960	TGTTTATAGCAGAACTGGGGTATTTCCCCAAATACACACACAGACACACACACACACAGACACACACACACACACACACACACACACAC	TGTTTATAGCAGAACTGGGGTATTTCCCCAAATACACACACAGACACACACACACACACACACACACACACACACACACACACACACAC
R50961	CTGCTGTGGGTGGGTTCTATGTGCTAGTTAGTTAGTTAGTTAGTTAGTTAGTTAGTTAGTTAGTTAGTTAGTTCGACTGAGACCGAGAC	CTGCTTTGGGTGGGTTCTATGTGCTAGTTAGTTAGTTAGTTAGTTAGTTAGTTAGTTAGTTAGTTAGTTAGTTCGACTGAGACCGAGAC
R50962	ATACAGTTGTTGATATTGTTGTGTTGTGCTTCCACCCTGCAGGCTCATCCTGACATGACCCTGGATCCCGGATCTCAATCCCATTGAGC	ATACAGTTGTTGATATTGTTGTGTTGTGCTTCCACCCTGCAGGCTCATCCTGACATGACCCTCGATCCCGGATCTCAATCCCATTGAGC
R50963	AATTTGTAGTCTTGCTGAGGTCTTCTCTGTTTCTAATTAGCATTTTGAATTTTTGAGAGTAAATTAAGGGCAATATATTGGGAAAACTC	AATTTGTAGTCTTGCTGAGGTCTTCTCTGTTTCTAATTAGCATTTTGAATTTTTGAGAGTAAATTGAGGGCAATATATTGGGAAAACTC
R50964	ATCTGCTCCAGTCTGAATCATGACCCCCGGCTGACATCAGAGACACGAGCAGCACACACAGCCTGAGAGAGAGAGAGAGAGAGAGGGAG	ATCTGCTCCAGTCTGAATCATGACCCCCGGCTGACATCAGAGACACGAGCAGCACACACAGCCTGAGAGAGAGAGAGAGAGAGAGAGAG
R50965	TCATTTTAACTAGGACCAAGACAGTAGATTATAATCCTGTAGATCCCAGCCTGCCTTCCTCACTCTGCACTGGCTTCTTGATTTCAACA	TCATTTTAACTAGGACCAAGACAGTAGATTATAATCCTGTAGATCCCAGCCTGCCTTCCTCGCTCTGCACTGGCTTCTTGATTTCAACA
R50966	CTGCCCTACGCGCAGCAGCAGAGCCACCCCCCGCATCAGCCACCACGGCGGCCACCCCGAGCCACCCAGACATGCCCACCGAGACCCTG	CTGCCCTACGCGCAGCAGCAGAGCCACCCCCCGCGTCAGCCACCACGGCGGCCACCCCGAGCCACCCAGACATGCCCACCGAGACCCTG
R50967	GCGGAATATAGATGTCAGGGCTACAGGGCAGCATACCACCCTGCAGGGCAGAATACAGATGTCAGGGCTACAGGGCAGCATCCCACCCT	GCGGAATATAGATGTCAGGGCTACAGGGCAGCATACCACCGTGCAGGGCAGAATACAGATGTCAGGGCTACAGGGCAGCATCCCACCCT
R50968	GCCCCAGGGTAAACCCATCGTGGTATGGTTGTTATTGACTGGCAGGGCTGAAATGAGTCCATGTCCTTGATTGTTATACATTTTCCATT	GCCCCAGGGTAAACCCATCGTGGTATGGTTGTTATTGACTGGCAGGTCTGAAATGAGTCCATGTCCTTGATTGTTATACATTTTCCATT
R50969	TTCGCAAGCTCCCCCTTCAACCCCTCACACTGGGAGACAGACAGACAGACAGACAGACAGACAGACAGACAGACAGACAGACAGACAGC	TTCGCAAGCTCCCCCTTCAACCCCTCACACTGGGAGACAGACAGACAGACAGACAGACAGACAGACAGACAGACAGACAGACAGACAGA
R50970	AAGGGTACCACATGAGGGAGGAGGATGTCTTCCCACAGCGTTGAGATTGCATGCAATGACAACAAGCTCAGTCCGATGATCCTGTGACA	AAGGGTACCACATGAGGGAGGAGGATGTCTTCCCACAGCGTTGAGATTGCCTGCAATGACAACAAGCTCAGTCCGATGATCCTGTGACA
R50971	GCCCAGTTAACTCCTACACATGTAACTACAGGGCCCAGTTAACTCCTACACATGTAACTGCAGGGCCCAGTTAACTCCTACACATGTAA	GCCCAGTTAACTCCTACACATGTAACTACAGGGCCCAGTTAACTCCTACACATGTAACTACAGGGCCCAGTTAACTCCTACACATGTAA
R50972	TCCGTATCGGTATACATCAATCAGAAAAGAGCAATCCCCATTGAAACCACATGGAACATATTTGTTGCCACCCTAGGGTAAGGCATATT	TCCGTATCGGTATACATCAATCAGAAAAGAGCAATCCCCATTGAAACCACATGGAACATATTTGTTGACACCCTAGGGTAAGGCATATT
R50973	GAGAAACTTTGTAGCTGGGCAGGAGAAAAAAAAATAGGGAGGAGCATCGGGGCTAGTTGCACTGGAAATGTTGGACGGGCAAGGAGGCA	GAGAATCTTTGTAGCTGGGCAGGAGAAAAAAAAATAGGGAGGAGCATCGGGGCTAGTTGCACTGGAAATGTTGGACGGGCAAGGAGGCA
R50974	GCTCCACTCCTCTACACCTGCAGTTCTCCACTCTACACCTGCGGGTTCCACTCCTCTACGCCTGCAGTTCTCCACTCTACACCTGCAGC	GCTCCACTCCTCTACACCTGCAGTTCTCCACTCTACACCTGCGGGCTCCACTCCTCTACGCCTGCAGTTCTCCACTCTACACCTGCAGC
R50975	GTGGTATGCTGCCCTGTCATCTGTATTTCGCCCTGCAGGTGACAGCATTCCCTCCCCCATATGCCCCCCTAGGCACAACTATGACAACA	GTGGTATGCTGCCCTGACATCTGTATTTCGCCCTGCAGGTGACAGCATTCCCTCCCCCATATGCCCCCCTAGGCACAACTATGACAACA
R50976	TTGGGAGACTAGGGGGAGGGTTGGTATCTGCAGGTTGGGAGACTAGGGGAGGGGTGGTACCTGTTTAACAAACCTATTGTGTTAAGTTG	TTGGGAGACTAGGGGGAGGGTTGGTATCTGCAGGTTGGGAGACTAGGGGAGGGTTGGTACCTGTTTAACAAACCTATTGTGTTAAGTTG
R50977	CACTCCAGCAGGTATATCTCACAAGTCATCCCCAAAGCCAATTCCTCCTTTGGCCGCCTTTCATTCCAGTTCTCTGCTGCCAATGACTG	CACTCCAGCAGGTATATCTCACAAGTCATCCCCAAAGCCAATTCCCCCTTTGGCCGCCTTTCATTCCAGTTCTCTGCTGCCAATGACTG
R50978	GTGAGGGGCGGCATGGCCGTAATCAACCCCGAGACACGCCTGGCTAACTTGATGGGTCATGTGATCATCTGGCGAAGTGGTCTTTGGTT	GTGAGGGGCGGCATGGCCGTAATCAACCCCCAGACACGCCTGGCTAACTTGATGGGTCATGTGATCATCTGGCGAAGTGGTCTTTGGTT
R50979	CGCCCACACCTATTGGCTCAATTCTGGAAGGAACAGAGAAGCTGTTAAATATATATATATGTGTGTGTGTGTGTGTGTGTGTGTGTGTG	CGCCCACACCTATTGGCTCAATTCTGGAAGGAACAGAGAAGCTGTTAAATATATATATGTGTGTGTGTGTGTGTGTGTGTGTGTGTGTG
R50980	ACACATTCAGTATAGTGAAGAGACAGAATGGTTCTCTCCTGCAGGTTATGCAGTGATGGAGAAGCAGTGTGGCTTTACTACACTGCAGA	ACACATTCAGTATAGTGAAGAGACAGAATGGTTCTCTCCTGCAGGTTATGCAGTGATGGAGAAGCAGTTTGGCTTTACTACACTGCAGA
R50981	ACTTGACCATATGACTGGACAATAATCCAGATAAGATAAAACTAGAGCCTGCAGGCCTGGACTCAGGAGCGCTGGGCAGAGAAGGAGGT	ACTTGACCATATGACTGGACAATAATCCAGATAAGATAAAACTAGAGCCTGCAGGCCTGGACTCAGGAGCGCTGGGCAGAGAAGGAGGC
R50982	GTGGAGCTGAAATTAAATTCCTTGGATGAGTTCCTAGTGATCAAGGTACGACAACAACAACTCGAGCGTGTAACTGTGTAAGAGGTTGA	GTGGAGCTGAAATTAAATTCCTTGGATGAGTTCCTAGTGATCAAGGTACGACAACAACAACTCAAGCGTGTAACTGTGTAAGAGGTTGA
R50983	AAATAACGTGCAGATTTCATTTAACAATCATGCCATCATATTGACTACTGTGTAACAGCAGTTGACATTGATTCAACCTCAGAAATGGG	AAATAACGTGCAGATTTCATTTAACAATCATGCCATCATATTGACTACTGTGTAACAGCAGTTGACATTGATTCAACCTCAGAAATGGT
R50984	CACCCAGGGCCACGGCACACACAAACACAGAGGGAGGACCCGTGTGTGTGTGTGTGTGTTGGCGTCAAGGAGAGAGAGTCATGGATGTA	CACCCAGGGCCACGGCACACACAAACACAGAGGGAGGACCCGTGTGTGTGTGTGTGTGTTGGCGTCAAGGAGAGAGAGCCATGGATGTA
R50985	CTGTAGCCTAGCTCCAGACACCCCTTGTCCTCCGTCAGGCTCTAGCCCTGCTCCAGACACCCCCTTGTCCTCCGTCAGGCTCTAGCCCA	CTGTAGCCTAGCTCCAGACACCCCTTGTCCTCCGTCAGGCTCTAGCCCAGCTCCAGACACCCCCTTGTCCTCCGTCAGGCTCTAGCCCA
R50986	AAGGGTACCACATGAGGGAGGATAATGTATTCCCTGTAACACACAGCGTTGCGATTGCCTGCAATGACAAGCTTAGTCCGATGACGCTG	AAGGGTACCACATGAGGGAGGATAATGTATTCCCTGTAACACACAGCGTTGCGATTGCCTGCAATGACAAGCTCAGTCCGATGACGCTG
R50987	TCCCTGAAAATCTCATCTACAAAGGATTCGAAGACGGATTGAGCATTCATCAACCCGTACGGCTTGACGAGGTACTCATAGTGCCCAGA	TCCCTGAAAATCTCATCTACAAAGGATTCGAAGACGGATTGAGCATTCATCAACCCGTACGGCTTGACGAGGGACTCATAGTGCCCAGA
R50988	ACTACGACGTCAGCCAGGGCTCGTCTGGAGGACGACGTGAGGCCTACAACGACAGCTCAGACGACGAGGGAGGCCACCACGGCCCTGGG	ACTACGACGTCAGCCAGGGCTCGTCTGGAGGACGACGTGAGGCCTACAACGACAGCTCAGACGACGAGGGAGGCCACCACGGCCCTGGA
R50989	TTCTATATTCCTATATCCTGTAGGTTCTATATTCCTATATCCTGTAGGTTCTATATTCCTGTAGGTTCTATATTCCTCTATCCTGTAGG	TTCTATATTCCTATATCCTGTAGGTTCTATATTCCTATATCCTGTAGGTTCTATATTCCTGTAGGTTCTATATTCCTATATCCTGTAGG
R50990	GAGACCCGCCCAGGATCGGGCGGACAGAGCACAACATGTGACACTATTCTTATTTGCCAATAGACGGAGAGCACAGCTGGAGAATGGAG	GAGACCCGCCCAGGATCGGGCGGACAGAGCACAACATGTGACACTATTCTTATTTGCCAATAGACGGAGTGCACAGCTGGAGAATGGAG
R50991	TGCAGAAATAAAAATATAATTCATGCTTTACCTTTGACAAGCTTCTTTTGTTGGCACTCCAATATGTTCCATAAACATCACAAATGGTC	TGCAGAAATAAAAATATAATTCATGCCTTACCTTTGACAAGCTTCTTTTGTTGGCACTCCAATATGTTCCATAAACATCACAAATGGTC
R50992	GCCCTGAGCCATCTCCTGAGAGCCCATCGTGGCATGTTGGATAGGAAGGGCAGCAGCTGGTGACTGTGGTTGCAGCAGCTGGTGACTGG	GCCCTGAGCCATCTCCTGAGAGCCCATCGTGGCATGTTGGATAGGAAGGGCAGCAGCTGGTGACTGTGGTTGCAGCAGCTGGTGACTGT
R50993	TAGACTGCAGAAGATAAGACAGTGATATAGAACAACATGGGTAGGGCCTGCAGGGAGCCAGGTTTTTCACTAAGTTGGACCTTCGTAAC	TAGACTGCAGAAGATAAGACAGTGATATAGAACAACATGGGTAGGGCCTGCAGGGAGCCAGGTTTTTTACTAAGTTGGACCTTCGTAAC
R50994	AACCTGCCACCAGCCCTCCAGCCTTGCAGGAACCAGCCACCAAGCCCTCCAGCCCTGCAGGATCTCGAAGGCTGAAGACATAAGAGGAA	AACCTGCCACCAGCCCTCCAGCCTTGCAGGAACCAGCCACCAAGCCCTCCAGCCCTGCAGGATCTCGAAGGCTGAGGACATAAGAGGAA
R50995	CTAGCCAGGTAGCGCCGGGTAGAGAGAGACATCATCACCGTTAGAGCCCTGCAGGAAGGGTACCACATGAGGGAGGAGGATGTCTTCCC	CTAGCCAGGTAGCGCCGGGTAGAGAGAGACATCATCACCGTTAGAGCCCTGCAGGAAGGGTACCACATGAGGGAGGAAGATGTCTTCCC
R50996	AAAGCACCCCCACAACATGATGCTGCCACCCCTGTGCTTCACGTTTGCAATGGTGTTCTTCGGCTTGCAAGCGTTCCCCTTTTTCCTCC	AAAGCACCCCCACAACATGATGCTGCCACCCCTGTGCTTCACGTTTGCGATGGTGTTCTTCGGCTTGCAAGCGTTCCCCTTTTTCCTCC
R50997	AGTGGTACCAGACAGACAGCTACAACCTGTACCAGTCGGACCCGCAGGGTGTCTACTACTCCGTGGTGCTGGAGAACGTCCGCAGTGCC	AGTGGTACCAGACAGACAGCTACAACCTGTACCAGTCGGACCCGCAGGGGGTCTACTACTCCGTGGTGCTGGAGAACGTCCGCAGTGCC
R50998	ACAGATGCTTCTGTGTTAACGTTTATGACCCCCTGTTGACTGTGTGCAGTGTGTGTTGACTGTGTGCAGTGTGTGTTGACTGTGTGCAG	ACAGATGCTTCTGTGTTAACGTTTATGACCCCCTGTTGACTGTGTGCAGTGTGTGTTGACTGTGTGCAGTGTGTGTTGACTTTGTGCAG
R50999	TTCAGCGAGTCCCATGGCAGGACAGAACCGTCCTGGAGGACAGAGCATGCAGCCTGTCAAGCGGGCTATTCGCTCTCTGGGGTTGAATG	TTCAGCGAGTCCCATGGCAGGACAGAACCGTCCTGGAGGACAGAGCATGCAGCCTGTCAAGCGGTCTATTCGCTCTCTGGGGTTGAATG
R51000	CAAATGATCAAATCGCCCTTTAGTGGCCTCATGGATGGAATGTTATTAATCTTTTTCATCATTTCTAAATTAATCAACATAGAGAACAA	CAAATGATCAAATCGCCCTTTAGTGGCCTCATGGATGGAATGTTATTAATCTTTTTCATCATTTCTAAATTAATCAACATAAAGAACAA
R51001	TAGGGGTGTGTGTGTGTGTGTGTGTGTCTGTCTGTCTGTCTGTCTGTGAGTTAGAATACATTTAATGTGTACCGACCCAGAGTGTGTGT	TAGGGGTGTGTGTGTGTGTGTGTCTGTCTGTCTGTCTGTCTGTCTGTGAGTTAGAATACATTTAATGTGTACCGACCCAGAGTGTGTGT
R51002	TTTACCCTGGTCCCTACTGTTGGTCAGGACCCAGCCTGCAGGAATGTGAAATTGACTGGCCCGATGAACTCGGGATGGCTTTGCAGTGA	TTTACCCTGGTCCCTACTGTTGGTCAGGGCCCAGCCTGCAGGAATGTGAAATTGACTGGCCCGATGAACTCGGGATGGCTTTGCAGTGA
R51003	ATGCCTTGTCTGAGACTGTCTCTCTTCTCAAAATCATCATCACCACTCCGATGACAACCGCTGAGTCAGAGAGAAACTGTTCCACCCTT	ATGCCTTGTCTGAGACTGTCTCTCTTCTCAAAATCATCATCACCACTCTGATGACAACCGCTGAGTCAGAGAGAAACTGTTCCACCCTT
R51004	AAAGCACCCCCACAACATGATGCTGCCTCCCCCTTGCTTCACGGTTGGGATGGTGTTCTTCAGCTTGCAAGCCTCCCCCTTTACCTCCA	AAAGCACCCCCACAACATGATGCTGCCTCCCCCTTGCTTCACGGTTGGGATGGTGTTCTTCAGCTTGCAAGCCTCCCCCTTTTCCTCCA
R51005	AGAGCGAGGTGGGGCCCACCCACGTGGTTGAGAAGTTTAACGTGCTGCTGGAGCTGGAGCAGAGGCTGCGCTACACCTCCGACCCCCAC	AGAGCGAGGTGGGGCCCACCCACGTGGTTGAGAAGTTTAACGTGCTGCTGGAGCTGGAGCAGAGGCTGCGCTACACCTCCGACCCCCAG
R51006	GAGACATCCCCCCATAGAGGGTAGGAAACACAGGCTCACCCTGCAGGTAGACTGCAGAAGATAAGACAGTGGTATAGAACAACACTGGT	GAGACATCCCCCCATAGAGGGTAGGAAACACAGGCTCACCCTGCAGGTAGACTGCAGAAGATAAGACAGTGGTATAGAACAACACTGGG
R51007	GGCATGGACACTAATATTAGGGACCAATTCGTCAACACACACACAGAAATAAACACATCGTCGGTCAGAAACACAGATCTCTCACCTGA	GGCATGGACACTAATATTAGGGACCAATTCGTCAACACACACACAGAAATAAACACATCGTCGGTCAGACACACAGATCTCTCACCTGA
R51008	CCAACAGTTGCCCATCCCTGCCTTACACTGACACATACTGCATGCACACACACTCACTCACTACAACTGCAGTGGTAATTGTAGGGTCA	CCAACAGTTGCCCATCCCTGCCTTACACTGACACATACTGCATGCACACACACTCACTCACTACAGCTGCAGTGGTAATTGTAGGGTCA
R51009	CTCATCCTGACATGACCTTCCAGCATGACAATGTCACCAGCCATACTGCTCGATCTCAACGTGATTTCCTGCAAGACAGGAATTTCAGT	CTCATCCTGACATGACCTTCCAGCATGACAATGTCACCAGCCATACTGCTCGATCTCAACGTGATATCCTGCAAGACAGGAATTTCAGT
R51010	CTTGGGCGCTGTTTAAGGGCAAGTTTCGTGAGGGCATCGACAAACCTGACCCGCCAACGTGGAAGAAGCGCCTGCGGTGCGCACTCAAC	CTTGGGCGCTGTTTAAGGGCAAGTTTCGTGAGGGCATCGACAAACCTGACCCGCCAACGTGGAAGACGCGCCTGCGGTGCGCACTCAAC
R51011	CTAACTAGCCAGCTAAATAAACTCAGCAAAAAAAGAAATGTCCTCACACTGTCAACTGTGTTTATTTTCAGCAAACTTAATGTTCATAT	CTAACTAGCCAGCTAAATAAACTCAGCAAAAAAAGAAATGTCCTCACACTATCAACTGTGTTTATTTTCAGCAAACTTAATGTTCATAT
R51012	CTCTCCTTCACCGCAGCCAACGTGAGTAAAACATTTAAAGGTGTTAACCCTCGCAAGGCTGCCGGCCCAGACAGAATCCCTAGCCGCGC	CTCTCCTTCACCGCAGCCAACGTGAGTAAAACATTTAAAGGTGTTAACCCTCGCAAGGCTGCCGGCCCAGACAGAATCCCTAGCCGCGT
R51013	CTGTAGTTTTATCTTATCTTGATTATTGTTCAGTCGTTCTTCATTCAAAGACTGGACAGTCTTACTGACAGTTGTGGATGCTTTGTGTG	CTGTAGTTTTATCTTATCTTGATTATTGTTCAGTCGTTCTTCATTCAAAGACTGGACACTCTTACTGACAGTTGTGGATGCTTTGTGTG
R51014	GTTGAAATATGTTTTCTCTCTTTTGTTTAGGGAGGTGCAATCCTCAGATAATAGCATCGTTTGATTTCGCAGAAAAGCCTTTTTGAAAT	GTTGAAATATGTTTTCTCTATTTTGTTTAGGGAGGTGCAATCCTCAGATAATAGCATCGTTTGATTTCGCAGAAAAGCCTTTTTGAAAT
R51015	AACTGGAACCAGCACCTCTAAGATATTTTCCCGCTCTGGTACCTTTTATTTATTAATTGTTTCACTGTTCGCACTAAACATTTGAATAA	AACTGGAACCAGCACCTCTAAGATATTTTCCCGCTCTGGTACCTTTTATTTATTAATTGTTTCACTGTTCGCACTAAACATTCGAATAA
R51016	CTGACTTCGGTCGTCAGTTGAATGGTGTTTCCTCCGACACATTGGTGCAGCTGGTTTCTGGGTTAACCAGGCGGGTGTTAAGAAGCGCG	CTGACTTCGGTCGTCAGTTGAATGGTGTTTCCTCCGACACATTGGTGCAGCTGGTTTCTGGGTTAACCAGGCGGGGGTTAAGAAGCGCG
R51017	GACGGGGGATTAAAAATCAAAAATACAATAAAAATATAAGACAAAACACACATCACGACGAGAGACCCCACAACACTACATAAAGAGAG	GACGGGGGATTAAAAATCAAAAATACAATAAAAATATAGGACAAAACACACATCACGACGAGAGACCCCACAACACTACATAAAGAGAG
R51018	AAGGGTACCACACGAGGGAGGAGGATGTCTTCCCTGTAACGCACAGCGTTGAGATTGCGTGCAATGACAACAAGCTCAGTCCGATGATA	AAGGGTACCATACGAGGGAGGAGGATGTCTTCCCTGTAACGCACAGCGTTGAGATTGCGTGCAATGACAACAAGCTCAGTCCGATGATA
R51019	AGAGGGCGACTGAGGGGGGGTATAAACCCCCCTTTTACTGCTGCAGGGGCACATTCACAACTACTCCCTCTCCCCTCCAAACCAGCCCT	AGAGGGCGACTGAGGGGGGGTATAAACCCCCCTTTTACTGCTGCAGGGGCACATTCACAACTACTCCCTCTCCCCTCCCAACCAGCCCT
R51020	ACACACTGGAGGCAGCCAGCTTCCTCCAGATCCTACCTGTGCTCGACTTCTGCAAGGTCTTTCTCATATCTGGGGTAAGGAGCCTAACC	ACACACTGGAGGCAGCCAGCTTCCTCCAGATCCTACCTGTGCTCGACTTCTGCAAGGTCTTTCTCATATCTGGGGTAAGGAGCCTAACA
R51021	TGTAGTATATTATCCTGTATCCATAAAATACAACCACTGTGAATGTGGTGAGGATGAAAAAAGCATTGCGGACATTTATTTCTAACAAT	TGTAGTATATTATCCTGTATCCATAAAATACAACCACTGTGAATGTGTTGAGGATGAAAAAAGCATTGCGGACATTTATTTCTAACAAT
R51022	ACGCTTTCGTATGTCGGACAAATCATTGGGTCGAAACTACAGAACAGTACAAAAGAAGCGAACACACATAGTTAATGTTCTGGTAATTA	ACGCTTTCGTATGTCGGACGAATCATTGGGTCGAAACTACAGAACAGTACAAAAGAAGCGAACACACATAGTTAATGTTCTGGTAATTA
R51023	GATTGCACACCGAGGGTCCATTGAGGTGGCAAGCTGCAGATTGAAGTGGGTGAAGACAAAATTCACGGCACTCACCAGAGGTGCGCAAG	GATTGCACACCGAGGGTCCATTGAGGTGGCAAGCTTCAGATTGAAGTGGGTGAAGACAAAATTCACGGCACTCACCAGAGGTGCGCAAG
R51024	AACGTCCTGGAGAAATGGGTTCAGGTAGGAAGTGTCAGGGGTTAGAGGTCAGGCCTTAGGGTTCAGGAATTGAACTGACTTGGAGAGAT	AACGTCCTGGAGAAATGGGTTCAGGTAGGAAGTGTCAGGGGTTAGAGGTCAGGCCTTAGGGTTCAGGAATTGACCTGACTTGGAGAGAT
R51025	GTTTTGGTAGCTAATCGAACAAAGGAATAGGGACCGGGCAACAGCTGAGTTTAAGTCTTATTTGAGGTCAAAATCGTGGTTAGTAACTG	GTTTTGGTAGCTAATCGAACAAAGGAATAGGGACCGGGCAACAGCTGAGTTGAAGTCTTATTTGAGGTCAAAATCGTGGTTAGTAACTG
R51026	AGATAATCAACAGTTATGCTAAAGCTAGGAGAAATCATGGGTGGATCAAATTCGCCTTTCCAACTATACTGAACAAAAATATTATATAT	AGATAATCAACAGTTATGCTAAAGCTAGGAGAAATCATGGGTGGATCAAATTCGCCTTTCCAACTATACTGAACAAAAATATGATATAT
R51027	TTAAGGAGCCGAATGTGGCGGTCCTGGCCTGGCTTGGGTACACGTGCTCTGCGGTTGTGTGGCCGGTTGGACAAACTGCCAAATTCTCT	TTAAGGAGCCGAATGTGGCGGTCCTGGCCTGGCTTGGTTACACGTGCTCTGCGGTTGTGTGGCCGGTTGGACAAACTGCCAAATTCTCT
R51028	CTTTCTCTGATCTAAGGGCTTCAGGGCTTCATGTACCACCTGCACTGAGAATGGCAAAAAGCTACAAGTTTGACCAGATCTCACTGGTT	CTTTCTCTGATCTAAGGGTTTCAGGGCTTCATGTACCACCTGCACTGAGAATGGCAAAAAGCTACAAGTTTGACCAGATCTCACTGGTT
R51029	AGCGAGTCACTGCGGATGTTTGCAGAGAACGACAGGGTCACGATCAAGGTTCTTTACACTCTGAGAGGGGGACACAACGGAGTTGTCAA	AGCGAGTCACTGCGGATGTTTGCAGAGAACGACAGGGGCACGATCAAGGTTCTTTACACTCTGAGAGGGGGACACAACGGAGTTGTCAA
R51030	ACTTGCTTTTTGGAGTGTGGTGTCAAAAAAGCAGAGCATCTCTTTATTACAGACAGACCTCTCTCCATCATTACAACCATTGAATCTAC	ACTTGCTTTTTGGAGTGTGGTGTCAAAAAAGCAGAGCATCTCTTTATTACGGACAGACCTCTCTCCATCATTACAACCATTGAATCTAC
R51031	AAGGATACCACATGAGGGAGGAGGATGTCTTCTCTGTAACGCACAGTGTTGAGATTGCCTGCAATTACAACAAGCTCAGTCTGATGATG	AAGGATACCACATGAGGGAGGAGGATGTCTTCTCTGTAACGCACAGTGTTGAGATTGCCTGCAATTACAACAAGCTCAGTCCGATGATG
R51032	TCTCCACTCCTCTACTCCTCTACACCTGCGTGCTCCACTCCACTACACCTGCGGGCTCCACTCCTCTACACCTGCAGGCTCATAAGCAT	TCTCCACTCCTCTACTCCTCTACACATGCGTGCTCCACTCCACTACACCTGCGGGCTCCACTCCTCTACACCTGCAGGCTCATAAGCAT
R51033	GAGATGTTGTCCAGACCTCAGCCAGGTGGCTGCAGGGACATGTTGTCCAGACCTCAGCCAGGTGGCTCCAGGGACATGTTGTCCAGACC	GAGATGTTGTCCAGACCTCAGCCAGGTGGCTGCAGGGACATGTTGTCCAGACCTCAGCCAGGTGGCTGCAGGGACATGTTGTCCAGACC
R51034	GGGGTCGTAACAGCAGTGTGACACATTGTACTGTAACTTCCCCTGCTACTCGCTGGGTGAACCATGTACCTGCAGGCTCATCCTGACAT	GGGGTCGTAACAGCAGTGTGACACATTGTACTGTAACTTCCCCTGCTATTCGCTGGGTGAACCATGTACCTGCAGGCTCATCCTGACAT
R51035	GTACGGGATAGAGGGGACGGGGTAGAGGGGACGGGGCAGAGGGGACGGGGCAGAGGGGACGGGGTAGAGGCTTTAGCTGCAGGGGACGG	GTACGGGATAGAGGGGACGGGGTAGAGGGGACGGGGCAGAGGGGACGGGGCAGAGGGGACGGGATAGAGGCTTTAGCTGCAGGGGACGG
R51036	ACAAGATGGTTGCTTCCACCAATGCGTCAAAACAAATGTGGTGGGTCATCTTCTGTACCTGGTTTGAGAGACATGTGTGCAAAAGGTTT	ACAAGATGGTTGCTTCCACCAATGCGTCAAAACAAATGTGGTGGGTCATCTTCTGTACCTGGTTTGAGAGACATGTGTGCAAAAGGGTT
R51037	CAGATGTTCAGGCCCTCAAAGAGAAGATCCACGAGCTGATGAACAAGGAGGACCAGCTCTCCCAGCTGCAGGTAGACTACTCCCTCCTC	CAGATGTTCAGGCCCTCAAAGAGAAGATCCACGAGCTGATGAACAAGGAGGACCAGCTCTCCCAGCTGCAGGGAGACTACTCCCTCCTC
R51038	TGAAGAAGCTGGATATGGAGGTCTTTGACTGGCGTGATAACACATGGTCTTTGGTTGTAAGGCCAGTTGAATGTATTGCAAAATAATCT	TGAAGAAGCTGGATATGGAGGTCTTTGACTGGCGTGATTACACATGGTCTTTGGTTGTAAGGCCAGTTGAATGTATTGCAAAATAATCT
R51039	GCTCTAACGCTGATGATGTCTCTCTCTCTACCCAGCGCTACCTGGCTAGCCTGCAGGCTCATCCTGACATGACCCTCCAGCATGACAAT	GCTCTAACGCTGATGATGTCTCTCTCTCTACCCAGCGCTACCTGGCTAACCTGCAGGCTCATCCTGACATGACCCTCCAGCATGACAAT
R51040	TATTGAGGGAATTCTCCCAGACAGCACTCTGATCTGATTGAAGACTCATCAGGATACTGTCTGTAGAGATGAACCAGAATGAGTCTATT	TATTGAGGGAATTCTCCCAGACAGCACTCTGATCTGATTGAAAACTCATCAGGATACTGTCTGTAGAGATGAACCAGAATGAGTCTATT
R51041	GAGTGTAGTGGATATAGCAGGGAGTGTAGGGTGTGTAGTGGACATGACAGGGAGTGCAGGGAGTGTAGCGGATAAGGCAGGGAGTGCAG	GAGTGTAGTGGATATAGCAGGGAGTGTAGGGTGTGTAGTGGACATGACAGGGAGTGCAGGGAGTGTAGCGGATAAGGCAGGGAGGGCAG
R51042	GAGGAGGGGAGGGACCTGGCAGAGTGGGGTGCCAGGGAAATAACCTCTCCCTCAACGTCAACAAAAACAAAGGAGCTGATCGTGGACTA	GAGGAGGTGAGGGACCTGGCAGAGTGGGGTGCCAGGGAAATAACCTCTCCCTCAACGTCAACAAAAACAAAGGAGCTGATCGTGGACTA
R51043	CCCGGGGGCTCCACTCCTGGCCCATGATAAATGACCCGGGACAGAGGGGTGTGGGCAGGGCCAGGGGGGAGGACGGAGGGGGGAGGAGG	CCCGGGGGCTCCACTCCTGGCCCATGATAAATGACCCGGGACAGAGGGGTGTGGGCAGGGCCAGGGGGGAGGACGGAGGGGTGAGGAGG
R51044	TAATAGGGCACAGGTGGGGGCCCTGGATGTAGTCCCCTGCATCTCAATGACAAGAGCTAATCCATGGGGATTTATCTAAATGTAAATCA	TAATAGGGCACAGGTGGGGGCCCTGGATGTAGTCCCCTGCATCTCAATGACAAGAGCGAATCCATGGGGATTTATCTAAATGTAAATCA
R51045	GCAGAGAGTACAGGGTAGGTTAGCCTTAAATTTGCTCATTCCATCAAATGTAGAGGAACATAAATCATAGTTCAGTCTAAAAGTGTTAA	GCAGAGAGTACAGGGTAGGTTAGCCTTAAATTTGCTCATTCCATCAAATGTAGAGGAACATAAATCATAGTTAAGTCTAAAAGTGTTAA
R51046	CTCTCCTTCACTGCAGCCAACGTGAGTTAAACATTTAAACGTGTTAACCCTCGCAAGGCTGCAGGTCCAGATGGCATCCCCAGCCACGA	CTCTCCTTCACTGCAGCCAACGTGAGTTAAACATTTAAACGTGTTAACCCTCGCAAGGCTGCAGGTCCAGATGGCATCCCCAGCCACGT
R51047	TGTGTGTGTGTGTGTGTATGTGTGTGTGTGTAAATACTGTCTCCTCCAGGCCCAGTCAAAAGGCTCTTCACTGTACACACAAGCCAGAG	TGTGTGTGTGTGTGTGTATGTGTGTGTGTGTAAATACTGTCTCCTCCAGGCCCAGTCAAAAGGCTCTTCACTGTACACACAAGCCAGAA
R51048	ATCGTCTGAGACCAGCCGCCCTGGACAAGTGATGAAACTGCAGGATTGTCTGAGACCAGCCGCTCTGGACAGGTGATGAAACTGCAGGA	ATCGTCTGAGACCAGCCGCCCTGGACAGGTGATGAAACTGCAGGATTGTCTGAGACCAGCCGCTCTGGACAGGTGATGAAACTGCAGGA
R51049	TGAAGAAACCGGATGTGGAGGTCCTGGGCTGTCATGGTTACACATAGTCTGTGGTTTTGAGGCCGGATTACATACTGCAAATTTCTCTA	TGAAGAAACCGGATGTGGAGGTCCTGGGCTGTCATGGTTACACATAGTCTGTGGTTTTGAGGCCGGATGACATACTGCAAATTTCTCTA
R51050	GGGGTGGAGACAATCACAAAGACAGGAGCATGGGGGTAAAACGCTGGTAGGCTCGACGAAACAAGACGAACTGGCAACAGACAAACAGA	GGGGTGGAGACAATCACAAAGACAGGAGCATGGGGGTAAAACGCTGGTAGGCTCGACGAAACAAGACAAACTGGCAACAGACAAACAGA
R51051	ATGTGTGTGTGTATTGTTCTGTGAAGTGTGGGTCTTGCAGATGGCTGTCCCCTGGGAGGACTAGACAAAGGCAGACAGGCGAGAGAATC	ATGTGTGTGTGTATTGTTCTGTGAAGTGTGGGTCTTGCAGATGGCTGTCCCCTGGGAGGACTAGACAAAGGCAGACAGGCGAGGGAATC
R51052	TTAAAATCACAAGCTTTTACATAGTTAGGGGATACTTAAGCAATAAGGCTCTAGGGGGTGTGGTATATGGCCAATGGTGGTATATGGCC	TTAAAATCACAAGCTTTTACATAGTTAGGGGATACTTAAGCAATAAGGCTCTAGGGGGTGTGGTATATGGCCAGTGGTGGTATATGGCC
R51053	GAGCCACCATTAGGAGACATGAGGAGTTGGTTCAGGGGCTTTTGGAAGGGCTCAGGTCCTTGACGGAACGCCACGACCGTGGGTTAAAG	GAGCCACCATTAGGAGACATGAGGAGTTGGTTCAGGGTCTTTTGGAAGGGCTCAGGTCCTTGACGGAACGCCACGACCGTGGGTTAAAG
R51054	CGCCCGCCATCCACTGCACACTTGGCCAGGTGTTGGTGCACCAGATCCAGGGCGTGGCAGAGAGGAGGAGTAGTTGCCAATGAATGTTT	CGCCCGCCATCCACTGCACACTTGGCCAGGTGTTGGTGCACCAGATCCAGGGCGTGGCAGAGAGGAGGAGTAGTTGCCAATAAATGTTT
R51055	TCCTGCTCCAGCTGCAGCCTCTGGGCCTCCAGACGTTGGAGGTCCTGCGGGGTGCGTCGCCGTGGCGACAAGAACTGCAGCTCCTTGAG	TCCTGCTCCAGCTGCAGCCTCTGGGCCTCCAGACGTTGGAGGTCCTGCGGGGTGCGTCGCCGTGGCGACACGAACTGCAGCTCCTTGAG
R51056	CTCATCCTGACATGACCCTCAAGCATGAGAATTCCACCAGCCATACTACTAATTCTGTGCGTGATTTCCTGCAAGACAGGAATGTCAGT	CTCATCCTGACATGACCCTCAAGCATGACAATTCCACCAGCCATACTACTAATTCTGTGCGTGATTTCCTGCAAGACAGGAATGTCAGT
R51057	TGCCCCGAATTTCAGGCTGCAATTGCACCCTTCTCTGGTGTTTTGGGAAGCGCATGTTACATCTTCGGCCGTTGTAGGAAGGCTGCATC	TGCCCCGAATTTCAGGCTGCAATTGCACCCTTCTCTGGTGTTTTGGGAAGCGCATGTTACATCTTCGGCCGTTGTAGGAAAGCTGCATC
R51058	CTTTACCACCTAGTCCATCTCTCTCTCTCTCCCTGCTGGCTTTACTACCTAGTCCAGCTCTCTCCCTCTCCCTGCTGGCTTTACCAACT	CTTTACCACCTAGTCCATCTCTCTCTCTCTCCCTGCTGGCTTTACTACTTAGTCCAGCTCTCTCCCTCTCCCTGCTGGCTTTACCAACT
R51059	CTGCTGATGAGCTGGCTGCTAACGGGCTGGTCCTGGGGCTGGCTGAGGGTCGATCTCATCCTCTTCTTCCAACACACTGTCAGACTAAG	CTGCTGATGAGCTGGCTGCTAATGGGCTGGTCCTGGGGCTGGCTGAGGGTCGATCTCATCCTCTTCTTCCAACACACTGTCAGACTAAG
R51060	AAGCTGCCCACGCTGTCTGTGGATGAGGAGGAGTCTGTGGAGATCTCCGTAGAGATAGGGGGCTGGGGGAAACGTCGGAGGCCTGTGGG	AAGCTGCCCACGCTGTCTGTGGATGAGGAGGAGGCTGTGGAGATCTCCGTAGAGATAGGGGGCTGGGGGAAACGTCGGAGGCCTGTGGG
R51061	GAGAAACTTTATAGAGGGGCCGGGGAAAAGAAGAAGAAGCATCGGGGATCGTCGCATTAGAAGGGGTGGAACATGAGGAAATGTTGGAC	GAGAAACTTTATAGAGGGGCCGGGGAAAAGAAGAAGAAGCATCGGGGATCGTCGCATTAGAAGGGGTGGAAGATGAGGAAATGTTGGAC
R51062	TTGTTTGGAGTTTACCGTAGTGATAGTTTAGGCCAGGGATCATTAACTAGATATATCTACGGGCCGATGGTCAGGAAGTCGGAACATAA	TTGTTTGGAGTTTACCGTAGTGATAGTTTAGGCCAGGGATCATTAACTAGATATATCTGCGGGCCGATGGTCAGGAAGTCGGAACATAA
R51063	TCTGAAGTGTATGAGACCACAGTGGGACGGTGACAGGGACATGGTAATGTGACATTTGGGGCTATATGTGACTGTGACAAGGGATAATA	TCTGAAGTGTATGAGACCACAGTGGGACGGGGACAGGGACATGGTAATGTGACATTTGGGGCTATATGTGACTGTGACAAGGGATAATA
R51064	GCTGGGGGAGGAAGAGGGGAGAGTTAGCCTTGGTGGAACTGAACCAACAACACCTGTAGGGCTGGGGGAGGAATAGAGGAACGTTAGCC	GCTGGGGGAGGAAGAGGGGAGAGTTAGCCTTGGTGGAACTGAACCAACAACACCTGTAGGGCTGGGGGAGGAATAGAGGAACTTTAGCC
R51065	CTGACCTCGGTCATCAGTTGAACTGTGTTTCATTACCTGCAGGCCTGCCACAAGGAGTCACTCGACCACAATGAGCCAAGTAAAGCCCC	CTGACCTCGGTCGTCAGTTGAACTGTGTTTCATTACCTGCAGGCCTGCCACAAGGAGTCACTCGACCACAATGAGCCAAGTAAAGCCCC
R51066	CCTTCCTCAGCGATGACCCTTTAGCACAGGGGTGTCAAAGTCAAATGGACGGAGGGCCAAATAAAAAAATCAGCTACAAGACGAGGGCG	CCTTCCTCAGCGATGACCCTTTAGCACAGGGGTGTCAAAGTCAAATGGACGGAGGGCCAAATAAAAAAATCAGCTACAAGACGAGGGCC
R51067	TTGGCCTGAGGTAACACCAGTCAGGAAGACGGTTTAGCCTGCAGGTTGGCCTGAGGTAACAGAAGGTAACACCAGTCAGGAAGACGGTT	TTGGCCTGAGGTAACACCAGTCAGGAAGACTGTTTAGCCTGCAGGTTGGCCTGAGGTAACAGAAGGTAACACCAGTCAGGAAGACGGTT
R51068	GAATGACCACCGCTCTTGAGGACAAGATTGAATCGCTTACCTCTAAACTAGTTGATTTGGAGGGCCGCAGCAGGAGATCAAACTCGAGA	GAATGACCACCGCTCTTGAGGACAAGATTGAATCGCTTACCTCTAAACTAGTTGATTTGGAGGGCCGCAGCAGGAGATCAAACTTGAGA
R51069	TTCTGACAGATGGGGTGTCTTGGTGGTGGCAAGGACACACCACATCAAACTACACTGCCAAGCCAACTCGCGTTTGGCTTCCGTCATGG	TTCTGACAGATGGGGTGTCTTGGTGGTGGCAAGGACACACCACATCAAACTACACCGCCAAGCCAACTCGCGTTTGGCTTCCGTCATGG
R51070	CATTGTGTGTGCGAGGTGTGGAAGTGCTGAGCAGAGGTGAGACCCGCAGGGCTCATTGTAGAGAAGTGTGCACTGCTGATGCCAGCTCG	CATTGTGTGTGCGAGGTGTGGAAGTGCTGAGCAGAGGTGAGACCCGCAGGGCTCATTGTAGAGAAGTGTGCACTGCTGAGGCCAGCTCG
R51071	AGGCCAGGTTTAGGTTTGTGTGGAGCAAACCAAAATTGGTTCTGTAAAGGTTCCCAGTAGATTTGTTAGGTTGTGGCAAATGTTCTCTT	AGGCCAGGTTTAGGTTTGTGTGGAGCAAACCAAAATTGGTTCTGTAAAGGTTCCCAGTACATTTGTTAGGTTGTGGCAAATGTTCTCTT
R51072	GCACACAGGATACACACACATTATCAATCGCCACGCCTGCAGGATCTCGAAGGCTGAAGACATAAGAGGAAGCGGATAACGATTCTTAA	GCACACAGGATACACACACATTATCAATCGCCACGCCTGCAGGATCTCGAAGGCTGAAGACATAAGAGGAAGCGGATAACGATTCTTCA
R51073	ATCTCGAAGGCTGAAGACATAAGAGGAAGCTGTCACACCCTGGTCAAAGTATTTTGTGTTTATCTTTATTTATTTGGTCAGGCCAGGGG	ATCTCGAAGGCTGAAGACATAAGAGGAAGCTGTCACACCCTGGTCAAAGTATTTTGTGTTTATCTTTATTTATTTGGTCAGGCCAGGGT
R51074	TCATCTCTGATACCTTTACTACCATGTATTGATCCTGCAGGAACACCCCGTCGTGGTCCGAAAAGAAAGCAGGCAACAGCCGCCCAGAC	TCATCTCTGATACCTTTACTACCAGGTATTGATCCTGCAGGAACACCCCGTCGTGGTCCGAAAAGAAAGCAGGCAACAGCCGCCCAGAC
R51075	AAGGGTACCTCATGAGGGAGGAGGATGTCTTCCCTGTAACACACAGCTTTGAGATTGCCTACAATGACACCAAGCTCCGTCGGATAATG	AAGGGTACCTCATGAGGGAGGAGGATGTCTTCCCTGTAACACACAGCGTTGAGATTGCCTACAATGACACCAAGCTCCGTCGGATAATG
R51076	TTTTTTACTATGGCGTAGTCGGCGGGCTAGCTCGCTAGTCTATTCATCTCCAGTACTATTGCAGGGCCAAGGCAATGTATTGTGGGGGG	TTTTTTACTATGGCGTAGTCGGCGGGCTAGCTCGCTAGTCTATTCATCTCCAGTACTATTGCAGGGCCAAGGCAATGTATTGTGGGAGG
R51077	ATCTTCTGAGACACCCGGACAGCTGATGAAACTGCACACACTGTCAGAAACCGTCTAAGGGAAGCTCATCTGCGTGCTCGTCACAGGGT	ATCTTCTGAGACACCCGGACAGCTGATGAAACTGCACACACTGTCAGAAACCGTCTAAGGGAAGCTCATCTGCGTGCTCGTCACAGGGC
R51078	AAGCTGTACCACCACAAGGAGTCGCTAGAGCGCAATGAGTCAAGTGAAGCCCCCTCGGCCAAAACCTCTACCTAACCCGGACAACACTG	AAGCTGTACCACCACAAGGAGTCGCTAGAGCGCAATGAGTCAAGTGAAGCCCCCTCGGCCAAAACCTCTACCTAACCCGGACAACGCTG
R51079	GACACCTGTCACCATCTGATCCTGCTAAGACGTGATGCGCATAACGTTGTGTACTAACTGTGCACAATGACAATGAAGTCTGCAGAGCT	GACACCTGTCACCATCTGATCCTGCTAAGACGTGATGCGCATAATGTTGTGTACTAACTGTGCACAATGACAATGAAGTCTGCAGAGCT
R51080	TGAAGAAGCCGGACGCGGAGGTCCTGGGTTGGTGTGGTTACACGTGGTCTACGTTTGTGAGGCCGGTTGGACGGGGCGATAGTCATTTA	TGAAGAAGCCGGACGCGGAGGTCCTGGGGTGGTGTGGTTACACGTGGTCTACGTTTGTGAGGCCGGTTGGACGGGGCGATAGTCATTTA
R51081	CGGCTCGGGTTGGCTGGGCGTTCTGGCTGACATTTTATATAGAGGATGTCTTAAAGACAATCAAAAGTTGTCTTTGTACTTTATTTCTA	CGGCTCGGGTTGGCTGGGCGGTCTGGCTGACATTTTATATAGAGGATGTCTTAAAGACAATCAAAAGTTGTCTTTGTACTTTATTTCTA
R51082	TGCCTTGGTGGAAGAGGGGGTTAACATCTCAAAGCAAGAACTGGCAAATCTGGTGCAGTCCATGACAAGGTGATGCACTGCAATACTTA	TGCCTTGGTGGAAGAGTGGGTTAACATCTCAAAGCAAGAACTGGCAAATCTGGTGCAGTCCATGACAAGGTGATGCACTGCAATACTTA
R51083	CGTGTGTGTGTGTGTGTGTGTGTGTGTGTGTGTGTGTGTGTGCATGAGAGCTCATAAGCGCTTAATCCTGGGCATCCCTGGGGAGTGCT	CGTGTGTGTGTGTGTGTGTGTGTGTGTGTGTGTGTGTGTGTGCATGAGAGCTCATAAGCGCTTAATCCTGGGCCTCCCTGGGGAGTGCT
R51084	CTGACTTTGGTCACCAAGTGAACAGTTTTTCCTCAGACACATTGGTGTGACTGGCTTCCGGGTTAAGCAGGCAGGTGTTAAGAAGGTTG	CTGACTTTGGTCACCAAGTGAACAGTTTTTCCTCAGACACATTGGTGTGACTGGCTTCCGGGTTAAGCAGGCAGGTGTTAAGAAGTTTG
R51085	CCAGCTCCCGACGGACATCCTCGCACAGACTGCAATGGTAGTAGTCGATAAGGGCCCTGTCGTTCCATCCCTCTCCGGCAGCCAGTGTC	CCAGCTCCCGACGGACATCCTCGCACAGACTGCAATGGTAGTAGTCGATAAGGGCCCTGTCGTTCCATCCCTCTCCGGCAGCCAGGGTC
R51086	TCCTCCTCCATTGTTGGCCCAGGAGGCCGAGGATATGGAGGAGACACTGCTGCGGCGGGAGTCAAGGGTCTGGAGGACGACGGATGACA	TCCTCCTCCATTGTTGGCCCAGGAGGCCGAGGATATGGAGGAGACACTGCTGCGGCGGGAGTCAAGGGGCTGGAGGACGACGGATGACA
R51087	GGGGACTGAGGGGAATCTCTCATATGACTGAAACCTAATTGGGTCAATGGGTGGTAAGTGTCCCTAAAAAAAATCTGCCCTTCTGGGGA	GGTGACTGAGGGGAATCTCTCATATGACTGAAACCTAATTGGGTCAATGGGTGGTAAGTGTCCCTAAAAAAAATCTGCCCTTCTGGGGA
R51088	AAGCTCATCATCATTAGCAGACGGAGGGGGAACAGGAGAGCACGGGATGCAATTAGGGCTGCTACCTCCGGGGGCATACGATAGGAGGG	AAGCTCATCATCATTAGCAGACGGAGGGGGAACAGGAGAGCACGGGATGCAATTAGGGCTGCTACCTCCGGGGGCATACGATAGGAGGA
R51089	ACAGGAGATTATTATGGAGAAGACTGGGAATATTTCTATTAGTCAAGCATCGATCATCATGTCAACAGAATAAGACCCTCTATTTCTTG	ACATGAGATTATTATGGAGAAGACTGGGAATATTTCTATTAGTCAAGCATCGATCATCATGTCAACAGAATAAGACCCTCTATTTCTTG
R51090	CCTCATTTGTTTTTGTTATCCCCCTATTAGATAGAGAGAGAGGGGAGGATGAGAGAGATAGATAGAGAGAAAGACTTCCTGCTCTCTGT	CCTCATTTGTTTGTGTTATCCCCCTATTAGATAGAGAGAGAGGGGAGGATGAGAGAGATAGATAGAGAGAAAGACTTCCTGCTCTCTGT
R51091	TGCTGGGGAAAGAGGCTCCTATAATGGACAGGTGAAGGGCAAGGGACCGAGACCTCTCTGGGGCAAACCTAAAGTTAAAGGTGACCTCA	TGCTGGGGAAAGAGGCTCCCATAATGGACAGGTGAAGGGCAAGGGACCGAGACCTCTCTGGGGCAAACCTAAAGTTAAAGGTGACCTCA
R51092	GCAGCCTCAGCCCTCTGCTGCTGTGAAGGGAGGGAGGATGAATGAATGGAGCGAGACAGGGATGGAGGGCAGAGTTAACGTTCTCTGGA	GCAGCCTCAGCCCTCTGCTGCTGTGAAGGGAGGGAGGATGAATGGATGGAGCGAGACAGGGATGGAGGGCAGAGTTAACGTTCTCTGGA
R51093	GAGGGAGGGAGAGAGGGAAAAAGACAGAGAGAGAGAGAGACTTTATTGCTCAAACAATGTGGGGCCTTAGGGACAAGTGATATTTTCTA	GAGGGAGGGAGAGAGGGAAAAAGACAGAGAGAGAGAGAGACTTTATTGCTCAAACAATGTGGGGCCATAGGGACAAGTGATATTTTCTA
R51094	GAACACACACACACACACACACACAGAAGATGAATAGTCAAGGCTATATCTAATATAGACACACGCACACACTCAAATATATATTTGAT	GAACACACACACACACACACACACCGAAGATGAATAGTCAAGGCTATATCTAATATAGACACACGCACACACTCAAATATATATTTGAT
R51095	CGGGCGAGCAGCTTCACAGAGAGAGAGGGAGAGAGAGAGAGGGAGAGAGAGAGAGAGGGGGCAGACAGAGGGGGGAAATGACAGGGGGG	CGGGCGAGCAGCTTCACAGAGAGAGAGGGAGAGAGAGAGAGGGAGAGAGAGAGAGAGGGGGCAGACAGAGGGGGGAAATGACAGGGTGG
R51096	GTTGAAAAATGTTCTCTCTTTTGTTTACGGAGGGGCTATCCTCAGATAAGCATCGTTTGCTTTTGCTGAAAAGCCTTTTTGAAGTCTGA	GTTGAAAAATGTTCTCTCTTTTGTTTACGGAGGTGCTATCCTCAGATAAGCATCGTTTGCTTTTGCTGAAAAGCCTTTTTGAAGTCTGA
R51097	CCTGTGTGTGTCTCATGTTGGGGACGGTATCTTCTAGTGCTGTGTAGCTCTATTCCTTCTTTGTCCCCGTGGGGTACTTTTGAACTCAG	CCTGTGTGTGTCTCATGTTGGGGACGGTATGTTCTAGTGCTGTGTAGCTCTATTCCTTCTTTGTCCCCGTGGGGTACTTTTGAACTCAG
R51098	AGGGCCCCTGACCTGGGAGACAGGCCGTCCACACCACCAGGGTATGGGCTAGTAGTCATGACCTGCAGGGTGGTATGCTGCCCTGACAT	AGGGCCCCTGACCTGGGAGACAGGCCGTCCACACCACCAGCGTATGGGCTAGTAGTCATGACCTGCAGGGTGGTATGCTGCCCTGACAT
R51099	CAGATCCATCACACAGACCTCTCACACCTAGAGAAGCCAAGTCCCCCAGTCTAAACCGTAGACCTGCAGGCAGATCCATCACACAGACC	CAGATCCATCACACAGACCTCTCACACCTAGAGAAGCCAAGTCCCCCAGTCTAAACAGTAGACCTGCAGGCAGATCCATCACACAGACC
R51100	AGCTCTACTGCTCTGTGTCAGAGAAGAGCATCCTTCATCTCCTCCTCCTGAAGAAGCACCAGGAGAAACAGCTCCTACTGAAGGCTACA	AGCTCTACTGCTCTGTGTCAGAGAAGAGCCTCCTTCATCTCCTCCTCCTGAAGAAGCACCAGGAGAAACAGCTCCTACTGAAGGCTACA
R51101	GAGCATCTCCCCCTCTCCACCTATCTGCTCCTAGCTGTCTGAGAGGAAGACAGGATGGTTGCTCCTACCAGGCCCTCTGCCTTCATCTC	GAGCATCTCCCCCTCTCCACCTATCTGCTCCTAGCTGTCTGAGAGGAAGACAGGATGGTTGCTCCCACCAGGCCCTCTGCCTTCATCTC
R51102	CACCCTGCCCACCACTTGGAGTTGCTAGGTTGAGAGTAAATCCCCCCTGGCCAAACCCTCCCCTAACCCAGACGACGCTGGGCCAATTG	CACCCGGCCCACCACTTGGAGTTGCTAGGTTGAGAGTAAATCCCCCCTGGCCAAACCCTCCCCTAACCCAGACGACGCTGGGCCAATTG
R51103	CAGTCACTGAGTCTGAGGAGCTCCTTAAACTTGACCTAAAAAAAACATCTCATTCTTTAAGGTTGCTGCCTATCGCCAAGCCTATCTCT	CAGTCACTGAGTCTGAGGAGCTCCTTAAACTTGACCTCAAAAAAACATCTCATTCTTTAAGGTTGCTGCCTATCGCCAAGCCTATCTCT
R51104	CCTCGACCCCGGGACAACAGGTACGACGACAGAGTGTGTCTTCGGCTTCTTCCTAGTGGCCACGTTACGTTGTACCAAAAATCTTCATA	CCTCGACCCCGGGACAACAGGTATGACGACAGAGTGTGTCTTCGGCTTCTTCCTAGTGGCCACGTTACGTTGTACCAAAAATCTTCATA
R51105	ATCTCGAAGGCTGAAGACATAAGAGGAAGCGGATAACGATTCTTCACTGTTATGTCATTCAGCCCTCGATAATCTATGCAGATGGTAGT	ATCTCGAAGGCTGAAGACATAAGAGGAAGCGGATAACGATTCTTCACTGTTATGTCATTCAGCCCTCGATAATCTATGCAGATGGTAGG
R51106	GACCAGTGAAGAAAGATGGAGATGCAATTGACATGAATATATAATTCCGATATATTAAGCCTAATACTGTCGCCTATAGGCTGTAGGCT	GACCAGTGAAGAAAGATGGAGATGCAATTGATATGAATATATAATTCCGATATATTAAGCCTAATACTGTCGCCTATAGGCTGTAGGCT
R51107	CTGACCTCGCTTTTCACTTGAATGGCGTTTCCTCCGACACATTGGAGAGGCTGGCTCCCGGGTTAACCGGGCGAGTGTTGAGAAGCGTG	CTGACCTCGCTTTTCACTTGAATGGCGTTTCCTCCGACACATTGGAGAGGCTGGCTCCCGGGGTAACCGGGCGAGTGTTGAGAAGCGTG
R51108	GGGCCAGTAGCTAGGTATCTCCTACAGAGTGCCAGTAGCTAGGTATCCCCTACAGAGGGCCAGTAGCTTATTTCTCTATGATATCAGTC	GGGCCAGTAGCTAGGTATCTCCTACAGAGTGCCAGTAGCTAGGTATCTCCTACAGAGGGCCAGTAGCTTATTTCTCTATGATATCAGTC
R51109	CTAAAATGTTGTGTTGGCTTTATTTAGGCTATTTTTACATAGTTAGCTGTGTGTGAGTGTGTGTGTGTGTGTGTGTGTGTGTGTAGCAA	CTAAAATGTTGTGTTGGCTTTATGTAGGCTATTTTTACATAGTTAGCTGTGTGTGAGTGTGTGTGTGTGTGTGTGTGTGTGTGTAGCAA
R51110	GTCAGACGAACAGACAACAAACAATACCTCCTCATTCCCTGGCCGTCTGCCAGGGGCGGCGTAAAAATGGAGTAGAGATGTACGGCAGC	GTCAGACGAACAGACAACAAACAATACCTCCTCATTCCCTAGCCGTCTGCCAGGGGCGGCGTAAAAATGGAGTAGAGATGTACGGCAGC
R51111	CGCTCCATCTCCAGGCTGTACTTCTGACCTGTCTCGCTGAGGTTACCCTCCAGAGCTGCCACCTGAGGGGGAGATGTTGTCAACACCCC	CGCTCCATCTCCAGGCTGTACTTCTGACCTGTCTCGCTGAGGTTACCCTCCAGAGCTGCCACCTGAGGGGGAGATGTTGTCAACACCCA
R51112	TTTGAAATATGCTTTCTCTCTTTGATTCCTATGGTGCTATCCTCAGATAATAGCACTGTTTGCTTTCGCCAAAAATATATATATTTTTT	TTTGAAATATGCTTTCTCTCTTTGATTCCTATGGTGCTATCCTCAGATAATAGCACTGTTTGCTTTCGCCAAAAATATATATATATTTT
R51113	CTTTACCACCTAGTCCATCTCTCTCTCTCTCTCCCTACAGGCATTGCCACCTAGTCCATCTCTCTCTCTCTCTCTGCTGGCTTTAGCAC	CTTTACCACCTAGTCCATCTCTCTCTCTCTCTCCCTACAGGCATTACCACCTAGTCCATCTCTCTCTCTCTCTCTGCTGGCTTTAGCAC
R51114	AGGATTCATTATGGACGACTATTACACAACCTGCAGGAGAGACACACACACACACACGTACATACACACACACACACACACACACACAC	AGGATTCATTATGGACGACTATTACACAACCTGCAGGAGAGACACACACACACACACGTACATACACACACACACACACACACACGCAC
R51115	ATATAAGATTTTTAAATTGTGATGGAGACAAAACTGAATCAGATTCACACAAACATACTTTAGGGAGAACCTCAGAGAACCTGATGACA	ATATAAGATTTTTAAATTATGATGGAGACAAAACTGAATCAGATTCACACAAACATACTTTAGGGAGAACCTCAGAGAACCTGATGACA
R51116	GTGTGGCTGAGGAGAGAGACTACATGTCAGACAGTGAGGTCAGCAACATCAGGGAGACCAGAGGTAGCAATCACGGCCTGGGGAGACCC	GTGTGGCTGAGGAGAGAGACTACATGTCAGACAGTGAGGTCAGCAACATCAGGGAGACCAGAGGTAGCAATCACGGCCTGGAGAGACCC
R51117	GTTGAAATATGCTTCCCTCTTTGTTTACTGTTGTGCTATCATCAGAGAAAAGCTTCTTATGCTTTCGCCCAAAAGCGTTTGAGTGTAGC	GTTGTAATATGCTTCCCTCTTTGTTTACTGTTGTGCTATCATCAGAGAAAAGCTTCTTATGCTTTCGCCCAAAAGCGTTTGAGTGTAGC
R51118	TTGTTGCACTTGTTTCAACACCTATGTTTAGTGTTGTCAATGTGTGAGACTGTAAACATGTTTGTGTGAGACAGTGTAGAAATGTGTGT	TTGTTGCACTTGTTTCAACACCTATGTTTAGTGTTGTCAATGTGTGAGACTGTAAACATGTTTGTGTGAGACAGTGTATAAATGTGTGT
R51119	CGCACTGACCCTGGACGAGACACACACACACACACACACCGTTTAGATCATTTTCCACTGAGGAAGAGAGAAAGAGAGCGAGAGTGACA	CGCACTGACCCTGGACGAGACACACACACACACACACACCGTTTAGATCATTTTCCACTGAGGAAGAGAGAAAGAGAGCGAGAGAGACA
R51120	CTACGAGTGTGTAGATGCACGCAAGCATTTAATTAATCAGGCAGCGCGCGACCAGTGCCCTCAACAAGCCTGGTTTTACTTGTGCCTAT	CTACGAGTGTGTAGATGCACGCAAGCATTTAATTAATCAGGCAGCGGGCGACCAGTGCCCTCAACAAGCCTGGTTTTACTTGTGCCTAT
R51121	GGACTGGCGATGCCCAGGGTGGCCTCGGAGAGAGGCTGAGCCCGGCGGAAATCACACTCCTGAAGTGTGGCTGGGGGCTGCCGACCCCC	GGACTGGCGATGCCCAGGGTGGCCTCGGAGAGAGGCTGAGCCCGGCGGAAATCACACTCCTGAAGTGTGGCTGGGTGCTGCCGACCCCC
R51122	TACACACACACACATACTTATCGGACAAGCATGGGAGCACACACACAGTTTTAGCTACATGTCAGAGCCTGGAACACTCATATGCTGAC	TACACACACACACATACTTATCGGACAAGCATGGGAGCACACACACAGTTTTAGCTACATGTCAGAGCCTGGAACACTCAAATGCTGAC
R51123	GCTCTAACGCTGATGATGTCTCTCTCTCTACCCAGCGCTACCTGGCTAACCTGCAGGAAGGGTACCACATGAGGGAGGAGGATGTATTC	GCTCTAACGCTGATGATGTCTCTCTCTCTACCCAGCGCTACCTGGCTAACCTGCAGGAAGGGTACCACATGAGGGAGGAGGATGTCTTC
R51124	AAGAACCACGTGTTTGAGTTCGTACCGGACCGGCTGCCTGAGTTCCCTCTCAAGAAGTTTGAGAAGGGGTCTGGGGACGCCTTCTTCGT	AAGAACCACGTGTTTGAGTTCGTACCGGACCGGCTGCCTGAGTTCCCTCTCAAGAAGTTTGAGAAGGTGTCTGGGGACGCCTTCTTCGT
R51125	TCACAGTGTAACCAGAGCTCCCTTAGTAGTGTACCGTTACCCCCATGGCCCTCCCCTCAGCCCCCTCCCTCCTGGCCCTGCCTCCCTCC	TCACAGTGTAACCAGAGCTCCCTTAGTAGTGTACCGTTACCCCCCTGGCCCTCCCCTCAGCCCCCTCCCTCCTGGCCCTGCCTCCCTCC
R51126	CTCATCCTGACATGACCCTCCAGTATTTCAATGCCACCAGTTATACTGCTCGTTCTGTGCGTGATTTCCTGCAAGACAGGAATGTCAGT	CTCATCCTGACATGACCCTCCAGTATTTCAATGCCACCAGTTATACTGCTTGTTCTGTGCGTGATTTCCTGCAAGACAGGAATGTCAGT
R51127	CCCACTCTACCTTCGGCCACTGCCACGTCTTGGCCATGCGCTCAAACCTTAGCAGGTAGTTTTCAATGTCCTCCCCTTGCTGGTATGAG	CCCACTCTACCTTCGGCCACTGCCACGTCTTGGCCATGCGCTCAAACCTTAGCAGGTAGTTTTCAATGTCCTCCCCCTGCTGGTATGAG
R51128	GTTTGTGTAGGCTGGAGGAGCTGCTGCTCTAAAACAACCGTATCACCCACGTGGAGGGGGGGATGCTGAGCGGTCTGAGCAGCCTCAGG	GTTTGTGTAGGCTGGAGGAGCTGCTGCTCTAAAACAACCGTATCACCCACGTGGAGGGTGGGATGCTGAGCGGTCTGAGCAGCCTCAGG
R51129	TTTTAGTGAGGTATACTCAGTGGTTAGTAGAGTACAGTAGAGTACAGTACAGTACAGTACAGTACAGTACAGTAGAGTACAGTAGAGTA	TTGTAGTGAGGTATACTCAGTGGTTAGTAGAGTACAGTAGAGTACAGTACAGTACAGTACAGTACAGTACAGTAGAGTACAGTAGAGTA
R51130	CTATAGAAGGACACATACATTTTATCTCCAGCCTTTTCTATATCTGCTACGTTATGTTAGATCATTTTTTGGGATTGAATGTTGTTGGA	CTATAGAAGGACACATACATTTTATCTCCAGCCTTTTCTATATCTGCTACGTTATGTTAGATCATTTTTTGGGATTGAACGTTGTTGGA
R51131	TAGACTGTAAAAGACAATACAGTGGTATAGAGCAACATGGGTGGGGCCTGCAGGGTATCGCCGGCACAGACGTGGCCAAGGAGGCATCT	TAGACTGTAAAAGACAATACAGTGGTATAGAGCAACATGGGTGGGGCCTGCAGGGTATCGTCGGCACAGACGTGGCCAAGGAGGCATCT
R51132	GGTTGAGAAGGCTCTGAGGGCAGCTACTTACTGGGAGCTGCTGGGCCTGTGGTGGTGAAGTCCTGCAGGCTCATCCTGACATGACCCTC	GGTTGAGAAGGCTCTGAGGGCAGCTACTTACTGGGAGCTGCTGGGCCTGTGGTGGTGAAGTCCTGCAGGCTCTTCCTGACATGACCCTC
R51133	TCTTTCAGGAAGTCACTGGCCTCTTTGCACAGCTGAAACACACATAGACACACACACAGACACACACACAGGGAGAGGGAAAAAGTAAA	TCTTTCAGGAAGTCACTGGCCTCTTTGCACAGCTGAAACACACATAGACACACACACAGACACACACACAGGGAGAGGGAAAAAGTAAC
R51134	GTCTCCTTATTGCATCTGTTTAATGACCAATGGTTGGGCAGTTTAGTTATTTTGTCATACAGGATGAGTTTGTCTTCATCCTAAATAAT	GTCTCCTTATTGCATCTGTTTAATGACCAATGGTTGGGCAGGTTAGTTATTTTGTCATACAGGATGAGTTTGTCTTCATCCTAAATAAT
R51135	CTGCAGTGTTTTTATTTGTTAGCGTCAGGTAGGCTATTTTTACATACCTGGCAATGGAAATAGAAGTTAGTTTTACATTTGTAGAATTT	CTGCAGTGTTTTTATTTGTTAGCGTCAGGTAGGCTATTTTTACATACCTGGCAATGGAAATAGAAGTTAGTTTTAGATTTGTAGAATTT
R51136	GTGGGTCACCGACTTCCTGTTCCCATCAACTGTAGAGAGGAAAGAAATGACAGGGCATGGTTATCCTGGGCTCTCGGACACAATTTACT	GTGGGTCACCGACTTCCTGTTCCCATCAACTGTAGAGAGGAAAGAAATGACAGGGCATGGTTATCCTGGGCTCTCGGACACAATTTACC
R51137	TAGATATGTCAGATCAAATCACATGTTTTTCTAAAGCCCCTTTTTTACGACACACACACACACACACACACACACACACACACACACAC	TAGATATGTCAGATCAAATCACATGTTTTTCTAAAGCCCCTTTTTTACGACACACACACAGACACACACACACACACACACACACACAC
R51138	AAGGGTACCACATGAGGGAGGAGGAGGGCTTTCCTGTAATGCACATCGTTGAGATTGCCTGCAATGACAACAAGCTCAGTCTGATGACG	AAGGGTACCACATGAGGGAGGAGGAGGTCTTTCCTGTAATGCACATCGTTGAGATTGCCTGCAATGACAACAAGCTCAGTCTGATGACG
R51139	CTCATCCTGACATGACCCTCCAGCATGACAATGCTACCAGCCATACTGCTCGTTCTGTGCGTGATTTCCTGGAAGACCGGAATGTCAGG	CTCATCCTGACATGACCCTCCAGCATGACAATGCTACCAGCCATACTGCTCGTTCTGTGCGTGATTTCCTGGAAGACCGGAATGTCAGT
R51140	GCTTTCTGGAGTGTGGTGTCAAAAAAGAAAAGCAGAGCATCTCTTTATTACGGACAGACCTCTCCCCATCTCTTTATTACAGACAGACC	GCTTTTTGGAGTGTGGTGTCAAAAAAGAAAAGCAGAGCATCTCTTTATTACGGACAGACCTCTCCCCATCTCTTTATTACAGACAGACC
R51141	GAAATATGAAGATGATTGGTTTTGAGCAAACATGAATTTGTAATTTTACTCAACAAGCTTGTTCAAATTCAGCCAACTTCGAGCAGTAT	GAAATATGAAGATGATTGGTTTTGAGCAAACATGAATTTGAAATTTTACTCAACAAGCTTGTTCAAATTCAGCCAACTTCGAGCAGTAT
R51142	AAGGGTACCACGGGGGGGGAGGATGTCTTCCCTGTAACGCACAGTGTTGAGATTGCCTGCAATGACAACAAGCTCAGTCCGATGATGCT	AAGGGTACCACGGGGGGGGAGGATGTCTTCCCTGTAACGCACAGCGTTGAGATTGCCTGCAATGACAACAAGCTCAGTCCGATGATGCT
R51143	AGTCTAGTAGGCTCGGTCCCACCACCACCTCCATCACCACCACCTCCATCACCACCACCACGGAACAGACAGACAGAGCCAGCCAGCAC	AGTCTAGTAGGCTCGGTCCCACCACCACCTCCATCACCACCACCTCCATCACCACCACCACGGAACAGACAGACAGAGCCAGCCAGCAG
R51144	CTACGGAGGCTAAATCCTCTGTGAGAGCTCCCGCGTGTAATCCAAATATTTAGAGCTAATTTAAGCATTGACCAGAAGCGGAAACAACA	CTACGGAGGCTAAATCCTCTGTGAGAGCTCCCGCGTGTAATCCAAATATTTAGAGCTAATTTAAGCATGGACCAGAAGCGGAAACAACA
R51145	AAGGGTACCACATGAGGGAGGAGGATGTCTTTCCTGTAACGGACAGCGTTAAGATTGCCTGCAACGACAACAAGCTCAGTTCGATGATG	AAGGGTACCACATGAGGGAGGAGGATGTCTTTCCTGTAACGGACAGCGTTGAGATTGCCTGCAACGACAACAAGCTCAGTTCGATGATG
R51146	CTGACCCCGGTCGTCTGTTAAACACATTGGTGCGGCTGGCTTCCGGGTTATGCTGAAGCTCGGTTTGGCGAATCATGTTTTGGAGGATG	CTGACCCCGGTCGTCTGTTAAACACATTGGTGCGGCTGGCTTCCGGGTTATGCTGAAGCTCGGGTTGGCGAATCATGTTTTGGAGGATG
R51147	TTTAAAGGTCTGTCTGTCTGTCTGTCTGTCTGGATACCCTGGTCTGAGAGGACCTGCAGGGAGCCAGGTTTTTCACTAAGTTGGACCTT	TTTAAAGGTCTGTCTGTCTGTCTGTCTGCCTGGATACCCTGGTCTGAGAGGACCTGCAGGGAGCCAGGTTTTTCACTAAGTTGGACCTT
R51148	ATCATCTAAAACCAGTCACCCAGACAGCTGATGAAACTGAGGAATATTTCTGTCTGTAAATAAGCCCTTTTGTGGGGAAGAATTATTTT	ATCATCTAAAACCAGTCACCCAGACAGCTGATGAAACTGAGGAATATTTCTGTCTGTAAATAAGCCCTTTTGTGGGGAAGAATTATTTC
R51149	TCTTGTGGGTCCCGCGGGATTCGAGCAAGAATGGGAGGGAAGTTCTCGAGTCAAGTTCGAGACAAGACAGGACAGTAGAGGTTGACAAG	TCTTGTGGGTCCCGCGGGATTCGAGCAAGAATGGGAGTGAAGTTCTCGAGTCAAGTTCGAGACAAGACAGGACAGTAGAGGTTGACAAG
R51150	AGGCCTTTTACGTTTTGTTGGATGTCATTGTAATTTGTTGTTAACTGACTCGCCATGTTAAATATAGGTTCATTTAAAAATAAAAAAAA	AGGCCTTTTACGTTTTGTTGGATGTCATTGTAATTTGTTGTTAACTGACTCGCCATGTTAAATATAGGTTCATTTAAAAATAAAAAAAG
R51151	AGGCCTTTACCCTGTCCTTGCAGGAGGCCTTTTACCCTGTCCTTGCAGGAGGCCTCTTACCCTGTCCCTGCAGGCTCATCCTGACATGA	AGGCCTTTACCCTGTCCTTGCAGGAGGCCTTTTACCCTGTCCTTGCAGGAGGCCTTTTACCCTGTCCCTGCAGGCTCATCCTGACATGA
R51152	GTTGAAATATGTTTTCTCTCTTAAGTTTACGGAGGGGCTATCCTCATATAATAGCATCGTTTGCTTTCGCAGAAAAGCCTTTTTGAAAT	GTTGAAATATGTTTTCTCTCTTAAGTTTACGGAGGTGCTATCCTCATATAATAGCATCGTTTGCTTTCGCAGAAAAGCCTTTTTGAAAT
R51153	CTCACACAGAACCCAAACCGGCCATCATATGCCATCGTGCATAAATTTATTTTGTCCCCCCACACCAAACGCGATCACAACACGCAGGT	CTCACACAGAACCCAAACCGGCCATCATATGCCATCGTGCATAAATTTATTTTGTTCCCCCACACCAAACGCGATCACAACACGCAGGT
R51154	CTGACTCCGGTCGTCAGTTGAATGGTGTTTCCTCCGACACATTGACGCAGCTGGCTTCCAGGTTAAGGGGACGGGGGTTAAGAAGCGCG	CTGACTCCGGTCGTCAGTTGAATGGTGTTTCCTCCGACACATTGACGCAGCTGGCTTCCAGGTTAAGGGGACGGGTGTTAAGAAGCGCG
R51155	CTGACTTTGATCTTCAGTTGAACAGTATTTACGCAGACACATTAGTGCAGCAGGCAGCGGGCGGGGGTTAAGAAGCGTGGTTTGGCAGG	CTGACTTTGATCTTCAGTTGAACAGTATTTACGCAGACACATTAGTGCAGCAGGCAGCGGGCGGGTGTTAAGAAGCGTGGTTTGGCAGG
R51156	AGCGAGTCATTGCTTTGATGTTTGCAGAGAACAATAGGGTGTTGTCTAGAGTCACGCCAAGGTTCTTTATGCTCTGGGAGGGGGACACC	AGCGAGTCATTGCTTTGATGTTTGCAGAGAACAATAGGGTGTTGTCTAGAGTCACGCCAAGGTTCTTTACGCTCTGGGAGGGGGACACC
R51157	TTCTCCTCCATATGGTTCTCCAGTAGACAGACAGATAGGGGTGTGTGGTTCTCCAGTAGACAGACAGATAGGCATGTGCACGCGCGCAC	TTCTCCTCCATATGGTTCTCCAGTAGACAGACAGATAGGTGTGTGTGGTTCTCCAGTAGACAGACAGATAGGCATGTGCACGCGCGCAC
R51158	TTGAGATGACACCCGTTTAGGGGCTCGAAGCTTGGTGCTTAGGGCTAGGAGCTAGGCCTGCCAAATTTGACCTAGGCTCTCTGTGCCAC	TTGAGATGACACCCGTTTAGGGGCTCGAAGCTTGGTGCTTGGGGCTAGGAGCTAGGCCTGCCAAATTTGACCTAGGCTCTCTGTGCCAC
R51159	CCACTTCCATCATCGCTTCTAGAGCAGGCCTGCAGGAGTCTGTGCGGCTTGTGGATGGAGCTGGACTCTGCTCTGGGAGAGTGGAGGTG	CCACTTCCATCATCGCTTCTAGAGCAGGCCTGCAGGAGTCTGTGCGGCTTGTGGATGGAGCTGGACTCTGCTCTGGGGGAGTGGAGGTG
R51160	TCTACCATGTGCTCTATGAATGCTCCTCTCCTGACACCACCCTGCAGGTCTCTCTCCAGACTGAGTAGGTGGTACCTGTGCCAGGTTAT	TCTACCATGTGCTCTATGAATGCTCCTCTCCTGACACCACCCTGCAGGTCTCTCTCCAGACTGAGTAGGTGGTACCCGTGCCAGGTTAT
R51161	CTCATCCTGACATGACCCTCCAACGCATGATTTCCTGCAAGACAGGAATGTCAGTGTTCTGCCATGACCAGCGAAAGAGCCCGGATCTC	CTCATCCTGACATGACCCTCCAGCGCATGATTTCCTGCAAGACAGGAATGTCAGTGTTCTGCCATGACCAGCGAAAGAGCCCGGATCTC
R51162	CTGACCTCAGTTGTCAGTTGAACTGTGTTTCCTCAGACACATTGGTGCGACTGGCTCCCGGGTTAAGCGGGCAGGGGATTTGACGAGTC	CTGACCTCAGTTGTCAGTTGAACTGTGTTTCCTCAGACACATTGGTGCGACTGGCTCCCGGGTTAAGCGGGCAGGTGATTTGACGAGTC
R51163	TGAGAGAACTACTTCCACTTCATAGTACTTCATGCATAGAACAGTTATCCATTCCATTACATACGCTATTACATACATTATCATTATGT	TGAGAGAACTACTTCCACTTCATAGTACTTCATGCATAGAACAGTTATCTATTCCATTACATACGCTATTACATACATTATCATTATGT
R51164	CAGGTGAGGGTGTCAGGTTCTTGTCCGGTTCTGGTACATGTCCCTGGGCCTGGAAATTATTGATTTCCCTCTCCAGGATGGAGAAGCTG	CAGGTGAGGGTGTCAGGTTCTTGTCCGGTTCTGGTACATGTCCCTGGGCCTGGAAATTATTGATTTCCCCCTCCAGGATGGAGAAGCTG
R51165	CTACAAGGTTTATTTCTTTCTTTGTGGGCTTTATGTCGTTCTTTATATTGTTTACATACCTGGTGATGTCAATAGGAGTCTGATTTCAT	CTACAAGGTTTATTTCTTTCTTTGTGGGCTTTATGTCGTGCTTTATATTGTTTACATACCTGGTGATGTCAATAGGAGTCTGATTTCAT
R51166	CTGCTGATGACCTGGTTGCTGACGGGCTGGTCCTGGGGCTGGCTGCTGACTGGCTGGCACTCTGAGCGGGGATTAGTTTTGCCATGCTG	CTGCTGATGACCTGGTTGCTGACGGGCTGGTCCTGGGGCTGGCTGCTGACTGGCTGGCACTCTGAGCGGTGATTAGTTTTGCCATGCTG
R51167	TTATAGTTTTATCTTATCATGATTATTGTCCAGTCATAATGGTCAAGTCCTACAGGTTCTAGTTTTATCTTATCATGATTATTGTCCAG	TTATAGTTTTATCTTATCATGATTATTGTCCAGTCATAATGGTCAAGTCCTGCAGGTTCTAGTTTTATCTTATCATGATTATTGTCCAG
R51168	TTGAGTTTGGAGGCTGGGTGGAAGATCCATCGCCGCTGATTACCGCAGAGCTCACGGGCGCAGATCCGACACGACTCCTTCATTTTAAT	TTGAGTTTGGAGGCTGGGTGGAAGATCCATCGCCGCTGATTACCGCAGAGCTCACGGGCGCAGATCCGACACGCCTCCTTCATTTTAAT
R51169	TTCAATGTTAGGTATTTTGAAGCGGTATTTGTTCCCTTAAAGTCTCTGCTTCAACTTATCTTGACTGTCATCAGGTTGACATGGGTAAT	TTCAATGTTAGGGATTTTGAAGCGGTATTTGTTCCCTTAAAGTCTCTGCTTCAACTTATCTTGACTGTCATCAGGTTGACATGGGTAAT
R51170	TGCCCGGTCCACCACAAGGAGTCGCTAGATGAGCCAAGTAAAGCCCCCCCGGCCAAACCCTCCCCTAACCCGGGCAAAGCTGGGCCAAT	TGCCCGGCCCACCACAAGGAGTCGCTAGATGAGCCAAGTAAAGCCCCCCCGGCCAAACCCTCCCCTAACCCGGGCAAAGCTGGGCCAAT
R51171	GTTGAAATATGCTTTTCTCTCTTTGTTTACGGAGGGGCTATCCTCCAGATAATAGCATTGTTTGCACTCGCCGAAAAGCCTTTTTGAAA	GTTGAAATATGCTTTTCTCTCTTTGTTTACGGAGGTGCTATCCTCCAGATAATAGCATTGTTTGCACTCGCCGAAAAGCCTTTTTGAAA
R51172	AACCACAGCCGAGACTCTACCTGTGTGGCCCACTGCAACTTCTACACAGGGTCAGTGGGAGGGTGTGTGTTACTTGTGTGTGAGGTGTG	AACCACAGCCGAGACTCTACCTGTGTGGCCCACTGCAACTTCTACACAGGGTCAGTGGGAGTGTGTGTGTTACTTGTGTGTGAGGTGTG
R51173	GGTCAGTGTTTCACAGGTTGAATACTACTGGGATGACCGTAATACAGTACAGTATTTCCAGGTTGCACTGCTGTGTGAAAGACAATGCT	GGTCAGTGTTTCACAGGTTGAATACTACTGGGATGACCGTAATACAGTACAGTATGTCCAGGTTGCACTGCTGTGTGAAAGACAATGCT
R51174	TGTGCTCAAGTAGAACCCAAGGACCCCCCCCCCAACCGTTTGGGTTTTCGGCACTGACAGACCTACAGGCAGCAGCAGAACGGGCATGC	TGTGCTCAAGTAGAACCCAAGGACCCCCCCCCCAACCGTTTGGGTTTTCGGCACTGACAGACCTACAGGCAGCAGCAGAACGGGCATGG
R51175	CTCATTCTGACACGACCCTCCAGCATGACAATGCCACCAGCCATACTGCTTGTTCTGTGCGTAATTTCCTGCAAGACAGGAATGTCAGT	CTCATTCTGACACGACCCTCCAGCATGACAATGCCACCAGCCATACTGCTTGTTCTGTGTGTAATTTCCTGCAAGACAGGAATGTCAGT
R51176	AGAGAGACGGTCAAACATGAGGCAGGAGCACAGGAAACAGTTGGAGGAGATCCTGGAAATGAAGTATGCCCCAGGAAATCACACTGTAC	AGAGAGACGGTCAAACATGAGGCAGGAGCACAGGAAACAGTTGGAGGAGATCCTGGAAATGAAGTATGCCACAGGAAATCACACTGTAC
R51177	GAAGGAGCAGGGATAAAAAAAAAAAGCAAAACATTGCAGCAGCACAAAACATGATACAAACAATAGGCACAGACAACAGCACAAAGGGC	GAAGGAGCAGGGATAAAAAAAAAAAGCACAACATTGCAGCAGCACAAAACATGATACAAACAATAGGCACAGACAACAGCACAAAGGGC
R51178	ATTGTCTGACACCAGCCACCCGGACAGTTTATGAAACTGAGGAGTATTTCTGTCTTTAATAAAGTATTTTTGTGGGGACAAACTCATTC	ATTGTCTGACACCAGCCACCCGGACAGTTTATGAAACTGAGGAGAATTTCTGTCTTTAATAAAGTATTTTTGTGGGGACAAACTCATTC
R51179	AATGTAGTAGCCTACAGGCTTAGTGGATAGTGGATACAATACGGTATGTTAATATTGATGCCATTCAAAAATAAACTATGATCATATTT	AATGTAGTAGCCTACAGGCTTAGTGGATAGTGGATACAATACGGTATGTTAATATTGATGCCATTCAAAAATAAACTATGATCATATTA
R51180	CTCTAGTTCGATCTTAGCTTGATTATTGTCCAGTCATATGGTCAGGTGCAACAAAGAAGGACCTAGTTAAGATGCAGCTGGCCCAGAAC	CTCTAGTTCGATCTTAGCTTGATTATTGTCCAGTCATATGGTCAGGTGCAACAAAGAAGGACCTAGTTAAGCTGCAGCTGGCCCAGAAC
R51181	AAAGCACCCCCACCACGTGATACTGCCACCCCCATGCTTCACGGTTGGGATGGTGTTCTTCGGCTTGCAAGCGTCCCCCTTTTTCCTCC	AAAGCACCCCCACCACGTGATGCTGCCACCCCCATGCTTCACGGTTGGGATGGTGTTCTTCGGCTTGCAAGCGTCCCCCTTTTTCCTCC
R51182	ATTGTCTGAGACCAGCCACTGCAACTGTGGGTTTGAACAACCGAAGGATTCCTGCTCAAACTGTCAGGAACCGTCTCATCTGCGCGCTC	ATTGTCTGAGACCAGCCACTGCAACTGTGGGTTTGAACAACCGAAGGATTCCTGCTCAAACTGTCAGGAACCATCTCATCTGCGCGCTC
R51183	GGGGGGGGGAGGGGATCAGGGGATCAGTCTGGATGGACATTGTGATACTTGCCCTACTTTCTGATAGCAACTGTCTATTATAAGCCTGA	GGGGGGGGGGGGGGATCAGGGGATCAGTCTGGATGGACATTGTGATACTTGCCCTACTTTCTGATAGCAACTGTCTATTATAAGCCTGA
R51184	TCAACCTCTATGGGGCTGCACAATAATACTATGTGCATAAATGTAGGACAGATTTGAAATAATAATGATAATAATATGAATCACAATAA	TCAACCTCTATGGGGCTGCACAATAATACTATGTGCATAAATGTAGGACAGATTTGAAATAATAATGATAATAGTATGAATCACAATAA
R51185	ACAAGGTACATGACGTGTTTCCTAGATGGCAAGAGCACTCAATGACGACATCACGGCATGTCAGAACATGATAATGTCTGCATAGTGAC	ACAAGGTACGTGACGTGTTTCCTAGATGGCAAGAGCACTCAATGACGACATCACGGCATGTCAGAACATGATAATGTCTGCATAGTGAC
R51186	TCCTGATCTTTTGGATTCCTGCTCTTTAAATCTGGCAGCTGATTTCATAGCTGAACCACTTACATATCTGTTCAATCTAACCCTGGAAT	TCCTGATCTTTTGGATTCCTGCTCTTTAAATCTGGCAGCTGATTTCATAGCTGAATCACTTACATATCTGTTCAATCTAACCCTGGAAT
R51187	CTTTAAAAGGATAGTTCACTCAAAAACAATATTTTTGTTTTTTGTTCATTATTCCAAAGTGTGCATGACATCAGTCACGTTTTCAAGAT	CTTTAAAAGGATAGTTCACTCAAAAACAATATTTTAGTTTTTTGTTCATTATTCCAAAGTGTGCATGACATCAGTCACGTTTTCAAGAT
R51188	GAGAAACTTTGTAGCGAGGCAGGGGAAAAGGAGGGAGCAGCATCGGGATAGTCTCATTAGAAGGGGTGGGAGATGAGGAAATGGTAGAG	GAGAAACTTTGTAGCGAGGCAGGGGAAAAGGAGGGAGCAGCATCGGGATAGTCTCATTAGAAGGGGTGGGAGATGAGGAAATGGTAGAC
R51189	TAGACTGTACCAAGAGCTGAATCACAACTCCTGTATGGATAACACCACACTGGTCAAGTTAGCATTCAGCCCTGTGGCTCCAACATGTT	TAGACTGTACTAAGAGCTGAATCACAACTCCTGTATGGATAACACCACACTGGTCAAGTTAGCATTCAGCCCTGTGGCTCCAACATGTT
R51190	GAGCGACGCTGGACCTCATGCCTGGTCCCCGTGCTGCTGCTGTGGGTCAGGGAGTGGACACGGCGCCTGCTGCTGTCCACAGGCTTGGC	GAGCGACGCTGGACCTCATGCCTGGTCCCCGTGCTGCTGCTGTGGGTCAGGGAGTGGACACGGCGCCTGCTGCTGTCCACAGGCTTTGC
R51191	GCTCCACCCTACACCACCGGGCTCCACTCCTCTACACTTGCAAGGCTCCACACCTCTACGCCTGCAGGCGGGTGTTTGTCCCCCTGTGT	GCTCCACCCTACACCACCGGGCTCCACTCCTCTACACTTGCAAGGCTCCACACCTCTACGCCTGCAGGCGGGGGTTTGTCCCCCTGTGT
R51192	AGGGAATTTTGCAGGGCTCTGGCAGTGCCCCTCCTGCTCCTCCTTGCACAAAGGTGGAGGTAGCGGTCCTGCTGCTGGGTTGTCTCCTC	AGGTAATTTTGCAGGGCTCTGGCAGTGCCCCTCCTGCTCCTCCTTGCACAAAGGTGGAGGTAGCGGTCCTGCTGCTGGGTTGTCTCCTC
R51193	AGGTACACACACACATAATTAAACTGTTCCAACAATGGTTGCCTTATTTGTTGAGATGAAATGAGTTGTTTGATTATTAGATCAGCTTT	AGGTACACACACACATAATTAAACTGTTCCAACAATGGTTGCCTTATTTGTTGAGATGAAATGAGTTGTTCGATTATTAGATCAGCTTT
R51194	AGGAGAACCTGGCGGAGGTGTTGAATGAGGCGGTGCTGGTGGAGGGGGGGGTGAGGTGGCTGGCCCACGATACTCTTGCCCGCAGGGGA	AGGAGAACCTGGCGGAGGTGTTGAATGAGGCGGTGCTGGTGGAGGGGGTGGTGAGGTGGCTGGCCCACGATACTCTTGCCCGCAGGGGA
R51195	GCAGGCAGTGCCTTCTTCACCACCTTGCCACCACCCCACACTGTTGCGCCTTCTTCACCACACCGTCTGTTTGGGTGGACCATTTCAGA	GCAGGCAGTGCCTTCTTCACCACCTTGCCACCACCCCACACTGTTGCGCCTTCTTCACCACACCGTCTGTTTGGGTGGACCATTTCAGT
R51196	GGCAGCGTGGGATAGGCCACTCCTCCAATGTGCATCTGCTCCCTGGCAGCACGGACATCTGATGGAAGAGAGGGAGAGGGGAGGAGAGA	GGCAGCGTGGGATAGGCCACTCCTCCAATGTGCATCTGCTCCCTGGCAGCACGGACATCTGATGGAAGAGAGGGAGAGGGGATGAGAGA
R51197	ATTGTCCTAGAGCCAGTAGAGTAGCCTGGAGCCAGCTAGGGAGCCATGGGTCATGGCCACATGCAGGGGGGAATAGAGGCCAGGGGTGA	ATTGTCCTAGAGCCAGTAGAGTAGCCTGGAGCCAGCTAGGGAGCCATGGGTCATGGCCACATGCAGGGGGTAATAGAGGCCAGGGGTGA
R51198	CGCACTGACCCTGGACGAGACACACACACACCGTTTAGATCATTTTCCACTGAGGAAGAGAGAACAAGAAAGAGAGCGAGAGGGACAGA	CGCACTGACCCTGGACGAGACACACACACACCGTTTAGATCATTTTCCACTGAGGAAGAGAGAACAAGAAAGAGAGCGAGAGTGACAGA
R51199	GTTGAAATATGCTACCCTCTTTGTTGACTGTTGTGCTATCATCAGATAATAGATTCTTATGCTTTCGCCGAAAAGCCTTTTTAAAATCT	GTTGAAATATGCTACCCTCTTTGTTTACTGTTGTGCTATCATCAGATAATAGATTCTTATGCTTTCGCCGAAAAGCCTTTTTAAAATCT
R51200	GAGCCAGGTTTTTCACTAAGTTGGACCTTGGGTGGAAGTGGAAGTGGAAGTGGAAGACTGCGTTTAACACTCCGTTAGGGCACTTTGAA	GAGCCAGGTTTTTCACTAAGTTGGACCTTGGGTGGAAGTGGAAGTGGAAGTGGAAGACGGCGTTTAACACTCCGTTAGGGCACTTTGAA
R51201	TACTTGACATATGGGAGCTGTTTGAGGTTTCTATTGGCTTCGCTCTCTCCATCTCGTTAGCATCAGCATTGATCTGCCGTGACTGATTT	TACTTGACATATGGGAGCTGTTTGAGGTTTCTATTGGCTTCGCTCTCTCCATCTCGTTAGCATCAGCATTGATCTGCCGTGACTGATTG
R51202	AAGGGTACCACATGAGGGAGGAGGAGGTTTTCCCTGTAAAGCAACAGCGTTGAGGTTGCCTGCAATGACAACAAGCTCAGTACGATGAT	AAGGGTACCACATGAGGGAGGAGGAGGTTTTCCCTGTAAAGCAACAGCGTTGAGATTGCCTGCAATGACAACAAGCTCAGTACGATGAT
R51203	CAGTCACTGAGTCCGAGGTGCTAAATGAGCTCCTTAAACTTGACCCCAAAAAAACATCTGGGTCAGATAGTTTAGACACCTTCCTCTAG	CAGTCACTGAGTCCGAGGTGCTAAATGAGCTCCTTAAACTTGACCCCAAAAAAACATCTGGGTCAGATAGTTTAGACACCTTCCTCTAA
R51204	TGAAGAAGCCAGATATGTAGGAACATTTTTAGGATATTTTATTTCAGGTCATGAAACATGGGACCAACACTTTACATATTGCGTTTATA	TGAAGAAGCCAGATATGTAGGAACATTTTTAGGATATTTTATTTCAGGTCATGAAACATGGGACCAACACTTTACATATTGCGTTTAAA
R51205	GCGAGGCTGACGACTCCCTCCTGAGGCTGGCTAAGACCGACAGCATCGTGTCGAAGTAAGTACTGGGTCTGGTGGCGTCCTTATGTAGT	GCGAGGCTGACGACTCCCTCCTGAGGCTGGCTAAGACCGACAGCATCGTGTCGAAGTAAGTACTGGATCTGGTGGCGTCCTTATGTAGT
R51206	TATATCTCACTGGTCACCCCCAAAGCCAATTCCTCCTTTGGTCGTCTTTCCTTCCAGTTCTCTGCTGCCCATGACTGGAACAAATTGCA	TATATCTCACTGGTCACCCCCAAAGCCAATTCCTCCTTTGGTCGTCTTTCCTTCCAGTTCTCTGCTGCCCATGACTGGAACGAATTGCA
R51207	AAGTTGGGACTCGGGGCCAGAGCAGGGCGCAGCAGGGGGGGGGCCCTGGCTTCCGGGTCAGGCGGCTCACCCATCGAATCCCCTCGAAA	AAGTTGGGACTCGGGGCCAGAGCAGGGCGCAGCAGGGGGGGGTCCCTGGCTTCCGGGTCAGGCGGCTCACCCATCGAATCCCCTCGAAA
R51208	GAACCCATCCCAGATCTCCAACCAGTCGTAGCGACACAGTGCCCCGGGTGGAGGGGTGGTGTCAGGCTCCATGTCGAACGTGTCAAAGT	GAACCCATCCCAGATCTCCAACCAGTCGTAGCGACACAGTGCCCCGGGTGGAGGGGGGGTGTCAGGCTCCATGTCGAACGTGTCAAAGT
R51209	CAGAGGAGGGTCGTTAGTGATTGGAGTCACCTGGGCTCAGGGTATTTAAACTGCTGCTTCACTAATCTCTCTCTCTGCTCCTCCAGGTA	CAGAGGAGGGTCGTTAGTGATTGGAGTCACCTGGGCTCAAGGTATTTAAACTGCTGCTTCACTAATCTCTCTCTCTGCTCCTCCAGGTA
R51210	ACAAATTCATTTCTACACACAATTAACACAGCCATACTCTCTCCATAACATAACTCTGACCTCGGACTGCACATCGTAAAGCCCCGAAT	ACAAATTAATTTCTACACACAATTAACACAGCCATACTCTCTCCATAACATAACTCTGACCTCGGACTGCACATCGTAAAGCCCCGAAT
R51211	CTCATTCTGACATGACCCTCCAGCATGACAATGCCACCAACCGTACTGCTCGTTCGGTGCCATGGCCAGCGAAGAGACCGGATCTCAAT	CTCATTCTGACATGACCCTCCAGCATGACAATGCCACCAACCGTACTGCTCGTTCGGTGCCATGGCCAGCGAAGAGACCGGATCTCAAC
R51212	AAATGAAGGGGGCATGTGGTGGAAGGGCACCTACCTGCTCGTCACTGCGGTGATAATCGTTATCCTCCTCCGGTTTCTCCTCCGCCGTT	AAATGAAGGGGGCATGTGGTGGAAGGGCACCTACCTGCTCGTCGCTGCGGTGATAATCGTTATCCTCCTCCGGTTTCTCCTCCGCCGTT
R51213	GCATTTGATGCTGTGTGTGTGTGTGTGTGTGTGTGTGTGTGTGTGTGTGTGTGTGTGTGTGTGTGTGTGTGTGTGTGTGTGTGTGTGTG	GCATTTGATGCTGTGTGTGTGTGTGTGTGTGTGTGTGTGTGTGTGTGTGTGTGTGTGTGTGTGTGTGTGTGTGTGTGTGTGTGTGTGTC
R51214	ACAGAAATGTCAGTGTTCTGCCATGGCCAGTGAAAAGGCCGGAACTCAATCCGAGCACATCTGGGACCCGTTGGATCGGAGGGTGAGGG	ACAGAAATGTCAGTGTTCTGCCATGGCCAGTGAAAAGGCCAGAACTCAATCCGAGCACATCTGGGACCCGTTGGATCGGAGGGTGAGGG
R51215	GCCCCTGTTTAAGTTTACATGTCTCCAAGGTTCTGTCGGTCAACTACACCTCCCACACTGTGAGCTCTATGATCGTGAGTGGTGATTTG	GCCCCTGTTTAAGTTTACATGTCCCCAAGGTTCTGTCGGTCAACTACACCTCCCACACTGTGAGCTCTATGATCGTGAGTGGTGATTTG
R51216	GACTCCAGAGAGCTAGCCTCTGCCTCCCCCTGCTGGGCCAGCTCGGAACGGCTACGACTGCGGGAGGCTGCTGGGGGGGCAGGGAGAGA	GACTCCAGAGAGCTAGCCTCTGCCTCCCCCTGCTGGGCCAGCTCGGAACGGCTACGACTGCGGGAGGCTGCTGGGGGAGCAGGGAGAGA
R51217	AGCCTGTCCTGGAGGTCACTACAGGAGCTCTGCTGACGGCCTTCCTCTTATATAACATCTACCTCTGCCTACGGCCTTCCTCTTATATA	AGCCTGTCCTGGAGGTCACTACAGGAGCTCTGCTGACGGCCTTCCTCTTATATAACATCTACCTCTGCCGACGGCCTTCCTCTTATATA
R51218	ACCTGGTCGGCTAGCTCCAGTATATTTCCCCCAGACTTTGCCAGCAGAATCAGTCTGCCATATCTGCCGGGGGTGTGCAGGTCGGAATA	ACCTGGTCGGCTAGCTCCAGTATATTTCCCCCAGACTTGGCCAGCAGAATCAGTCTGCCATATCTGCCGGGGGTGTGCAGGTCGGAATA
R51219	ACCACAGTCTTTTCACCAGCTCTTCAAAATGGTTGAAGAAGGAGTATCTTGGGGGCTCGTATAGGCATGGATGATGGCGCTGGCTAGGG	ACCACAGTCTTTTCACCAGCTCTTCAAAATGGTTGAAGAAGGAGTATCTTGGGGGCTCGTATAGGCATGGATGATGGCGCTGGCTAAGG
R51220	GACCTACTGAGGAGCTACAGGATAAAATCCCTCTCAGAATGTTGTCCTCCTGCAGCGACCTACTGAGGAGCTACAGGATAAAATCCCTC	GACCTACTGAGGAGCTACAGGATGAAATCCCTCTCAGAATGTTGTCCTCCTGCAGCGACCTACTGAGGAGCTACAGGATAAAATCCCTC
R51221	CCCTAGTTTCTACCTTCTTAACAACACTATCAACAAGGCAGGTCCTAGTTTCTACCTTCTTAACAACACTATAAACAAGGCAGGTCCTA	CCCTAGTTTCTACCTTCTTAACAACACTATCAACAAGGCAGGTCCTAGTTTCTACCTTCTTAACAACACTATCAACAAGGCAGGTCCTA
R51222	AGCCTGACCCACCACAAGGAATCGCTAGAGCGAGATGAGCCAAGTAAAAACAAAAGTTTGAGGGAAAATAGTATGCCGATAGTGAAAAG	AGCCTGATCCACCACAAGGAATCGCTAGAGCGAGATGAGCCAAGTAAAAACAAAAGTTTGAGGGAAAATAGTATGCCGATAGTGAAAAG
R51223	TAATTAGCAAGGGGATGATGAGAGAGAGGGGGGACGAAGAGAGAGAGGGATGAAGAATGAAGAGAGAGGGGGGGGAGAAGAGGGAAAGA	TAATTAGCAAGGGGATGATGAGAGAGAGGGGGGACGAAGAGAGAGAGGGATGAAGAATGAAGAGAGAGTGGGGGGAGAAGAGGGAAAGA
R51224	CCTGGGGGAAGGCCATGGGCGCGATGAGGCAGATGCACTTGGACACGTAGAGCGTGTCGCGGCTGATGTCGTAGGAGGTGAAGCGCTGC	CCTGGGGGAAGGCCATGGGCGCGATGAGGCAGATGCACTTGGACACGTAGAGCGTGTCGCGGCTGATGTCGTAGGAGTTGAAGCGCTGC
R51225	AAGAGAGGGGAGGAAGAGGGAGGAGAGAGGAGGAGAGGGAGGAGAGGGAGTAGAGCGGAAGAGGGAAGAGAGAGGAAGAGAGAGGAAGA	AAGAGAGGGGAGGAAGAGGGAGGAGAGAGGAGGAGAGGGAGGAGAGGGAGTAGAGCGGAAGAGGGAAGAGAGAGGAAGAGAGAGGAAGG
R51226	GTGACATCCCCCCCCATAGAGGGTAGGAAACACAGGCTCACCCTGCAGGAGCGCCTGCTTCGGGTGGGTGTTGTTATAGTGACCAGTGA	GTGACATCCCCCCCCATAGAGGGTAGGAAACACAGGCTCACCCTGCAGGAGCGCCTGCTTCGGGGGGGTGTTGTTATAGTGACCAGTGA
R51227	ACGGAATACAGATGTCAGGGCAGCATACCACCCTGCAAGGCGGAATACAGATGTCAGGGCAGCATACCACCCTGCAGGATATCGAAGGC	ACGGAATACAGATGTCAGGGCAGCATACCACCCTGCAAGGCGGAATACAGATGTCAGGGCAGCATACCACCCTGCAGGATCTCGAAGGC
R51228	AAGGGTACCACATGAGGGAGGAGGATGTCTCCTTGTAACGCACAGCGTTGATTGCCTGCAATGACAACAAGCGCAGTCCGATGATGCTG	AAGGGTACCACATGAGGGAGGAGGATGTCTCCTTGTAACGCACAGCGTTGATTGCCTGCAATGACAACAAGCTCAGTCCGATGATGCTG
R51229	TAGGGAACAGCAGACACTGGGTCATCCTGCAGGAGGCAAGCGAGGCTTACCTGGTCGGCCTGTTCGAGGACACCAACCTGTGCGCCATC	TAGGGAACAGCCGACACTGGGTCATCCTGCAGGAGGCAAGCGAGGCTTACCTGGTCGGCCTGTTCGAGGACACCAACCTGTGCGCCATC
R51230	TGTGATGTTCAGATGTACCGATCCTGTGCAGGTGTTGTTACACGTGGTCTGTCACTGCGAGGGCGTTTAGCTCTCCATCCTGTCTCCCT	TGTGATGTTCAGATGTACCGATCCTGTGCAGGTGTTGTTACACGTGGTCTGTCACTGCGAGGGCGTTTAGCTCTCCGTCCTGTCTCCCT
R51231	GTGGTGTCGGGAGAGGAGCATTCATAGAGCACATGGTAGACCTGCAGGTTGGATTATATTACACAGGCAGGGTAATGACGCTGTGGATT	GTGGTGTCGGGAGAGGAGCATTCATAGAGCACATGGTAGACCTGCAGGTTGGATTATATTACACAGGCAGGGGAATGACGCTGTGGATT
R51232	GCCTCCAGTACTCAAGGAGTGGTTCTTCACAACACAGAAATGCCAACTAGCTGACTTTTCAATGTGTTGCAGTTAAAATCACTAAGTGG	GCCTCCAGTACTCAAGGAGTGGTTCTTCACAACACAGAAATGCCAACTAGCTGACTTTTCAATGTGTTGCAGTTAAAATCACAAAGTGG
R51233	GACACCACCCTCACCTTCGACCAGCTGGTGGACCCGTCCTTTCGGCCGGACAAGGCTTTGAAGGCGTGGAGACATTGGCTTGGGGGGGC	GACACCACCCTCACCTTCGACCAGCTGGTGGACCCGTCCTTTCGGCCGGACAAGGCTTTGAAGGCGTGGAGACATTGGCTTGAGGGGGC
R51234	GTGGTATACGGCAGGCTACACATGGGAAACTGGGAAAAACCCGGCAGTGTTGCAGTTCTTGACACAAAATTACTTCCTTAACCTTTCAC	GTGGTATACGGTAGGCTACACATGGGAAACTGGGAAAAACCCGGCAGTGTTGCAGTTCTTGACACAAAATTACTTCCTTAACCTTTCAC
R51235	GCTACAGGTAAGAGGAGGGGAGGGGGAGGGGGGAGGGGAAGAAAGTTGAGGATAATTAAGATGTACTTTATAGATATGCTAAGAATAGG	GCTACAGGTAAGAGGAGGGGAGGGGGAGGGTGGAGGGGAAGAAAGTTGAGGATAATTAAGATGTACTTTATAGATATGCTAAGAATAGG
R51236	TGTACACTGGGACGTTGCATATGCAACCCACGTTGAAGAAGCGATTGTCCCGAACCGGCTCGGATGCTGACAAACACCTATGTCTATCT	TGTACACTGGGACGTTGCATATGCAACCCACGTTGAAGAAGCGATTGTCCCGAACCGGCTCGGATGCTGACAAAAACCTATGTCTATCT
R51237	ACGATGGTTATTATTGATTCTGTTATAGTTTGAGTAGCTCCTCCGTGATTAAAGAGAGGAGAGGTGTTTACGTCCTGCAGGTGACAGCA	ACGATGGTTATTATTGATTCTGTTATAGTTTGAGCAGCTCCTCCGTGATTAAAGAGAGGAGAGGTGTTTACGTCCTGCAGGTGACAGCA
R51238	TGGTTATTCAGTATGCTACAGGACAGGTGTGTAGATCCTGCAGGATCAGTTTATGGCCTAATGTGTATTGAATGGACTGGAGGAAAAAA	TGGTTATTCAGTATGCTACAGGACAGGTGTGTAGATCCTGCAGGATCAGTTTATGACCTAATGTGTATTGAATGGACTGGAGGAAAAAA
R51239	TATAACGGTTAGATAAGCAGGTACACGGTTTGGTTTCAATGGGACTATTATTTATTTCTAACTAGGCCTTCCTGTTTTAATTTAATAGT	TATAATGGTTAGATAAGCAGGTACACGGTTTGGTTTCAATGGGACTATTATTTATTTCTAACTAGGCCTTCCTGTTTTAATTTAATAGT
R51240	ATATCGGTGGGCGGAGTAGTTGAGGTGTGCAGAGCTGGGAGGGTCATCAGTGCTGATGGGGCACACCTGTGAAAGCTCAGCTGTGGCAT	ATATCGGTGGGCGGAGGAGTTGAGGTGTGCAGAGCTGGGAGGGTCATCAGTGCTGATGGGGCACACCTGTGAAAGCTCAGCTGTGGCAT
R51241	GCTGTGCTCTCTCTCTCCCCAAGGCCAGATAATCACCACTTATTATTCTGAATTCAATGGATGGTGGTCAGTAACCCCCATATGGGGTT	GCTGTGCTCTCTCTCTCCCCAAGGCCAGATAATCACCACTTATTATTCTGAATTCAATGGATGGTGGTCAGTAACCCCCATATGGGGGT
R51242	ATCGTCTGACACCAGCCACCCGGACAGCTGATGAAACCGAGGAGTATTTCTGTCTGTAATAAAGCCCTTTTGCCCTCCCAGGCCCCACC	ATCGTCTGAGACCAGCCACCCGGACAGCTGATGAAACCGAGGAGTATTTCTGTCTGTAATAAAGCCCTTTTGCCCTCCCAGGCCCCACC
R51243	GCTTTCAGCAGATTGCCAGTGTCAGACGGTACCAGGACAATTATACTGATTGTTGCCCTAGAAATGCTATCTCTCTCTCCTTCTCTTTC	GCTTTCAGCAGATTGCTAGTGTCAGACGGTACCAGGACAATTATACTGATTGTTGCCCTAGAAATGCTATCTCTCTCTCCTTCTCTTTC
R51244	TAAACTAGTGGTTAGAGTGTTCGGTCAGTAACCAGCAGGTAGCCTAGTGGTTAGAGTGTTGGGTCAGTAACCAGCAGGTAGCCTAGTGG	TAGACTAGTGGTTAGAGTGTTCGGTCAGTAACCAGCAGGTAGCCTAGTGGTTAGAGTGTTGGGTCAGTAACCAGCAGGTAGCCTAGTGG
R51245	GAGACGAGGGAAAAAAGGTCAGACACTGTTGGTGGTATGTGATTTTTTTTAAATTGGAGTACTTGTAATTAATTATATTCCAGCCATTA	GAGACGAGGGAAAAAAGGTCAGACACTGTTGGTGGTATGTGATTTTTTTTTAATTGGAGTACTTGTAATTAATTATATTCCAGCCATTA
R51246	CGCCACAGATCGGCACCCCCATCTTATCATGGCAGGGCAGACAGTACAGCTCTCCCTTCAGCTCCCTGGCATCTGCTGTCAGCTCCTTA	CGCCACAGATCGGCACCCCCATCTTATCATGGCAGGGCAGACAGTACAGCTCTCCCTTCCGCTCCCTGGCATCTGCTGTCAGCTCCTTA
R51247	CTACATAGTGCTGCTTTCTCTCTACAGACCAGCTGACTACATAGTGCTGCTTTCTCTCCACAGACCTGCAGGAAGGGTACCACATGAGG	CTACATAGTGCTGCTTTCTCTCCACAGACCAGCTGACTACATAGTGCTGCTTTCTCTCCACAGACCTGCAGGAAGGGTACCACATGAGG
R51248	GCTAACCCACAGTTTAAACACAGTCCTGCACTCTGCAGGGCTAGCCCACAGTTTAAACACAGTCCTGTACCCTGCAGGCTCACCCTGAC	GCTAACCCACAGTTTAAACACAGTCCTGCACTCTGCAGGGCTAGCCCACAGTTTAAACACAGTCCTGTACCCTGCAGGCTCATCCTGAC
R51249	AACAGAAGCAGCATGCTGAGACACGGCCCCTCACCGTGTCCGCCGACCCCCCCTTCAACACCAACGGAGGAGGGGGGAGCAAGGACTCT	AACAGAAGCAGCATGCTGAGACACGGCCCCTCACCGTGTCCGCCGACCCCCCCTTCAACACCAACGGAGGAGGGGGTAGCAAGGACTCT
R51250	AAATCAGATGGAATCGGAGGAGTAGTTTTAAATACAGCTTTCTTTCTCAAGGCTAGAGGGGGGAGGGGGGGCGGGGGGGGGGGCATTGT	AAATCAGATGGAATCGGAGGAGTAGTTTTAAATACAGCTTTCTTTCTCAAGGCTAGAGGGGGGAGGGGGGGCGGGGGGGGGGTCATTGT
R51251	TGAGAGGGGGAGGACAAGAAGAGAGAGCACGGAGGAGGTAATGAGAAGGAGAACAGGATGGGAGGGAAGGTGGATAGGTGTGGAAAAGA	TGAGAGGGGGAGGACAAGAAGAGAGAGCAGGGAGGAGGTAATGAGAAGGAGAACAGGATGGGAGGGAAGGTGGATAGGTGTGGAAAAGA
R51252	AAGGGTACCACATGAGGGAGGAGGATGTCTTTCCTGTAACTCACAGCGTTGAGATTGCAATGATAACAAGCTCGGTCCCATGATGCTGT	AAGGGTACCACATGAGGGAGGAGGATGTCTTTCCTGTAACGCACAGCGTTGAGATTGCAATGATAACAAGCTCGGTCCCATGATGCTGT
R51253	AGAGCTTCTGTAGTGAGGTAGAGGGATTAGATGCTGGACAGACTTGGTTAACTATAATCCTGGAGATGGAGTTGGAGAATGCGTCCCCG	AGAGCTTCTGTAGTGAGGTAGAGGGATTAGATGCTGGACAGACTTGGTTAACTATAATCCTGGCGATGGAGTTGGAGAATGCGTCCCCG
R51254	CTGGCATGTCATGTTGTTGAGCGTCTTAACTCTGGCAGGTGTGATGAGCAACTTCCTGTTAAACAGGAAGTATTTTACTAGTGACTGGA	CTGGCATGTCATGTTGTTGAGCGTCTTAACTCTGGCAGGGGTGATGAGCAACTTCCTGTTAAACAGGAAGTATTTTACTAGTGACTGGA
R51255	AAACTCTACTGTAGCTAGCAGACCCTGGCCCTGCAGGTGGGCCGGCGGGGGGAAGTACTTGCACTTCTCCCGGGAGCAGCGTGACTTGA	AAACTCTACTGTAGCTAGCAGACCCTGGCCCTGCAGGTGGGCCGGCGGGTGGAAGTACTTGCACTTCTCCCGGGAGCAGCGTGACTTGA
R51256	CCCCAGCACTACTCCTATTCCCCAGGCACTCTCAATTGTTGACTTCTGTAAGTGTAAAAGCCTTGGTTTCAAACATGCTAACATTAGAA	CCCCAGCACCACTCCTATTCCCCAGGCACTCTCAATTGTTGACTTCTGTAAGTGTAAAAGCCTTGGTTTCAAACATGCTAACATTAGAA
R51257	TCCACCTGTGTGTGTGTGCAGTAAGCAAAGATCTCAGAGGGCAGGTTCCCATGGTTCCTGTTGCTGTGTGACTGGCTGGCTGGGCAGGG	TCCACCTGTGTGTGTGTGCAGTAAGCAAAGATCTCAGAGGGCAGGTTCCCATGGTTCCTGTTGCTGTGTGACTGGCTGGCTGGCCAGGG
R51258	TCCCTGGGGTGTAACAGCCTGGTTGTTCCTGCAGGATCTCGAAGGCTGAAGACATAAGAGGAAGCGGATAACGATTCTTCACTGTTATG	TCCCTGGGGTGTAACAGCCTGGTTGTTCCTGCAGGATCTCGAAGGCTGAAGACATAAGAGGAAGCGGATAACGATTCTTAACTGTTATG
R51259	CCAAGTTTACTTCTGCATACATTCAAACTCACTAGAATACATTTCAGCTTGACAAAACTAGGTCAACTCAATATTACCTCAATATTCTG	CCAAGTTTACTTCTGCATACATTCAAACTCACTAGACTACATTTCAGCTTGACAAAACTAGGTCAACTCAATATTACCTCAATATTCTG
R51260	TCCACGGGGAACTCCAACATGCAGCTCCACAGGGAACTCCAACCTGCAGCTCCACGGGGAACTCCATGGCTTTCTATGCCATTAAATAA	TCCACGGGGAACTCCAACCTGCAGCTCCACAGGGAACTCCAACCTGCAGCTCCACGGGGAACTCCATGGCTTTCTATGCCATTAAATAA
R51261	GAGGAGGGGAGGGCTCGGAGAGTGTGGTGTCAGGAAAATAACCTCTCACTCAACATCAAAAAAACAAAGGAGATCATGGACTTCAGGAA	GAGGAGGTGAGGGCTCGGAGAGTGTGGTGTCAGGAAAATAACCTCTCACTCAACATCAAAAAAACAAAGGAGATCATGGACTTCAGGAA
R51262	CCCATCCTGACATGACCCTCCAGCATGACAATGCCACCGGCCATACTGCTCACTCTGTCCATGATTTCCTGCAAGACAGGAATGTCAGT	CTCATCCTGACATGACCCTCCAGCATGACAATGCCACCGGCCATACTGCTCACTCTGTCCATGATTTCCTGCAAGACAGGAATGTCAGT
R51263	GCCTCCTTCTGTTTCTGTGGATCAGTCCTGTTCACTGCAGCTAGATCCAACACTGTTCACATCTAACACTATACAGATCACATTACCAT	GCCTCCTTCTGTTTCTGTGGATCAGTCCTGTTCACTGCAGCTAGATCCAACACTGTTCACATCTCACACTATACAGATCACATTACCAT
R51264	GTTGAAATATGCTTTCTCTCTTTTGTTTACGGAGGGGCTATCCTCAGATAATAGCATCATTTGCTTTCGCCAAAAAGCCTTTTGGCCAG	GTTGAAATATGCTTTCTCTCTTTTGTTTACGGAGGTGCTATCCTCAGATAATAGCATCATTTGCTTTCGCCAAAAAGCCTTTTGGCCAG
R51265	ACTGGGCTAGCGTCCATACCATTCCCGTTGACCACCACCTTCCCACCATCCCCGTTGACTATGAGGGGGGCTAGATCCCTGGCTGCGCC	ACTGGGCTAGCGTCCGTACCATTCCCGTTGACCACCACCTTCCCACCATCCCCGTTGACTATGAGGGGGGCTAGATCCCTGGCTGCGCC
R51266	CTGGGAGGTTCTTCCACAAGTGTGGCCAGTACAGCAAAGTACTCATCTATCTATCTATCTATCTATCTATCTATAAGTATAGCAAAGTA	CTGGGAGGTTCTTCCACAAGTGTGGCCAGTACAGCAAAGTACTCATCTATCTATCTATCTATCTATCTATCTATCAGTATAGCAAAGTA
R51267	CACCCAGCCCGCCACAAGGAGTCGCTAGAGCACGATGAGACAAGTAAAACCCCCCGGCCAAACCCTCACCTAACCCGGACGACGCTTGG	CACCCAGCCCGCCACAAGGAGTCGCTAGAGCACGATGAGACAAGTAAAACCCCCCGGCCAAACCCTCACCTAACCCGGACGACGCTTGC
R51268	ACAGGTACAGGATGGCAACAACAATTGTCCGAGTTACACCAGAAGCACACAATCTCTCCATCAGGGCTCAGACTGTCCGAAATAGGCTG	ACAGGTACAGGATGGCAACAACAATTGTCCGAGTTACACCAGAAGCACACAATCTCTCCATCAGTGCTCAGACTGTCCGAAATAGGCTG
R51269	AGAGAAGCCATTCATCTGTGAGATCTGTGGGAAGAGCTTCACCAGCCGGCCCAACATGAAGCGCCACCGCCGTACTCACACAGGAGAGA	AGAGAAGCCATTCATCTGTGAGATCTGTGGGAAGAGCTTCACCAGCCGGCCCAACATGAAGCGCCACCGCCGCACTCACACAGGAGAGA
R51270	TAGGAAGCTCTCCAGGAACAGAGATGGAGAGGCATGTACTACAGCCACTACCTGATTGGCTTTATTCAACACATAGACCCAATCCCAAA	TAGGAAGCTCTCCAGGAACAGAGATGGAGAGGCATGTACTACAGCCACTACCTGATTGGCTTTATTCAACACATGGACCCAATCCCAAA
R51271	AACCCCATTCATTTTGTTAGTCTCACTCAGATAAGTTTTCAATATTGCAATATGTGTAGAATTGTAGGAAATTAGCTGTAAAACTGGAA	AACCCCATTGATTTTGTTAGTCTCACTCAGATAAGTTTTCAATATTGCAATATGTGTAGAATTGTAGGAAATTAGCTGTAAAACTGGAA
R51272	ACACATTCAGTATAGTGAAGAGACAGAATGGTTCTCTCCTGCAGGATCTCGAAGGCTGAAGACATAAGAGGAAGCGGATAACGATTCTT	ATACATTCAGTATAGTGAAGAGACAGAATGGTTCTCTCCTGCAGGATCTCGAAGGCTGAAGACATAAGAGGAAGCGGATAACGATTCTT
R51273	GAAGAGGAAAAGGCTGGTATAAAGAGAGATTCAAGTAAAACCATGGATGGTCTCCACTGAGCTGGTGAAGAACAAAGTATCACAGTATT	GAAGATGAAAAGGCTGGTATAAAGAGAGATTCAAGTAAAACCATGGATGGTCTCCACTGAGCTGGTGAAGAACAAAGTATCACAGTATT
R51274	AACAGAAACGTGGAGGTAAAAAAATTGTGAAATTGAATGGTCTTCTTCTACAAGGAGTGAGCCACCCAGCATGGCTGCCAATGTGATAA	AACAGAAACGTGGAGGTAAAAAAATTGTGAAATTGAATGGTCTTCTTCTCCAAGGAGTGAGCCACCCAGCATGGCTGCCAATGTGATAA
R51275	ATCTCCCAGAAGTCAGTACTGCACTGCACACCTGACGGGACACACAGAGTCGATGGATGAATCTCAAGCGTATCAGTTGATAAATCCTT	ATCTCCCAGAAGTCAGTACTGCACTGCACACCTGACGGGACACACAGAGTCGATGGGTGAATCTCAAGCGTATCAGTTGATAAATCCTT
R51276	AGAGACACACAGAGGAGGCAGAGAGAAAGAGAGGGATAGCATAGAGAGAGAGAAAGAGAGGTAGCATAGAGAGAGAGAGGGAGAGGTAG	AGAGACACACAGAGGAGGCAGAGAGAAAGAGAGGGATAGCATAGAGAGAGAGAAAGAGAGGTAGCATAGAGAGAGAGAGGGAGAGGGAG
R51277	CAAGTCTAGACCCACTCAGTACTCACACACTCAGGTGAGACAGTGTAGCATTGCATGCACTGAAAATGTGTGATGTCATTGCGGCCGTG	CAAGTCTAGACCCACTCAGTACTCACACACTCAGGTGAGACAGTGTAGCATTGCATGCATTGAAAATGTGTGATGTCATTGCGGCCGTG
R51278	AGGCCAAGCTGCTGCTGAAGGAGGATGACGAGCTGATCAAGGAGGTGTTTGACTACTGGACGAGGAAGCGAAAAAACTGTAAGAGTAGC	AGGCCAAGCTGCTGCTGAAGGAGGATGACGAGCTGATCAAGGAGGGGTTTGACTACTGGACGAGGAAGCGAAAAAACTGTAAGAGTAGC
R51279	CTCAAAATGGAAATTGTGTGTGTGTGTGTGTGTGTGTGTGTGTGTGTGTGTGTGTGTGTGTGCGTGTGTGAGTGCGTTCATGTGTATGT	CTCAAAATGGAAATTGTGTGTGTGTGTGTGTGTGTGTGTGTGTGTGTGTGTGTGTGTGTGTGCGTGTGTGAGTGCGTTCATGTGTGTGT
R51280	CAGGGGAGGTACCGGAGGTCCCTCCGCCCCCTCTGGACATCGAGGGGCCCCCGGAGTACATGGTACGCGCCATCTTGGACTCCAGAAGC	CAGGGGAGGTACCGGAGGTCCCTCCGCCCCCTCTGGACATCGAGGGGCCCCCGGCGTACATGGTACGCGCCATCTTGGACTCCAGAAGC
R51281	TTTGGTCCTGGAGAAGACGAACTCTGCAGTGGTGAGTAACTTAACTGGTACTATGGGAATGTTTAGTTTCAACCAACTCTCTACTGTAT	TTTGGTCCTGGAGAAGACGAACTCTGCAGTGGTGAGTAACTTAACTGGTACTATGGGAATGTTTAGTTTCAACCAACGCTCTACTGTAT
R51282	GGGTCCATCTTGAACTCTGCCGGGGAGGCTTCTGCCATGGGCGGCAGGAAGGCACCGCTCCCAGCTGTCACGTCCGTGTACATCGGTGG	GGGTCCATCTTGAACTCTGCCGGGGAGGCTTCTGCCATGGGCGGCAGGAAGGCACCGCTCCCAGCTGTCACGTCCGTGTACATCGGGGG
R51283	CTGACACCATCCACCTGAAGAGAGAGAGAGAATACAGAGAGGTGGAGAAGGGGTAAGGGAGGAGAAGAGAGAGAGCGAGAGAGAGAGAG	CTGACACCATCCACCTGAAGAGAGAGAGAGAATACAGAGAGGGGGAGAAGGGGTAAGGGAGGAGAAGAGAGAGAGCGAGAGAGAGAGAG
R51284	GTTGAAATATGTTTTCTGTCTTTTGTTTACGTAGGTGCTATCCTCATCTATTGCTTTTGCCAAAAAGCCTTTTTGAAATCTGACATGTT	GTTGAAATATGTTTTCTGTCTTTTGTTTACGTAGATGCTATCCTCATCTATTGCTTTTGCCAAAAAGCCTTTTTGAAATCTGACATGTT
R51285	CCTGCCGGTCTCCCTGCCTGTCTCCCTGCAGGCGCTACACAAAACGCAGAAATAAAATATAACACATGCCTTACCTTTGACGAGCTTCT	ACTGCCGGTCTCCCTGCCTGTCTCCCTGCAGGCGCTACACAAAACGCAGAAATAAAATATAACACATGCCTTACCTTTGACGAGCTTCT
R51286	CTGACTCCGGTCATCAGCTTAACGCTGTTTCCTCTGACACATTGGTGCAGTTGGCTTCCGGGTTAAGGAGCTTGGTTTGGGGGGGGGCA	CTGACTCCGGTCATCAGCTTAACGCTGTTTCCTCTGACACATTGGTGCAGTTGGCTTCCGGGTTAAGGAGCTTGGTTTGGGGGGGGTCA
R51287	CCATCTCCTGACGGACATCCTTGCGCAGGCTGCAGCGATAGTGGTCGATAAGGGCCCTGTCGTTCCATCCTGCTCCGGCGGCCAGGGTC	CCATCTCCTGACGGACATCCTTGCGCAGGCTGCAGCGATAGTGGTCGATAAGGGACCTGTCGTTCCATCCTGCTCCGGCGGCCAGGGTC
R51288	AAGGGTACCACATGAGGGAAAATAATGTTTTCCCTGTAACGCACAGCGTTGAGATTGCCTGCGAATCAGACCATTACCCCTGGTGAGAC	AAGGGTACCACATGAGGGAGAATAATGTTTTCCCTGTAACGCACAGCGTTGAGATTGCCTGCGAATCAGACCATTACCCCTGGTGAGAC
R51289	CGCGACACAAAACGCTGAAATAAAAAATACAATTCATGCCTTACCTTTGACGAGCTTCTTTTGTTGGCACTGCAATATGTCCCATAAAC	CGCGACACAAAACGCTGAAATAAAAAATACAATTTATGCCTTACCTTTGACGAGCTTCTTTTGTTGGCACTGCAATATGTCCCATAAAC
R51290	AAGGGTACCACATGAGGGAGGAGGATGTTTTCCCTGTAACGCACAGGGTTGAGATTGCCTGCAATGACAATAAGCTCAGTCCGATGATG	AAGGGTACCACATGAGGGAGGAGGATGTTTTCCCTGTAACGCACAGGGTTGAGATTGCCTGCAATGACAATAAGCTGAGTCCGATGATG
R51291	TGTGATGTTTGGATGTACTGATCCTGTGCAGGTGTTGTTACACGTTGTCTGCCACTGCGAGGACAATCAGCTGTCCATCCTGTCTCCCT	TGGGATGTTTGGATGTACTGATCCTGTGCAGGTGTTGTTACACGTTGTCTGCCACTGCGAGGACAATCAGCTGTCCATCCTGTCTCCCT
R51292	ACAGGTACAGGATGGCAACAGCAACTGCCTGAGTTACACCAGGAACGCACAATCCTTCCATCAGTGCTCAGACTGTCTGCAATAGGCTG	ACAGGTACAGGATGGCAACAGCAACTGCCTGAGTTACACCAGGAACGCACAATCCTTCCATCAGGGCTCAGACTGTCTGCAATAGGCTG
R51293	TCTACCCCATCGGCTCTCTGGCCCGCGAGGGAGGCGCTGGCCAGGGGGCAGTCCAGGTCCATTGGAAGGATACCCAAAGTCAGATCCCT	TCTACCCCATCGGCTCTCTGGCCCGCGAGGGAGGCGCTGGCCAGGGTGCAGTCCAGGTCCATTGGAAGGATACCCAAAGTCAGATCCCT
R51294	AAGGGTACCACATGAGGGAGGGTCATGTCAGGATGAGCCTGCAGGGAGCCAGGTTTTTCACTAAGTTGGACCTTCGTAACGCTTACCAT	AAGGGTACCACATGAGGGAGGGTCAGGTCAGGATGAGCCTGCAGGGAGCCAGGTTTTTCACTAAGTTGGACCTTCGTAACGCTTACCAT
R51295	ACTTGATCATATGACAGGACAATAATCAAGATAAGATCAAACTAGAGGCTGCAGGACTTGATCATATGACAGGACAATAATCAAGATAA	ACTTGATCATATGACAGGACAATAATCAAGATAAGATCAAACTAGAGGCTGCAGGACTTGACCATATGACAGGACAATAATCAAGATAA
R51296	CTCATCCTGTCATGATCCGCCAGCATGACAATGCCACCAGCCATACTGCCCGTTCTGTGAGTGATTTCCTGCAAGACAGGAATGTAGGG	CTCATCCTGTCATGATCCGCCAGCATGACAATGCCACCAGCCATACTGCCCGTTCTGTGAGTGATTTCCTGCAAGACAGGAATGTAGGT
R51297	CTCATCCTGACATGACCCTCCAGTATGACAATGCTACCAGCAATACTGCTCATTCTGTGCGTGATTTCCTGCAAGGCAAGAGAGTCAGT	CTCATCCTGACATGACCCTCCAGTATGACAATGCTACCAGCAATACTGCTCATTCTGTGCGTGATTTCCTGCAAGGCAGGAGAGTCAGT
R51298	TGCAAAGGCGGCTCTGACTGCGAGGCTTGTAAGGGCTCTCTGAACATGGAGAGGGTGTGCTCCCTCAGCAGCCCAGACAGCACCCTCAG	TGCAAAGGCGGCTCTGACTGCGAGGCTTGTAAGGGCTCTCTGAACATGGAGAGGGGGTGCTCCCTCAGCAGCCCAGACAGCACCCTCAG
R51299	AAGTGCTGCTCCAGCACCCGCAGCCTGTTGGAGGACAGGTCCAGGTGACGGAGGCTGGAGGGGTTCTGGAAGACCCCATGGCCCAGCGT	AAGTGCTGCTCCAGCACCCGCAGCCTGTTGGAGGACAGGTCCAGGTGACGGAGGCTGGAGGTGTTCTGGAAGACCCCATGGCCCAGCGT
R51300	ACAGGATAGCATAGAGGGGGTTAGATGGGATGCCTGTTAGTCTTTACACTGCGCTTTGTAATGTCCTTAAAACTCACTCATCCGAAGAA	ACAGGATAGCATAGAGTGGGTTAGATGGGATGCCTGTTAGTCTTTACACTGCGCTTTGTAATGTCCTTAAAACTCACTCATCCGAAGAA
R51301	AAGAGCGACATCGTTGATGTATACAGAGAAAAGAGTCGGCCCGAGAATTTAACCCTGTGGTACCCCCATAGAGACTGCCAGAGGGCCGG	AAGAGCGACATCGTTGATGTATACAGAGAAAAGAGTCGGCCCGAGAATTTAACCCTGTGGTACCCCCATAGAGACTGCCAGAGGTCCGG
R51302	CTTGTCCCATTTCTCATGGGCAAGGCCTTAGAGGCTTACACAGCAAAGGATGAGGGGTTGTCCAACGTCTACAAGGACCTGAAGGAAGG	CTTGTCCCATTTCTCATGGGCAAGGCCTTAGAGGCTTACACAGCAAAGGATGAGGGGTTGTCCAACGTCTACAAGGACCTGAAGGAAGC
R51303	TCCTGATCTTTTGGATCCCTGTTTTTTTAAATCTGGCAGCTGATTTCATAGCTGAACCACTTACACATCTGTTCAATCTAACCCTGGAA	TCCTGATCTTTTGGATCCCTGCTTTTTTAAATCTGGCAGCTGATTTCATAGCTGAACCACTTACACATCTGTTCAATCTAACCCTGGAA
R51304	CTCTAGTTTTATCTTATCTGGATTATTGTCCAGTCATATGGTCAAGTCCTGCAGGTTATGCAGTGATGGAGAAGCAGTTTGGCTTTACT	CTCTAGTTTTATCTTATCTTGATTATTGTCCAGTCATATGGTCAAGTCCTGCAGGTTATGCAGTGATGGAGAAGCAGTTTGGCTTTACT
R51305	GCTGTGGGGGACCCCCACTACCTCACCTTTGATGGGGAGCGGTTTGACTTCCAGGGCACCTGCTCTTACGTCATGGCCACGGGTGTTAA	GCTGTGGGGGACCCCCACTACCTCACCTTTGATGGGGAGCGGTTTGACTTCCAGGGCACCTGCTCTTACGTCATGGCCACGGTTGTTAA
R51306	TCTGAATGAGCGCAAATAAAAACACACTTTCTGGTTTCCTTCTGTAGTTGACAAAATGACTCTACCAGACTTAAAGATAACACAGTCTA	TCTGAATGAGAGCAAATAAAAACACACTTTCTGGTTTCCTTCTGTAGTTGACAAAATGACTCTACCAGACTTAAAGATAACACAGTCTA
R51307	GGACCAGCTACCACCGGCCTGAGGAGAGACACATGAAACGAGGGATTAATACGATAGTAAGAAGGAAGCTGTAACCTATAACACAACTC	GGACCAGCTACCACCGGCCTGAGGAGAGACACATGAAACGAGGGATTAATACGATGGTAAGAAGGAAGCTGTAACCTATAACACAACTC
R51308	CATTGCACATGTGGATAGTTAGCTGTCATTTAACTGATGTAGGCTAGCTGTCAGAGTAAAATCATGGGCAAGTTTTTACGTTTTTTAAA	CATTGCACATGTGGATAGTTAGCTGTCATTTAACTGATGTAGGCTAGCTGTCAGAGTAAAATCATGGGCAAGTTTTTCCGTTTTTTAAA
R51309	TGAAAAAGCCAGATGTGTAACCACGCCAGCCTAGGGCCTCCACATGGTCTGCGGTTGTAAGGCCAGTTCTCTAAAACGACACTGGAGGC	TGAAGAAGCCAGATGTGTAACCACGCCAGCCTAGGGCCTCCACATGGTCTGCGGTTGTAAGGCCAGTTCTCTAAAACGACACTGGAGGC
R51310	TCTTTGTTACCGTGGCAACTAAGCCATACAGATATTTGTTACCGTGGCTACTAAGCCATGCAGGTGTGTGTGTGTGTGTTACCGTGGCT	TCTTTGTTACCGTGGCAACTAAGCCATACAGGTATTTGTTACCGTGGCTACTAAGCCATGCAGGTGTGTGTGTGTGTGTTACCGTGGCT
R51311	GTCATTATGCCCCATCCATCCCACGTCTGCCACGCCCCCCTCGCCCACGCTGTGGGCCTGCTAATTGGCCCAGTGTACAGTGGGCTGTT	GTCATTATGCCCCATCCATCCCACGTCTGCCACGCCCCCCTCGCCCACGCTGTGGGCCTGCTAATTGGCCCAGTGTACAGTGTGCTGTT
R51312	CTGACTCCGGTCGTCAGTTCAATGGTGTTTCCTCCGACACATTGGTGCAACTAGCTTCCGGGTTAAGCGGGCGGGGGCTAAGAAGCGCG	CTGACTCCGGTCGTCAGTTCAATGGTGTTTCCTCCGACACATTGGTGCAACTAGCTTCCGGGTTAAGCGGGCGGGTGCTAAGAAGCGCG
R51313	TTGGGAGACTAGGGGGAGGGTTGGTACCTGCAGGATCTCGAAGGCTGAGGACATAAGAGGAAGCGGATAACGATTCTTAACTGTTATGT	TTGGGAGACTAGGGGGAGGGTTGGTACCTGCAGGATCTCGAAGGCTGAAGACATAAGAGGAAGCGGATAACGATTCTTAACTGTTATGT
R51314	CCCAGTTCATGCCTCTGGTTGACAAGATGCAGGCCCAGTTCAAGCCTCTGGCTGATGACCTGCAGGCTCATCCTGACATGACCCTCCAG	CCCAGTTCATGCCTCTGGTCGACAAGATGCAGGCCCAGTTCAAGCCTCTGGCTGATGACCTGCAGGCTCATCCTGACATGACCCTCCAG
R51315	CGGTTGAACAGTGTTTCCTCCGATACATTGGTGCGGCTGGATTCCGGGTTAAGCAGGCGGTTGTTAAGAAGTGTTCATCCTTCAACTTG	CGGTTGAACAGTGTTTCCTCCGATACATTGGTGCGGCTGGATTCCGGGTTAAGCAGGCGGTTGTTAAGAAGGGTTCATCCTTCAACTTG
R51316	TCTGGGAGGGGGTCCCGCTGGTCTGGGTGGGGTGTCTATTGATCTGTTGCTCCTGTGTGAAGTGTTGGGGATACGTTTGAGAGCGTGTT	TCTGGGAGGGTGTCCCGCTGGTCTGGGTGGGGTGTCTATTGATCTGTTGCTCCTGTGTGAAGTGTTGGGGATACGTTTGAGAGCGTGTT
R51317	GTTGAAATATGCTACCCTCTTTCTTTACTGCTGATGCTATCATCAGATAATAGCTTCTTATGCTTTCGCCGAAAAGCATTTTTAAAATC	GTTGAAATATGCTACCCTCTTTCTTTACTGCTGATGCTATCATCAGATAATAGCGTCTTATGCTTTCGCCGAAAAGCATTTTTAAAATC
R51318	TTCATGGCCAGAGTCAATCACATTTACCGATAAGACATTGAAGACAACCAAATCAAACGTGTAAGCCTCCTGTAAATGAAACTGTTAAT	TTCATGGCCAGAGTCAATCACATTTACCGATAAGACATTGAAGACAACCAAATCAAACGTGTATGCCTCCTGTAAATGAAACTGTTAAT
R51319	AAGAGCACTTGAATGGACAGGCATTATATGGAGTGATGCTAGTGGAACTGTATATGCAAAAAGTGTTGAAGGTCTGGTAGAAGTCACCA	AAGAGCACTTGAATGGACAGGCATTATATGGAGTGATGCTAGTGGAACTGTATATGCAAAAAGTGTTGAAGGTCGGGTAGAAGTCACCA
R51320	ATTGAAGGTCCCCAAGACCACAGTGGGCTCCATCATTCTTAAAAGAAAGATGTTTGGAACCACCAAGACTCTTCCTAGAGCTGGTCGCC	ATTGAAGGTCCCCGAGACCACAGTGGGCTCCATCATTCTTAAAAGAAAGATGTTTGGAACCACCAAGACTCTTCCTAGAGCTGGTCGCC
R51321	GGACCAGCCATCACCGGCCTGAGGAGAGACACATGAAACGAGGGGTTAATACGATAGTAAGAAGGGAGCTGTAACCGATAACACCCCTT	GGACCAGCCATCACCGGCCTGAGGAGAGACACATGAAACGAGGGGGTAATACGATAGTAAGAAGGGAGCTGTAACCGATAACACCCCTT
R51322	CTCATCCTGACATGACCCTCCAGCATGACAATGTCAGCGGCCATACTGCTCGTTTTGTCCGTGATTTCCTGCAAGACAGGAATGTCAGG	CTCATCCTGACATGACCCTCCAGCATGACAATGTCAGCGGCCATACTGCTCGTTTTGTCCGTGATTTCCTGCAAGACAGGAATGTCAGT
R51323	AGTCTCTCTCTCTCTCTCTCCCTCTCTCTCTCTCCCCCTCTCTCTCTCCCTCCCATTCCATTCCATGAGCCACAACAAACAAAAAACAA	AGTCTCTCTCTCTCTCTCTCCCTCTCTCTCTCTCCCCCTCTCTCTCTCCCTCCCATTCCATTCCATGAGCCACAACAAACAAAAAACAG
R51324	AGATTGGTGGGTGGAGTAGGAGAGGTGGGTGGAGCTGGGAGGGGCGTCAGTGCTGATGGTGCACACCTGTGAAAGTTCTGCTGTAGCAT	AGATTGGTGGGTGGAGTAGGAGAGGTGGGTGGAGCTGGGAGGGTCGTCAGTGCTGATGGTGCACACCTGTGAAAGTTCTGCTGTAGCAT
R51325	CCTGCTCTAGAAGCGATGATGGAAGTGGCCTGCAGGCCTGCTCTAGAAGCGATGATGGAAGTGGCCTACGGGTCGGTAGTCATTCAGTT	CCTGCTCTAGAAGCGATGATGGAAGTGGCCTGCAGGCCTGCTCTAGAAGCGATGATGGAAGTGGCCTACGGGTCAGTAGTCATTCAGTT
R51326	CTGAGCTTGACCAGGGACTGGGTCGGGAGGAGGGGTGGGGGGAACGTCAGAGAGTTACGAGCCAGCGCCAGCTCCCGGAGGGGGGACAG	CTGAGCTTGACCAGGGACTGGGTCGGGAGGAGGGGTGGGGGGAACGTCAGAGAGTTACGAGCCAGCGCCAGCTCCCGGAGGGTGGACAG
R51327	TGGCGAGTGTTAATTTTAGGCCCTGGCTTATATATGTATATATATGTGTGTGTGTGTATATATTTGTATGTGAGTGGCAGTAATAGGCA	TGGCGAGTGTTCATTTTAGGCCCTGGCTTATATATGTATATATATGTGTGTGTGTGTATATATTTGTATGTGAGTGGCAGTAATAGGCA
R51328	AGGTCTTTTGCCTTTTGGTAGGCCGTCAACTGACTTGCTTAGTTAAATAAAGGTTAAATAAAAAATGAATAAAAAATGTTATCATGATT	AGGTCTTTTGCCTTTTGGTATGCCGTCAACTGACTTGCTTAGTTAAATAAAGGTTAAATAAAAAATGAATAAAAAATGTTATCATGATT
R51329	AAGGGGACCACATGAGCGAGGAGGATGTCTCCCCTGTAATGAACTGCGTTGAGATTGCAGGCAATGACAAAAAGCTCAGTCCGATGATG	AAGGGTACCACATGAGCGAGGAGGATGTCTCCCCTGTAATGAACTGCGTTGAGATTGCAGGCAATGACAAAAAGCTCAGTCCGATGATG
R51330	CCAACTCCTGTCGGACGTCCTCGCACAGGCTGCATCGGTAGTGGTCGATAAGGGCCCTGTCATTTCATCCTGCTCTGGCGATCAAGGTC	CCAACTCCTGTCGGACGTCCTCGCACAGGCTGCATCGGTAGTGGTCGATAAGGGACCTGTCATTTCATCCTGCTCTGGCGATCAAGGTC
R51331	GAAGTACAAATATGACATTCGCATTTTCTTTGTTTTTGTTTTTTCTTCCAGTCCACAAGTACGGCAGCAAGCATGTTATCAACACCGCT	GAAGTACAAATATGACATTCGCATTTTCTTTGTTTTTGTTTTTTCTTCCAGTCCACAAGTACGGCACCAAGCATGTTATCAACACCGCT
R51332	AAAAAGCTGGGGTGCAGAACATGCTAATGAGGAGGAGGGGGGAAATCATCTCTGCAGATGAAGAGGGAAAACATAATATTATTTTGGAC	AAAAAGCTGGGGTGCAGAACATGCTAATGAGGAGGAGGGGGGAAATCATCTCTGCAGATGAAGAGGGAAAACAGAATATTATTTTGGAC
R51333	GGACAGGGGACAATAAATGTGTGTGAGTCATGCCAACCTTCCAACCACAATGCAACACTTGACTCGGTTGGAAAATTACACACTGACAG	GTACAGGGGACAATAAATGTGTGTGAGTCATGCCAACCTTCCAACCACAATGCAACACTTGACTCGGTTGGAAAATTACACACTGACAG
R51334	AGGAACCGCCTCCTGCACTGCAGAGGAGGAGCCGTGACACTACACAAACTGATTTAATTATTTATCTACTAGCTAACTAAATAATAACA	AGGAACCGCCCCCTGCACTGCAGAGGAGGAGCCGTGACACTACACAAACTGATTTAATTATTTATCTACTAGCTAACTAAATAATAACA
R51335	CTGACCTCGGTCATCAGGTGAACGGTGTTAACTCCGATACATTGCTGCGGCTGGCTTCCGGGTTAAGCGAGCAGTGTTAAGAGGCGCGG	CTGACCTCGGTCATCAGGTGAACGGTGTTAACTCCGATACATTGCTGCGGCTGGCTTCCGGGTTAAGCGAGCAGGGTTAAGAGGCGCGG
R51336	ACAGGTACAGGATGGCAACAACATCTACCCGAGTTGCACCAAGAACACACAATCCCTCCATCAGTGCTCAGACTGTCCGCAATAGGCTG	ACAGGTACAGGATGGCAACAACATCTACCCGAGTTGCACCAAGAACGCACAATCCCTCCATCAGTGCTCAGACTGTCCGCAATAGGCTG
R51337	TCATCTCTAACTGACTGACACCTTTACTAACAGGTATTGTGTCAATTTGAAACTTTCACAAGACGGTTCACAGAATTGTCCATTTGAAA	TCATCTCTAACTGACTGACACCTTTACTAACAGGTATTGTGTCAATTTAAAACTTTCACAAGACGGTTCACAGAATTGTCCATTTGAAA
R51338	CTGACAGAGCTGTCAGTATTGAGGCAGTGACCTGACCAGAGGCTCCAGCACTTCTAGAGACTAACTGAAGAGGAGGACGGGGAGGGGTG	CTGACAGAGCTGTCAGTATTGAGGCAGTGACCTGACCAGAGGCTCCAGCACTTCTAGAGACTAACTGAAGAGGAGGACGGGGAGGTGTG
R51339	ACAGTGAAGCCAAACGGAGTAAAGGCCAGGAAGGCAGGGGTCCCTGACACATCCTGACACAGACACAACACAAGTATTGAATACAGATG	ACAGTGAAGCCAAACGGAGTAAAGGCCAGGAAGGCAGGGTTCCCTGACACATCCTGACACAGACACAACACAAGTATTGAATACAGATG
R51340	ACTTCCTTTGAGGAGAGCGGTGTCAAAAAAGCAGAGCATCTCTTTATTATGGACAGACCTCTCCCCATCTTTACAACCATTCAAACTAG	ACTTCCTTTGTGGAGAGCGGTGTCAAAAAAGCAGAGCATCTCTTTATTATGGACAGACCTCTCCCCATCTTTACAACCATTCAAACTAG
R51341	GGACCAGCTACCACGAGGAGAGACACATGAAACAAGGGGTTAATACGATAATAGGAAGGGAGTTGTAATCGATAACACACCTAATTTAC	GGACCAGCTACCACGAGGAGAGACACATGAAACAAGGGGTTAATACGATAATAGGAAGGGAGTTGTAATCGATAACACACCTCATTTAC
R51342	AATTAAAAATACAAATAAATGAAATAAAAATATAGGACAAATATAGCACACATCATGACAAGAGAGACAACACTCCATGAAGACAAACC	AATTAAAAATACAAATAAATGAAATAAAAATATAGGACAAATATAGCACACATCACGACAAGAGAGACAACACTCCATGAAGACAAACC
R51343	TGTGTAGCATGATGGACTACAATACCCAGAATGCCCGTGTCAGATATCTGATTTGATCTCAGTGAAGATGTTGCCTGGTTACCAGTCTG	TGTGTAGCATGATGGACTACAATACCCAGAATGCCCGTGTCAGATATCTGATTTGATCTCAGTGAAGATGTTGCCTGGGTACCAGTCTG
R51344	GCCTGGGTTTACCTCCACATCACCCGCGGAACAGAGGAGGAGGAGGATGAGGGTGCGGCTAAAGGCTATCAAAACTGGTCGCCTAGAGC	GCCTGGGTTTACCTCCACATCACCCGCGGAACAGAGGAGGAGTAGGATGAGGGTGCGGCTAAAGGCTATCAAAACTGGTCGCCTAGAGC
R51345	TGTGATGTTCAGATGTACCGATCCTGTGCAGGTGTTGTTACACATAGTCTGCCACTGCGAGGATCATCAGCTGTCTGTCCTGTCTCCCT	TGTGATGTTCAGATGTACCGATCCTGTGCAGGTGTTGTTACACATAGTCTGCCACTGCGAGGATTATCAGCTGTCTGTCCTGTCTCCCT
R51346	CCATTCACCCAGGGGATCTGGACGTGTGTGGGACAGCTGTCTCGGGGCTGAGCTAATCCCTCTGATCCCTGCGTTGAGCTCAGCTTCCC	CCATTCACCCAGGGGAGCTGGACGTGTGTGGGACAGCTGTCTCGGGGCTGAGCTAATCCCTCTGATCCCTGCGTTGAGCTCAGCTTCCC
R51347	ATACAGTGGTTGATATTGTTGTATTGTGTCTCCACCCTGCAGGAATGTAGTAGCCTACAGGCTTAGTGGATAGTGGATACAATACGGGA	ATACAGTGGTTGATATTGTTGTATTGTGTCTCCACCCTGCAGGAATGTAGTAGCCTACAGGCTTAGTGGATAGTGGATACAATACGGTA
R51348	AGGACACCTGCACAATAACTTCACAAGAGGTTGAATTCCTGCCGGATTCCTGTACGACTTTTTTGTAAGGGTTGCAACATTGCAGAAAA	AGGACACCTGCACAATAACTTCACAAGAGGTTGAATTCCTGCCGGATTCCTGTAGGACTTTTTTGTAAGGGTTGCAACATTGCAGAAAA
R51349	TGTCTCAGGGGGAGTTGGGATATGCAAGAAACACATTTCCATTACATAAGTGAGTAACAGGGAAAATAGATTCAGGCCCATATGGAGGA	TGTCTCAGGGGGAGTTGGGATATGCAAGAAACACATTTCCATTACATAAGTGAGTAACAGGGAAAATAGATTCAGGCCCATATGGAGGT
R51350	CTAGTAGATGGTTAAACACAAGGCAGAACATGTTCAATCCTCTAAGAAATAAACCTACCTGCAGACAATCCAAAGCTATAAACTGTAAT	CTAGTAGATGGTTAAACACAAGGCAGAACATGTTCAAGCCTCTAAGAAATAAACCTACCTGCAGACAATCCAAAGCTATAAACTGTAAT
R51351	AAATCACACACAAAACGAGCAGTATGGCTGGTGGCATTGTCATGCTGGAGGGTCATGTCAGGAAGAGCCTGCAGGTCGGGGGAGGGTCT	AAATCACACACAAAACGAGCAGTATGGCTGGTGGCATTGTCATGCTGGAGGGTCATGTCAGGAAGAGCCTGCAGGTCGGGAGAGGGTCT
R51352	TGTTTGACTATGACTTCGGCCTTCAGGATGACTTCATGGGTTCAGCTTACCTCTACCTGGAGTCCCTGGAGCAACAGCGGTACAGTAGG	TGTTTGACTATGACTTCGGCCTTCAGGATGACTTCATGGGTTCAGCTTACCTCTACCTGGAGTCCCTGGAGCAACAGCGGTACAGTAGC
R51353	CTCTAGTTTTATTTTATCTGGATTATTGTCCAGTCATATGGTCAAGTCCTGCAGGCCTGCCACAAGGAGTCACTCGACCACAATGAGCC	CTCTAGTTTTATCTTATCTGGATTATTGTCCAGTCATATGGTCAAGTCCTGCAGGCCTGCCACAAGGAGTCACTCGACCACAATGAGCC
R51354	AGAGAACCATTCTGTCTCTTCACTATACTGAATGTATCCTGCAGGATCTCGAAGGCTGAAGACATAAGAGGAAGCGGATAACGATTCTT	AGAGAACCATTCTGTCTCTTCACTATACTGAATGTGTCCTGCAGGATCTCGAAGGCTGAAGACATAAGAGGAAGCGGATAACGATTCTT
R51355	AAGGGTACCACATGTGGGAAGAGGATGACTTCCCTGTAACTCACAGCGATTGATTGATTGATAGATTGCTTGCAATGACAACAAGCTCA	AAGGGTACCACATGTGGGAGGAGGATGACTTCCCTGTAACTCACAGCGATTGATTGATTGATAGATTGCTTGCAATGACAACAAGCTCA
R51356	AGGGAAAGAGGAAGAGGGGGAGATAGAGAGAAAGGAGGTCGAGAGGGAGGAAGAGGAGAGAAAAGAGACAGGTGGTTAAGAACAAACCA	AGGGAAAGAGGAAGAGGGGGAGATAGAGAGAAAGGAGGTCGAGAGGGAGGAAGAGGAGAGAAAAGAGACAGGTGGTTAAGAACAAAGCA
R51357	CTTTTCCAGTTGACTATCGGTCTCTCTCTGTGTTTATAACTGGTGTTTTGGGTGCAGGCAGATTGGCCTAGATAACTAGACGATGCACT	CTTTTCCAGTTGACTATTGGTCTCTCTCTGTGTTTATAACTGGTGTTTTGGGTGCAGGCAGATTGGCCTAGATAACTAGACGATGCACT
R51358	GAGAAACTGTGTAGCGGGGCAGGGGAAAGAGAGGGAGGAGCATCGGGGCTTGTCGCAGTAGAAGGGCTGGGAGATGAGGAAATGTTGGA	GAGAAACTGTGTAGCGGGGCAGGGGAAAGAGAGGGAGGAGCATCGGGGCTTGTCGCAGTAGAAGGTCTGGGAGATGAGGAAATGTTGGA
R51359	AAAGCACCCCCACAACATGATGCTGCCACCCCCGTGCATCAAGGTTAGGATGGTGTTCTTCGGCTTGCAAGCCTCATCTTTTTTCCTCC	AAAGCACCCCCACAACATGATGCTGCCACCCCCGTGCATCAAGGTTAGGATGGTGTTCTTTGGCTTGCAAGCCTCATCTTTTTTCCTCC
R51360	ACAGAAATGTCAGTGTTCTGCCATGGCTAGCGAAGAGCCCGGATCTCAATCCCTTTGAGCCTTTCTGGGAGGGCTAGGGCCATTCCTCC	ACAGAAATGTCAGTGTTCTGCCATGGCTAGCGAAGAGCCCGGATCTCAATCCCTTTGAGCCTTTCTGGGAGGGCTAGGGCCATTCCTCA
R51361	CTCGTCCTGACATGACCCTCCAGCATGACAATGCCACCAGCCATACTGCTCTTTATTTGTGTGATTTCCTGCAAGACAGGAATGTCAGT	CTCGTCCTGACATGACCCTCCAGCATGACAATGCCACCAGCCATACTGCTCTTTCTTTGTGTGATTTCCTGCAAGACAGGAATGTCAGT
R51362	AGGCCTTTTGGTGGGCCGTCATTGTCAATGAGAATTTGTTCTTAACTGACTTGCCTAGTTAAATAAAGGTTAAATCGAATAAAAAAGAA	AGGCCTTTTGGTGGGCCGTCATTGTCAATGAGAATTTGTTCTTAACTGACTTGCCTAGTTAAATAAAGGTTAAATCAAATAAAAAAGAA
R51363	TACTTCATTCCAGCAAGGCCTCCAGGGACATTGGGGATCCGGTTGTTATCTAGATGCAGCTCTCTCAGGTTTTGCAGGTAGTACAGGCT	TACTTCATTCCAGCAAGTCCTCCAGGGACATTGGGGATCCGGTTGTTATCTAGATGCAGCTCTCTCAGGTTTTGCAGGTAGTACAGGCT
R51364	TAAGCCACTGAGGCTGAGGCCAGATCACAACTGAAGGTTTTTCCATCATTGCCTGTCTGAGTTAACACAGGATGACTGCCCGATGTACT	TAAGCCACTGAGGCTGAGGCCAGATCACAACTGAAGGTTTTTCCATCATTGCCTGTCTGAGTTAACACAGGATGACTGCCCGATGTACC
R51365	AGAAAGGTGAGGAAATGTACAGAGACTGTGTATTATCAGATCTTAATGTATACTGATATTGTATCTGGAATCCATACATCTTTTCTTGT	AGAAAGGGGAGGAAATGTACAGAGACTGTGTATTATCAGATCTTAATGTATACTGATATTGTATCTGGAATCCATACATCTTTTCTTGT
R51366	TGTCAGTCATATGCTTTACATCCTGTAGTCCTGACCAGCTCCTTTTATTGTGAATTGATACCTAGCTGGGCTCTCATTGGTTAGGATGA	TGTCAGTCATATGCTTTATATCCTGTAGTCCTGACCAGCTCCTTTTATTGTGAATTGATACCTAGCTGGGCTCTCATTGGTTAGGATGA
R51367	GGAGACCTGAGGTTGGGTCAACAGAAAAAAGTAGAGGAGAGGAGAAGGGAGTAGACGAGAGTAGGCGATGAGATAGTAGGAGAAAGTGG	GGAGACCTGAGGTTGGGTCAACAGAAAAAAGGAGAGGAGAGGAGAAGGGAGTAGACGAGAGTAGGCGATGAGATAGTAGGAGAAAGTGG
R51368	AATGTTCCAATATCTAGTGGAAAGCCTTCTCAGACGAGTGGAGGCTGTTATAGCAGCAAAGGGAGACCAAATCCATATTAATGCCCATG	AATGTTCCAATATCTAGTGGAAAGCCTTCTCAGACGAGTGGAGGCTGTTATAGCAGCAAAGGGGGACCAAATCCATATTAATGCCCATG
R51369	CTAGGAGGGCAGTAGCACCTCTCTCTCTCTGCAGGCTAGGAGGGCAGTAGCACCTCTCTCTCCCTGCAGGAGGGCTTTTGCCTTTTGGT	CTAGGAGGGCAGTAGCACCTCTCTCTCTCTGCAGGCTAGGAGGGCAGTAGCACCTCTCTCTCCCTGCAGGAGGGCTTTTGCCTTTTCGT
R51370	CAGATCCATCACACAGACCTCTCACAGATAGAGAAGCCAAGTCCCCCAGTCTAAACAGTAGACCTGCAGGGAGCCAGGTTTTTCACTAA	CAGATCCATCACACAGACCTCTCACAGATAGAGAAGCCAGGTCCCCCAGTCTAAACAGTAGACCTGCAGGGAGCCAGGTTTTTCACTAA
R51371	GAGAGAGAGAGAGAGAGGACTGTCTCAGCAACACACTGCACATGGAATCCTGCAGAGAGAGAGAGAGAGAGAGAGAGAGGACTGTCTCA	GAGAGAGAGAGAGAGAGGACTGTCTCAGCAACACACTGCACATGGAATCCTGCAGAGAGAGAGAGTGAGAGAGAGAGAGGACTGTCTCA
R51372	TGGTCTCGCCTGTCCGGCGCTGCTGCCGGAGCCCCTCAGCCCAGAGGCGCCAGAGCTGCCGCCCCTCTGAGTTGCCATGGTTAGGAAGC	TGGTCTCGCCTGTCCGGCGCTGCTGCCGGTGCCCCTCAGCCCAGAGGCGCCAGAGCTGCCGCCCCTCTGAGTTGCCATGGTTAGGAAGC
R51373	ACTATCCAAAAGGTGAACATGCATGCATGCACACACCACACACACACACACACACACACACACACACACACACACTTGAGTTGATTGAA	ACTATCCAAAAGGTGAACATGCATGCATGCACACACCACACACACACACACACACACACACACACACACACACACTTGAGTTGATTGAC
R51374	TTGCTGTCTGGATAGGTTGCCTGAGTCATGTCCTATTCACTTCTTCTCTCAAGGCCGACCTCTGAAATATATTAGCCATACAGTAATTA	TTGCTGTCTGGATAGGTTGCCTGAGTCATGTCCTATTCACTTCTTCTCTCAAGGCCGACCTCTGAAATATATTAGCCATACAGTAATTG
R51375	ATCTACACACCTGTCCTGTAGCATACTGAATAACCACCTGCAGGTGTTGCTTTTGCCTGCGATCCAGCTCTTCTGCCGTAGGGTAGCAG	CTCTACACACCTGTCCTGTAGCATACTGAATAACCACCTGCAGGTGTTGCTTTTGCCTGCGATCCAGCTCTTCTGCCGTAGGGTAGCAG
R51376	CAGGTGTTTGTCCCCCTGTGTGCTGAGGGTGTCAGGTTCCTGTCCGGTTCTGGCATTTAGGTCGCCACAGACTGGTACATGTCCCTGGG	CAGGTGTTTGTCCCCCTGTGTGCTGAGGGTGTCAGGTTCCTGTCCGGTTCTGGCATTTAGGTCGCCGCAGACTGGTACATGTCCCTGGG
R51377	GTGACGTGATGACTGTAGTGAGGAGTAGGAACCAGCCTGTAGGGTGACGTGATGACTGTAGTGAGGAGTAGGAACCAGCCTGCAGGTTT	GTGACGTGATGACTGTAGTGAGGAGTAGGAACCAGCCTGTAGGGTGACGTGATGACTGTAGTGAGGAGTAGGAACCAGCCTGCAGGCTT
R51378	CTCATGTAGGCTGTGGAGTCGTGGGAGTTGTGCTCCATCAAGTGAGTCTTCTGGCCCATGGAAGACCTGCCCTGCTGGGCCTGGCCGGA	CTCATGTAGGCTGTGGAGTCGTGGGAGTTGTGCTCCATCAAGTGAGTCTTCTGGCCCATGGAAGACCTGCCCTGCTGGGCCTGGCCGGC
R51379	GTTGAAATATGCTACTCTCTTTGTTTACTGTTGTGCTATCATCAGATAATAGCTTCTTATGCTTTTGAAAGTTTGATTTTTATATCATT	GTTGAAATATGCTACTCTCTTTGTTTACTGTTGTGCTATCATCAGATAATAGCTTCTTATGCTTTTGAAAGTTAGATTTTTATATCATT
R51380	CCATGCGTGTTCCTCTGACCATGACCATGCGTGTTCCTCTGTCTTACAGAGACACCTATGTTGGACGATGGGGACGAGGGAGGCGTGGA	CCATGCGTGTTCCTCTGACCATGACCATGCGTGTTCCTCTGTCTTACAGAGACACCTATGTTGGACGATGGGGACGAGGGAGGCGTGAA
R51381	TCGTCCTGACACCTTTACTAGCAGGTATTGATCCTGCAGGATCTCGAAGGCTGAAGACATAAGAGGAAGCGGATAACGATTCTTCACTG	TCGTCCTGACACCTTTACTAGCAGGTATAGATCCTGCAGGATCTCGAAGGCTGAAGACATAAGAGGAAGCGGATAACGATTCTTCACTG
R51382	TTGAGATATGAGCTGGGTTTAATACTATAGATGTAATGTTATTGTCCTGTCCTGTGAATCACCTGCAGGCTGCTGATGAGCTGGTTGCT	TTGAGATATGAGCTGGGTTTAATACTATAGATGTAATGTTATTGTCCTGTCCTGTGAATCACCTGCAGGCTGCTGATGAGCTGGTTACT
R51383	TCTGTGGAGAGAAAGCAGCACCGTGTAGTCAGCCTGCAGGATCTCGAAGGCTGAAGACATAAGAGGAAGCGGATAACGATTCTTCACTG	TCTGTGGAGAGAAAGCAGCACCATGTAGTCAGCCTGCAGGATCTCGAAGGCTGAAGACATAAGAGGAAGCGGATAACGATTCTTCACTG
R51384	TGTCAATTTACACACTCACACACACACACACACACACACACACACACACACACACACACACACACACACACACACACACACACACACAC	TGTCAATTTACACACACACACACACACACACACACACACACACACACACACACACACACACACACACACACACACACACACACACACAC
R51385	TGCACGGCCCACCATAAGGAGTTGATAGAGCGCAATGAGCCATGTAAAGCCCCCCCTGCCAAACTCTCCCCTAACCCGTACGATGCTGG	TGCACGGCCCACCATAAGGAATTGATAGAGCGCAATGAGCCATGTAAAGCCCCCCCTGCCAAACTCTCCCCTAACCCGTACGATGCTGG
R51386	CTGGTGGCCACACCAGATACTGACTGTTACTTTTGATTTTGACCCCCCCGTTGATCAGGGACATATTACATTTTTGTTAGTCACATGTC	CTGGTGGCCACACCAGATACTGACTGTTACTTTTGATTTTGACCCCCCCGTTGATCAGGGACATATTACATTTCTGTTAGTCACATGTC
R51387	ACTAAACTGACGGCCCTGGAAAACATGACAACAGGCCAACGTGGAAATGGGAAATGGGGAGAAAGGGTCTCCAGACAGGTTTCTCATTC	ACTAAACTGACGGCCCTGGAAAACATGACAACAGGCCAACGTGGAAATGGGAAATGGGGAGAAATGGTCTCCAGACAGGTTTCTCATTC
R51388	AAGGGTACCACATGAGGGAGGAGGATGTCTTCCCTGTAATGCACAGCGTTGCGATCACCTGCAATGACAACATGCTCAGTCAGATGATG	AAGGGTACCACATGAGGGAGGAGGATGTCTTCCCTGTAATGCACAGCGTTGAGATCACCTGCAATGACAACATGCTCAGTCAGATGATG
R51389	TGTCCTACTGGCGTGAGCGTAGCCTCCACCAGGCAGAGGCTCAGCAGGAGGAACAGCAGGTGTTGCTCTTCAGTGGGAACAGGACTGAC	TGTCCTACTGGCGTGAGCGTAGCCTCCACCAGGCAGAGGCTCAGCAGGAGGAACAGCAGGTGTTGCTCTTCAGTGGGAACAGGACTGAT
R51390	AGGAGTGAGTATTGTGGCTGGGCAACCTTTAGAAGTGCGCTAACATCACTAATGATCACTAACTTTTCCATGTGGTGTGCTGTTACTGT	AGGAGTGAGTATTGTGGCTGGTCAACCTTTAGAAGTGCGCTAACATCACTAATGATCACTAACTTTTCCATGTGGTGTGCTGTTACTGT
R51391	TTATCAGACATTGCAGGTTATCAGACGTGGCTTCTCTTTATGATAAGCTGTGTGTGTGTGTTTGCATCTCTTAACCTAAGCTGTAGTAT	TTGTCAGACATTGCAGGTTATCAGACGTGGCTTCTCTTTATGATAAGCTGTGTGTGTGTGTTTGCATCTCTTAACCTAAGCTGTAGTAT
R51392	ACACGGAGGAAACAAAAAAAAAACCACAGGATTTACAAAACGCTTAAACACATGCAAATGAGCATCTGTCTACCTTCAGCAGTACAGCA	ACACGGAGGAAACAAAAAAAAACCCACAGGATTTACAAAACGCTTAAACACATGCAAATGAGCATCTGTCTACCTTCAGCAGTACAGCA
R51393	AAATCACGCACAGAACGAGCAGTATGGGTGTTGGCATTGTCATGCTGCAGGGTGATGTCAGGATGAGCCTGCAGGCAGGGAAACAGTTA	AAATCACGCACAGAACGAGCAGTATTGGTGTTGGCATTGTCATGCTGCAGGGTGATGTCAGGATGAGCCTGCAGGCAGGGAAACAGTTA
R51394	TGTGATGTTCATTTGTAACAATCCTGTGCAGGTGTTGTTACACGTGGTCTGCCACTGCGAGGATGATCAGCTGTCCATCCTGTCTCCCT	TGTGATGTTCATTTGTAACAATCCTGTGCAGGTGTTGTTACACGTGGTCTGCCACTGCGAGGATGATCAGCTGTCCATCCTGTCTTCCT
R51395	TACTTAGCACCACTGCACTGTTTGCTGATGTCTTTAAACTGACATGGCTGAGCTATGTTAATTCCATTCTTTCTGATGGGTTCTGAGTG	TACTTAGCACCACTGCACTGTTTGCTGATGTCTTTCAACTGACATGGCTGAGCTATGTTAATTCCATTCTTTCTGATGGGTTCTGAGTG
R51396	CAGCCTACCCACCTGCTACTGATCTCTGGCCCTGCAGGATCTCGAAGGCTGAAGACATAAGAGGAAGCGGATAACGATTCTTCACTGTT	CAGCCTACCCACCTGCTACTGATCTCTGGCCCTGCAGGATCTCGAAGGCTGAAGACATAAGAGGAAGCGGATAACGATTCTTAACTGTT
R51397	GTCACATGGTGACAGGTGACCCAGCAGGATGGTGACAGGTGTCCCAGCAGGGTCAGATGGTGACAGGTGTCCCAGCAGTGTCAGATGGT	GTCACATGGTGACAGGTGACCCAGCAGGATGGTGACAGGTGTCCCAGCAGGGTCAGATGGTGACAGGTGTCCCAGCAGTGTCAGATGGG
R51398	TATCGACGACAAGCGGACCGCCACCGGACCCCAGCATCGTCTCAGGCAGAGGGGATGGCTGTCCACTCGAGACCTACCCCTACGGGTGG	TATCGACGACAAGCGGACCGCCACCGGACCCCAGCATCGTCTCAGGCAGAGGGTATGGCTGTCCACTCGAGACCTACCCCTACGGGTGG
R51399	AAGGGTACCACATTAGGGATGTCTTCCCTGTAATGCACAGCGTTGAGATTGCCTGCAATGACAACAAGTTCAGTCCGATGATGCTGTGA	AAGGGTACCACATTAGGGATGTCTTCCCTGTAATGCACAGCGTTGAGATTGCCTGCAATGACAACAAGTTCAGTCCGATGATGCTGTGC
R51400	AGAGAGGGATGGAGACAGGGAAGGAGAGCGGGTGAGTGGGATGGAGAGAGAGAGAGAGAGAAAGAGAGAGAGATGGAGAGGGGTGGAGA	AGAGAGGGATGGAGACAGGGAAGGAGAGCGGGTGAGTGGGATGGAGAGAGAGAGAGAGAGAAAGAGAGAGAGATGGAGAGGGGGGGAGA
R51401	TCGTCCTGACACCTTTACTAGCAGGTATTGATCCTGTAGGTCGTCTCTGACACCTTTACTAGCAGGTATTGATCCTGCAGGATCTCGAA	TCGTCCTGACACCTTTACTAGCAGGTATTGATCCTGTAGGTCATCTCTGACACCTTTACTAGCAGGTATTGATCCTGCAGGATCTCGAA
R51402	TGTATTTGCCAACCAAATCTCTCTCTCTTTTTTTCTCTCTCTCTCTCTAGTCTCTCTCTCTCTCTCTCTCTCTTTCTCTCTCTCTCTAT	TGTATTTGCCAACCAAATCTCTCTCTCTTTTTTTCTCTCTCTCTCTCTAGTCTCTCTCTCTCTCTCTCTCTCTTTCTCTCTCTCTCTCT
R51403	ACACAGACGAAAGACAAAAGATATAGAGCACCTCAAGGTCAACGACCACTAAAAGTGAAGATGTAAACATGTCCTGGCTGTGCAGATCA	ACACAGACGAAAGACAAAAGATATAGAGCACCTCAAGGTCAACGACCACTAAAAGTGAAGATGTAAACATGTCCTGGCTCTGCAGATCA
R51404	GTGGTGTGTGAACGCAACCCCCCCTACACCTCACGCATCTATGCCGCTGGCTTCGACTCCTCCAAAAACATCTTCCTAGGGGTTAGTGT	GTGGTGTGTGAACGCAACCCCCCCTACACCGCACGCATCTATGCCGCTGGCTTCGACTCCTCCAAAAACATCTTCCTAGGGGTTAGTGT
R51405	GCAAAACTTTGTAGCGGGGCAGGGGAGAAAGAGGGAGGATCATCGGGGATAGTCGCTTTGTAGAGGGGCAGGGGGGAAAGAGGGAGGAG	GCAAAACTTTGTAGCGGGGCAGGGGAGAAAGAGGGAGGATCATCGGGGATAGTCGCTTTGTAGAGGGGCAGGGGAGAAAGAGGGAGGAG
R51406	AGCTATCTCTTTTTTCTTTGGCTCTCCCAGTCATACAAACACAGATCATTAGAGCGAGAAGTAAAACCTGTCCCCTATTGCTCACCCTA	AGCTATCTCTTTTTTCTTTGGCTCTCCCAGTCATACAAACACAGATCATTAGAGCGAGAAGTAAAACCTGTCCCCTCTTGCTCACCCTA
R51407	CCCCAGGGGGAAGCCTCCCTTTGGACGGGACCCTCCAGGTAGGGGGGCCGGCAGAGTAAGGGGGCCTGGTGGGGGGGGGTTGGGGCTTA	CCCCAGGGGGAAGCCTCCCTTTGGACGGGACCCTCCAGGTAGGGGGGCCGGCAGAGTAAGGGGGCCTGGTGGGGGTGGGTTGGGGCTTA
R51408	GTTGAAATATGCTACTCTTTGTTTACTGCTGTGCTATCATCAGATAATAGCTTCTTCTACTTTCACCGAAAAACCTTTTTGAAATCTGA	GTTGAAATATGCTACTCTTTGTTTACTGCTGTGCTATCATCAGATAATAGCTTCTTCTGCTTTCACCGAAAAACCTTTTTGAAATCTGA
R51409	ACCTCTTCGTGGAGGACTCTGAGGAGGACTTCCCTGGTTTTGTGTAGCAGGAACATGAACTTGTCAAAGCCTGCATCCTCTCTGTTTCT	ACCTCTTCGTGGAGGACTCTGAGCAGGACTTCCCTGGTTTTGTGTAGCAGGAACATGAACTTGTCAAAGCCTGCATCCTCTCTGTTTCT
R51410	GAAACAGTAGTTACATTCGTTTTACCTCAGGCCCTCCTGCAGGCAACCTTTTATTCCAGCAACTTTATGTGTTTATAATACAGTAAATA	GAAACAGTAGTTACATTCGTTTTACCTCAGGTCCTCCTGCAGGCAACCTTTTATTCCAGCAACTTTATGTGTTTATAATACAGTAAATA
R51411	AAGGTGAGGTGCCGGAGGTCCCTCCGCCCCCTCTGGACATCGAGGGGTCCCCGGCGTACAGGATACGTGCCATTCTGGACTTGAGATGC	AAGGTGAGGTGCCGGAGGTCCCTCCGCCCCCTCTGGACATCGAGGGGGCCCCGGCGTACAGGATACGTGCCATTCTGGACTTGAGATGC
R51412	AAGGCCCGCATGCAGGAAGGCCCACATGCAGGAAGACCCACATGCAGGAACGCCCACATGCAGGAAGGCTCACATGGAACCCCTGCAGG	AAGGCCCGCATGCAGGAAGGCCCACATGCAGGAAGGCCCACATGCAGGAACGCCCACATGCAGGAAGGCTCACATGGAACCCCTGCAGG
R51413	ACAGAACACAGTCAGGATGCTGTTGGGCCTGCAGGAGCACACGGACAGTCTGTGAGTGGAACTGTGAAGACTGTCGAGGTGGGAGAGTC	ACAGAACACAGTCAGGATGTTGTTGGGCCTGCAGGAGCACACGGACAGTCTGTGAGTGGAACTGTGAAGACTGTCGAGGTGGGAGAGTC
R51414	TCATCTCTGATACCATTACTACCAGGTATTGATCCTGCAGGATTTTTATAGCATGACAAATTCGTGATGGTACCTGCCCATTAAAACAT	TCATCTCTGATACCATTACTACCAGGTATTGATCCTGCAGGATTTTTATAGCATGACAAATTTGTGATGGTACCTGCCCATTAAAACAT
R51415	GGTTGTGTGTGTACGGGAGTGACTGCGCTTACCATCATACTGTGCTGCCCTACCACTGGCAGATCTGCAGGAGGGATACTGAAAGCTGG	GGTTGTGTGTGTACGGGAGTGACTGCGCTTACCATCATACTGTGCTGCCCTACCACTGGCAGATCTGCAGGAGTGATACTGAAAGCTGG
R51416	TAGAGGCAGCCTGCTGGTGGAGGCAGCCTGCTGGTGGAGGCAACCTGCTAGTAGAGGCAGCCTGCAGGTCTCTAGCTGATACCATTACT	TAGAGGCAGCCTGCTGGTGGAGGCAGCCTGCTGGTGGAGGCAACCTGCTAGTAGAGGCAGACTGCAGGTCTCTAGCTGATACCATTACT
R51417	TTTTTTTTCTTAATTCCCTTGCAGAATGTAAGAGTATCATGGTGGGCTTCCACTATGTAGAGACATTAACTTTGGAGTTCCTTAACAGA	TTTTTTTTCTTCATTCCCTTGCAGAATGTAAGAGTATCATGGTGGGCTTCCACTATGTAGAGACATTAACTTTGGAGTTCCTTAACAGA
R51418	CTCATCCTGACATGACCCTCCAGCATGACATTGCCACCAGCCATACTGCTCGTTCTGTGCATGATTTCCTGCAAGACAGGAATGTCCTC	CTCATCCTGACATGACCCTCCAGCATGACATTGCCACCAGCCATACTGCTCGTTCTGTGCATGATTTCCTGCAAGACAGGAATGTCCTG
R51419	AGGCCTTTTTGGTAGGCCGTCATTGTAAATAAGAATTTGTTCTTAACTGACTTGGCTAGTTAAAAAACTTTTTTTTTTTTTAAATAGAC	AGGCCTTTTTGGTAGGCCGTCATTGTAAATAAGAATTTGTTCTTAACTGACTTGGCTAGTTAAAAAACTTTTTTTTTTTTTAAATAAAC
R51420	GGGAGAAAGGAAGTGCGTTAGTGAAAACCAAGATAATTTATTTATATTTGCACACAAGAACATACCAAACAATATGATAAGAGTTTAAA	GGGAGAGAGGAAGTGCGTTAGTGAAAACCAAGATAATTTATTTATATTTGCACACAAGAACATACCAAACAATATGATAAGAGTTTAAA
R51421	AGGGACACACACACACATAATTAAACTGTTCCAACAATGGTTGCCTTATTTGTTGAGATGAAATGAGTTGTTTGATTATTAGATCAGCT	AGGTACACACACACACATAATTAAACTGTTCCAACAATGGTTGCCTTATTTGTTGAGATGAAATGAGTTGTTTGATTATTAGATCAGCT
R51422	GACACAGGCCTCACTCTACTGTTATGTCTCATATGTACCTGCAGGCTCTACACACCTGTCCTGTAGCATACTGAATAACCACCTGCAGG	GACACAGGCCTCACTCTACTGTTATGTCTCATATGTACCTGCAGGCTCTACACACCTGTCCTGTAACATACTGAATAACCACCTGCAGG
R51423	GCTCTAACGGTGATGATGTCTCTCTCTCTACCTGGTGCTACTTGGCTAGCCTGCAGGGAGCCAGGTTTTTCACTAAGTTGGACCTTCGT	GCTCTAACGGTGATGATGTCTCTCTCTCTACCTGGTGCTACCTGGCTAGCCTGCAGGGAGCCAGGTTTTTCACTAAGTTGGACCTTCGT
R51424	CCGGGCGCAGTGCGCGCTAACCAGGTCGCCAGGTGCACGGGGTGTTTCCTCCGACACATTGGTGCGGCTGGCTTCCGGGTTGGAGGGGC	CCGGGCGCAGTGCGCGCTAACCAGGTCGCCAGGTGCACGGGGTGTTTCCTCCGACACATTGGTGCGGCTGGCTTCCGGGTTGGAGGGGG
R51425	ACAGGAATGTCAGTGTTCTGCCATGGTCAGTGAAGAACCCGGATCTCAATCCCATTGAGCACGTTTGGGACCTGTTGGATTGGAGGGGG	ACAGGAATGTCAGTGTTCTGCCATGGTCAGTGAAGAACCCGGATCTCAATCCCATTGAGCACGTTTGGGACCTGTTGGATTGGAGGGTG
R51426	AAGGGTACCACATGAGGGAGGAGGGTGTCTTCCCTGTAACGCACAGCGTTGAGATTGCCTGCAATGACAACAAGCTCAGTTTAATGATA	AAGGGTACCACATGAGGGAGGAGGGTGTCTTCCCTGTAACGCACAGCGTTGAGATTGCCTGCAATGACAACAAGCTCAGTTTGATGATA
R51427	AAAACAGAGCACAGGTCTCCTCTCTGTCACTAACCTTAGCATGAGTAGAGAAATGTTACGGCCCACATAAACACTAACTGAGTTACTGG	AAAACAGAGCACATGTCTCCTCTCTGTCACTAACCTTAGCATGAGTAGAGAAATGTTACGGCCCACATAAACACTAACTGAGTTACTGG
R51428	CTAGAGCTGAATACCTGCATGCTAGAGCTGAATACCTGCATGCTAGATCTGAATACCTGCATGCTAGATCTGAATACCTGCATGCTAGA	CTAGAGCTGAATACCTGCATGCTAGAGCTGAATACCTGCATGCTAGAGCTGAATACCTGCATGCTAGATCTGAATACCTGCATGCTAGA
R51429	ACAGGTACAGGATGGCAACAACAACTGCCCAAGTTACACCAGGAACATCCCTCCATCAGTGCTCAGACTGTCTGCAATAGGCTGAGAAG	ACAGGTACAGGATGGCAACAACAACTGCCCAAGTTACACCAGGAACATCCCTCCATCAGTGCTCAGACTGTCTGCAATAGGCTGAGAAA
R51430	ATCAATACCTGGTAGTAATGGTATCAGAGATGACCTGCAGGTGAACACCTGACTACCTTGTTCAGCAGGTACAATTAGCCCAGAGTACC	ATCAATACCTGGTAGTAAAGGTATCAGAGATGACCTGCAGGTGAACACCTGACTACCTTGTTCAGCAGGTACAATTAGCCCAGAGTACC
R51431	TCAAAGGTAGGGTCTGTTACCTCACCTGGTGGTTGGGGCTGGTAGAGAGACATCTTCCCAGGTAGAGGGTGTCTTTGTCACACAGACTG	TCAAAGGTAGGGTCTGTTACCTCACCTGGTGGTTGGGGCTGGTAGAGAGACATCTTCCCAGGTAGAGGGGGTCTTTGTCACACAGACTG
R51432	GCCCCTCCTCTCCTCTGAACACACACCGGGTCCTGCAGGCTCATCCTGACATGAACCTCCAGCATGACAATGCCACCAGCCATACTGCT	GCCCCTCCTCTCCTCTGAACACACACCGGGTCCTGCAGGCTCATCCTGACATGACCCTCCAGCATGACAATGCCACCAGCCATACTGCT
R51433	TGTGATGTTTGGATGTACCGATCCTGTGCAGGTGTTGTTACACGTGGTCTGCCACTGCGAGGACGATCAGTTGTCTGTCCTGTCTCCCT	TGTGATGTTTGGATGTACCGATCCTGTGCAGGTGTTGTTACACGTGGTCTGCCACTGCGAGGACGATCAGTTGTCTGTCTTGTCTCCCT
R51434	TCCTCTCAGACCAGGGTATACAGACAGACAGAAAGACAGACAGACAGACAGACAGACAGACCTTTAAACCTGCAGGAGACGAAAGCGAT	TCCTCTCAGACCAGGGTATACAGACAGACAGAAAGACAGACAGACAGACAGACAGACAGACCTTTAAACCTGCAGGAGACGAAAGTGAT
R51435	GAAGTCCCATTGAAACCAAACCGTGTACCTGTTTATCTAGAAGTCCCATTGAAACCAAACCGTGTACCTGCTTATCAGGAAGTCCCATT	GAAGTCTCATTGAAACCAAACCGTGTACCTGTTTATCTAGAAGTCCCATTGAAACCAAACCGTGTACCTGCTTATCAGGAAGTCCCATT
R51436	CTGGTGGTCGGGGGCAGGACTGCGGCAGGGGGGGGAGGGGCCAGGTGATAGGCTGTGTGTGGGGGAGCCTGGCAGGCTCTCGCTGGACG	CTGGTGGTCGGGGGCAGGACTGCGGCAGGGGGTGGAGGGGCCAGGTGATAGGCTGTGTGTGGGGGAGCCTGGCAGGCTCTCGCTGGACG
R51437	AGTCAGTCGGGAGATAAGAGGGTCAATGATCCAGGTAATGGATGGATGGAGGGTGATTAATGCCACCTCTGTAGCTGGTCTCACCCTTG	AGTCAGTCGGGTGATAAGAGGGTCAATGATCCAGGTAATGGATGGATGGAGGGTGATTAATGCCACCTCTGTAGCTGGTCTCACCCTTG
R51438	TTGTTTTCTCAGAGGGGGTTGAAGAGGAAAAGAAAGCCTGTGTTTGACATCTCCAGGAACGTGTTGGAACTCATCTACGGACAGACACT	TTGTTTTCTCAGAGGGTGTTGAAGAGGAAAAGAAAGCCTGTGTTTGACATCTCCAGGAACGTGTTGGAACTCATCTACGGACAGACACT
R51439	GAGACAGTGTCCGTGTGCATGCACTTGTGCAGACCACTCCGCGACGGCTTCAGCTGCTTCAGGTCCTCCCAGTACAGCTCCTCGTTGGA	GAGACAGTGTCCGTGTGCATGCACGTGTGCAGACCACTCCGCGACGGCTTCAGCTGCTTCAGGTCCTCCCAGTACAGCTCCTCGTTGGA
R51440	AAGGGTACCACATGAGGGAGGAGGATGTCTTCCCTGTAACGCACAGCGTTGAGATTGCCTGGAATGACAACAAGCTCGGTCCGATGATA	AAGGGTACCACATGAGGGAGGAGGATGTCTTCCCTGTAACGCACAGCGTTGAGATTGCCTAGAATGACAACAAGCTCGGTCCGATGATA
R51441	GTGCAGTAGGATGGTCTGTTATTAATAGACCTGCAGGGAGCCAGGTTTTTCACTAAGTTGGACCTTCGTAACGCTTACAATCTCGTGCG	GTGCAGTAGGATGGTCTGTTATTAATAGACCTGCAGGGAGCCAGGTTTTTCACTAAGTTGGACCTTCGTAACGCTTACCATCTCGTGCG
R51442	ACCACACGACTAGACAATAATCAAGATTAGACAAAACTAGAGCAGGACTGGACAACACGACTAGACAATAATCAAGATTAGACAAAACT	ACCACACGACTAGACAATAATCAAGATTAGACAAAACTAGAGCAGGACTGGACCACACGACTAGACAATAATCAAGATTAGACAAAACT
R51443	CTCTCCTTCACTGCAGCCAACCTGATGAAAACATTTAAACGTGTTCACACTCGCAAGGCTGCCGGCCCAGACGGAATCCCCAGCCGCGC	CTCTCCTTCACTGCAGCCAACCTGATGAAAACATTTAAACGTGTTCACACTCGCAAGGCTGCCGGCCCAGACGGAATCCCCAGCCGCGT
R51444	ACACTTCTCACTAGCGGCCTAATCCTATCAGATCTCCTAACTGGATTAGAGGGGCTTGCTCAGCGGTAGTGAGTCAAAGAGAGGAAAGT	ACACTTCTCACTAGCGGCCTAATCCTATCAGATCTCCTAACTGGATTAGAGGGGCTTGCTCAGCGGTAGTGAGTCAAAGAGAGGAAAGG
R51445	TAGAAATACATGTTCACATCCTTATGACGAGACAACTGGCATTTTGGCCCTAACTTTGTATTGCTCCGACGAACGTTGTTTTGGACCGA	TAGAAATACATGTTCACAGCCTTATGACGAGACAACTGGCATTTTGGCCCTAACTTTGTATTGCTCCGACGAACGTTGTTTTGGACCGA
R51446	GCTGTGGTGAAAAGAAAACAGCCAGCCAGCCAGCCAGCCAGACAGACAGACAGACAGACAGACAGACAGAGAGCACACGTGCACAGACA	GCTGTGGTGAAAAGAAAACAGCCAGCCAGCCAGCCAGACAGACAGACAGACAGACAGACAGACAGACAGAGAGCACACGTGCACAGACA
R51447	GGTAGAGTGGAGAACTGCAGGCGTAGAGGAGTGGAGCCCTGCAGGAAGGGTACCACATGAGGGAGGAGGATGTCTTCCCTATAACGCAC	GGTAGAGTGGAGAACTGCAGGCGTAGAGGAGTGGAGCCCTGCAGGAAGGGTACCACATGAGGGAGGAGGATGTCTTCCCTGTAACGCAC
R51448	TGTGATGTTCGGATGTACCGATCCTGTGCGGGTGTTGTTACACGTGGTCTGCCACTGCGAGGACCATCAGCTGTCCGTCTTGTCTCCCT	TGTGATGTTCGGATGTACCGATCCTGTGCGGGTGTTGTTACACGTGGTCTGACACTGCGAGGACCATCAGCTGTCCGTCTTGTCTCCCT
R51449	CAACCAGCCAACCACAAAGAATCAAACCTCACCTAACCACAGTAACACACACTGACCACAGTAACACAGTAACACACACTGACCACAGA	CAACCAGCCAACCACAAAGAATCAAACCTCACCTAACCACAGTAACACACACTGACCACAGTAACACAGTAACACACACTGACCACAGT
R51450	CCTTCCAGCAGAGTGTCCCAGGAGCTGTGGATGTGGTGGTGGTGGTGGTGCCCTTCCAATCTGGGGCTCCCCAGGCCAGCCTGCCCATC	CCTTCCAGCAGAGTGTCCCAGGAGCTGTGGATGTGGTGGTGGTGGTGGTGCCCTTCCAATCTGGGGCTCCCCAGGCCAGCCTGCCCATG
R51451	GTGAGGTGTTTTATGGGCAGTGTGTGTGTGTGTGTGTGTGTGTGTGTGTGTGTGTGTGTGTGTGCACGTATACGCATGTGTGTGTGTCA	GTGAGGTGTTTTATGGGCAGTGTGTGTGTGTGTGTGTGTGTGTGTGTGTGTGTGTGTGTGTGTGCACGTGTACGCATGTGTGTGTGTCA
R51452	ACTTGCTTTTTTGAATGTGGTGTCAAAAAAGCAGAGCATCTCTTTATTACGGTCAGACCTCTCCCCATCTTTACAACAATTGAATCTAT	ACTTGCTTTTTGGAATGTGGTGTCAAAAAAGCAGAGCATCTCTTTATTACGGTCAGACCTCTCCCCATCTTTACAACAATTGAATCTAT
R51453	CAGGAGTTTGTCCCCCTGTGTGCTGAGGGTGTCAGGTTCTTGTCCGGTTCTGGCATTTAGGTCGACACAGACTAGGACATTCCCCTTGG	TAGGAGTTTGTCCCCCTGTGTGCTGAGGGTGTCAGGTTCTTGTCCGGTTCTGGCATTTAGGTCGACACAGACTAGGACATTCCCCTTGG
R51454	GTTCACAGGCATTAATGGGTGTTTAAGAGAGAGGAGAGAGGGAGAAAGAGAGAGGTGGAGGAAAAGAGTGGTAGAGAGAAGGAGAGGGG	GTTCACAGGCATTAATGGGTGTTTAAGAGAGAGGAGAGAGGGAGAAAGAGAGAGGTGGAGGAAAAGAGTGGTAGAGAGAAGGAGAGGGA
R51455	CGACCATTTTGTTTAGTTCCTTTTTTTGTGTCTTACTTTAGGAGCAAGTGAGTAAAGTAACCCTCATCAACATGAGGAGAGGGGGTTGA	CGACCATTTTGTTTAGTTCCTTTTTTTGTGTCTTACTTTAGGAGCAAGTGAGTAAAGTAACCCTCATCAACATGAGGAGAGGGTGTTGA
R51456	GCAATGTGAGAATGAACGCTGGTTGGTTGGAAAGTAATGATGTTGAACCACAGAGAGAGAGCCATAGTCCAGTCAACGCACTACTGCTA	GCAATGTGAGAATGAACGCTGGTTGGTTGGAAAGTAATGATGTTGAACCACAGAGAGAGAGCCATAGTCCAGGCAACGCACTACTGCTA
R51457	TCTTGGAGGGTGTCTTGCTGGTCTGGTTTGGGTGTCTATTGATCTGTTGCTCCTGTGTGAAGTGTTGGGGATACGTTTGAGAGCGATGT	TCTTGGAGGGTGTCTTGCTGGTCTGGTTTGGGTGTCTATTAATCTGTTGCTCCTGTGTGAAGTGTTGGGGATACGTTTGAGAGCGATGT
R51458	CCTTCCTGCTCAAATCAGTTTTGTTTTTCAAATCCCTTTTTGGAATACTGACTGTCCAAACAGCAAGTTACAAGTTACCAAATTGGATT	CCTTACTGCTCAAATCAGTTTTGTTTTTCAAATCCCTTTTTGGAATACTGACTGTCCAAACAGCAAGTTACAAGTTACCAAATTGGATT
R51459	AAATCACACACAAAACGAGCAGTATGGCTGGTGGCATTGTCATGCTGGAGGGTCATGTCAGGAAGAGCCTGCAGGCTTGGGAGGGGCAG	AAATCACACACAAAACGAGCAGTATGGCTGGTGGCATTGTCATGCTGGAGGGTCATGTCAGGAAGAGCCTGCAGGCTTGGGGGGGGCAG
R51460	GCTCCAGTAGTGCCTCCATCTTCTGCAGTTTCTCCAGTTCAGCTGTGGTTGGCATGGTTTTCGGTTGGTTGTTGGTGATCTCTCAGTGG	GCTCCAGTAGTGCCTCCAGCTTCTGCAGTTTCTCCAGTTCAGCTGTGGTTGGCATGGTTTTCGGTTGGTTGTTGGTGATCTCTCAGTGG
R51461	ATCTCGAAGGCTGAAGACATAAGAGGAAGCGGTCAGATTCTTCTGTCATGCACTTGATTGAGGACCCAAAAGCGGTTTAACAAAAACAG	ATCTCGAAGGCTGAAGACATAAGAGGAAGCGGTCAGATTCTTCTGTCATGCACGTGATTGAGGACCCAAAAGCGGTTTAACAAAAACAG
R51462	TCGACTATTTGCGCGAGCAGGGAGCTGATCTCCTCCTGCTGCCTGAGAGTGTCCTCCACCTTGCGGGCCAACTCATCAGACAGGTCCAC	TCGACTATTTGCGCGAGCAGGGAGCTGATCTCCTCCTGCTGCCTGAGAGTGTCCTCCACCTTACGGGCCAACTCATCAGACAGGTCCAC
R51463	TTCACATCCTGGTACTGCTAACCCTAACATCCTGGTACTGCTAACCCTAACCCTAACATCCTGGTACTGCTAACCCTAACCCTCACATC	TTCACATCCTGGTACTGCTAACCCTAACATCCTGGTACTGCTAACCCTAACCCTAACATCCTGGTACTGCTAACCCTAACCCTAACATC
R51464	CGCGACACAAAACGCAGAAATAAAAATATAATTCATGCCTTACCTTTCACGAGCTTCTTCTGTTGGCACTCTAATATGTCCCATAAACA	CGCGACACAAAACGCAGAAATAAAAATATAATTCATGCCTTACCTTTGACGAGCTTCTTCTGTTGGCACTCTAATATGTCCCATAAACA
R51465	CCGGAGAAAGGGGTTCATCATGCTGTTATGGTGTTGTATAGCTGTGCAATGTGAGTGATGTAATTGTGTTGCATCTATCAACTTGGAAT	CCGGAGAAAGGGGTTCATCATGCTGTTATGGTGTTGTATAGCTGTGCAATGTGAGTGATGTAATTGTGTTGCATCTTTCAACTTGGAAT
R51466	GGGGCCTCTCCTCATCGTATCACTCCTCTTCCTCAGTCTCTGCCGCCCACGAATCCCACAATGCACCTCACCTGGCGTCAGCCGGTCTG	GGGTCCTCTCCTCATCGTATCACTCCTCTTCCTCAGTCTCTGCCGCCCACGAATCCCACAATGCACCTCACCTGGCGTCAGCCGGTCTG
R51467	AACTTTTAGGAAGGGAGATATTAAATCTAAACACATTATATAAAAAAATATTCAGGCTTCCAAATGTGCTACCATGTGCAAATAAACAA	AACTTTTTGGAAGGGAGATATTAAATCTAAACACATTATATAAAAAAATATTCAGGCTTCCAAATGTGCTACCATGTGCAAATAAACAA
R51468	GGCCAGGGGGGTGTCTGGAGCTGCTCTGACCCTGCAGGCTCATCCTGACATGACCCTCCAGCATGACAATGCCACCAGCCATACTGCTC	GGCCAGGGGGGTGTCTGGAGCTGCTCTGACCCTGCAGGCTCATCCTGACATGAACCTCCAGCATGACAATGCCACCAGCCATACTGCTC
R51469	TCATTGTACAGAGGAGGATGGTTCTGGTCATGAACAATGATAAACGGAAGAACGTCAGCATGAGAAGGGTGGTGGAGGGGAGGGTGTTC	TCATTGTACAGAGGAGGATGGTTCTGGTCATGAACAATGATAAACGGAAGAACGTCAGCATGAGAAGGGTGGTGGAGGGGAGGGGGTTC
R51470	GAGAGAGAGGTGCTGCTGCCCTCCTAGCCTGCAGGATCTCGAAGGCTGAAGACATAAGAGGAAGCGGATAACGATTCTTCACTGTTATG	GAGAGAGAGGTGCTACTGCCCTCCTAGCCTGCAGGATCTCGAAGGCTGAAGACATAAGAGGAAGCGGATAACGATTCTTCACTGTTATG
R51471	ACATCTGTGGTATAATTATATCGTAAATAGAGCGCGCCAACAAAAACTTCATAATTAACCCAAGATAGACTAGAGCCTTTTTCCAATGG	ACATCTGTGGTATAATTATATCGTAAATAGAGCGCGCCAACAAAGACTTCATAATTAACCCAAGATAGACTAGAGCCTTTTTCCAATGG
R51472	CGAAGACTCCATCTATGACATCCCCCCTCAGGTGGTGCAAGATGCGGGCGCCACAGAGGAGCTGACGGTCAGCTTCAAACGCCTGTCTG	CGAAGACTCCATCTATGACATCCCCCCTCAGGTGGTGCGAGATGCGGGCGCCACAGAGGAGCTGACGGTCAGCTTCAAACGCCTGTCTG
R51473	AATAAGAAATATGTCAATTCTAGAGTAACTGTTATGGACAGGGGAGTAAAATGAATATTCTTTAACCTTTTGGTTGTGAAATCTCCATA	AATAAGAAATACGTCAATTCTAGAGTAACTGTTATGGACAGGGGAGTAAAATGAATATTCTTTAACCTTTTGGTTGTGAAATCTCCATA
R51474	CTCATCCTGACATGACCCTCCAGCATGACAATGCCACCACGCACAGAACAAGCAGTATGGCTGATTCCTGCTAGACAGGAATGTTAGTT	CTCATCCTGACATGACCCTCCAGCATGACAATGCCACCACGCACAGAACAAGCAGTATGGCTGATTCCTGCTAGACAGGAATGTTAGTG
[truncated: 14,305 more rows]
