# Supplementary material for: Evaluating Adaptive Divergence Between Migratory and Nonmigratory Ecotypes of a Salmonid Fish, Oncorhynchus mykiss
Source: G3 (Bethesda). 2013 Aug 1;3(8):1273–85. doi: 10.1534/g3.113.006817 (PMC3737167; doi:10.1534/g3.113.006817)
Supplement: Supporting Information [file supp_g3.113.006817_FileS3.xls]

## Sheet: Sheet1
	Sashin Creek			Little Sheep Creek
snp ID	fst	Probabilty	TajD	fst	Prob	LSC_TajD
R04981			-3.25347
R13579						-2.50539
R02167	0.076923	1
R08954	0.066667	1
R03689						-2.84472
R01002						-2.58633
R24941	0.225166	0.997555
R49482			2.6929
R49485	0.086093	1
gi|R41183|A2	0.029788	1	-2.94951
R32873				0.024208	1
R04529						-2.70759
R07986	0.09697	1
R49260	0.150442	1
gi|R49260|A2	0.150442	1
R26920						-3.35912
R49493			-2.89501
R49496	0.068994	1
R49498	0.093168	0.998711
R49500			-2.68406
R49501	0.107383	1	-2.9667
R33990	0.023267	1
R07089	0.098765	1
R37330	0.048276	1	-2.52038
R07957						-3.21073
R46487	0.104575	1
gi|R46487|A2	0.104575	1
R33816	0.318358	0.99802
gi|R45835|A2						-2.63634
R49508	0.071856	1
R47673						-2.96863
R15640	0.076923	1
R49511	0.237605	0.997719
R49512						-2.75621
R49517	0.104895	1
R19879			-3.05133
R49518			2.58845
R05217						-2.69065
R00020			-2.83104
R21536	0.074074	1
R02246			3.03461
gi|R42799|A2			-3.54223
R10798			-3.48228
R49523	0.282265	0.996171
R01382	0.174194	0.99519
R49525			-2.87265
R49528			2.73175
R49529	0.08547	1
R49532	0.313133	0.99795
R49534			-2.75493
R49535	0.08046	1
R37848						-3.08425
R49536						-3.17603
R18809						-3.00576
R39600	0.312063	0.999971
R20054						-2.51005
R24105						-3.18666
R49539			-3.39777
R14710						-3.28475
R27114						-2.87718
R49540			2.70326
R49541	0.07362	1	-2.70926
R49542	0.084034	1				-2.5296
R12200						-3.07047
R49544						-2.91443
R19799						-2.62492
R11143	0.038217	1
R36426			-2.71616
R49550	0.095808	1
R49551	0.068323	1
R49552	0.123967	0.996384
R36510						-2.90192
R30051	0.021543	1
R49554	0.215054	0.996197
R37328	0.372235	0.998705
R36686	0.073684	1				-2.64771
R49557						-2.6319
R30555						-2.76848
R17494						-2.70351
R49559				0.126497	0.99954
R49560						-3.18644
R03058	0.183674	0.997873
R49564			-2.56203
R21766						-3.1647
R35388						-2.53796
R49567			-2.66888			3.41552
R49569			-3.60001
gi|R43425|A2	0.071823	1				-2.66324
R10770	0.071823	1	-3.59572
R40464	0.27044	0.999905	-2.96567
R48452						-2.56326
gi|R41730|A2			-2.65907
R05312						-2.72706
R13760	0.07438	1
R49575			-2.94064
R24056						-2.87474
R48175						-2.66103
gi|R48175|A2						-2.66103
R01923	0.05042	1
R49580						-2.63779
R15992	0.021365	1				-2.58595
R49583						-3.10196
R13195						-2.63013
R23109	0.324343	0.998102
R49585						-3.23971
R45827						-2.53436
gi|R45827|A2						-2.53436
R49588			-3.18054
R28926						-3.15181
R05576			-2.61559
R49596	0.039735	1
R19121	0.08	1
gi|R41486|A2	0.07438	1
R08317	0.153153	1
gi|R46214|A2						-2.77291
R34176			-3.18485
R34958	0.122581	0.995117
R26211	0.355694	0.999313
R08075			-3.50492
R49608	0.036649	1
R49611	0.045802	1
R49613			-3.82248
R24948			3.50264
R26147	0.275229	0.999965	-2.94635
R49619			-2.92277
R05241			-3.26865
R09571			2.6017
gi|R49191|A2						-3.05889
R49629	0.077419	1
R49630			-2.80446			-2.58383
R46918	0.046512	1
gi|R46918|A2	0.046512	1
R07524	0.159509	1
R14212			-2.81931
R33080			-3.70135
R36460			-3.28605
R49638	0.039735	1
R38544			-3.23594
R10291	0.221053	0.996663
R18957	0.046243	1
R47530	0.412122	0.99994
gi|R47530|A2	0.412122	0.99994
R26074	0.03871	1	-2.76379
R47407			-2.67554
gi|R47407|A2			-2.67554
gi|R41801|A2			-2.90095
R18556			-3.15415
R49661			-2.55583
R49663			-3.01496
R49665	0.076433	1
R49327			-2.61566
R49666	0.155844	1
R20213	0.041379	1		0.026998	1
R49668	0.277571	0.999142
R35782			-2.82613
R49674	0.070968	1	-2.82468
R29716			-3.02362
R15953	0.105691	1
R26659	0.338769	0.999994
gi|R41064|A2	0.09396	1		0.033765	1
R49683			-2.90221
R07673	0.319394	0.996492				-3.09747
R49687	0.020792	1
R49691						-2.71015
R49694			-2.5274
R15627			-2.72952
R49696			-2.5174
R03956	0.434039	0.999976
R49700			-2.52288
R49705	0.045872	1
R49706	0.05042	1
R49707	0.261929	0.995297
R49709			-3.39268
gi|R45185|A2			-3.16511
R19543			-2.64003
R49711			2.52158
gi|R40878|A2			-3.02594
R49718				0.020587	1
R19350	0.240583	0.998093
R09494	0.158416	1
R49726	0.078014	1
gi|R42907|A1	0.035503	1
R16649			-2.83426
R08957	0.244755	0.999816	-3.27469
R49734			-3.4066
R13692			-2.89884
R49736						-2.8273
gi|R42373|A2						-3.06086
gi|R43776|A2						2.81887
R14360	0.072848	1
R26465	0.03937	1
gi|R41401|A2			3.26329
R10026			-2.68319
R47713	0.046154	1
gi|R47713|A2	0.046154	1
R38784			3.00454
R49744	0.037037	1
R33079			-2.66497
R02299	0.286116	0.996064				-3.07578
R49748	0.043796	1	-3.10143
R10667			-2.86536
R34514				0.02465	1
R49752	0.04698	1	-3.45324	0.042424	1
R49758	0.151079	1
R10875			-2.54556
R15526						-2.60081
R16804						-2.8206
R00264			-2.69133
R13092						3.03251
R07124			-2.50221
R00500			-2.87054
R49778	0.079208	1
R49779	0.067961	1
R15784	0.351735	0.999215
R06042	0.316218	0.99622
R47777	0.023369	1		0.027185	1
gi|R47777|A2	0.023369	1		0.027185	1
R06611			2.63104
R20117	0.311438	0.99739
R49786						-3.23942
R45823	0.080292	1
gi|R45823|A2	0.080292	1
R12205	0.068027	1
R49797			-3.48998
R49802	0.048951	1
R30575						-2.69245
R49806	0.223776	0.997271
R49809			-2.91155
R49810	0.156863	1
R30961	0.098159	1
R17585						-2.7409
R34137			-2.78666			-2.91266
R11649			-2.71122
R26448				0.024642	1
R49028	0.040268	1
gi|R49028|A2	0.040268	1
R10080						-3.05367
R49817	0.082873	1	-3.23307
R49823	0.212121	0.995146
R29341	0.093458	1
R49824	0.028699	1
R27235	0.099379	1
R32719	0.310507	0.999391
R03501	0.429791	0.999281
R49831			-3.40919
R49832			-3.14465	0.106796	0.997212
R32480	0.067227	1
R49833						-2.74889
R17358	0.042424	1
R49836			-2.77412
R46866	0.042253	1
gi|R47535|A2	0.02417	1	-2.94203
R16780			-2.65681
gi|R44406|A2	0.355828	0.999272
R22904			-2.72529
R13712				0.038217	1
R18918	0.07362	1
R48677	0.070922	1
gi|R48677|A2	0.070922	1
R49848	0.078261	1
R19991			-3.61895
R35570	0.044444	1	-2.71892
R30636			-3.02614
gi|R41917|A2	0.042253	1
R49852	0.041026	1	-2.63822
R34554			-3.04001
R13146	0.180451	0.997109
R05986			-2.93228
R31330	0.103704	1
R37128			2.93907
R36437						-2.7793
R21051						-2.64934
R30441	0.097345	1
R39099	0.04878	1
R49883	0.148936	1
R49885	0.082803	1
gi|R41941|A2	0.345755	0.998246	-2.51546
R49889	0.073446	1		0.042424	1
R20206						-2.65436
R16731	0.039735	1
R46018	0.145695	1
gi|R46018|A2	0.145695	1
R46138	0.042017	1
R05930	0.042017	1
R49890	0.256	0.999409
R47137	0.233129	0.998848	-3.61073
R32529	0.045113	1
R02523			-3.4076
R49900			3.14603
R29132			-2.61173
R10309			-2.99817
R49904	0.084656	1
R20721	0.094675	1
R49906			-2.61848
R05209			-2.80511
gi|R41232|A2						-2.88583
R49911	0.314506	0.999981
R34272			-3.16461
R48283			-2.55581
gi|R48283|A2			-2.55581
R46475	0.100592	1	-3.37866
R49921	0.047337	1
gi|R42038|A2						-3.11681
R49930						-3.19201
R36942	0.038217	1		0.023128	1
R47037			-2.72843
gi|R47037|A2			-2.72843
R49931	0.402497	0.999139
R49932			-2.5839
R03984	0.027921	1
R00152			-2.84951			-2.984
R48359			-2.82213
R49942	0.337117	0.998456
R37520				0.03681	1
R14326			-2.52048
R13183	0.129252	0.999448
R14074						-3.00185
R49950						-2.94128
R49956	0.150838	1	-2.96076
R01453			-2.64219
R49958			-2.62318
R47299	0.044248	1
gi|R47299|A2	0.044248	1
R16503	0.298762	0.99638
R02627	0.098039	1	-2.73311			-2.77727
R34740				0.045802	1
R04523						-3.09253
R36223			-3.13558
R49964	0.042424	1	-3.34316
R08293			-3.18184
R09021			-2.79514
R49972			-2.94861
R49259			-2.62076
R49973	0.036364	1
R32202						-3.05634
R21231			-2.88158
R14931						2.62588
R49978	0.044444	1
R18371			-2.56318
R06853	0.35804	0.998287
R49980	0.025206	1
R49981	0.041237	1
R49986	0.083916	1	-3.28536
R17600			2.65129
R49991	0.04698	1
R04039	0.404934	0.999037
R49993			-2.71305
R47224						-3.17927
R14435						-3.17927
R49994			-2.65063
gi|R43966|A2			-2.5332
gi|R42247|A2						-2.90784
R49997	0.29658	0.998745
R50000			-3.06421
R26027	0.309623	0.996571
R10283			3.38276
gi|R41893|A1						-2.54599
R09066			-2.63115
R25564	0.308309	0.995477
R50006	0.263804	0.999747
R50008			-2.8334
R19768			-2.53492
R50014			-2.51492
R20619	0.069182	1
R47021			2.61984
gi|R42578|A2			-2.59271
R50016	0.08284	1
gi|R41559|A2			2.69143
R08473						2.96809
R47673			-3.35433
R17581			-2.54722
R48421			-3.10734
R40067			3.03384
R43604	0.269006	0.999879
R25468	0.269006	0.999879
gi|R41384|A2	0.282205	0.996167
R26922			-2.68902
R50022			-3.09341
R41103			-2.5857
gi|R44950|A2	0.044199	1
R50025			-3.20233
R23157	0.217687	0.997038
gi|R41537|A2						-3.12161
R08751	0.037594	1
R50037	0.100775	1
R50043	0.043011	1
R02524			-2.92282
R50044			-2.82948
R00067						-2.75974
R14401			-3.09562
R50045	0.049645	1	-2.89428			-3.10533
R50047	0.046512	1
R47424	0.04908	1	-2.8401
R35310	0.04908	1	-2.8401
R50052	0.105691	1
R50054			-2.80414
R32322			-2.67722
R50057	0.048951	1
gi|R41895|A2			-2.67689
gi|R46345|A1	0.046512	1
R37363						-2.52784
R50063			-2.87973
R09291			-3.44669
R24694	0.312561	0.99966
R50065			-2.65555
R50068	0.125786	0.997758
R09164	0.028176	1
R04086			-3.44199
R12795	0.051813	1	-2.97299
gi|R44830|A2	0.069364	1
R10863						2.62877
R21285			-2.50766
gi|R42509|A2			2.52466
R28011			-2.83981
R50080	0.308026	0.997121
R50081			-3.35854
R50082			-3.66045
R37120	0.159664	1
R10114	0.03871	1
R50086	0.083832	1
R47622	0.10303	1	-3.28501
R12291	0.045977	1
R15684	0.218304	0.995977
R25192	0.100592	1
R29302			-2.93952
R47352	0.104712	1
gi|R47352|A2	0.104712	1
R06893			-3.44098
R38278			-2.6387
R11758	0.070175	1
R24263	0.30669	0.996429
R50094						2.57998
R50096	0.041379	1
gi|R43246|A2			-2.87065
R47696			-2.78557
gi|R47696|A2			-2.78557
R08927	0.099476	1	-3.47165
R05025	0.081081	1
R45888	0.038217	1		0.034783	1
gi|R45888|A2	0.038217	1		0.034783	1
R50100	0.124224	0.996598
R28164			-2.63498
R50108	0.09396	1
R50109						-2.64245
R50110			3.28872
R50112	0.307725	0.99714
R47122			-2.91318
R50113			-2.67376
R35465			-2.75858	0.029615	1
R50116			-2.77375
R05876	0.071942	1		0.025432	1
R50118			2.69584
R50120			-3.03762
R04412						-2.89447
R50123			-3.39443
R13068			-2.66537
R29646	0.046358	1
gi|R41427|A2			-2.89818
R11254			-2.6688
R25073	0.037736	1
R25320						-2.6131
R50129	0.348894	0.999985
R20639	0.160221	1
R13463						-3.02944
R38983	0.10596	1
R48260	0.240379	0.998069
R36359				0.111152	0.995185
R05631	0.037736	1
R05210	0.077519	1
R39388						-2.78189
R47515			3.07302
gi|R47515|A2			3.07302
R31190			-3.50779
R08761	0.02177	1
R50139	0.02995	1
R04864						-2.55667
R02273			3.31116
R33988			-3.13453
R50148	0.314221	0.999062				-2.92032
R26180	0.035928	1	-3.04029
R50157	0.043011	1
R32209						-2.79519
R01222	0.029197	0.99525	3.11818
R50159	0.04065	1
R50160	0.081761	1		0.040462	1
R23531			-2.73555
gi|R43453|A2						-3.13409
R45926			-2.62449
gi|R45926|A2			-2.62449
R50165			-2.86751
R50168			-2.72561
R17321			-2.57148
R06512			-2.59997
R42143			-3.33143
R02212			-3.33143
R50169	0.075949	1
R50171	0.078788	1
R50173			-2.61383
R35433			-2.84337
R50174	0.148515	1
R49144	0.085714	1
R50175	0.244604	0.99981
R50176			-3.35183
R14203						-2.64462
R50177	0.076023	1
R36978	0.330785	0.997153
R41103	0.050279	1
R23981	0.281879	0.999999
R36014	0.076433	1
R50191			3.44508
R17588	0.028095	1
R50193			-3.70452
R23714	0.156522	1
R50197			-3.1013
gi|R43221|A2			3.70714
R15666			3.25137
gi|R49083|A2	0.07027	1	-2.6275
R02603			-2.73667
R50200	0.066426	1
R38701			-3.10134			-2.54753
R41336	0.081481	1
R10093	0.081481	1
R50202			3.32587			3.21881
R24227	0.109091	1
R29379	0.073684	1
R50205	0.401131	0.999428
R50206	0.272015	0.998817
R47589	0.289356	0.999619
gi|R47589|A2	0.289356	0.999619
R46859	0.052023	1
gi|R46859|A2	0.052023	1
R17357			-3.25729
gi|R44948|A2			3.77655
R50216			-2.67402
gi|R41938|A2	0.311518	0.999968
R50218			-3.39617			2.53435
R20891	0.07947	1
R03926						-2.75553
R26426	0.125749	0.997734	-2.51585
R28333	0.024585	1
R23417						-2.50811
R46772			-2.75224
gi|R46772|A2			-2.75224
R50232			-2.85383
R48661			-2.55904
R50236			-3.67311
R05185	0.043796	1
R14803	0.128655	0.999244	-3.11428
R26227			3.02209
R50244			-2.74445
R47673						-3.04106
R24939						-3.04106
R50252			2.96206
R49036			-2.91935
R24917			-2.91935
R21065	0.102362	1
R18209	0.131737	0.999934
R47699						-2.59159
gi|R47699|A2						-2.59159
R34175	0.044586	1
gi|R42189|A2	0.068323	1
R31675						-3.1281
R50272			3.7926
R23189			-2.64532
R15242			-2.95013
R50274			-2.72409
R05940				0.038168	1
R37682			-3.44582
gi|R40981|A2	0.160221	1
R11630	0.125926	0.99785
R50280			2.53887
R38438			-2.6443
gi|R41142|A2			2.8543
R23604	0.146342	1
R09643			3.76386
R39285						-2.94486
R12864			3.90242
R38685			-2.94232
R36785	0.084746	1
R13996						-2.57764
R50304	0.086331	1
R50307	0.096386	1
R18176	0.041916	1
R27001			-3.30369
R50311			-2.80401
R12213			-2.58826
R50316			-3.28721
R35378	0.052632	1
R38390				0.049505	1
R40278			-3.17357
R50321						-2.57594
R12592	0.047904	1
R50323	0.04	1	-2.80922
R01982	0.06993	1
R50324						-2.7995
gi|R48145|A2						-2.6085
R50328	0.021355	1
R50329	0.071038	1
R32127	0.070968	1
R18214						-2.93174
R46866			-3.4459
R03691			-3.4459
R50336	0.045872	1
R08269			2.66624
R24869			-2.90402
R50339	0.242604	0.99971
R50341						-2.79592
R47362	0.036364	1
R00747			-3.45405
R04703				0.041958	1
R41228	0.041958	1
R50354			-2.73413
R50356			-2.88513
gi|R42221|A2	0.294479	1
gi|R41852|A2			-3.07133
R50361			-3.11023
R28270						-3.10892
R27812	0.04065	1
R50369			3.58985
gi|R42281|A2			-2.75924
R50371	0.10596	1
R50372			-2.59861
R35066	0.255319	0.99937
R18922	0.354125	0.998452
R46189	0.052632	1	-3.5568
gi|R46189|A2	0.052632	1	-3.5568
gi|R41172|A2			3.31048
R24871			-2.54413
R50378	0.303816	0.999121
R50379	0.353989	0.998149
gi|R49302|A2			-3.02633
R41103						-2.58075
gi|R44935|A2						-2.86583
R18338			2.69508
R40428			-2.74588
R14830	0.239669	0.999515	-3.35187
R50389	0.03876	1
R30230						-2.73215
R11531	0.158879	1
R48353	0.186335	0.998398
gi|R48353|A2	0.186335	0.998398
R48645	0.081081	1
gi|R48645|A2	0.081081	1
R50392			-2.52473
gi|R42940|A2			-2.72104
R05009			-3.30058
R31874	0.222222	0.996932
R42143			-3.49962			-3.22249
R11108	0.103448	1
R50401	0.068966	1
R19612			2.55875
R13409			-2.8222
R50410			-3.72446
R31189			2.62818
R50418	0.067282	1
R27892				0.020865	1
R46966			-3.4499
R24124						-2.91916
R50419			-3.26309
R40276			-2.75462
R45732	0.071942	1
gi|R45732|A2	0.071942	1
R02226			-2.74227
R32154						-2.99921
R50423	0.045113	1		0.031579	1
R50424			-2.6672
R50432	0.020429	1
R50435	0.044444	1
R06388	0.072	1
R38425	0.251351	0.996862
R46876	0.104575	1
R13567	0.069767	1
R50437			-2.7345
R16923	0.123894	0.996322
R04535						-2.79051
R08311						-2.69351
R37248			-3.43865
R50445	0.047244	1
R50446						-2.64007
R16486			-2.7241
R50450			2.50289
R07531			-2.8829
R38671						-2.73494
R50452			-2.82286
R50455	0.033557	1
R08985	0.125714	0.99771	-3.35029
R21315			-2.64992
R50461			-2.66854
R50463	0.09396	1
R38277			-3.08016
R50465	0.147651	1	-2.50265
R50469	0.09589	1
R49129			3.66628
gi|R49129|A2			3.66628
gi|R46255|A2	0.043796	1
R39930	0.298679	0.996452
R50478	0.317726	0.996408
R50481	0.048193	1
R50482			-2.83741
R50483	0.328499	0.999827
R50488			-3.52889
R19990			-3.2145
R50490				0.080925	0.999274
R05911	0.048951	1		0.04698	1
R42933			-3.0262
R09939			-3.0262
R14298	0.33173	0.997418
R19035			2.69933
R33930						-2.91351
R50494			-2.5033
R50495			-2.88525
gi|R41716|A2	0.045872	1	-2.55725
R03643						-3.17361
gi|R43230|A1			-2.61469
gi|R43408|A2						-2.58349
R16506	0.177143	0.996169
R12226				0.03876	1
R14826	0.03681	1
gi|R42656|A2	0.232258	0.998734
R50506			-2.50859
R00018			2.80226
R50510	0.313889	0.996011
R50511	0.128	0.998978
R50512			-3.27781
R50514			-3.04096
R17644	0.231509	0.996811	3.44579
R04336			-2.8057
R07932	0.124224	0.996598
R50519			-2.84702
R50520	0.07947	1
gi|R47080|A2	0.044025	1
R50526			3.41475
gi|R45461|A2						3.46982
gi|R42415|A2	0.070175	1
R47282						3.29293
gi|R47282|A2						3.29293
R34946			-3.29298
R17748						-2.74812
R50530			-3.4527
gi|R42955|A2	0.293552	0.996839
R50536	0.044444	1
gi|R42631|A2	0.224019	0.997322
R11298			2.88836			-2.93637
R50539			-3.17745
gi|R44965|A2				0.024135	1
gi|R43506|A2						-3.04826
R22163	0.29527	0.999769
R50544	0.080292	1
R50547			-2.70028
R14257	0.049645	1
R07890			-2.89014
gi|R45359|A2	0.021384	1
R12282			3.43385
R29613	0.213018	0.99548	-2.52984
R50558	0.10596	1
R50559			-3.54889
R50560	0.068323	1
R50562	0.037736	1
R32469			-2.9844
R02099			-3.34885
R50566						-2.54664
R16161			-3.51905
R01810	0.071895	1
R50569			-2.91654
R15673						-2.8851
R02959						-2.79088
R18351			-2.70393
R50571			-2.79352
R19235	0.290323	1
R50574	0.099291	1
R50576	0.021952	1
R50589			-2.7086
R38621			-2.90591
R15631	0.311312	0.999967
R24485			3.04994
R48914			-2.92607
gi|R48914|A2			-2.92607
R50594			-3.44998
R50596						-2.7642
R46824			-2.84476
R24615			-2.52835
R50600						-2.72416
R50603	0.075472	1
R26421			-2.78135
R34678	0.240506	0.999577
R08562	0.086705	1
R50605	0.106383	1
R25611			3.49815
R47794	0.043716	1	-3.94909
gi|R47794|A2	0.043716	1	-3.94909
R14053			-2.97602
R50607			-2.6173
R12074			3.28674
R46383	0.150289	1
gi|R43265|A2	0.096	1	-3.03334
R32801	0.258741	0.999549
R50621	0.039216	1
R48421			-3.4693
R36590			-3.4693
R31132			-2.66505
R37244	0.272669	0.995434
R50622			-2.88194	0.021462	1	-3.02082
R50624	0.086093	1
R28915			-3.22284
gi|R43100|A2			-3.13683
R28114			3.65468
R50632			3.27918
R17773			-2.50165
R45405	0.020591	1	2.76239
gi|R45405|A2	0.020591	1	2.76239
R41103	0.026958	1	2.77399
R35961	0.026958	1	2.77399
R33105			-3.65598
R50637	0.087248	1
R50639	0.212389	0.995247
R50640			-3.48941
R50641			2.50602
R28740	0.303568	0.996293
R34619			-2.98027
R50650	0.039735	1
gi|R41265|A2	0.338232	0.99879
R50654			-2.69112
R48424	0.099379	1	-3.39267	0.027488	1
gi|R48424|A2	0.099379	1	-3.39267	0.027488	1
R09350	0.042735	1	-3.16306
R22099	0.073446	1	-3.2493
R50665			-3.09464
R35454			-2.78815
R36815	0.034188	1
R50667	0.252252	0.999176
R50668	0.04878	1
R50669			-3.28813
R21444				0.041916	1
R45247			-2.72328
R33240	0.052288	1
gi|R41273|A2			-3.74438
R28495						-3.06545
R35004			-3.10035
R26163						-2.87672
R50682						-3.05367
R48452						-2.70765
R50686	0.230303	0.998453	-3.26196
R05575			-2.93426
R22764	0.284848	1
R50689			-2.52202
R21039			-3.66691
R50691			-2.54489			-2.61969
gi|R49195|A2						-2.52219
R45554			-2.54346
R37644			-2.54346
R50695			3.57964
R50696	0.075188	1
R47393			-2.71957
gi|R47393|A2			-2.71957
R09793	0.122807	0.995336
gi|R47042|A2						-2.51614
R17391	0.274074	0.999954
gi|R48876|A1	0.045752	1
R50704						-2.79786
gi|R41454|A2	0.148571	1
R26037	0.25821	0.996343
R34702			-2.71557
R07607			-2.89916
gi|R42011|A2			3.34858
R50706	0.041958	1
R50707			-3.30023
R50709			-2.95645	0.05036	1
R16194	0.291227	0.995569
R24080	0.33625	0.998744
R48903			-3.64227
R50712	0.283651	0.996085
gi|R44200|A2			-2.54686
R50714	0.325153	0.999862	-2.56099
R23798	0.09396	1
R28257			-2.89376
R12824	0.067357	1	-2.65271
R18859	0.053254	1
R50722			-3.06793			-3.07754
R00446	0.043165	1
R50727						3.21301
R50735	0.344388	0.999002	-2.6679
R13642	0.024246	1	-3.39553
R10539						-2.8463
gi|R42700|A2						2.95681
R50743			-2.65356
R49469	0.152047	1
gi|R49469|A2	0.152047	1
R28849						-2.60232
R21015			-2.91819
R22189	0.070796	1
R19982	0.433136	1
R50745	0.096552	1
gi|R43684|A2						3.46276
R00563	0.270788	0.995336
R35512	0.051095	1
R16580			-2.76153
R00378	0.07027	1
R46719	0.155039	1
R50758	0.039735	1
R08222						-3.26884
R17310	0.259475	0.995109
R05709	0.370861	1	-2.76538
R05837	0.103704	1
R41412	0.405603	0.999044
gi|R41412|A2	0.405603	0.999044
R26998			3.78057
R50768			-2.67834			-3.1314
R06020			-2.88725
R38097			-2.81106
R12004						-2.50735
R19667			2.57092
R23579	0.051613	1
R50775						-2.84011
gi|R40798|A1	0.026861	1	-3.13189
R19100	0.083969	1
R17104			-3.06312
R25133	0.076923	1
R50782	0.270138	0.996276
R38369	0.068027	1
R28587	0.236238	0.995071
R50785	0.323623	0.998536
R02992	0.068376	1
R36818			-3.49481
R13087	0.035088	1
R50794			-3.47667
gi|R44460|A2			2.59705
R15869	0.022379	1
R33148			-2.55585
R46886	0.333333	0.999609
R50802			3.10127
R50804	0.076336	1	-2.9422
R36994			2.59562
R21182			-2.88161
R50808			-3.27261
R23837	0.068018	1
R41103			-2.85952
R50812						-2.74432
R12157	0.041379	1
R17608						-2.79538
R50815	0.049689	1
R30752			-3.61816			-2.96144
R16990	0.102703	1
R29605			-2.57343
R38292	0.458699	0.99899
gi|R41392|A2	0.040816	1
R50828	0.050955	1
R49259						-3.10853
R10206	0.024806	1
R19686			-2.75288	0.021654	1
R05309			-2.61004
R50832			-2.74498
R49259	0.097744	1				2.5163
R02968	0.097744	1				2.5163
R50834						-2.50483
R50836			2.74934
gi|R44540|A2						-2.91864
R40159	0.022729	1	-2.68702
R50842	0.083916	1	-3.0599
R47342	0.048951	1	-3.41738	0.03196	1
gi|R47342|A2	0.048951	1	-3.41738	0.03196	1
R36256				0.218198	0.999986
R28309			-2.80729
R50845	0.069182	1
R07960	0.26506	0.999883
R50847			-2.7947
R25593	0.051095	1	-2.8648
R38452			-2.56578
R08961	0.078652	1
R01502			-2.72478
R03688			-2.99526
R17596			3.37521
R20562			-2.63026
R23288	0.081633	1
gi|R41148|A2	0.089386	1
R28729			-3.38421
R41103	0.307692	0.999103
R48831	0.127517	1
gi|R48831|A2	0.127517	1
R13048	0.291994	0.998842
R50867	0.402176	0.99906
R39598			-2.85128
R32557	0.309968	0.999995
R09086	0.215054	0.996006	-2.61462
R07176	0.067416	1
R50870	0.099291	1
R50873	0.051852	1				-2.7355
R20937			-2.55714
R28035	0.326241	0.999766
R19952			-2.57973
R50884			3.73812
R50886			-2.53834
R24348			-2.93364
R50889			-2.77675
R50890						-2.82506
R17995	0.03871	1
R28843	0.047059	1	3.15484
R46897			-2.87939
R01816			-2.86655
R20300			-2.52566
R50902			-2.82588
gi|R41682|A2						-2.8023
R07262	0.051282	1
R50908			-2.57863
R50911	0.312895	0.999942
R34384			-3.66551
R50917			-2.57405
R50919	0.086331	1
R34631	0.067961	1
R50922			-2.97057
R29609			2.51983
R50924			-3.29573
R50925	0.302521	0.998811
gi|R42468|A2			-2.95167
R18993	0.387876	0.999103
R50930	0.069307	1
R50932			-3.0059
R11054			3.60575
R50933			3.17048
R06259			-2.69728
R11183	0.068571	1
R50934	0.022255	1
R50936						-3.14623
R21999	0.15847	0.999211				-2.96275
R07830			-2.59155			-3.15924
R46256			-2.76617
gi|R45974|A1			-2.76617
R47379	0.36561	0.997215
gi|R47379|A2	0.36561	0.997215
R30771						4.12962
R50943			-3.0721
R29429			3.12283
R31925	0.093168	1		0.034965	1
R50946			-3.20599
R46466			3.4302
R50949						-2.55176
R10778						-2.84167
R07647	0.296679	0.999242
gi|R47461|A2						-2.97321
gi|R44961|A2						-2.60473
R50954			-3.24886
R17415	0.042553	1
R50958			-3.83759
R38786	0.076142	1				-2.90341
R20792	0.044444	1
R50963			-3.33137
R50966						-2.63531
R50968						-2.79932
R18652			-3.57015
R12554	0.100719	1
R33071			-2.88261
R18361			-3.07812
R50983			-2.80218
R00007	0.123457	0.996514
R50985						-3.10458
R50986	0.020542	1
R33047	0.082569	1
R31824	0.105263	1				-3.1439
R50992	0.076336	1
R38982						-2.56309
R09744	0.101124	1	-2.83581
gi|R46451|A1			-2.7204			-3.09113
R50997			-2.97249
R47611			-2.71526
gi|R47611|A2			-2.71526
R50999			-2.95294
gi|R47170|A1			-2.6212
R02834	0.355226	0.999059
R51007	0.080537	1
R17807				0.051429	1
R51009			-3.2231
R17218			-2.52421
R26821						-2.73009
R07408			-2.70116	0.04065	1
R19439	0.073394	1
R04637			-2.82642
R07410			-3.06904
R51017			-2.67998
R34709	0.10582	1
gi|R43651|A2			2.70919
R11718						-3.22039
R51027	0.265858	0.998777
R51033	0.040816	1
R09590			-2.72697
R49382			-3.33229
gi|R49382|A2			-3.33229
R31396			-2.8968
R45554	0.412384	0.998351
R21743	0.412384	0.998351
R06735						-3.118
gi|R44350|A2			2.87051
R21492			-3.63803
R36813	0.073171	1
R28180	0.09901	1
R14992						-2.51352
R51051	0.044944	1
R20259	0.04142	1
R29061	0.045113	1
R51056			-3.7701
R40519						-2.64898
R20636	0.103448	1
R51058			-2.77105
R51060			-3.45799
gi|R44840|A2	0.352035	0.999388
R03546			-3.44648			-2.76943
R19309						-2.71464
R07768	0.309628	0.999035
R32325	0.266184	0.996339	2.90094
gi|R42845|A2						-3.04721
R01216	0.045802	1
R46671			-3.23166
gi|R46671|A2			-3.23166
R45974			-3.01627
R51067	0.043796	1
R18056	0.052288	1
R34791			-2.58276
R51069						-2.85618
R34037	0.157233	0.99827
R11970						-3.18007
R24242	0.096774	1
gi|R43487|A1	0.078261	1
R36809	0.072993	1
R51078			-3.23899
R32161	0.080537	1
R11147	0.043165	1
R51084	0.082873	1
R01760			-3.48355
R18369	0.042553	1
R03348						-3.14784
R51088	0.128834	1
R15877			-2.89581
R20794			-3.2072
R32734			-2.78268
R02745	0.084211	1
R00443	0.215686	0.99613
R32006						-2.8454
R51096	0.023491	1
R51097			-2.77095
R41103	0.128	1
R51102	0.078212	1	-2.58125
R51105			-2.86788
R31754			-2.61633
R06495			-2.86697
R41103			-3.39379
R18235	0.066667	1
R51109	0.045161	1
R19656			-2.73736
R51110	0.086614	1
R08500	0.07767	1
R51118	0.085714	1	-3.25051
R45869			3.43476
R30800			3.43476
R28805	0.38796	0.998527
R11869			-2.66981
R51125	0.089386	1
R34506						-3.08505
R51129			-2.62639
R51131			2.64581
R48573						-3.14037
gi|R48573|A2						-3.14037
gi|R41850|A2	0.02307	1
gi|R42529|A2				0.04	1
R12025	0.046512	1
R03044			-3.25871
gi|R42971|A2	0.038674	1
R30727			-3.76272
R48060			-2.78923
gi|R44623|A2						-2.80039
R15577	0.283688	0.99663
R47111				0.021424	1
gi|R47111|A2				0.021424	1
R51149	0.078431	1
R51150			-2.73381
gi|R42949|A2	0.071856	1
R16421	0.284811	0.997849	-2.86854
R29566	0.245161	0.998208
R51154	0.044944	1	-2.84924
R51155	0.10687	1
R09001			-3.4327
R51162	0.050847	1
R51163						-2.81145
R46854	0.047244	1	-2.52308
gi|R46854|A2	0.047244	1	-2.52308
R06622	0.332236	0.995868
R38884	0.042735	1
R37697						-2.52909
R11558			-2.77461
R17287						-2.68431
R23996	0.299899	0.996833
R51171	0.067797	1
R51172			-3.29068
R34270			-2.69503
R23014	0.281046	0.996281
R39691	0.262136	0.999776
R09116			-3.24365
R51184	0.079755	1
R26712			-3.08722
R00010	0.106918	1
R00126						-2.99618
gi|R44849|A2			-2.97044
R21465	0.099379	1
R51193			-3.03168
R51196						-3.10495
R01830						-3.19793
R51197	0.274054	0.995399
R28055	0.070707	1
R13389	0.041958	1
R20051			-2.50231
R51202			-3.5081
R48444			3.34097
gi|R48444|A2			3.34097
gi|R40939|A2	0.05298	1
R51211	0.280806	0.99957
R11494	0.122807	0.995531
R15714						-2.91485
R51214	0.067057	1				-2.54793
R34355			-2.85124
gi|R40819|A2			-2.59269			3.33024
gi|R46667|A1			-3.33919			-3.04764
gi|R43530|A2	0.089005	1
R01083	0.252252	0.999073
R51220						-3.01921
R36469	0.257862	0.99954
R51224			-2.87541
R09336	0.322589	1
R51235			3.63418
R08350			2.66839
R10964	0.069767	1
R35335			-2.81467
gi|R45418|A2	0.04065	1
R51241	0.122807	0.995531
R51242			-2.9034
R40296			-2.52521
R17050						4.12938
R26384			-3.40452
R18038	0.039735	1
R51255			-3.07835
R27986	0.293097	0.996563
R34913						-2.94262
R37598	0.155689	0.99669	-2.60678
R51265	0.082707	1
R51266			2.70334
R40451	0.079208	1
R05742			-3.23676
R28682			-3.84211
R16697	0.039735	1
R51274			-2.52917
R10452	0.326012	0.995206
R29482			-2.72781
R32452			-3.58568
R51281			-2.7946
gi|R43178|A2	0.039735	1
R17530			-2.85583
R38499	0.297634	0.99679
R13909			-2.73141
R51289	0.430303	0.999994
R01018			-2.93103
gi|R41502|A2	0.079137	1
R19618			-3.23903
R23965			-2.52704
R04139	0.226804	0.997912	-3.16224
gi|R43305|A2	0.094972	1
gi|R47704|A2						-3.20321
R38837			2.66754
R35771	0.096	1
R12978			-3.47642
R40587	0.04065	1
R12995	0.072848	1
R00485			-2.69427
R51309	0.026687	1
R51314	0.050279	1
R51320	0.285586	0.999719
R30471	0.344853	1
R51321	0.350372	0.9955
R23606	0.122905	0.995684
R51323	0.037267	1
R51324			-2.95299
R47673			-2.5254
R51328	0.068571	1
R09285			-3.57663			-2.73739
R51330			-2.61857
R51331			-3.44852
R31980	0.125984	0.999398
R51333			-3.07619
R51338	0.076923	1
R51342			-2.71477
R51346	0.035928	1
R51350			-2.6182
R51351	0.041322	1
R15735	0.125714	0.999181
R47706			-4.00341			-3.21869
R46177	0.036364	1
gi|R46177|A2	0.036364	1
R16713						-2.50425
R23475	0.31064	0.997355
R51356	0.079646	1
R51363			2.51637
R33553						-2.96968
R51367	0.042945	1
gi|R45372|A2			-2.71086
R51372			-2.84431
gi|R44639|A2	0.09396	1
R10985						-2.543
R51378			-2.70935
R51381						-3.09675
gi|R43103|A2	0.07563	1
R47645			2.68244
R33057			2.68244
R16981	0.094737	1
R51388	0.085714	1
R51389	0.067485	1
gi|R47171|A2	0.122807	0.995531
R51392			-2.55324
R51393			-2.94265
R19404						-2.84043
R20186	0.34841	0.995306
R23382	0.042424	1
R47848			-2.82755
R51395	0.025897	1
R33639	0.076923	1
R51397			-3.04816
R36345	0.123596	0.996713
gi|R41552|A2			3.59385
R27226	0.12426	0.997611				-2.96297
R17972	0.12766	1
R51401						-3.19857
R51402			2.60007
gi|R45775|A2				0.034286	1
R51404			-2.79998
R15080	0.039106	1
gi|R44479|A2			-2.6142
R51407	0.051429	1
R51411			-3.1124
R45965	0.122581	0.995172
gi|R45965|A2	0.122581	0.995172
R51416	0.048781	1
R47768			-3.16277
gi|R47768|A2			-3.16277
R51417	0.083871	1
R29569	0.106918	1	-3.11539
R31067			-3.13561
R44592			-2.99678
gi|R43128|A2			-3.09307
R41103			3.31968
R07545			3.31968
gi|R45582|A2			-2.92303
R48191	0.437211	0.999935
R51432			-3.39012
R51439	0.072848	1
R47519			-2.63186
gi|R47519|A1			-2.63186
R51441						2.8266
gi|R43923|A2						-2.76479
R25846	0.074534	1
R51445			-2.57326
R36767			-3.31142
R41103			-3.2353
R21473			-3.2353
gi|R42745|A2	0.021012	1
R47949			-2.81362
R10465	0.339126	0.996197
R51456						-2.80896
R51457			-3.10799
R15215			-2.68983
R51460	0.10303	1
R09160			-2.64488
R10195	0.123967	0.997227	-2.5211
R51461			-3.29212
R37257			-3.18728
R51463			-2.82985
R11685	0.040268	1
R35241						-2.54566
R15805	0.327728	0.995636
R51474			-3.17639
R32798	0.100719	1
R23380	0.034188	1
R51478	0.050314	1	-2.94986
R05983	0.044586	1
R45585	0.039216	1
R23615			-2.91021
R41103			-3.00485
R23718						-2.75363
R51495						-3.18911
R51496						-2.93783
gi|R43532|A2			-2.97403
R08439			-2.90991
R04384			-3.0643
gi|R42599|A2	0.043478	1
R16943	0.312452	0.999935	-2.8889
R01528	0.087248	1
R51507			-3.21845
R51513	0.045113	1
R19948	0.048951	1
R51525			-2.68494
R05672						-2.86819
R00082						-3.01169
R05445	0.041916	1
R21323	0.104575	1
R51530	0.242991	0.997879
R35610	0.28799	0.998046
R51532	0.095652	1
R51535			3.40083
R51536			-2.56397
R49259			-2.83598
R41103	0.097561	1	-3.02998
R49149			-2.89606
gi|R49149|A2			-2.89606
R02706						-2.76018
R51542			-2.75369
R34154			2.89499
R25625	0.101266	1
R45714			-3.30426
gi|R45714|A2			-3.30426
R51546			-3.20086
R51547						-3.07475
gi|R42134|A2			2.94587
R22753			2.59596
R20534	0.09396	1	-3.07792
R51558	0.022141	1
R51560			-2.87029
R16754			-2.56227
R51564			-3.33351
R24193						3.30135
gi|R43339|A2						-2.96875
R33699	0.068869	1
R24088			-2.76476
R51575			-2.8437
R06112						-2.99232
R51577						-2.93342
R38663			-2.91624
R48225			-2.7816
gi|R48225|A2			-2.7816
R09282	0.103704	1
R35957	0.09434	1
R05440			-2.70285
R17363			-3.04488
R17951	0.04918	1
R51588						-2.87924
R51593	0.074534	1
gi|R42843|A2			-2.72638
R00648	0.394641	0.998643
R09423			-3.11412
R51599						3.22458
R30928			-2.887
R45342	0.024806	1
gi|R45342|A2	0.024806	1
R51603	0.072727	1
R39168	0.390123	0.998737
R51606			-2.51645
R51607	0.230769	0.998383
R49259			-2.5611
R51608			3.79517
R18297			-2.60855
R51613			-2.64755
R51616	0.304987	0.997124
R51617			3.31374
R18659	0.216216	0.996231
R51621	0.092896	0.996728
R49379			-3.36753
R08117			-3.36753
R35340	0.290539	0.995562
R51624			-2.99277
R51626	0.048951	1
R05506						-2.77934
R12090						-3.22249
R25418						-3.04501
R51629			-2.507
R18897	0.078431	1
R25026			-2.81136
R51632			-2.55271
R47137			-2.6072
R39922			-2.6072
R20963	0.03937	1
R09227			-2.86803
gi|R49076|A2			-2.63646
R17307	0.300429	0.996866
R48104	0.067227	1
R12159	0.042553	1
R51637			-2.73699
R51642			-2.79973
R51644			-2.62908
R22284			-3.06022
R25481						-3.12461
R12541	0.289941	0.997369
gi|R43141|A2			2.76973
R27290						-2.94909
R51648	0.12381	0.997013	3.03161
R11835						-3.17454
R51649	0.042553	1	-3.58345
R51656	0.294337	0.999054
R04332	0.123711	0.996876
R51659	0.044586	1
R10337	0.244755	0.998149
R49177	0.040936	1
gi|R49177|A2	0.040936	1
R35641	0.127517	1
R45649	0.044025	1
gi|R45649|A2	0.044025	1
gi|R42998|A2			-2.80547
R03686	0.069182	1
R51661			-2.8411
R28496			-2.55544
R51664			-2.78823
R26699			3.37164
R24815	0.043478	1
R37666	0.071823	1
R17273	0.100629	1
R08684			-2.61879
R51673	0.036697	1
R51674	0.346735	0.996772
R23853						-3.01664
gi|R40941|A2	0.072727	1	-3.54165
R36812	0.066667	1
R51679			-2.90475
R03286	0.042424	1
R03815			-2.80777
R21003			-3.00888
R51682	0.29932	0.998271
R37693	0.032967	1	2.61208
R16954	0.081081	1
R51689	0.068571	1
R39969			-3.039
R02528			-2.53914
R43191			-2.53059
R06245			-2.53059
R03077	0.069307	1
R13995	0.098266	1
R09854			-3.47974			-2.92934
R36934	0.335766	0.999647
R46225	0.045977	1
gi|R46225|A2	0.045977	1
R15965	0.076923	1
R48260			2.64794
R49363			-3.02314
gi|R47302|A2			-3.02314
R51699			-2.88544
R29314	0.037037	1	-2.56266
R47695			-2.77355
gi|R47695|A2			-2.77355
gi|R42642|A2			-2.56738
R45132						-2.69605
gi|R45132|A2						-2.69605
R51713	0.105691	1
R17498			-3.04441
R11053	0.283646	0.997773
R51716	0.043478	1
R22267	0.070064	1
gi|R43981|A2			-3.19861
R51721	0.126214	0.99956
R24087			-2.66544
R51725						-2.7932
R51727			-3.28396
R51728	0.04	1
R07720			-2.50848
R51730						-2.68381
R51732			-2.85909
R46003	0.02702	1
R07839	0.102857	1
R51735			-3.39155
R51736			-3.13514
R04224	0.234899	0.998794
R20266	0.26087	0.999716
R51740	0.048276	1
R29516			2.58358
R31889			-2.89217
R51753	0.342135	0.996467
R51754	0.079137	1
R38506			-3.21273	0.065934	1
R51765			-2.77406
gi|R42725|A2			-2.94218
R02464	0.068376	1
R16132			2.56334
gi|R44744|A2	0.400844	1
R10939	0.224852	0.99765
R51784			-3.80356
R21583	0.05291	1
R04384			-3.33796
R29602	0.088757	1
R37692				0.065041	1
R51788			-2.69287
R01633	0.040936	1	-2.68095
R03822			-2.6079
R46309			-2.93185
R01856	0.038095	1
R22021	0.260964	0.996315
R47441			-3.14268
R13434			-3.14268
R51799			-3.40135
R51811	0.072	1
R47658			-2.68789
gi|R47658|A2			-2.68789
R51815			-2.57187
R18970	0.042781	1
R26683			-3.11583
R51823			3.04953
R51825	0.028699	1
R09473	0.359477	0.999887
gi|R40989|A2	0.038674	1
R30116			-3.42811
R03244			-2.94294
R28876	0.211429	0.996236
R02720	0.096552	1
R51846			-3.06454
gi|R41297|A2	0.431138	0.999995
R51852			-3.10766
gi|R45037|A2	0.046729	1
R46965	0.052632	1
R27743	0.107784	1
gi|R44142|A2	0.094972	1
R51861	0.033898	1
R51863			-2.72964
R32412	0.067416	1
R51868			2.7054
R08717	0.08046	1
R51870			-2.70641
R51871	0.217143	0.996405	-3.15983
R22462	0.387748	0.998663
R51874			-2.9107
R49279	0.097087	1
gi|R49279|A2	0.097087	1
R15445	0.392617	0.99795
R09109			-2.73374
R51875	0.080808	1
R51876			-3.03618
R00913			-2.69451
R51881	0.082645	1
gi|R43862|A2	0.234325	0.996249
R46529			-3.37838
R25543			-3.37838
R40209			-2.7816
R51892	0.079096	1
R06825	0.277311	0.995751
R11524			-2.69196
R51899			-3.28202
R17275			-2.535
R17226			-2.54071
R03528			-3.0613
R51908			-2.69558
R51910			-2.55316
R51912	0.225806	0.99778
R51914				0.050847	1
R35774	0.053476	1	-2.50733
R51921			3.09577
R51929	0.072072	1
R51930	0.073171	1	-3.47355
R51933	0.04712	1
R51936			-2.56029
R47673			-2.96917
R07170			-2.96917
R24546	0.040268	1	-2.61132
R25998	0.104348	1
R12261			-3.15111
R38639	0.072464	1
R04717	0.041322	1
R02411	0.071823	1
R51963	0.222222	0.997264
R13477	0.047244	1	-2.551
R51967	0.066667	1
R51969			-2.83501
R51976	0.212766	0.996829
R51980	0.036697	1
R51984	0.128492	1
R22313	0.229814	0.998277
R35063	0.068376	1
R39821	0.041096	1
R51990	0.265478	0.995888
R51997	0.037594	1
R39013			-2.60766
R48104	0.054187	1
R42143			-2.89413
gi|R42778|A2			-3.18539
R05512			-3.20572
R27004	0.076923	1
R08778	0.093333	1
R09848	0.067797	1
R52015	0.248	0.998593
R47739	0.07874	1
R31579			2.91527
R52030	0.079208	1
R24867	0.072993	1
R52032	0.047904	1
R34357	0.231788	0.998492
gi|R42851|A2			-3.09366
R07460	0.099415	1
R02181			-3.41355
R52045				0.06087	1
R52046	0.093333	1
R52054			-3.23089
R52055	0.393179	0.997963
gi|R42407|A1			-2.88985
gi|R40883|A2	0.068376	1
R52059			3.61715
R52063				0.164078	0.997475
R52065			-2.80672
R52068				0.097902	0.997618
R52070	0.037594	1
R22894	0.03876	1
R52076			-2.98676
R52080	0.04	1
R41103			-2.90799
R46624	0.047059	1
R04669	0.047059	1
R52090	0.255474	0.999364
R52095			-2.50766
R52097	0.044248	1
R22516	0.095238	1
R52104			-3.25168
R52107	0.084211	1
R52108	0.086957	1	-3.13631
R41103			2.75602
R35651			-2.82601
R52112	0.297082	0.999272
R52114	0.020444	1
R52115	0.043956	1
R52120	0.291391	0.997525
R13620	0.070175	1
gi|R41484|A2	0.097744	1
R19409			-3.09748
R52129	0.067485	1
R15095			-3.10927
R52133	0.021931	1
R52146	0.048128	1
R52147	0.066667	1	-3.42854
gi|R44799|A2	0.233577	0.998671
R12696	0.125749	0.99921
R08347			-3.43328
R45955				0.046358	1
gi|R45955|A2				0.046358	1
R52155	0.043956	1
R52157	0.021898	1
R22768	0.066667	1
R52180			-2.8636
R45460			-3.30279
gi|R45460|A2			-3.30279
R47967	0.041958	1
R30626	0.041958	1
R15149	0.095808	1	2.51095
R52207			-2.91575
R52208	0.347424	0.996816
R38844	0.044944	1
R00498	0.067227	1
R52215	0.103448	1
R28018	0.044444	1
R01460			-2.72895
R36424	0.124088	0.997388
R52234			-2.82026
R10282	0.047059	1
R52241	0.022065	1
R02569			-3.29505
R52245	0.043478	1
