# Supplementary material for: Evaluating Adaptive Divergence Between Migratory and Nonmigratory Ecotypes of a Salmonid Fish, Oncorhynchus mykiss
Source: G3 (Bethesda). 2013 Aug 1;3(8):1273–85. doi: 10.1534/g3.113.006817 (PMC3737167; doi:10.1534/g3.113.006817)
Supplement: Supporting Information [file supp_g3.113.006817_FileS4.txt]

>MMSRT006C_scaff_6556_2
AGTCAATTGGAGGTGTACCTGTGGATGTATATCAAGGCCTACCTTCAAACTCGGTGCCTC
CTTGCTTGACATCATGGGAAAATCAAAANNNNNNNNNNNNNNNNNNNNNNNNNNNNNNNN
NNNNNNNNNNNNNNNNNNNNNNNNNNNNCAGAACAACAGCAAAGGACCTTGTGAAGATAC
TGGAGGAAACCGGTACAAAAGTATCTATAAAAGTAAAACGAGTCCTATATCGACATAACC
TNNNNNNNNNNNNNNNNNNNNNNNNNNNNNNNNNNNNNNNNNNNNNNNNNNNNNNNNNNN
NTGTTGTGGGGGTGCTTTGCTGCAGGAGGGATTGGTGAACTTCAAAAAATAGATGGCATC
ATGAGGAGGGAATATTGTGTATATATTCAAGCAACATCTCAAGACATCAGTCAGGAAGNN
NNNNNNNNNNNNNNNNNNNNNNNNNNNNNNNNNNNNNNNNNNNNNNNNNNNNNNNNNNTA
CACCAACTCTGTCAGGAGGAATGGGCCAGAATTCACCCAACTTTTTGTGGGAAGCTTGTG
GAAGGCTATCCAAAATGTTTGACCCAAGTTAAACAATTTAAANNNNNNNNNNNNNNNNNN
NNNNNNNNNNNNNNNNNNNNNNNNNNNNNNNNNNNNNNNNNNCAAATACTAATTGAGTGT
ATGTAAACTTCTAACCCACTGGGAATGGGATGAAAGAAATGAAAGCTGAAATGAATAATT
CTCTCTACTATTATTCTGACATTNNNNNNNNNNNNNNNNNNNNNNNNNNNNNNNNNNNNN
NNNNNNNNNNNNNNNNNNNNNNNATGTATTTGACTAAGGTGTATGTAAACTTCTGACCTC
AACTGTAATTGTACATTTATTCTGAATGTAGGCAGCTTATAAGTTGCATAGGACAAATGG
ATATTAACATAAGAGTTTAATTGTACCTTAATCTCCTGTGTAGTGTTGGGAAGGGCCAGT
GAGTAGACTCCACTGTCTGTGTTCCCCGACTTGTAGAGTGCAGCACAGTCTGGGTATGTG
GTCGGTGTGTCCTGCATCATGGTAGGCTTGTTCACTGCAGAAAGTGGAGAGCACATCAAA
TTTATACTGCATCAAGTTTACTTTTCCATAAATATATATATTTACTTTTCAACAGTGGTT
TTGATCTACTACATTTGAAACATTTTTTTTTATTTTTACCAAACTATGTCTAAACAATTT
TTTATTTTTACTAAACTATGTCTTAGCTAATTGAATTGACCATAGCATTCTGGCCTTAAT
CAATGATGCTGCCGAGATGCCAATGTACCACCCCCCCCGAGTCTGTCACCCTCCTCCACC
TGCAGGGACGGAGATGGTGTAGATTAGGTTGTTGACGGTCTCCAGTAGCTCCTGTTGCTG
CCGCTGCAGGGCAGAGCTGTTGATGGTGGCCCGGAGAAGCTGTTTCTCCAGCTCCTCGAT
GACGGCAGTCTGTCTCCGTACAAGTGTAGAGAGCTGCTCCTTCTTCTCCTTCAGCTGCTC
CAGCTCCACCTGCATCTGCACCTCCATCTCCCCCACCCTCTTCTCCAGGTAGCTGGGGAG
GAGGAAGGGCAGGGTACACGCTCAGCAACTTGCAACAGAGCTGGCAGGGCATTACTGGTC
TTATAGCACTACTTAGTATGTTGATGTTGTCCCATCAATTATTACTGTTGTGGACTGTTG
TACAATACATATGGCAACTCAACGTCCCTGGTTTCCAATCCAAGCAACTAGCTATCTAAT
CAAGAAGTTTGTTTTACAAAACTGTGTTTCACACAGAATATAGGAAACATTAGACTAAAT
ATTTACTATCTGGTGTTTGTAGCCTTTTTATTTAAAGCATGATTTAGAGATTGGGCACCT
GCATGACTGCAGTTTACTACAAACAACAAAACATCCTTACCTGTTTTTGTCATTCAGCTT
GCTTATTTCATTTATTTGGAAAATGAGCTGTTTTTCCAACTTATTCGTTGACAGAAAGTT
CTCAAGAAGCTGACGTTCGAGCCGAGTTGTATTATTTATTACCTAAAGATGAGAGACAAT
TACTTCCCACAGAAAATGTTAGATGAGATTGCGCTATTAATTGCTGCAAGCCCTTTACAG
ATTAAATTAAGTAAACATCATGTTGTTGTCATTATGTCAGATATTTGGCAAGAATCAAAT
TAAGAACACAGGATCTTGAGGGATTTGCTTTTGTTTTCCTGCAAGTCATTTTAGTTTTGT
ATTTTCAGAATCTGCCCTTAAAGGGGCAATCAGCAGTTGCTAACTTGCCATGAAAAAGTA
TTTGCCCCCTTTCTGATTTTCTCTATTTTAAAAATATTTCTGACACTGAATGTTATCAGA
TCTTCAACCTTGACCTAATATTACATAACACTCAATGACTGGTTGTGCCACCTTTAGCTG
CANNNNNNNNNNNNNNNNNNNNNNNNNNNNNNNNNNNNNNNNNNNNNNNNNNNNNNNNNN
NNTGGTTGTGCCACCTTTAGCTGCAATGACTGAAACCAAATGCTTCTTGCAGTCTTTCCC
ATCCCTGTGGATACATTTTGGCCCACTCTTCCATCCAGAACTGCTGTAACTTGGCAACAT
TAGTGGTGTTTTGAGCATGAACTGCTAGTTTCAGGTCCTGCCACAACCTCTCGATCGAGT
GGTGTAATAGTTTGGGGATGCTTTGCTGCCTCAGGACCTGGATGACTTGCCTTCCTTGAA
GGAACCATGAATTCTCCTCTGTATCAAAGAGTTCTAAAGGAGAATGTCAGGCCATACATC
CATGAGCTGAAGCTGGAGCACAAGCTGGGTCATGGAGCAAGACAATGATCCAAAACACAC
AAGTCAGTCTGCATCAGAATGGATGAAAAGCAACAAATGTAAAGTTCTGGAATGGCCTAG
TCAAAGACGAGACCTAAACTCAATTTGAGATGTTGTGGCAGGATCTGAAACAAGCATGTC
ATACTCGAAAGTATCTGTTATTTGATCACATCTAATATTAGGTTTTGGTTGAAGATCTGN
NNNNNNNNNNNNNNNNNNNNNNNNNNNNNNNNNNNNNNNNNNNNNNNNNNNNNNNNNNNG
TTTTGGTTGAAGATCTGATAACATTCAGTGTCAGTTATGTGCAAAATAGAGAATGAGAAA
GGGGGCAAATACTTTTCACGGCACTGTATATACATTTTTGGACTTATACATTAATGAAAT
GTACCCATTGATTTTTGAAGAATAGAACTTATAAATTCCTCATCAGAGCCCAAAATATAA
GCTTGTTTTACTACAATGGTGTAAACAAAGTCAATGTAAACAAACACTGTATATTCAAAA
ACCCTCGATATAACTAATTTCGATATCATGGATAGTCCATCCTTGCATTCATAGCTCCAT
CTATGAATTTGAGTGGTTCCAATTCTCCACCCCCATCCCTCAGCTTTTTACCGAAACACT
GGCGAGGACTCGTTATTGTTTCAACTACTGATTACTTTAAAGTGACAATCTCTCAATTGG
GGGTGTGGTATGACTAAATGAAACATTGGTCTTTATCTGGCTAGAAACATATCTCAAATG
AGTCATATGTGATGGATTCTGATATCTCCCTGTATTCTCTAGAGTAGTCTGTTTCATAAA
CAGCTCCATAGTTCACTGCAATTATTTTGGAACAGCTACAGTTGAAAATAAATTGTGCAC
ACCCTGCCATGAGTTTAGTTTTTATCCACACTTACAGTAGACTGAACATTTACAATACAG
CACCCTCAAGACATTTGTATTTTGTAAATGTAGCCCTTTAGTTGATAAATATTCTAGGAG
TGCAAACTCAATTTGTAAAAGTCCTATCTCACTTCATGTGCAAACACTTTGTGGTTCGCT
TCACGTTCTTAGAGCACAATTAGCATGGGTGTAGATGGTTGTGGAAATCTGTTTCGTAAC
AGGAAAAAACTGAACAATCGAATTCCAATAAAAGACAAATATATTGGAAAGGGGGCAGTG
GATGTAGAGGCTACTGTGAAAGAGTGGCTCTATAATGTAATGAATTTCTTTAGATGTTTT
GAAATCCTAGGTCCAGAAAACCCCTTCTGCTTTTACAGTTTGAGGAACTGAACTCAGCAA
AAAGCTGGGCCAATTTGTTGTTTACATGAATGTTGGGTATGTGTCTGTCTACCATTGGAG
CTGGTGTTGGAGACTTTGAACACACGGATGTCTGATTGTGACAAATTGATAGACCCTTTC
TTATGGGAATACAACGACGTTAGTAACAGGAAATGCTGTGTAGTTCGTTCACAAAAGGTC
AATGGCCTTCTAAAGCAAATCATAATTCTGGCCCTGTTGGACAGCATTCAATTTAAAAAA
TATATATATATATNNNNNNNNNNNNNNNNNNNNNNNNNNNNNNNNNNNNNNNNNNNNNNN
NNNNNNNNNNNNNTATATATATATATATTGCCAATTTGATTACTTTTGTCATTAATTGCA
GTGTTTCCCCTAGGATTTTTTTTCAGCGGTTGTGGCAAAGTTAGCATGGGGGGGCTAACG
GCGGTGTCTCTGACCAAACATTTTAGAGGCCCCCTCTTGGCCACAGAGCTAATTTCCTGC
ATTTCTACACATTTTAACCATGGGGCAGAGAAAAAATAGCGTTTTTAAAGCTAATTTCCT
GCAGTTCTACACTTTTCCATGGCTTATGCAGTTTTCTTATGCTATCGGAGTGTCTCAAAC
ATGAGAAAATCAATGGGGTCCCCATGCCATGACATTTTTGGAATTGTACATTCTCGCTGA
CTGTCCAGTTTTTTTTATTTTGGTGATTGTTTTGGTGATTTTATTTTGGTGATATATAGA
GTTCCATGATCTTTTCTACATACATACATTGTCTGGTTTTAGTCGTTTTAAGTTTACACT
GAAAACATTTTGCTATCCCCGCTGCTGCTAAATGAATATAGGGGAAACACTGAATTGTTT
GATGTAGTCTACTGGGTTATGAATGTTGAGTCATTTAGCATACAGTGCCGTGAAAAAGTA
TTTGCACCATTTCTGATTTTCTCTATTTTTTCATATTTTTTTTATACTGAATGTTATCAG
ATCTTCAACCAAAACNNNNNNNNNNNNNNNNNNNNNNNNNNNNNNNNNNNNNNNNNNNNN
NNNNNNNNNNNNNNNCAGATCTTCAACCAAAACCTAATATTAGATAAAGGGAACCTGAGT
TTACAAATAACAAAAATGTATACTTTGGGGATGCTTTGCTGCCTCGGGACTTGGACGACT
TGCCTTAATAGAAGGAATCATGAATTCTAGCGATGTGAGACTGATCAACAACTACAGGAA
GCGTTTGGTTGGAGTCATTGCAGCTAAAGGTGGCACAACCAGNNNNNNNNNNNNNNNNNN
NNNNNNNNNNNNNNNNNNNNNNNNNNNNNNNNNNNNNNNNNNTGCAGCTAAAGGTGGCAC
AACCAGTTATTGAGTGTAAGGGGGCATTCACACGGGGGCATTTGGGCTGCAGGTAGCCTA
GTGGTTAGAGCGTTGGATTAGTAACCAAAAGGTTGTAAGATAGAATCCCCGAGCTGACAA
GGTAAAAAATCTGTCGTTCTGCCCCTGAACAAGGNNNNNNNNNNNNNNNNNNNNNNNNNN
NNNNNNNNNNNNNNNNNNNNNNNNNNNNNNNNNNGAACAAGGCAGTTAACCCACTGTTCC
TAGGACGCCATTGAAAATAAGAATTTGTTCCTAACAAGTAAAATCAAATAAAAAATTGGG
TGTGACAATTTTTTTTTTTTTTATGAAATAAAGTATGCAATTGTTGTATTATTTGTTAGT
TCAGGATCCAGTTATCTAATATTAGGTTTTGTTTGAAGGGCTGTGAAGCAGAGAATTAGA
AAGGCGGCAAATACATTTCACAGCCCTGTATACAGTATGTATATATTTCACACACACAAC
CAATATTGTTAAGGAAAAGGTCCTCACCTGCGCCTCTACGTTGGTCAGTTTCCGTGTTTG
CTCAGTGGTCTGACTCAGCAAGTTAGCCCCAATCTCTATCATGGCTGCCGTGTGGTTGTG
GACAGCGTTCTGCTGGATCTGGGCCATCTCCTGCTTCATGCTTTCCTGGATATAGTTCTC
CAGCTGCAGTAAGGATCAATAAGAGTTGACGAAGGCAGGTTAGTGAGATGGTTTAAGTGA
TATATCAGTATTATTGGTTCACTGTGATGGCGTCAAATTAATTGTGTATGACACTGTGGT
TTACCATGTGGATGTCACAGTGAATGTGTAGCCTATTTCTCTTTTAGAATGACTCCTTTT
AAGCAGTACAGCCTTGTCATAGAGTTCACGGCTTTTCCCCTTGTCTGACTGAGAGGTAGA
TGTAGACAATTATCCAGTGACAGGCCAGGCATTTTGACTAATGTTTAGATCTACATTATA
TTGAAGCCTTAAATTGCTGCAGGAAGTTCACTTGCTTCTGTTGGGGTCAAAAATGGAAGA
CTGAGAATATTTCCCAGCATCCCTTCTGGGTCATATTAATGCCATCACTTGAACTATATT
AGAGATTCATATCTAACTGAAAATCTACACTTTTTATATGGTTGTTTTTGGTTACATCAA
ATTGTATCACAATCAATCGGGCTTGCACTGTAATTCCCTGTCAACATGCTATATTCAACC
GCTAAGGTTATTTTTGTAAAATTGTACTTCTGAATGAGCCTTTACATGAATTAGGTTCAG
TCATCGTGGCGACAACTAATAAATTGTAAAATGTCTACTAATGGAAAAGTTCTAAATAAG
CTGTCTTCTCTAGTGTCTATTCCACATGGTATCATTGTCTTCAGAGAAAATAAAAGCTTT
AGATAGGAGTTATGTCCCCTATTCAGTATCCACCTGTCCGATTTAGAACAAACCCAATCA
TAAAGCTCTTTTCTACATCAAGTTCCTGAGTGGCAATTAGGCCTGAAAGTCTTGTAAACA
GGATGGAAATGATGAGTGATGAGTTGCATCCTCTACGACACAGCGTCTTCCACTGCAATA
TGATATCATGGCACTTGTAGACCTAGTTTTTCTGGTCTTTGTTTGCGTAAACAATTAGGT
TGTATACCCATCTGCCAAGAAGCTAAGCTATTGTGACAAAGTTGAAACTGGGAAGCATAT
TTAGCCTTTCCCCATGTCAATGAATGACAGTGCAGCAGTTGGTGCTAATTTTTGAATTGG
TCTTCCTTTCTCCACTTCCATATTGGCTGTGTTCTTGGACACAGACACGTGGAGGCTGGA
AGAGTGTGCCATCGGAACTGCAAGCGGGAAGTTCCCAATGACGGCAATCTAATCAGCTGT
TTACTTGTTGTTCCTCCCCGCTAAACATGAAAAGCGTGACCGCAAACTGACACATCTTTC
ATCCGCTGGACTCCTTATTTTTTTTTTCCAGAGTGCAATAATTTGAGGTATTACCTCTGC
TCTCACAATACATGTTCATTTCATCAGTTGAAGTACAGTGATTTCCTTTGTCCTTGACTC
AGGGTCTTACATGGTGCAGTACAGAGGAAGAGCCTTTCCTCTGTTATTACAGATCATGCC
AATATTCCCACAAGCTGTAGTGTGTGTGAAATTGACGTGTCAGGAAAAATTACATTTCAT
TTTATTAGTAATGTATTTGGGAAATGGATACTTACATTTTGCATAAGGCTTTGTTCTTAC
GTGTTAGTATTAGTAATTCTCTTCAAATGACCCTATTGCATAGTCTACTTTTTCCTTTAA
AATAGCTCTAGAATTCTGGACGCATTGAGCCCACCTCACTTTTACCAGGAGTCTCTTAAC
CTTTGCAGATCTCCCATAGATTAGTTCCGCTCACTTGTTTGTTTTACATCCAATGTGTTG
CATTTCAGTTAAAGACTGGACTTCCTTTCCATGACAGACATTAATGACAATGTTCTTAAT
CCTTTCCAACCAGAGTAGTCACTTTAGGCCAAATCCTAACCTTGAACACACATAACTCTG
ACTATTGTGTAGCATAAATCATGCATGTCAATTGGATTTGAGATTTTAGCAGAGTTACAC
GCATGTTTGCGCATAACAAATCTGTCCTTCGAGGATAGAATTCTGAGGCAGTGAACGCTT
AATGAATTGAATGACGGATTATCACGGAGTCTAAAGACTACAGATTCACTATTTTAATGG
CTTCATTTCGAGGCTTTTAAACTCTAGTGGAGTGAGAGCTGACTTTTCAGATCAATCACT
GTCCTTAATGTATTTTTAAGCTATGTTGAGTGCCGTATTCAAAACATCATCCTTTAAAGA
CTACATTTTTCTAATTGAGGTGTTCTTTAAGCAGTGGCTCTGATGTAACAGCAATGACAA
AAGGTCTGGGGACCCTAACGCTTCGCAGCAGCTGACCTAGCTGGCGGAGTGATTCAGGTC
AGGCTCTGTTTCCTTGGAGAGGTGTCAGCTGTGTGATAAAACTTTGAAGTTGTGCTTGTC
TTGTCAGAGCTCTATAGACCTCATCATTAATCAAACTCTATAGAGAAGAAAGAATGGAGG
CAGCCCAAGCAGAGGCACTCTGTTTCTTTCACAAGTGATGGCTCAGCAGTGCTGAAAGGG
ATGCGCACACCCTTCATCTGGGCACCTGTGTCGAGGCTTTGTCACTTCTCGGGCCCTTCT
CACCCACTCACAGAGCCACCACAGCCCTGCTTCTGTTCTGGGACGCTTCTTTGTTTTATG
GCCTTTCAGGATACTTTCTTCCTACTTCGGCTCACATTCGCTTTCTTACTGCTCAAGACT
GAATCCATGTCAAGATGCCCCCTTCGAATAGTAGGACAATGTCACAATTCACTTGCCAAC
ATCCTTACAAGGTCAAGTTCAGTCCTCTCAATCAGAATCTGAGAATTCTTTGAATCTGAA
TGGAAGTCTTTCAAAGCCATCTTGGCAGTAAGGGAAGTGACTGGAGTATAACGCGCCTGC
ACATCACTGAAAAGTTGGTGTGTACACTAGGGCTGTGAAGATACTGGTATCACTATTTTT
GGGGGCTGAAATTTTGTTCCTTTTAAAACCTGCTGTATGTAAAATATTGTGTGCTATAGC
TTGGAATATAAATGTGACTCTGGATGACAACATGATGTTTGTTTCCAACATTAGGGCTGT
TTTCCTAAAGAAGTCAAATCCGCTTTGTGTTTAGTTTCCTGCCACGATACTAACGAGAAT
CGTGATACTGATATAGTCCTGGTGCTAGTGTATACTCTTGTATTCTCTCATGGGGGGAAA
TAAAACCGTCCTATAGAAAGCAACTTGTAAAACGATGCTCTCCAACCTTGTTCCTGGAGC
GCAACTGCCCTGTAGGTTTTCGCTCTAACCCTAATCTAGGGCACTAGATTCTATTAATTA
GCTGGTTGATAAGCTGAATTGGGTTAGTTGCAACTAGGGTTGAATTGAAAACCTATACAA
GGGTAGCCATATTGAGCGGAGTGGGAAACCAGAACCTGTAGCTGGCCTATATGAATATTT
CCCTGAGTTGAAATGAGTCCATGATACTACATAACATCACCTCTGCACAGTAAGATACAT
AATGAGGTCAATGCCGAAGGCTGCAAAAGCTTACTGTCTCTTAACTTTATCATCTTACAT
TTACGTAACAACATAATTAGGGCTGTGACGATCAAAGAATTTTGGATGATTGTAATTGGC
CAGCCAAATGACCGCAGTCTCCGTAATAGCCATTTGAATAGCAATATATTTTTTATTTCT
ATGCATTTGCTGCCGTAGAAATAGACTGAATATAACGGGCGTCCCTTTTCAAGTCAACGA
TGGCATAATGGGTGGACTGGCGGCCATTGCGAGTGTNNNNNNNNNNNNNNNNNNNNNNNN
NNNNNNNNNNNNNNNNNNNNNNNNNNNNNNNNNNNNGGGTGGACTGGCGGCCATTGCGAG
TGTACCCATAGGCGAAAACAGGAAGTAAAATGATATGCTGTGATTTGTTGATTCAACTCG
ATATCATAACAAATACATTCCATTGCATGACCCACATCAATTAACAGAATTTGAATGACA
GATTCATGTTAAGGGTACAGCTGAAATGGACTCAACCGCAGGAATGCTCAGCGGTCCCGT
CTTCAATCAGCTGATTTAAAAATGTGATGGTTATGATGGTTATTTTCATGACTCCTTCAT
CCATGACCGTCAGTTATACGGTAATTGTGCCAGCCCTAAACATAGTGGCAGAGCAGCAGA
ACCATTCATTTACTGCTTAATCACTGAACGTCTCATAGCACCCAACGGGGTATCCGGAAC
CAAGTCCCTTATGTTTTAAATATGGGCACTCATCTAAAGAGTGCAAATAACATATATTTT
TGTGGAACCATTTGTAACATAAATGAATTGGAGAGATGAAACAGATCATAAGATATAGAG
GGACAGAATAAAAAAAATGTATAATATCATGCGAATGGGTGTGAGACCGTGTTGAACACA
CACACCTGCACTACCAGTAGAGAAGCTGTGTGACGTCAAGCAGAACACTGTACCTTGAGG
AGCCACTGCGTGTTGTTCTCCATGATGTTCTCCAGCTGCTCCAGCCTCTGGGCAGACTCG
TCATACTCTGCCGGATCGTCCTTCTGGACCAGGTTGGTGTAGGTGCTGCTAGGGGTCCTG
CAGTTGTCCTGCTCAGGCAGCAGAAAGGTGTAACTGCACGGGCCATTCTGGATCTGGTAT
TGTCTCTTAACAGCTGTCGTGTCTGTAGTTTTCCTGTAGCCGGCCCCCAGGGCCAAGCAG
CTACTCAAGACCAGTAAGCCAACATAAAACATTTTAAGAATTAAAACAAAAATGTGTATT
GTTATCCAAAATTCTCCTTTTGGGTCACTCACTGCCTTTTCAATGGATTTGTTTTTAGAA
GGGAAGTATTGTTGTAATTCTTTCCTCTGGAATATCCAAATGCACACAGTCCTCTTTCAA
TTCTTCAGGTTCTTTTATAGGCAGGAGGAGGGGATACGGTCAGCGGGTATACCGGGTAGA
TGGTGTCATTCCTGCAGGTTCCCAGTCCTAGACTGCACGCTTCCCCTTTTTCATTAAGCC
CCCAGCCTCTTGGTTTCAGCTGCAGTTGGCCCTCTGATTAGCTAGATATGGGAGTGAAAG
CAAGGCCCCTCCCACTACATCCCTGTGGCCAGTCACTGTGAAGAGCCGCTGGGCTGGAAG
CAGCAATGTGGAGACTCGTTCTTACACACACACACAGGAGCAGATGCACTAATTAAACAC
TTCCCGCCGTATCCTCTTGTTTGCATGAGATCGAGAGCTTTATGAACAGGTCAGGGAGAC
AGATGGGCAGATAGTATAAAGTAATTACCATATTTGCGTGTTCTCACAAGCCGATGGCCG
ATTGTCTATTCTGGATGCAGCTGCCGCCTTCCAGCAAAGTCTGCAATTACAATATCCATC
CCTACCCACTGTAAATATGTTTTCCCCTGTTGACGACAAAAGCACAAGCATTTGTCTAAG
TATGAGAATGTTGCGGGAAAGAGAGACTATTTCTCTGTCGTCATTCATCCCATTCCGAGC
TCTTTGCTCTGTCTTAAGAAACAGTAGCTCTTATTTCCTGTCATTCTCCAACTCTGGGCT
GCATCAGGGTCTTGGTTACATATGAAGGGGTGAGATCCAGTTTGTTTACAGAGGGAAAAG
AGTATCTGGCTGAAGTTCTGGGGACATTAATAAAGCTCATCTGTCCACTTCATGTCATCT
TAATAAGATGCTAAATCTCTAATGTGACTTAAAATAAACTGATCTTGGCTTCACAGGGCT
CAGGTTTTTTTTTCCTGTGTGGGAATGAAGTAGTCAAGGTTCTTCATCTAGTCCTTTTTC
AAGACGCTTCTTTTTTCTTTATCACCTCTGATCTTGGCTGCTGTTGACAGGCAGCTGGGA
AACTACCATAATCACAGTACTACACAGTAGCCATGTCTGAAGTCAATGTAATTTACCTGA
CTATTAGCCTATTGTACTGTAGTTAACTTAGAATCCTCAGAGGTGCCTGGCTGTTGCCAG
ACCACGTTCTCCTCTTGATTTTCCCACCTTTGATTTAAGAGGATGCGTTTCAGATCAGGG
CGGCTGTGATCCCTGCATCCTGTCTCAAGCCTTTCTTAGACTAGCATGGAGTATCATGAG
GAGAAAACGGTCCCAAGTAGCCTAGGCAGTTGAACCCAGACAGGTTCAAATAGTATTAAA
AAAAAAACGTTGTCCATACTGCTAAAATATTGTGATTTATTCAGGAGCATGGTTTGATAC
GTATTTATCCATAGGGATGGGACATAGACAATAAATGTTGTTGGGAAAACTGTCTTCCAA
GGAGGGGCAAGGATTTTTTTTTGTTTTTATGCTGGCTCATTTTCAAAGGTGCCAATGAGC
TCTGGAATGTGTGCTTTGTTTTAACTTAGTGGTTGATTTTTGGTTGTGTGTGTGTGTGTA
CAGTCACCCTCGGGAAATCTTACATGGTCTGCTATTCAAGGCTTTCAGGTAAAGTAGAGT
GCGACATGCTGCATGATGAAGGGAGGTGCATAAGCGCTATAAAAACCATGACCATTTTGA
CATCTCGACAGCTACATATACTTGCATGCTTGATACATTTTAGGAGTTCTAGATGTATAA
ATAAGTCCTGTGGTTTGACATGTAGGACATTAATATAATGCTGTTCGTGCATATACTGAA
ACACATGGCAAACATAGCTGGTTTACATTAACCTTTGGCTTGAATGGATGAGAGATCAAG
TTGGGTCAGTGCAAAGTGAGGGTCACACATTAACAAACCTGACAAGAGCCCCTCTCAGTT
CTATGCAGTTCAGTTCAGTAGTTGAGCTCTTCTAGTGACAACAGGCATAAAACATAAAAT
ACTAATAACGAGGCTGATTTGCTTATACACAAGGCTGATTATTACTTTTAAATAATTTAG
CAATATTTAAACATGACTTATGGTGTATTGCGTTTATTATTTTCAAGATGAGCCAGCCTG
CTTAAGTATAGTAAAAATGTTTTACAAGTCATTGTCTATTCTAATGATGTGAGCTATATT
AAACCGCTGATATCACACACGGGGCGATGCAGGTGGTCTACAAAGGAAGTGAATCCGCTT
GGAGGATGTTTTGTCTTAAACCCCAGGGATGTTTCTCCATCATGGTCATCTTCCTATTGC
TCCACTAGCTTCATTCTTCATTTCCCTTAACACTGAAGCTCTACATATTTCACCTCTGGG
TGAAACAGTTAGTCTCTCTCTTTGACTGACAGTTTTTTAAAACTTTGAGACAACGGTTTT
ACAAATATTCCAAAGGTCATATAACCTTTTTAGGTATATTCTGTGTGCATTTTTAAGCAT
CAGTTTCTGTTACAATGCATTGTATTTGTCTTCTACTCATACTCAAGTCCCAGCACACAC
AAGGAGCGGAATTACAGGAAGTGAAGTGATGTAACAGAATGTGAAGGAAATGCAGCACGT
TTTAGGCAGATGACCACAGAGGAAGGCCGCTTTCAGAAAAACTGGAGTTGGTTCATGGGT
TCCAGTTGAATCGCTAAGTCATTAGATGTGTGGCCGTCTGATTGTCTGTCAGTTGTTTCA
TGTCTGGAGGAAGCTCATCAGGGGGAAGGAGGTGACTCACACAATGACCTAGCCTATTTT
ATGCCGGAATTGTGATCCAAAGCCCAATCTGCTCATGCTCCTTTGTGGATGCTAAAAGGC
TATATAAACACAATAGGCTACCAGTAGTAGTTGTGTATAATGTAGACTTTTTTTTATTGT
TTATGAAATAGGAGTTTGTTCTTAGGACACATTTTAAGATAATTAAAGACAATTTATTTT
CAAAGACGCACATAACTGCTCCACGGGCGCTCAGTGTGGCAGCCCCCTGCACCTGGGGCG
GCAGGGTAGCCTAGTGGTTAGAGCGTTGGACTAGTAACCNNNNNNNNNNNNNNNNNNNNN
NNNNNNNNNNNNNNNNNNNNNNNNNNNNNNNNNNNNNNNATAAGAATTTGTTCTTAACTG
ACTTGCCTACTTAAATAAAGGAAAAATAAAAAACCTCTCCAACCTGTATGCGTGTCTTTC
GGAGGGGTTGGGACAAAGCGTAAGTCGAATTTCTGTAAACCCAACCGTCACCTTTTTTGA
GGACTGTTTTTGTGACTCGTTTGACTGCGCAGAATCTGCCAAGCAGCTGTTTTAGATTGG
AACCCAATTTTAGAAAAACCACAAACTCGATGTGTTTCATTTTCTGAATTTTTGTTAACA
ACAACTAAAATTTTGACAGCCACGGAATAACTTAAAATGTCATAAAAGGAGAGTGTAAAG
ACGAATTACATTTCCAAAGGAACATAATTTGAAAGAAATCCCCCCNNNNNNNNNNNNNNN
NNNNNNNNNNNNNNNNNNNNNNNNNNNNNNNNNNNNNNNNNNNNNCCCCCCCCCCCTCCC
CCACACCAACACACACCATATTTTCCAATATAGATTGATACATATATATATATAGGATCT
TAATTTGACCCGTTTCTCACAGCAAAAAAACAATCCTACAGCAATAGGAAATTACAAACT
TTAGAAGCCCTTTTGAACCTTGAGTACACTACAAGTTAGCATTTTCTGCTTTTCGGGAGA
TTTCCTGCAACAACAGGGTGATACAACTAAGATCCTACATCTGTAAAGACAATACATAAA
TTCAGATTAATAACTTTACACAGACAGACTTTGTTTAGGGTTGAGGTTTATGCTAAATAT
TGTGGCGTGACTAATGAGTTTAAAGTTATTTTGAGTGTCAATTTTTGCCAGCTGTATATG
CCACAGTTAGCCTACTTCAAATAATACGAGATGTCTCCTGATTGATATTCAACCAATTGC
AATGCTCCTTTTGAGATGTAGCCTAAGTCTCCGTCACAAATCTCTTGAGAATCAATGCTT
CACTTGATTCAAATCAGAGTTCCCTGATGAAAGACACAGTTTTCACTGATAATCCTCATG
TCTTCATTATTAATCCACCCTAAGTATCACACCCCATGAAGTGAACAATGTACTTTAATG
CTCCGTTCACTCACCCTTTGAACGATTTGACCAAAATGTTATTATATGGTATTAGTGATA
AAAAGGCTCCTGCTATGTAGAGAGGAGGACCAACATGCTTTAAAGTAAACTTCCAAAAGG
TGTAATTCAAGGTAAAGCCTGTTTTCTGGCACTCATCCATAAAGCAGCAGATTGGAGCAG
CACTCCAAACATCCCCTGTAGCTTAGAACCCCACTCTGTAGTCTTAAGACGGAGCACAAT
GTCAGCGAAGACTGCCTGTATGTTCTCATTCAGTGCTCTCAGGCAATGAGGATGGACAGC
CTGGACAGCAGCCCAAGGAAGTCAAACCAGGCGCAGAGAATGGCATTTTATTGAATCTTT
GATGTATTACTCGACGCAACTGCAAGCTATGAGCTGTGTCAGCCAATGTCATCCACCCCT
AGAGGCTGTGGAGAAGGGCTATTTGTCCACCCCTAGAGGNNNNNNNNNNNNNNNNNNNNN
NNNNNNNNNNNNNNNNNNNNNNNNNNNNNNNNNNNNNNNGAAGGGCTATTTGTCCACCCC
TAGAGGCTGTGGATAAGGGCTGTTGCTTACACAGAGATGTGGACTGGAGTCCAGGGTGAC
CAACGTGTCCTCATAGTGAAATATAAATGTCTACCTGGTCTGAGTAGGGGATCACCTTTT
AGATTACGCTTAATATATGTACCCTGTTCTACCCCTTGTCGGACCCCCAAAATGTGCATC
GTTATAAACCTAAGACATTAAATCCATTGCTCAAATGACACAATGGAAAGCAGTAAACAA
AATGAGTGGATTTATTTTTTTCCGTGTGGTTAGCCTGTTCATATTTTCAATCATTACAAG
TCAATAAGCATGGCCCCAGATTACAAAAACCACATGTAATCATCATTCATCATGACTCCT
GTTATAACATTATTTTACTGCTAAGAGGTTTTATGGTTCACTCTGGCAGGCAGATGTTCA
TTTTCAATTCAAACCTCAAATCCCTTTCACATATCGTGTTGTATTTCACATATGTTTTAT
TTAAATTCAACATTTGTCAAGATACCAAGTTAGTAGATTGTTCAAGTGGAGAAATACTAG
ACTGGGTGAGATTTGGGGTCAGATAGGGGTCAAGCCTTTTGGAGGGTATTTGATTATACA
GGTGATGACAGCAGCTCTGTTTGTATGAAATGTGGTTATCCCTATATAGGCTAAAGGAAG
ACTTGTTTACAAATTCAAGGTGTTTTTCTGCCCTCTCCTTGTGAAAAGAGAACACTGCAA
CACACTGGTTGTGACAACTAATGGTCAGCCAAACACACAATACATATACAAAATGTACAT
TGCTGAATAACTACTCTTTTAGCTATATTAAGGGCTCTAAAAAAAACACTGCAAACAACT
CCCCCTTCTGGGAAAATACATACCACCTTAGACCCTGTCATGTCTCCTCCCAAATCTGTA
AACTGAAGCAGCTCCTGTCTGCAGCGGAGTGCCAGCAGGACCTGTTCCTGGGTCAGCCTG
CAATGTTTGTCTCCCGGGACGCCCAGCCCCCAACCCACAGCCTGGTGGAGCTTATCGAGC
TGTTTGGGGGCACAGTCTTCAAAACGGTCCTGCTTGCAGGCCTCTGCATGGGGGAGTACA
AAGGCAAGAGACCAGATGGGAGCAGGATTCTCTCTGAGCAGTGGGTGCTGGGTAAGATGT
CAGCCCAGTGTTAATTAATATGTAGCCCTTAACACTGCATCACGTATACAGGTTGAAAAT
TGCATATTTGGTCACTGATAAGCGCTTAAATGGGAACACATTGGCTGAACACTAACATAC
TATACATTATGTGAGAGCGGGCTCTGGGTCTCTGCTTTACGGCGGGATTTAACTGACAGA
CATTCTAAGCAGGTGTAGCACCCGCAACAAGTTGCCCCCGTCCTTCCCGCAAATTGGGTT
ACCTTTGCATATTGTGCTGTTGTCAAGGTGAGGGCTGTAAATCAAAAGCAGGATGTGATG
TCATACAAGCAAACCACACACCTGTGAGTAAAAATTGGAATTTCCCATTTCTGTTTGAAA
ACTCATGTAGACTACAAGTAGAATGCACATAAAATTAAGAGTGTAGTGTTAGGATTTGGC
CTTGTCAGATGAACTGTTGTGTCCTCACACTTGTTCTGATAATTTTCCCATTATCTCAAA
ATTGTTCCCTTTTCAATTGCTACCATGGTTATGCATACTGTATGCGTCTCATATTTTTTT
CTGTTAGAAACATTTAAATGTACCCCTCCCTGTCCATATAGGGTAATTCCCCTGAGTAGA
AAGAGTTAAGAAAAAGTTACATTCATAGTTTATCCTTGTGATTCATGCTGCTGTAATAGA
TAGATCTATACAGTATACAGTGGTGTAAAGTACTTAGGTAAACATACTTGAAAGTACTAC
TTATTAAGTATTTTTTGGGGTATCTGTACTTTACTATTTTTATTTTGGACAACTTTTACT
TCACTACATTCCTAAAGAAAATAATGTACTTNNNNNNNNNNNNNNNNNNNNNNNNNNNNN
NNNNNNNNNNNNNNNNNNNNNNNNNNNNNNNACTACATTCCTAAAGAAAATAATGTACTT
TTTGCTCCATACATTCTTCCTACCACCCAAAAGTACTCGTTACATTTGATACTTAAGTAT
ATTTAAAACCAAATNNNNNNNNNNNNNNNNNNNNNNNNNNNNNNNNNNNNNNNNNNNNNN
NNNNNNNNNNNNNNTACTTAAGTATATTTAAAACCAAATACTTTGACTTTTATTCAAATA
GTATTTTACTTTTACTCAAGTATGACAATTTGGTACTTTTTCCACCACTGACAGTATATT
TGATACGATTTGTATTTGACGTTTAGCGTGTGGAGTTTTTACTCTCCGTCTCATTATGCT
TTTTAAACAACCACATTACTTTACTTCCTTTTTCCTTTAGATTGTATCACACATCTAAAG
CAACTTCCATATTTCTTGGTATGGAAATCCCAGTAATATGAGTTTGCTGTGCATCAAAGA
TGGTTAATTAAACAACAAACTGATACAGGGACCAGACTAGTGCTTTCATCCATTTGACAT
TCACTCAGTCATTTACCTTCAAGATATACTGCAGATCACATATCAGACACACACTACTAC
AAAAATAGCTTGCAAACTCAGAGCATTTTAAGCAGACCTTGCTTTACTGCAGCGAGCACC
TGGCACTGCTGTTTAATACCTCAGACTGACACCAGCAAGTTAGCAACTGTCCACTCTTAG
CAACCACCACTTCAGAACTCTTCTTTAAACCAATCAGCTTGCTAGATGTTGGTAAGTGGC
TTACGAGTTCCGCCCCATTACACCATGGAGTCCATGGTAGAGGCAGTTTTTGAATCGAAG
TTAACTTAACTGTGGGCCAAGGAGAACTTAGATTCTGAGCATCTAGTTGTGATTTACCAA
TGTAGTTTAAACCGATATTCTGTAAGACAGCGTTTAGTCTTTTGGGTCATGGGCCCGTTG
AGCAGTGTTTAGCGAAAGCTTGTAGCTAGCCGCGGCGTAAGCTACCGTTAGCCGTTTAGC
TAGGTAAAGTTAGGTGGCTATCGGAGATTCGAGGTCGTTTGCTAGTTGTTACGTTGAACT
TTTGCGATATGCATAACATTGACATGTGGTATTACTATAACGTTATGCTTTTTTTCTACA
TTTGCAACTTCTCACTGCGATAATTTGGGGTGGCTGTCAAGCTTCCGCTAACCGCGTTAG
CTATCTCTTGCTTTGACAGTTTACAAATAACGGTCAACAGAGAAGAAGTGAAAGTGCTGT
CTGGTATTAAGATACCAGATATCTTGTAACGTTAGTTATCGCTACTTGAACAAGCTATTA
CGCAGTACAGAATGCTGCTCTCCCTTGTTGTGCACACGTACTCGTTGCGGTACTGGTTTC
CTGCAGCGGTTATGATAGGCACAGCTCCGGCTTATATACTGTCATGGGGTGCTTGTCGCT
TGATTTCGGCATTCCTACCATCAAGAATATTCCGCAGGATGGACGACCACCTCTATAACA
TCTACCAGAGCCTCGTCCTCTTTTTCTTTGAAAACTATACCGGGGTGGAGGTGAGTAGGC
ATACAGTTCACTTAGTTTAAGGATACACTGACTTACAGCTTGTGAAGTATCTTGTATGGT
GACATGTTATTATTACATGATGTCACCAGAGAAAGTATTAGGTCTAATGGTGTGTGGTTG
TCATTAGTGCCAGGCTACTTGGCCAGTACTAGAGATCAAAATAATGGCTAATTTAAAGCT
GAGAAATGAATGTGGTCTGTATGCATATATTAGGCCTATACGAGTCTGGGACATTGCATA
AGGCATCCAGTTTTACCTGTGGTATGCTGTTTTTTTTAATCAGTTTTTTAAATATTTTTA
TTTAATTTAACTGGGCAAGTAAGTTAAGAACAAATTCTTATTTACAATGACNNNNNNNNN
NNNNNNNNNNNNNNNNNNNNNNNNNNNNNNNNNNNNNNNNNNNNNNNNNNNAACAAATTC
TTATTTACAATGACGGCCTACTCCGGCCTAACCAGGACGACGCTGGGCCAATTGTGCACC
ACCCTATGGGACTCCCAATCACATCCGGTTGTGATACAGCCTGGAATCGGACCAGATGTA
GTGATGCCTCTAGCACTGAGATGCAGTGCCTTAGACCACTGCGCCACTCGGTTTATCAGT
GTTTGTCTGATCAGTCAAATAGGTAACTTCACTGCCACCCTTTTGTCGTTCATCTTGGAG
TTTTCTATTTAAGCCTAGTCTGGTGGTGATTTATTGTGGGTGTTCTTAAATATGTCTCTC
AAAATGATATAATTGCACATATGCCTACAGTAGGAATACCAGTAGACCCATTGAAGACCT
GGAGTCCTGTACTGTTACAAACATGTTATCTTATGAAGCACAGCAATGCCTCAGGTGTTT
GAACAGGTGATAAAGTTTTTTGACTCTCTTGATTCATTATTAACAGCTTGTATAAGGCTA
TTAAGATGATGAGAACAGTTTATGAACAAAAAAACAGAGACATGGCTGGTGTGCCATTGG
ATTTCTCAGCGCCAAGTGGATTTTCCACGACAAAATCCTGGGTGAAAGTCTAATTACAAA
GGTTGGCACAAATTATATCAGTTTGGCAACCACCCAAATTTCTTCCATTTTGTTTCTGAT
GTTTCTCATTATGCCATTAAGGTGTCTTTTAGGCCTAAAATAGTGCTCATTCTTCCTCCT
TTAGATTGTTATTTATGGAGACATACCAAAGAATAAAGAGAATGTGGTCTACCTTTCCAA
CCATCAATGCACAGGTGAGCTTTTCCTATTCAACAAGATGTTTTACTAACTCATCTCTCT
TCATTTTGAGATAAAAGTGGCATATGATGTGGTGAAATTGGAAGATTTCATCAGAACGCT
GCGGTTTGCACTGCAGTTGGACTAAAACCCTTATTTTCCATTGTCTTGTCATACAGCGGA
CTGGATCATTGCTGACATGTTAGCCATTAGGCAGAAAGCACTTGGCCATGTGAGATATGT
CCTGAAAGATGGTCTGAAGTGGCTCCCATTGTATGGATGGTATTTCTCTCAGGTAATATA
TTCATGTAAAATATGTAGGCCTTTGTGTCTTTTTTCTATACGTACTGAATTTATTACTTC
TTATGAATACTTTAGTTATGTACCTTTTTTAATGTTTTTTTTTTCTTCATCTGAGTGGCA
GCCCCCAGGTACTGTGTGTGTGTGTGAAATAATGAATGAAAAATAAATTAACTGAATATG
AAATTAGATTCATCGAACAGCCCCTGTGATATGCAACTTTTCAGGGAGGTTAGAAACCAA
TATACACAGGCAGTTAGAAAAGCCAAGGCCAGCTTTTTCAAGCAGAAATGTGCTTCCTGC
NNNNNNNNNNNNNNNNNNNNNNNNNNNNNNNNNNNNNNNNNNNNNNNNNNNNNNNNNNNN
AGAATAAGAACACCTCCTCCCAGCTGCCCATTGTACGGAGGATAGGAAACTCTATCACCA
CCGATAAATCCACTATAATTGAGAATTTCAATAAACTTTTTTCTACGGCTGGCCATGCTT
TCCACTTGGCTACCCCTACCCCGGTCAACAGCACTGCACCCCCCCACAGCAACTCGCCCA
TGCCTTCCCCATTTCTCCTTCTCCCAAATCCNNNNNNNNNNNNNNNNNNNNNNNNNNNNN
NNNNNNNNNNNNNNNNNNNNNNNNNNNNNNNCTACCCTGCCTTTCTAAGGTCTTCGAAAG
CTAAGTCAACAAACAGATTACTGACCATTTTGAATCCCACCGCACTTTCTCCGCTATCCA
ATCTGGTTTCAGAGCTGGTCATGGGTGCNNNNNNNNNNNNNNNNNNNNNNNNNNNNNNNN
NNNNNNNNNNNNNNNNNNNNNNNNNNNNGTGTGTCAAATCGGAGGGCCTGTTGTCCGGGC
CTCTGGCAGTTTCCATGGGGGTGCCACAAGGTTCAATTCTTGGGCCGNNNNNNNNNNNNN
NNNNNNNNNNNNNNNNNNNNNNNNNNNNNNNNNNNNNNNNNNNNNNNCAGACGACACCAT
TCTGTATACTTCTGGCCATTCTTTGGACCCTGTGTTAACAACCCTCCAGACAAGCATCAA
TGCCATACACTCTCCTTCTGTGGCCTCCAACTGCTCTTAAATGCAAGTAAAACCAAATGC
ATGCTCAACCGATCACTGCCTGCACCTGCCCGCCCGTCCAGCATCACTACTCTGGACGGT
TCTGACTNNNNNNNNNNNNNNNNNNNNNNNNNNNNNNNNNNNNNNNNNNNNNNNNNNNNN
NNNNNNNTAGAATATGTGGACAACTACAAATACCTAGCTGTCTGGTTAGACTGTAAATTC
TCCTTCCAGACTCACATCAAACATCTCCNNNNNNNNNNNNNNNNNNNNNNNNNNNNNNNN
NNNNNNNNNNNNNNNNNNNNNNNNNNNNACATCTCCAATCCAAAGTTAAATCTAGAATGA
CTTCCTATTTCGCAACAAAGCGTCCTTCACTCATGCTGCCAAACATACCCTCNNNNNNNN
NNNNNNNNNNNNNNNNNNNNNNNNNNNNNNNNNNNNNNNNNNNNNNNNNNNNCTCGTAAA
ACTGACCATCCTACCGATCCTCAACTTCGGCGATGTCATTTACAAAATAGCTTCCAATAC
CCTACTCAATAAATTGGATGCANNNNNNNNNNNNNNNNNNNNNNNNNNNNNNNNNNNNNN
NNNNNNNNNNNNNNNNNNNNNNAGGTCATCTACAAGACCCTGCTAGGTAAAGGCCCCCCT
TATCTCAGCTCGCTGGTCACCCTAGCAGCACCCATCTGTAGTACGCGCTCCAGCAGGTAT
ATCTCTCTGGTCACCCCCGAAGCCAATTCCTCCTTTGGCTGCCTCTCCTTCCAGTTCTCT
GCTGCCAATGNNNNNNNNNNNNNNNNNNNNNNNNNNNNNNNNNNNNNNNNNNNNNNNNNN
NNNNNNNNNNATTACTGCACCTGTACATAGCCCATCTATACTTTAGCCCAAACAACTACC
TCTTCCCCTACTGTATTTATTTATTTATTTAGCTCAATTGCACCCCATTATTTCTACTTT
GCACGTTCTTCCACTGCAAATCTACAATTCCATTTTTTTACTTGCTATATTGTATTTACT
TTGCCACCATGGCCTTTTTTTCCTTTATCTCCCTTATCTCACCTCATTTGCTCACATTNN
NNNNNNNNNNNNNNNNNNNNNNNNNNNNNNNNNNNNNNNNNNNNNNNNNNNNNNNNNNTA
GACTTATTTTTCTACTGTATTATTGACTATGTTTGTTTTACTCCATGTGTGGTGTTGTAT
GTGTCGAACTGCTTTGCTTTATNNNNNNNNNNNNNNNNNNNNNNNNNNNNNNNNNNNNNN
NNNNNNNNNNNNNNNNNNNNNNGAACTGCTTTGCTTTATCTTGGCCAGGTCGTAATTGTA
AATGAGAACTTGTTCTCAACTTGNNNNNNNNNNNNNNNNNNNNNNNNNNNNNNNNNNNNN
NNNNNNNNNNNNNNNNNNNNNNNCAACAAATTATTACACTTTGGTCACACAAAATCTGAA
AGATTTTTGCAATGTCAAAGATATGTTATGTGTGTTGTGCTTATTGGTATGATTCATTTA
AGCCTGTTTTGTGTCTTCTTTTCTTTTTTAGCATGGCGGTGTCTACGTGAAGCGAAGTGC
AAAGTTTGACGAGAAGGCAATGAAAAAGAAGCTCTCTTCACAGACAGTGTTGGGAACACC
AGTAAGTATTTATGGAGCACACTGACAACTGTCTGTGAATGTTATTTCCTTCCAAAAAAC
ATTTTAAAAAAAAATATATATATAATAATTATTATATTTGCATGTTTTTTTGCATTGCAG
CCTATAACTTTTTACATGGCTGCCAACAAAACGAATGTTTAATACTGTCACTTCATTGAA
ATGGATTCTATTGATGGGCTGTCAGTTCATGCTCTTACATTATCCAAATTGTCCTTTTTT
TTAAAGAGCATTGGTATTCTAAAAGATACAAAATACATGAAACCAACTGAAATATTTATA
ATGGCCTTTTTGGTCACTGACATGTCCCTTCTAAATGTTTCTGTGTCTAGTCTATATCAG
GAAGGACAGCTGTTGCCAAATAACTTTTTCCCAGGACACTTAGATCCACAGCTTGTTGTT
TGGTCTCTGGGCTAGCGTTTTGGCATGCTTTTATGACTTGTCTAGTCTACATGACACCCA
AGTTGCAGAGTTTTCAGATGTGTAGCCATGGGTATGTAGAGTATAGACAGAGATGTATGA
AATGGGTACCAGTCAGTACCTTGATGTCTAGTAAACTTGCTGTAAAACTGTACTCGTATA
CTAATCTTAAGAGCAATGATGTGCTGATCTGCCCTGTAAGATTTCCTGTCCTAACTCCAT
CCCTGTTTGTTTTGTTTTCTGTGCAGATGTATCTTGTCATCTTCCCAGAAGGAACCCGAT
ACAATCCTGAACTCAAGAAGATGATCAGCGACAGTCAGGCTTTTTCCGCTAAAGAAGGTA
CTCTTTAAAATGTAATATAATTGATTTAGAGCGAGTGTAGTCTTGCATGACTAATAGCAA
AGCTTTGGGGATGAAGAATGAATGAGGGGTATGTATGTTAATACAATTCGCAGCATGAAA
GCAAAATCCATTTACTATAACAGTAGATACATTGTACCCACAACTAACTTTTTGCCATCT
ATGTAAAAATGTCAAGACCCAAATATTTGTTGACTGCATCAGTGGAAGCTTAGACAAAAT
GAAAAGCCGCCTGGCTGTTTTATATTTTTTTCTCATCGTCAGTGGATTGCTGGTACAGCT
CCAAGAGCTTGGCAGCTCCAACCAGTGATCTGCTTTAATGAAATATCCCAGAGGCTGTAG
CTTAAAAATTGGGCAAAAGATTAACTTGTGATTACAAAAATATTTTACTGCTGGCTGATA
AGTGATTTATAATGTTGCTAGACCTAATTCGCAAGGGCACATTTTAATGGTTTAAAAGCT
GGTGCATATGACATTTTGTTTAATAATTAGAATATATTAGTTTGGTAGCAGACATTTTGT
TTAATAAAGTAGCATGTATTAGTTTGGTGGCAGACACTTTGTTTAATAAAGTAGGATTTA
TTAGTTTGGCAGCAGACTTATAGTTTACTATAAGATACTTATTTTTTTTAATATTTAAAG
TGGAATATTAATAAAAATGAATAATTCCTTGCCTGAACTTATAACATTTGTCCATCAGAT
TTCAGATTTCCCAATGAATTGCTTTGGCCCTCACAGCTATATTACCATGTTATGGAGCGT
AACATATACACAGTGTGGTACTTGATAAACTGCAGTCCTTTGCGTGCATAGCTACAGATT
TAACTTGAAAAATCTGTCACTGAAATCAAAATGTGAAATATCACCTGCCCCTCTAAGTCC
TAGTAAACCGCTCTAGGGATTTGGGCTTGGCACATGACTATATGATCTGCTCGCTGTAAG
GTGGGGGGTATAGTAGAGAAAAGAGAATCAAATCAAATTTTATTGGTCATATACATGTTT
AGCAGATGTTATTGCGGGTGTANNNNNNNNNNNNNNNNNNNNNNNNNNNNNNNNNNNNNN
NNNNNNNNNNNNNNNNNNNNNNTAGCAGATGTTATTGCGGGTGTAGTGAAATGCTTGTGT
TTCTAGCACCAACAGTGCAGTGATATCTAACAATTCACAACAATGCACACAACCTTAAAA
GTAAAAGAATGGAATTAAGGAATATNNNNNNNNNNNNNNNNNNNNNNNNNNNNNNNNNNN
NNNNNNNNNNNNNNNNNNNNNNNNNGAATTAAGGAATATATAAATATTAGGATGAACAAT
GTCGGTGTGGCATAGACTAAAATACAGTAGAAAAGAATACAGTGTATATATGAGATGAGT
AAAGCAAAAATATGTAANNNNNNNNNNNNNNNNNNNNNNNNNNNNNNNNNNNNNNNNNNN
NNNNNNNNNNNNNNNNNAGCAGCCTCTAAGGTGCAGGGTTACGTAACCGGGTGGAAGCCG
CCTAGTGATGGTGCCACGTATATTCTACCAACAACAGGATGGGACAACACATTTGTTATG
CAGTAGTAGTCTGTCCCAAAGAAAAACCTGTGGACTTTGGACAGGGTACAATCAAGATTA
AATCAGGGGAGAATAACAGGCCTGTTAAATGACCTATTAATTGTGTGTATATATGGTTTT
AGATAATTGCTGGTCTCAAATGCAGCCAACAATCTTTCTGATCAGCGATTACAACATCCG
GGTGACATTTGGAAGACGTCATTATGAGATAGTTTGACCGTTGAATTTGCCCACTGTTGT
CTACCATTCAGTTATGTGAACAAGTCAAGGTTATGTGACCTGATCATTTGAATGGAGGTC
TTTATTCCCCAGACACTATACTTTTTCTTGGCATTCATTGAAAGATCCAAGTGAAATGCT
GGTACTAGAAACAGTGTCTTGTTTAGCACTGCTATTGGAAACTTGCTATAATTAACATTG
TATGTCACTTGGCACAACCAAGAGATTTAACAGCGGCAGGTAGCCTGCCTAGTGGTTAAG
AGCATTGCAACCAAACTCCAGTAACTGAAAGGTCCCTGGTTTGAATCCCGAGCTGACTAG
GTGAAAAATCTGTCTGTGCCCTTGAGCAAGGCACTGAACCCTAATTGCTCCTGTAAGTGT
CTTTGGATAAGATGTAAATGTAAAAAAATGAACAAATGCTCTCCTATTAATTTCCTTCAG
GACTGGCTGTCTTGGACCACGTTCTGACCCCAAGAATGAAAGCCTCGCACGTTGCCATAG
AAACCATGAGGGACCACCTTGATGCTGTGTATGATGTCACCGTGGTGTATGAGGGAACAC
TGGGCACAAGCAGTAAAAGACATCCTGCCCCATCAATGCCAGGTATGAGGTTGTTCCAGA
TAATTCAGTTCTTTCAGGTATTAAGGGGGGATTTTGATGCATGCAATAATCCTCTTTATT
CCCACACGCAACTGGAGTTACTCAGTTCATTATCAGTATAACATTGTTCTCCTAATTGAA
ACAGAAAATAAGTTGGCTTCCTGTAAACAGTGCGTGTTATGTTGTGGTGTTTTTGATTCC
TCTGTGTTCCCAAAGTGTTTTTGAAATGCTTTGGTGTGAAAACATCCTGTTGCTTTCAGG
AATAAACAGTGATGTACTGGTAGTAAACAGTATGGGAAGAATAGAAAAGCATGTTTGTCT
AAGTACACCTCCTGTTAATTTCCCAGTATTTCACATGTTATTGAGATGACTGTATTGAGG
GAAGAAATGATTGGACCGTGTTTGAACTGAAACCAGGATTGTTTTCCGCACTGAAACGGT
TAACCTTTTTGCAACCAAACTCAATGGGTATCAAATAATTTGGAAATCAAATATTGTCAC
CCATAATCTTTCACCCTTATTGATAAAACACACAAGCATTTGCTCTGATTGGCTGGTGTC
CAGGCTATTCCTGGTTTCAAGCTAGGTTGAAATGAAAGGTTAAAACAATGTTATAATTCC
ATGCAGAAGCATTTGAAAATAAACAAATTCATTGGACCAGTCTTAGAGCAAAAATGACTG
GAGGTGAATGTTTGCACTACAGAAAGTTTGCCATCGAAGTGGAAAATAAACAAAGTCTTA
GTGAATTTCAGCTAACTACTCAGCAAACAGATAGCATACCTGTTTTACTGTCTCTTCGTT
TAAATGTTTTTCAAATTATCTACAGCCAATGCTGGTCACGTTTTCAATATATCCGCAACA
GCGCTGATCCAATGAATGCGTTTCTTTTCGAATGCTCCTCATTGATCAGTCCCTTGTCTT
AACCTGCATATTTTCGACCTAGGTATCATGTGAACCCATGTTGATATTAACTGAAATAAA
ATGTAATATCCATTGAATGACTGATGCAGTGGTTATGGGGGTTTGGTTGAAATTATTCCA
TGGGAATGTTTCGATGCACGGCCCCAGATTCAGCTGTTTGCTTACTTTTAACGTCAATGT
TTCCATGGGAGCTTTCAGCTAAGCTGTCTGACCAGAGTTATTGTTTTGTTATGTACAACA
TGCGCAGGGATTCCACTTTTCTCTTATCTTGGCTCTTAACCTTCATGTGGCAGGATTTAA
AATGCTGCCAGTCCTCAAGACTAATACCCCTCTTGCATTGATGGAATTATCATGACATCA
GAACATGTCAGTGATGTTTGATATAGTGGTTTTAAAATGTCACCTGCGGTTAGGACCTCT
ACTATTTATCAGATGACGCCATGACTTTTGAACAAAATGGCTTGAGGAATTGAAGACCAT
CCGAGCATTCATTCTTGTCAAATCAATTCTCGAGAAATTTGACATATGAATCAGAGCTGG
TGTGTAATGCGTTTGTCTATCATGAGGTAATAGCTCTACGCTTTAGAATCACTGTGCCAT
CTTGGCCTTCTTTACAAGGCAGGAGTTAGTGTAAATCAACCATGTATTGGATGTTTTCCA
ATGGGTCACAGGAAAGGCTGACTTCGGTCATAAGTGCTCTCCCTCTGGGGAGGCTCAAGT
GACGTGACATGCGGTCTTTGGGCTTTCTTATATCTCAGGAGGCTTTTGTCAAACTATCCA
GCTGTTTCTCCATTTCTACAAATTGCCCTCACGAGTATAGTGTGAGGGATTATGATTTTA
ATCACTGCTTTACCCTTGTAGATCTGGCTGATTGGATGAGTCATATGAAAATGCCAAATG
GGTACTATGATTAAGAATAGGCCTATAGGCTAATCTGAGGGCCTGTAAGAAAAACAGAGC
AGGCAGGGCTGCTTGATGAAACTATAGTTTTTAAAGCTGGTTATTCAAATCCTGCTCAGA
TTGTACAGTGTTTTGTAAACACACCTCTGTGGAAGCTGTAGTCACTTAATTCCTGTTTTT
GGAGTTAAGAGGACGGAAGTTCAGATCCCATAAGATACTGTATCTGGACCTACGTAGTGC
CTCATTCACAAACACAATTTGATTGCTACGTGGTCTTTGGCTGCTATGGTCTTCCTGATG
TTGTTTTGTCTCTCATTCATGTTTTCTCTCTCATTCATGTTTTCTCTGTTTGACAGAATT
CCTGTGTAAGGAATGTCCCAGAGTTCACATCCACTTTGAACGTGTGGACGTGAAGGAAAT
TCCTCCGGAGTCTGTGTTTTTCCGCAGGTGGCTGCACGAGCGATTTGAGATCAAGGACCA
GTGAGTGTCCTCTTACCACCCTCTTTCTAACCCTGTCTGACATTACGACACAGACCGATG
CACCAATTCCACATTTAGGCCAAGGTTGAGTTCATGTTAAGAAAATATATCTGAAATTAA
TCTGAAATGCCGGCAGCACTTCAACTACTCAAATGGTGGACTGCAATATCAGGTTTAAGG
ATGCTGGAGCTAGTCTGCTTTGATAACTCATTTAATAATGTGTTGATGCCCCCACTGCAC
ATGAAGTGTGCACTGACTAGGGTTGCATAATTCCAGTAAAATGCCAGGTTTTACAGAAAT
CCTGGTTGGAGGATTCCGGATTTCGTGGTTATTCTCACTTAATTACGGGAATCTTTCAAC
CAGAATTACTGGAAAACCTGGCAATTTTGGGTAAGGTTACTGGAATTTTGCAACCCTACA
ACTTACTAACAATCACAGTTATAAATTGTCATGATTGGCTGATTAGACATGAGCTGGGGA
TATGCTTTAACTCTAAAGGGATCCTTTTTCGCCACAGGATGTTGACTACTTTCTATGAGT
CTGAGGATCCAGACAAAAAAGGCAGATTCCCGGGAGAAGGTCAAAGGTCCCATCTGAGCA
TTACGAAGACGTTGCCATCGCTGCTGTTTTTGGGCGGGCTAACACTGCCAATGCTGTTGA
CGGAGTCTGGCAGGAAACTCTATGTCCGAACCTGGGTGTATGGGACTCTGTTGGGATGGC
TCTGGGTGAATGTTAGTCCATAGGATGCTCATTCATGGTGGTCATCAATGCCGTCTGCTA
TGGCTATGGAAAGACCTTGCCCTTTCACTCACCCATCAGGCAGAGCAATGTATGTTTTTC
GAAACAAAGCACTTGTTGCTGTTAAGGTTTGGTTCTTCTAGAATTCTGTCCAAATGGATG
GCTCATTGCCTACCTAACAGCTGTAAGAAGAGAGATAGGGAGATGGATAGAGAAGCGGTT
TTGTTTCTTGTGCTGCTGCTTCATTGCTCTATGGTTGTGTGCATCAACTTGCAACCAGAT
AAGGTGAGAAAAATAGAAATGGGGATATTGTATGTATTTCTTTCCTTGAATTTCCCCCTT
TTATCTCAGCCATAAAGTATGAATAGACAGATTTTATTCCCTATACCGTTTAGCCTATTA
CATAATTAAATTCTGTGCTTTTGCATATCCAGTGTCCAGCATCCCTTTTCAACATGAGTT
TACCAGAGTTAGGGTTCAGTGCTCTGTTTGAGATGATATGCTGTGTTCATGTGGTCTTGG
AATTATTAACAACTCGGGACTGAGAAACTCTCAGAATGTTCATAACTCTGCGTTGACAAT
GTCCAAAAAGTTATTTATGAGCATTCAAGTAGGAAATAGGAGAGGGGAGATAACGTGCAT
CGTCCTCTGATCTTTCCAGTAAGATACTTTAGAGTTTCTTATTCCGAGGAGCATGTGAAC
CCAGCATTAGAGAGCAGATTTAATTTTCAGTACTAATTACAAAAGTACTCATTGCAAAAA
AGAGTGATTAGTGTTTATTCAATTGTCCAATTAATACATTATTGAGGTTGATGGAGTGTT
TAGGTCTAAGTGATGGTTACTTAGCCATGTGTTTAAAGTTCTCTTTTTTATTGCCCAGTT
ACAACGTGTCTGCTGTATATGTGCTTTGTTTGAGTTTTTGCAAAAGTTCCACAAATTGTT
GCCAAACTCTATACAAGTGCAGGGGTATCAAACAAGTGTTTTAGTTGGAGGAATGTATCT
GTAATCAGGTCAGCTGTACCTGAGGAACCAATATTGTATTTTTTAATTGACCTAAAGAGC
TTGTTACAGAGTCATTTTTGTATATGCTGCCTTTGCCATGTTACAGATTACACAAAAGGT
AGAGAGCTATATATTGAGAAGGCCAATTGTAGTGTATCACAATATAGAATTCATATTCCT
TTGTTTACAAAGTCAACTGTATAATATGCGTAAACTATTCTAAAAACAGTAATATACTGT
ATGTCCATAATTTTTCATAATGAAAACAACTTTTTCAACTGTTGTCACTTTACATGTTGG
TATTCTTATTTTATTGAATAATTAAAGTGGTCTTCCAATATGGATTAAATTAGCCCATGG
TAATTACACCTGCCATACCAAGGTCTCATTTACATATCCTTCCTTTAATAACAGTGGAAT
GGCAATAGTTTAAAAACGTTCATTCATTCAATTTATTTTGTTTAATTCTGTCAACTTGAT
TAAAAAAAACTGATTGTAAATAATCAAACAATTCTGGTAGACACTATTGTGCCAATTGAA
CCCAGAAATGTGTGCCTTCTACCAGAGGAGTTAGTCCTCAGCTTCCACCCAGAGGACTGC
ACTGGGACTCCGTCTACTGGACAGCACTGGAACTGTTTTGCACAGCATAGTTTATTGGTG
TAATTGTCTTCAGTTATGAGCTTTTGGTGTCAGTAGTATGTGGTCGAATATTGTTTTTAA
AGGACTTGATTTTGAGAAACAAAAGTAATCTGTTTTAGTTTTTATTTCCTTTTGTAAATA
AAGTACCTCTTGGTGTTTCATCAAGTAAGAGTTTATTGTCCATGTTGTCTTTTTCATACT
CTGGCTCAAAGCTACAAGTCTTTTTATTCTGTTATTACAGTAATGTGTAATGCTTTTGTA
TGTCACTGGTCAAAAAATACATTGTGGCTACCAAACACACCCATATACAGTGCAAAATGT
TTACCCAATGTCGTGGTATAAAATGTTCATAATCACAGATGTTGCTATTCCACTCTGTTC
CAAAGGTATTTTATTATTCACTTTGGAGTTTGTTTCAAGTATACTTTTAAATTCAGTTTT
CTTTGAAGTTGTTTTATCATACACAACTACAAAAGTATGTGGATGCCCCTTCAAATGAGT
GGATTTGGCTATTTNNNNNNNNNNNNNNNNNNNNNNNNNNNNNNNNNNNNNNNNNNNNNN
NNNNNNNNNNNNNNCCTTCAAATGAGTGGATTTGGCTATTTCAGACACACCATTGCTGAC
GGGTGTATAAAATCAAGCACACAGCCAATCTCCATAGACATACATTGGAAGTAGAATTGG
CCCGTACTGAAGAGCTCAGTGACTTTCAACGTGGCACCGTCATANNNNNNNNNNNNNNNN
NNNNNNNNNNNNNNNNNNNNNNNNNNNNNNNNNNNNNNNNNNNNAGTGACTTTCAACGTG
GCACCGTCATAGGACACCACCTTTCCACCAAGTCAGTTTGTCAAATTTCAGCTCTGCTTG
AGCTGCTCTGGTCAACTGTAAGCGCTGTTATTGTGAAGTGGAAATGTCTACGAGCAACAA
CGGCTCAGCCGCGAGGTGGTAGGCAACGCAAGCTCACAGAACGGGACCGCCGAGTGCTGT
GGTGTGTAAAATAATCTTCTGTCCTCTTTTCCAACACTCACTACTGAGTTCCAAACTACC
TCTGGAAGCAACATCAGCACAATAACTTTTCGTCGGGAGCTTCCATGGCCAAGCAGCCTA
TCACCATGCGCAATGCCAAGCGTCGGCTGGAGTGGTGTAAAGTTTGCCGCCACTGGACTC
CGGAGTAGTGGAAACACGTTCTCTGGTGTGATGAATCACGCTTCACCATCTGGCAGTNNN
NNNNNNNNNNNNNNNNNNNNNNNNNNNNNNNNNNNNNNNNNNNNNNNNNNNNNNNNNTGA
ATCACGCTTCACCATCTGGCAGTCCGAAGGACTAATCTGGGTTTGGTGGATGCCAGGAGA
ACGCTAACTACCCAATTTCATAGTGAGAACTATAACGTTTGGTGAGGGAGGAATAATGGT
CTGGGGCTATTTTCATGGTTCAGGCTAGGCCCCTTAGTTCCAGTGAAGGGAANNNNNNNN
NNNNNNNNNNNNNNNNNNNNNNNNNNNNNNNNNNNNNNNNNNNNNNNNNNNNCTAGGCCC
CTTAGTTCCAGTGAAGGGAAATCTGAACGCTACATCATACAATGACATTCTAGATGATTC
TGGGCTTCCAACTTTGTGGGAACAGTTTGGGGAAGGCCCTCTTGCACAAAGTGAGGTCCA
TACAGAAATGGTTTGTCGAGATNNNNNNNNNNNNNNNNNNNNNNNNNNNNNNNNNNNNNN
NNNNNNNNNNNNNNNNNNNNNNAATGGTTTGTCGAGATCGGTGTGGAAGAACACAGATCC
CTGACCTCAACACCATCGAACACCTTTGGGATGAATTGGAATGCTGACTGAGAGCCAGGC
CTTATCGCCCAACATCAGTGCCCGATCTCACTAACGCTTGTGGCTGAATGGAAGCAAATC
CCCGCAGTGGAAAGCCTTCCCAGAAGAGTGGAGGCNNNNNNNNNNNNNNNNNNNNNNNNN
NNNNNNNNNNNNNNNNNNNNNNNNNNNNNNNNNNNCAGAAGAGTGGAGGCTGTTATAGCA
GCAAAAGGGGGTCCAAATCCATATTAATGTCCATGATTTGAAATGAGATGTTCGACGAGC
AGGTGTCCACATACTTCTGGTGGTGTCGTGTATGTACATGGACAGACTGTTTTGTTGACA
TCCTGTACTTTACTTGAACAGTTGTGCATGCCTTTCCTGAAATGCAGCAGCACTTAAGAG
ATACAAAACATCTTATGAATATAGAATGAAAATTTTACTTTGTTGATTGAAGATATACAT
TTTATTTTGTATTTGTTAATTTCCTAAATATTCCTCTCAAATGATCTAATGCACTGCTAA
GAAAGTTCAGAAGATTGTGCTGCTCTTATGCATATCCTTTAATAGTTGTTAATGCAGTGC
AGAAAAAGTGCCTTAGTCATTAATGTACTTTGACCTACTCACCTTGCCCTATTCCACATT
TGAACCTGATCTGACACCATAAACGTGTTCAATGATTATATTATGCTTGTGTTCATTTGT
GTTTTTGAGACTTATGTAATAACGGAATGACAATCAAAAGCGTTTGGTATTTTCTTTGTT
GGTTTCTTTTTGTTAATTAATGTATTTTTTATATATATTTTTAGTGGGTTATTGAAGACA
GGTTGAAAGGGAAGTGATGCAGTTGTGAGCGCGTGCGCACTTTCACATAACACTTCCTAG
TGCCACTGGGCGAGTTCGTTTTGCATGGACCGGTACCCGGGTGTGTGAAGATTTAACCTA
AGCACCAATGGAATGGTCGCAGATGTACTATCTCCACTCATCCTGGACACCGGGGCATGC
AAAACGAACAAACCCATTGGGACAACAGGCGTACATTTTTACTCATTTATTTTACGTTTA
AATTAGCAAATACCAGGTAAATGAATTCATTATATTCCTATCTGAGTTATATGCATATAT
TTCAAGTGGTCAGTGTTTGTCAAGTGTCCGTTTCCGTTCGCTACATAATTGTATCTAGCT
AGACTATCTTGTAACATTTAGCTATGTAGTCTAAGATGAATTGGTCTTTACCCATACTCC
TGCTCCACAGCACTGCAATGGCAATTGATTGGCTTGGATTTGGGTACGCTGCAGCCATAG
TCCTTGGGGGATTCATGGGATACAAGAAAAAAGGTAGGAGTTTCTAGTCAAGCAGTTCAA
AATGCACAAAGCAACATTCATTTGTCATTATCACAGTTTCATTCAAGTTTCAAGTTTTGA
ATGTCACTTGCATAAGTACAGTGAAATACCTTTCTTGCAAACTCAAAACCCAACAATGCA
ATAATCAATAACAGTGTAATACTAGAAAAAACACCAGAAAGAAGAAGAAATATGAAGAAC
ACAATAACTAAGTAATTATACTGTGTACATGGTCAGTTCCAATACCATATTAACAATGTG
CAGGGATACTGGAGTGGTGGGAGGTAGATATGTATAGGGTTAAGGTGACTAGGCAACAGG
ATACAAGATAAACAGTGACAGCAGCAGCTTGTATGTGAGTGTGTATAGAGTCAGTATAAA
TGTATGTGCATATAATGTGAGTGAGCAGATGATGGAGTGTGTGTGTGTGCAGGGCCCTGT
GCAAAACTAAAAGGTAAATAAAGATACTCCGTGTAGCTACTTTGTTAACTATTTATCAGT
CTTATTGCTTGGAGATAGAAGCTGTTCAAGANNNNNNNNNNNNNNNNNNNNNNNNNNNNN
NNNNNNNNNNNNNNNNNNNNNNNNNNNNNNNGAGATAGAAGCTGTTCAAGAGCCTGTTGG
TGTCAGACTTGATGCACCGGTACCGCTTGCCGTACGGAAGCAGACAAAATAGTCTATGGC
TTGAGGGGTTTGAGTCTTTAACGATTTTCAGGGCCTTCCTTCCACACTGCCTGATATAGA
TGTCCAGGATGGCAGGGAGCTCTGCCCCAGTGATGTGGTGGGCTGTCCGCACCATCCTCT
GTAGCGCCAAGCGATCGAAGGCGGTGCTATTGTCATACTAGGCAGGGATGCATCCAGTCA
AAATGCTCTCAATGGTACCGCTGTAGAACTTTTTGAGGATTTGACTAACTTTTTCAACCT
CCTGAAGGGGAAGAGACGCTGTCGCGCCTTCTTCACGACTGCACACGTGTTTTTGGACCC
CGTTCCTGTAGTATATCATAATCAGCTCCTTGGTCTTACTGACTTTGACCCTGTTAACAA
GCTGATGGCAAGTAACAGATATTGTTTGTTTGTTTTACTACAGGTAGTGTCATGTCACTG
ATAGCTGGGCTATTGTTTGGCAGCATAGCCGCCTATGGGGCCTTCATGATTTCAAATGAC
CCAACCAAGACTTTCTACTCCCTCGGTTAGTATGCCTGCTATGCTGGGATGTATACGTGT
TGGGATGTGTATATTTTAGGTCTTGACATGTATGAAATTCTATATCAAGACATCTTTTTT
TTCTTCTCTCAGTTGCCTCAGGAGCGCTGACAATAGTAATGGGAATGAGATTCAAGAAAT
CTGGTAAAATAATGCCAGGTGGTATCATGGCAGGACTAAGGTGAGAATCATCAAAAGTCC
ATTATAACCATTATTGCATGGTTTTGAAATATATGGAGGTTAGGTGAATGTGTTCATGAA
ACTCTTTGCTGATTTTCATTGTATTTTGATGTCTGTTACAATTGACCTTGTATTGGAATG
TTTCTAATTAAATAATTCATGTGCACAATCAATATGAAGTTATCATATCTGTTTTCTTTA
CTCAGTGTGCTGATGGTCCTACGACTTCTCTTCATGAGTGTGATTGTAATGTGATTTGAA
CAATACAACAACCAACTAAAGCAAGATGGAAAATGTCATCACAAAGGATGAATTTGCATT
TACACATTGTTTGTGCTTGCCTATATGTATTATTGTAATCATCCTTAATGTTTGTACGTT
CTTTAAATAACTTGATCCTGCAACCTATGATCATATTGCTGCTTTTATGTAATTCCTCAA
GTATGCAGCACTGGGGCAGTGAGTGCACATACACAATGACTAAATACTATGTGAATGTTG
AGTAAAAAGGGTGTTACAGTGCCTTGCAAAAGTATTCATCCCCCNNNNNNNNNNNNNNNN
NNNNNNNNNNNNNNNNNNNNNNNNNNNNNNNNNNNNNNNNNNNNTGCCTTGCAAAAGTAT
TCATCCCCCTTGGCGCTTTCCCCATTTTGTTGCATTACAACCTTTAATTTAAATAGATTT
CTATTTGGATTTCATGTAATGGACATACATAAAATAGTCCAAATTGTATGAAGTGAAATT
TTAAAAGGTACTTGTTTAAAAAAAAATACAAACGGAAAAGTGGTGCGTGCATAAGTATTC
ACCCCTTTGCTATGCAGCCCCTAAATAAGATCTGGTGCAACCAATNNNNNNNNNNNNNNN
NNNNNNNNNNNNNNNNNNNNNNNNNNNNNNNNNNNNNNNNNNNNNCCTGTGTGCAATCTA
AGTGTCACATGATCTCAGTATATATAAACATGTTCTGAAAGGCCCCAGTCTGGAACACCA
CTAAGCAAGGGGCACCATGAAGACCAATGAGCTCTACAAACAGGTCAGGGGCAAAGTTGT
GGAGAAGTACAGATCAGGGTTNNNNNNNNNNNNNNNNNNNNNNNNNNNNNNNNNNNNNNN
NNNNNNNNNNNNNNNNNNNNNTAACCCTGAAGGAGCTGCAAAGCTCCACAGTGGAGATTG
GAGTATCTGTCCATAGGACCACTTTAAGCGGTACACTCCACATAGCTGGGCTTTACCGAA
GAATGGACAGAAAAAAGCCATTGCTTAAAGAAGGGAAAAAAAGCAAACACGTTTGGTGTT
TGCCAAAAGGNNNNNNNNNNNNNNNNNNNNNNNNNNNNNNNNNNNNNNNNNNNNNNNNNN
NNNNNNNNNNGAAGGTACTCTGGTCAGATGAGACTAAAATTGAGCTTTTTGGCCATCAAG
GAAAACGCTGTCTCCCATCACCCCGAGAACACCATCCTCACAGTGAAGCATGGTGGTGGC
AGCATCGTGCTCTGGGGATGTTTTTCATCAGCAGGGACTGTGAAACTGGTCAGAATTGAA
GGAATGATGGANNNNNNNNNNNNNNNNNNNNNNNNNNNNNNNNNNNNNNNNNNNNNNNNN
NNNNNNNNNNNCTGGTCAGAATTGAAGGAATGATGGATGGCTCTAAATACAGGGAAATTC
TTGAGGGAAACCTGTTTGTCTTCCAGAGACTAGACTGGGATGGAGGTTCACCTTCCAGCA
GGACAATGACCNNNNNNNNNNNNNNNNNNNNNNNNNNNNNNNNNNNNNNNNNNNNNNNNN
NNNNNNNNNNNAAGCATACTGCTAAAGCAACACTTGAGTGGTTTAAGGGGAAACATTTAA
ACGTCTTGGAAAGCTCAGACCTCAATTCAATTGAGAATCTGTGCTATGACTTAAAGATTG
CTGTACACTAGCAGAACCCATCTAACTTGAAGGAGCTGGAGCAGTTTTGCCTTGAAGAAT
GGGCAAAANNNNNNNNNNNNNNNNNNNNNNNNNNNNNNNNNNNNNNNNNNNNNNNNNNNN
NNNNNNNNCATACCCCAAGAGACTTGCAGCTGTAATTGCTGCAAAAGGTGTCTATACAAA
ATATTGACGTGGGGGGTGAACAGTTTTGCACACAAGTTTTGTTTCACAAAAACAACGTTG
CATCTTCAAAGTGGTAGGCATGTTGTGTAAATCAAATGATACAAACCCCCCCCCCAAAAA
AAAAAATCAATTTGAATTCCAGGTTGTAAGGCAACAAAATAGGAAACATGCCAAGGGGGT
GAATACTTTCACAAGCCCCTGTACTTCCTTGAATAGTTATGTTGTCTCATCGGAAATTGT
TTAAGTTGAATGAAGTACAGTCTTACAATAACTATTCACTCAGTCATTGTAAGAACAAAG
GAGCACTTTTTGTTGAACAATTAAATTTACTACTGGTTATAAGCACACTATGATTTTTTC
AATGGATATGGGAACAGAAATACAATGGCATTTACTACTCGTACAAAATACATTTTATAG
TATTGCAGGTTTGACTACTAACATTTCAGTAGTTTTACATAATCATATTCAGTTGCATGA
CAGTAAATATCCTCTATCAATGATGGAAAACTCACAACAGACACAGAGGGTTTAGTTACA
GAAAATATTTTGTTTGTTCAACAGCCTTTTTCTTTGTGCACATTATTGGAAAACATTAAA
TACTTGTGCTCGTTAAACAATTGTCCTTTACACATTGTAATAGAAATTACCATCAAGGAC
TCAAGTCAATTAGTAAATTAACTTTATTAAGAGTCACGCCAGTGGAAAGGTTACAACAAA
CTCTGCACACTCAGTACAGGTTGGTCAGAAGCTCTACGAGGGGACTGTCCCCAGGCACCT
TTTATACTAGGATACACACAACTCACACAGACACGATTCATCCTCAGCACGAGGAGTTTT
GGGTACAAAAGAGAATGTGTAACAAGACACCTGCTCCTGATAAAGTTCTCAGAGGCTATT
TCTGGGCGTTCACCCAAGTAAATCAAGGTTTTCTCTTGGGTATTGTCGGAAACTTCTTGT
GAGCACAAAGGGAACTAGTTATAAAACAATTTTGCAAACAATACACCACACTCATATTGC
CAGGGTTAAACAATTCATAAGCTTATGTCATAATTTCTCCACAACATGTTACAAGAAATT
ATGACTTGGAATGACAATATGGAACCATGTACAGGTAATATATTATATTAGCTTCAACTC
TTTAAAGTCAATTTTACTTGATGTTTAGATGAGAATCAGAGCTTGAAGTCTAACACCTCA
CACACAGTCTTTACATATACGTCATCTGATTGAGGCTTCCTCTTGCTGCCTGGCTGCAGG
AACTTGTGAATGGCTGGTAGGCTTTTCATCTTCCCTTGAAAAGCCTGAAAAGAAAACCAT
TCACACCCAATCAAGAATGAATCAACTGAAGTATCCATGGATCTTTTTACCCTTCTTTTA
AATCTGCTGTGTAATATGTCCTAATCATCTATCCTTCCTCCCAGGGTGTGCACTTGTTTT
TCTCCCCTTCACTGATTTGAAAGGCAATTACTGGCAAAAGAAATATGCCTCCACTAATCC
AATGCTTTGAGATTTGTGGGAAGTACTGAAAGAGTGTAGACTTCATGAGAGAGGAGAGAT
TATTGGGACACACCCAGGATTTTGTAGCAGTACATTTGAACCGGTATGGCCAGTCATATT
GTATACTGATATCTAACAAATGTGCCGTGGAGCTGGTATGTGATATTCATATGCTACTGG
GGTTATGTCAACCTCTAACATGTTTTGATGAGACTCAAATGAAACAAGATGATTTGACTA
ATGAATATTTTGTCAAGAACAAAATACATTTGTAATCAACTTTACCTTAACAACAGGGAA
TTTGGAAAGAATTGTTGGAAATTTCTCCTCCAACATCAAGGTGGTTTCAAGTAGCTGGAC
ATCAGCACAGCTCAACTGAAAACCCACCAGGTACTGGGAGCCAATTAGCGCCTGTGAGAA
AATCACAAGCACAGCCTCTTTATACAATACAACTTGTACAAACGTGCCAACCTTCTTTTC
TGTTGCCTTAGCAAACATGGTATGTTGCAATTGTTATGCTAATATAATAGCTTAGATTAG
ATTTCCTCCCCTTAGTGAGCTCTACTCATCCCATCTGGCCAAGGCCCAAATCATACAGTA
CCTTCTCGAACACAGGGAGGTAACGGCTTGTTGCTTTCCTCTCTATCTCCTCCAGTTTAG
TTTCCTTGGTGTCAGGCGGCATGAAGGGCAACGCCATCATCATTTGCATCAAGTCCTGCA
CGCCCTCAGCATACATGTCAATCCTAAAAGTAAATGAAAACCAAACCCTTTGAAACCATA
GCAGATTTCCCTCATTTTTTTATACAAACAGCTTCACTTATGTCTCTGCAATACAACCAA
ACAAGTAAATAAATGTTAGAATTCAATCATAAAAAAAATGTCATACATACATGACTCGTT
CTTTTAAGTCTTTCCCATAGAGATTGTATTTCCCTGCTATGTAGTTCAGGATAGCCTTGG
TTTGAACCAGCTTCATTCCATCCATTTCCACCAAGGGAACCTGCTCAAACATGAGTGCTC
CATCTTTTTAAAAAAAATGAAGGTTAAACAATTAAACACCCTTCAAAACAATGAGCGTGT
TATCAGATTTCTATTACCATTGTGACCAAACTTACCACTCAACAGTTTTACATATTCCTG
ACGCTTTGTTATATTCACTTCTTCAAACTGTGGACATAAAATGTATATTTTAATTATGAC
AGAACATCCAGTTCAGTGATCTATCTGTGGGCATCACATGTTTGTCTAGCCACTATTTCA
CTCTAGCCACTATTTCAACTCATGTAAACGCCCTACAGTAAAATTGTGTTTTATTTGCTC
AGCCTACGTACCTCAACTCCAGCAACTGCTAAAAGCCATCGAATTGACTCCATTCTCCCC
CTCCCATTGAAATAAGTCAACACCACTTTTCCAGACATGGCGAAATTGAAGTTTACTGTA
GGAAAGAAATAACCACATTCCATTACGCTTTCACGTGTGTGCAAATTCAGCAATGTTGCG
CTAGATGCATTGCAATAGATTTGGTGCATGCATGCCTGTCAAATACATTACTGTACATTG
TGAACAGACTACTCTGAAACTAGAACACTGAAACATACAAGAAAATAAAGCTGAAAAACA
AAAGCATACAAAACATGCGGTTGTCTGTGTAATTATCAACCAAAAATGTCTAGATAAGTC
TAAGAAGTAATACTGACCTTATATATCAAGAGACAAGTATGCACCTGTTATGTGTGTGTG
AACTCCGAATAAGTTAATTTACAAAGTTACGAAACGCTTCTAACGAAGAAGTGAACCTCA
AACACTGTGTCATATGACCTACATGAGAGTTGAGTTGGAGATTTGCATGTCTGCAAGGCA
TCATGGGTAAATTAACAAATGCATTGTGAAACAAACATATTAGAAGGCAAATCACATATT
CACCGATTTCCTCTTACAGAAGATGTCATAACAGACAACAGTATTTTAAAATACGACCCA
CAAAAACATTACAAACCGTAACTGCAAATCGTATGACTCTTTCTCGGTATATAAACCGAC
GAGCCACTCCTCCACTACGGATGTGAGGGCGATCTGGCTGCGACATCTGTCACCCCATTG
ATCGCTAGGGTTGATTCGGCTGATCTGGCTGGCTAGGCGGGTGTCCCCTTCCTCCCTCAC
CGCTCCATGTGCGTCCCTCCCGAAGCCCCGCGCTCGGTGGAAGAGGACGAGTTTCCCGGA
CGAGCATCGTTGGTATACGCGTAGCTGCACTCCCTGCTAGAACCTCCAAACAAGCTCAAG
GCCCATTTGTAGGAGAAACGTAGGGAAGTCAAGCTCCAAGACTTCAGACACATCCAAATG
AGGCACTGCACGTGGCAGTCTGCCTTCTTTTGTAAAAAATATTTTTTTAAACTTTAAAAA
CAGCTGAACCGCTGGATCAAAACCCCTGGTAAAAATCTTCTAAAAGTTATTCTCCTGGGC
AGTTAACCCACAACGACCCAGAAGGCCTTATTTTCTTAACTACTTAATTACTAAATCAGA
CGGTATACACACACACCAATGAGTTTATTGATTACAAATCAAAACAGAATTATGTCAAAG
GACCATTATGACCATTACAAAAAAAAACTGTTGTTAATGAAATGGTCATTACAATACCAC
ATAAATAAAATGTTAGCAATGGCATTTGGTAACTGGCAGTTATACATGTTTTTACAATTT
GGCCCAGCAGATAAACCAAGTCAACGTACAATCTCTCAATACATTTTTTTGAGAGCCACA
CAATTCATTACAAAAAAAGATAACACTAAAGCCAATTGTGTCATCAATTCTGATTAAAAT
AAAGCACAGAGTTATTGATTTAGAGAAAAAAAACAATGAATAAAATATAAAAATGATCAA
GATACAAGTGTTTCCTTTATTCCAGAATGTCTCATGAAAGAAAGCACCAAGAAAAACATG
TAAAAAAAATAAAAAGACAAATTGGCAACAGAAAAACAGTGTTGGCCAAAATATCACAGT
GATATTTGCAATATAAAATGCATAAAGACTGGATCGTGGGGACGTCATGGGGCCGTTTTA
CAAAATCTATGGAACAAACATTAAGAAGGGGCTGAGAAAGTTATGCTACGCAATAAACAA
AAAAATGGTATGGAATTTGTCACTGAACAAAATGTGACGACACCAACATTTTGCAGAGGT
CATTTATCCATATAATACACACACACACACACTGAAAAAGTTGTACATTGAACAATATAG
ACACAGATTAATACAAAACCAAGGTTATTGCTGTATAACATGTACATACTTTGATATGAA
AACATACGTTTTTCCTTTTATAGGGAAAAGACAAATCTGAAGTACTGAAATAACACAAGT
GTCCCAAAGAGGCCACTAGCGGTGTCCATATTTGGCAGACCAGTCTGTGCGCCCATGGAT
GGCCTGTGCTGGGGGGCGAGACCGTAGGCCAGGCGTAGTCTTGGTGGGCGACGGCACATA
GGACGAGGCACCCATCTGACTTCTGCTAGACGACCTCCAGGTTGCATAATCTGTGACAGC
AGAGACAAGCCACATTATATTACCTTACAATAGAATTACATTACTACACAGCACCTAGCC
TGGATTGACAACTGTGCATCGAGACTACAAAGATCCTTCACTTGATGCTGTCGAGTCCCC
TATAGATNNNNNNNNNNNNNNNNNNNNNNNNNNNNNNNNNNNNNNNNNNNNNNNNNNNNN
NNNNNNNAGATCCCTCACTTGATGCTGTCGAGTCCCCAATAGATCCCTCACTTGATGCAG
TCGAGTCCCCAATNNNNNNNNNNNNNNNNNNNNNNNNNNNNNNNNNNNNNNNNNNNNNNN
NNNNNNNNNNNNNCACTTGATGCTGTCGAGTCCCCTATAGATCACTCACTTGATGCTGTT
GAGTCCCCTATAGGTGCGAGTTGCACTCTTTGGCCGGCAGAGCCAACCTCTTTTTTGTAA
TAGTTCGGTACATATCCACTTGGAAGAGTATTTGAACCTGTGATTGGGCCATCAAAGATA
ACAGGAAATGTACCTTACATGTAATACTGTTAGCACACACCACAGATAGACATCACCCTA
GCTTATACCACACAGCCCTCTCACTAGTGTAGTAGGATGACAGGTGATAAACATGCAGGA
CATTGGTCCCAACACAAATCATTACCATGAGTGCCTCGGTTAGGAAGTGTTCCTCCAACA
GGAATTTTGCTGCCCCAGAGGTTGCTTTCACTGTAGTTGGAATTTATTGCCATATTCTTT
TTAGTACTTAAACCTGCAGGGTTAGATGGGATAGATTAGGAAATAGAGTTTGATATGTAA
TTTCCATTGCAACAAGCTGCCCCTTGTGGTTCAACAAGACTACATCATCATGACTCAGCA
ACATAGCCACTCCTGAGATGATGATCATTGATAATCAGGTGCTGAAAATAATGTGGTTTC
ATCCAGGTTTGAAAACCAACCAGGCATTCTATATCAGAGCATGTACATATGCGTATGCCT
CTGATTTGGTAGAAACATGGCAGTTACATCAAGTTCAACGTTTACTGACAAAGAAGGCTC
AATGCCGATTAGTGACCCCATTTTATGATAAAAACTACCGTTCAAACGTTTGGGGTCACT
TAGAAATGTCCTTGTTTNNNNNNNNNNNNNNNNNNNNNNNNNNNNNNNNNNNNNNNNNNN
NNNNNNNNNNNNNNNNNTTTGGGGTCACTTAGAAATGTCCTTGTTTTCCATGGAAACATA
CATGAAATGTGTTGCAAAATGAATAGCAAATATAGTCAGGATGTTGACAAGGTTATAAAT
AATGATTCTTAATTGAAATACTAATTGTGTCCTTCAAACATAGCTTTCGTCAAAGAATCC
TCCATTTGCAGCAATTACNNNNNNNNNNNNNNNNNNNNNNNNNNNNNNNNNNNNNNNNNN
NNNNNNNNNNNNNNNNNNTTTGCAGCAATTACAGCCTTGCAGACCTTTGGCATTCTAGTT
GTCAATTCATTGAGGTAATCTGAATAGATTTCACTCCATGCTTCCTGAAGCACCTCCCAC
AAGTTGGATTGGCTTGGCCTGATGGGCACTTACCATACGGTCAAGCTGCTCCCACAACAG
CTTAATTGGGTTGAGATCCGGTGACTGTGCTGGCCACNNNNNNNNNNNNNNNNNNNNNNN
NNNNNNNNNNNNNNNNNNNNNNNNNNNNNNNNNNNNNTCCGGTGACTGTGCTGGCCACTC
CATTATAGACAGAATACCAGCTGACGGCTTCTTCCCTAAATAGTTCTTGCATAGTTTGGA
GCTGTGCACTGGATCATTGTTCTGTTGTAGGAGGAAATTGTCTCCAATTAAGCACCGTCC
ACAGGGTATGGCATGGGGTTGCAAAATGGAGTGATAGCCTTTCTTCTTCAAGATCCCTTT
TACCCTGTACAAATCTCCCACTTTACCACCACCAAAGCACCCNNNNNNNNNNNNNNNNNN
NNNNNNNNNNNNNNNNNNNNNNNNNNNNNNNNNNNNNNNNNNTACCACCACCAAAGCACC
CCCAGACCATCATATTGCCTCCACCATGCTTGACAGATGGCGTCAAGCACTCCTCCAGCA
TTTGCGTCTCACGAATGTTCTTCTTTGTGAACCTCAAACTTAAATTAATCTGTCCATAAC
ACTGTTTTCCAATCTCCCAGTCTGTTCTTTTGCCCATCTTAATCTTTAATTTTTATTGGC
CAGTCTGGGATATGGCTTTTTCTTTGCAACTCTGCCTAGAAGNNNNNNNNNNNNNNNNNN
NNNNNNNNNNNNNNNNNNNNNNNNNNNNNNNNNNNNNNNNNNTTCTGTGAAGGGAGTAGT
ACACAGCGTTGTTCGAGATCTTCTTTATTGGCAATTTCTCACATGAAATAGCCTTCATTT
CTCAGAACAAAAATAGACTGATGAGTTTCAGAAGAAATGTCTTTGTTTCTGGCCATTTTG
AGCCTGTAANNNNNNNNNNNNNNNNNNNNNNNNNNNNNNNNNNNNNNNNNNNNNNNNNNN
NNNNNNNNNTTCACTGTTGACGTTGAGACTGGTGTTTTGTGGGTACTATTTAATGAAGCT
GCCAGTTGATGACTTGTGAGGCATCTGTTTCTCAAACTAGNNNNNNNNNNNNNNNNNNNN
NNNNNNNNNNNNNNNNNNNNNNNNNNNNNNNNNNNNNNNNTCCCACTCCTCTTTCTATTC
TGGTTAGAGCCAGTTTACGCTGTTCTGTGAAGGGAGTAGTACACAGNNNNNNNNNNNNNN
NNNNNNNNNNNNNNNNNNNNNNNNNNNNNNNNNNNNNNNNNNNNNNTATTTCTGATCAAT
TTGATGTTATTTTAAATGGACAGAAAAATGTGTCTTCTTTCAAAAACAAGAACATTTCTA
AGTGACCCCAAACTTTTGAANNNNNNNNNNNNNNNNNNNNNNNNNNNNNNNNNNNNNNNN
NNNNNNNNNNNNNNNNNNNNGTGATGGTTGCTGATAATGGGCCTCTGTACACCTATGTAG
ATATTTTTTTTTATTTTTAAATCAGCCGTTTCCAGCTACAATAGTAATTTACTACAATGT
CTACACTGTATTTCTGATCAATNNNNNNNNNNNNNNNNNNNNNNNNNNNNNNNNNNNNNN
NNNNNNNNNNNNNNNNNNNNNNACATTTCTAAGTGACCCCAAACTTTTGAACAGTAGTGT
ACATTGGCAGTAACTGGAAGTGCCTTGTTAAAAATATCCACTTGGAAGAAAGGTAAGGTT
TTTGTATTTTCTACCTGGTAGATATCTTGACTGCTTCAAGTAATACTGTTTGGCAGAGGC
TGTCCTTGAAGGCTCCTGGTAGGACATGGCCTTGTTCAGATTCAAAGGTGCATCGTCACC
TGTCGTCACCTGCCCCTTAACTTTGGGGCTGCTAAAATCCAAAACATTTCCGTACCTGAA
AGGCATAACAGATTAACATAAAGCCCTTATCTGAAAAGATCAGACTGATAACGCACAGGT
CACTGGGATAATGCAGGTTAAAGCAGGTCACTGGGATAACACNNNNNNNNNNNNNNNNNN
NNNNNNNNNNNNNNNNNNNNNNNNNNNNNNNNNNNNNNNNNNGGTTTACTCAGGTCACTG
GGATAACGCAGGCAGACAATCTCACCTGCTCAACGTCTCCTCTCTTCGTTTTTCTGTAGG
AAAGTTTGTTTTGCCCAGAAAACTTAGTGAGGTCAGCTCAGTGTCCTCAAAGTCATCCCA
CTCGTCACCCTTTAGGAGGCCTGTGCCATGGCCCCATCGCCGGCGTCCTCCACCCTTAGG
TTTCGTCTGATAGCTTAAGAAGTTGGCATTCTCAGCCTCCTGGGTCAACTGTTAAAAAAG
GGAAATGGTGTATTAACAATCTCTATGGAGAGAGAAAGAAGAAAAACAGTTCAATTACAT
TTCTGAAGAATTCATCAACTTTCCATTTCATTTTGTATTCATTTAACAAGGTATTCTAAC
ATTTAATGACATTACACTAATGAATGCTTGCCGTGCTCAAGTAGCCCTGGTTAGTGACTG
AAAACTCACCTGGCTCTGCAAGCTCTTGTCAACAACGTAAGTTAAGCGGGTCTGTGGGAC
CATCTCAGTCTCCTCCTGCTTCACCATGCGGTTGGGCTGATCTCGCAACAGCTTTGAGTG
CCTCTGGTACGATGGAACTGGGGTGGGGGCTGAGACTGGGGCTGGATGGATCTGTTGCAG
GGGCCTGGACGAGTTGAAATGCTGATTTGGGGGCGCTGGCTGGGGAGGGGGCACTGGCTT
GAGCAGCAGCAGTGGTTGTAGCTGCTGCAGGGGCTGCTGTAATGGTTGTGGTGGCTGTGG
AGGTAGGGGACCTGGCTGAGGCCTGCCCTGCTCCAGGATCTGCTGAGGAGTGCCCAACGC
CTGACCCACGTAGAAGTAGGAGTACCTGAGGGCCTGCAAATGGAGAATAAAATAATGAAT
TGGCTTTGAAGGATCCCAAAGCAGGATATATTAATCAGTTAACATGCCATTAAAATGTTA
GAATATCTAACCTGTTTAGCAATGTACAAGCAAACATAGCTTTAAATCTAATAATTATTT
CAGTATTCACCATTCTATTGATGAATGGTAAAATAACTATTCTAAGGATCCATTCTAAAC
ATTTATTTTAGCCTAGATTATAACAGAGATATGTCCCAGCCAGGGTTTGCTACATGGGCA
GAGGCTGGCCTCTTCTTAGGGTCCCACTGGAGTAGGTCTCTCATCAGTTGGATGGCCTCA
GTACTGGCGTTGGGGATCAGACTGCTCAGATTACTGGGGACACACTGGGGCCAGCGGAAA
TTCATGGCTGCTGACAACTGGAAGCCCTCCAGCCAGTCATTCTAGAAGAAGTGGATCCAA
CACAATGATTATTGACCTGCTTATTTTACTATATAGTAATAAAACAGATAGATGTAACCG
TTTTTTTAGATGTTATGACAAAAATAATCTGTGAAGTTTGTCATTTCAAAAGCACATTAC
ACAAGACTGATCACATCTTCAGTGAGGTTTGATTTATGTCTTTAACACCACCACAAGACA
TTTTACATGATGATGTGAGGACAGTATAGCTTGCTTTTGGATGATATTCTGGATCTAACT
GCCCCGGAGAACAAGGCTACCTTCATTGGAGTTCCCAGGACTTGGCAGATTTTGAAGATG
GTGTCCACTTCACTGGAGCCAGGGAACAGAGGCCTGAGGGTGTAAAGCTCTGCCATGATA
CAGCCCACAGCCCACTGGTCTATGGGAGAGCTGTACGAGGTGGACCTCAGCAACACCTCT
GGAGCTCTGTACCTGGAAGACACCACAGGGAAGGGAGAAGGGCTTTATAGGCTGGTTGAT
GCTCCCCATGATGAGAGAAATATAAGAGGTTTCATGTCACAAATTGACAGAAAATTACAC
AAATAAATTCAGGTATAACTAAATATGGTGTCAGTAGTTAGGTTTCCATCCAATTGGCGA
AGATTCTAAAATTCGCATTGAAAATATGCGCATTTTCCCACCAGTGGTGTTTCCACCAAA
CTGACGTATGTGATGACGTAGTGCACACAAAATGCTTATGTTATGTACCGGATCAAAATC
TAAAGTGTTTCCATCGGACTTTCAACTCTATCAATAGTTTTGCCACAAAAAGTGTTGCAT
TAAATAGCAAATGTGTCTACCCTGGGCTTGGCACGTGCGCTCTAGCCAACAGCTCACAGA
TACAGTACGGGTAGGCTGGCCTTCTGTGTATGATGAGATTATGGATAAGAGCGAGAAAAA
AATGTTTTGTCAAATGGCATTTAAGCATCGATCATCATGTCACCAGAATAAGACCCTCAA
TATTTTTGGGAAAGCAGCATCAAGCTCATCACTCTGCACTTTCACCACCCTGTGAAGTTC
ATCANNNNNNNNNNNNNNNNNNNNNNNNNNNNNNNNNNNNNNNNNNNNNNNNNNNNNNNN
NNNNTTTCACCACCCTGTGAAGTTCATCATAACTGATTTCATCTGTACCCATCTGTACCC
AAACACCATATCATCGAGTGACTCAAAGTTTACTTTGATATGTGTGAGGGAAAAATTATG
TATTCATCTTATTTGTTTGAGATTAATAGTTAGAAATGATTTACTTAACTAATATTGTAG
TAAGATATTTCCTTCATCCTGAGTGAACTGAGAGGAGTTTTTTTAAGCTGGGGCTGGCAA
CTGATTAAGTGATGGCTAAGTAAAAACCTACAGATGGCATTCCATAGATAAGATGCGGTG
GGTGTCACCGAGATCGAGAGAGCCTGGAGGAACAGAGCAAAGGCCTCAGTAGTCCCAATC
TTCCTGGCATCTGGGAGACAGCACCAGAGGCAGATGACCATAGGATGAACCCAAAGTGGC
TTATCTATATGGGGGGGNNNNNNNNNNNNNNNNNNNNNNNNNNNNNNNNNNNNNNNNNNN
NNNNNNNNNNNNNNNNNCTGTAAAGGGTAGGCTCTCAGCCTAACAGTCAAGACTGTTGAG
TTGACAGTTTCATTATTGCAATAAGATGATTATTTGAAGAAATTAAGTCTCTCTCAGTAC
TGAAATTCCACGACATATGATGGTTATTATATCAATATTTGTGCATAAAGGCGTTTCCAA
CGCCATTTCTCACATTATTAACTTTACCGACACAAATATATCCCACCATGTCGAATTAAC
AAATGATCTTTAAGCATTTAAATCACGCCATCTCAAATGCGTGATTTATTTTTTTATATA
CGGTATGACTTCACTCGTATAAAAGCTGTGGATAGAAATGTGGTTAGTGACACATAAACC
TATCATATGGAGGTAACAAAACTAACCATCTTGTTGAAACATAATCTGTGTATGGTGGCC
GAGATCTTATCTCACGGGCAAGCCCAAAGTCAGCTATTTTCACCAGCTCTGGTCCCATGC
ACAGAAGATTCTCAGGTTTCATATCCCTGTGAAAGAATCCTAGGGGGGAAATCATACAGT
GAGCATACAAAGTAACAAGTAAAAAGCATTAGCAAAAAGTTCTAGCGTATCATTCTAATC
ATACCATGCTTATGAATAAAAGCTAATCCCTGCAGTATCTGGAACATAATATTTCGCACA
GCAGATTCAGGGAACAGCCGAGACCTGTAACATGATACAGATAACAATATATGAGCTATG
ATTTTGACCTACTGACAATTATCCCCAAAGCACTAAACCCCATTTCAAATAGCCTATATT
TAGGCTATGTGAATCAAAAAAAGCTATATTTACCTGTCTTTCATTAGTTGATACAAGTTC
TCCTTCATGTATTCAAACACAAAGTACAAGTGGTCATTTTCCCGTATAACCTCCTTGAGT
TTGACCACATTTGCGTGGTTGAGTTTCTTCAAGGACTGAAAGGAGTGAACAAATGAGATG
GTACCTTAGCAATCAAGACAAAGCATGAGGGAAATAACCTCAACCTGGAAATCATCAAAA
ACAGCTCTGCAACACTCCATCATGGCCAGACTTAGATACCACAGGATGCTGCTGAGGGGA
GGACAGCTCATAACAATGGCTGAAACGGCGCAAATGGAATGGCATCAACCACCTGGAAAC
CATTTGTTTGATGCATTTGATACCATTCCAATAATTCCGCTCCAGCCATTACCACGAGCC
CATTCTCCCCAATTAAGTTGTTGTCGGCCTCCAGACTTAGAAACATAAAAAGGTAAGACA
GAAGATCTGACCCTTAAAACCGGCATACAACAAATACGCTTCAGTTCAAAATAAAAACAT
TGATTGACAATCAAAGCATGAATAAACTGTATATCATCTTGGGTACAGTGTGGGGAACAA
CTGGTATTTCTTAAGGTGCAGCCTTTAGGGATTTCTTTATGCTTTATAACTCAGGTGTAA
TAAAGAAAACTAGAGCAGATCATAGTAAATGCAGGTGAAGTTTTCCCATGCACTGAAAAG
TATGGAAGTAAATGGAGGCACCATGCCATAGTTTTGAGTAGAGGGGAAAGTCGTTATGGG
TCTTGGTGGTGGCACATGCTATTTACAGCTGACATTCTAACCAAGATCCCTGGAGGGCTG
GTTCCTTCTAGAATGCTGCTACACTCCTTTGGATTCAAGCTCTCGGCAAAGAATGAATGT
CTGGGTCTGAGTGAGGAACTAGAGAGTTAAAATCCAAAGACAGTAGACACAAGAGTCACC
TTCTAGATTCTTTGTGCTGGTTTCTGTGGTTCTGAGTAGAGGTGGAATTGAAATGGTGGT
ACAAAAACACTAACTGGTGAAACAGTAGACAACAACTGAAAGCATAGGCTGTATTCTTTA
GGCTGCCCTATACCAGTGTGGTGCAGTGCCTACCCTTTCCACCACTGCTGGACAAAATCC
TAGGGGAAACACTGCAATAGGTGGAGCATTTTACCCACAAGCATCATATCTGGGAAGGAG
AACTTACTATGACCTCACGAAGATTCATGCATTCCTCCCATGAGTAGAATTTTCTCTTCA
TTCTGAAACAAATATGCAATCATTTCAGCCTAACTGAATTAAAGGACCAACATATCATAG
ATCATACTTTTTATTGTAAAACATATTGGGACTCTTTTCATTGATATAAGAAGTTTGATG
AATACGTATAAAATGTATGATTGAAAAGAGCAGGTTTATAACAGGCCGAGGCCCTGTCCA
TTTCAATCTCAAGAGAGCGACGCCACCAACATCATAAATGTATGCAACTAGTCTGTGGCT
GCCGAACCCCTCACATACTTCCTGTCAAAGTTATAACTAGAAGCCAGAAGTTTTTATGAT
CCTGCCCAAAGGTACTCACCAACAGATGCCTTTTTTTCAAATCAGCCAAATAGGTGGGCC
TGTCAGTCATCCGTGCACTTTCATTCGTCGACATCTGCCTAGACAGCTGTCAGCTTAACC
ACGCGTGGGATTGGCCACCGGGTAATGCCATTCCTAGCAAATCCCACAGGCACTGGCAGC
TAATTTTACTACACGGCTTAGCAGCTACAACAACTTGTAAGCTGAAGCCCTTCAATTTAG
GTACCAGAGGATAATATGTAACCTACACTATACACCAACGCTTCAAAAGGTGGGACTGCA
ATTGCACACAGAGATCACAGCCTTATTTTTTTCATACTAACAATGCTATGACAATGTGAC
CTCCACTCACTTCTTAATTGCGACCAGTTCTCCTGATTCCAGGCTGCGGCCGAGGATGAC
TGAGCCGTAGGTGCCATCCCCGAGCTGCCTGAGCGTGGTGTATCTATTCATGGTGCTGCC
CTCTCCTCACCATCGCCCAGGAGCAGATCAGATCAATACGTGCTGAAGGAACACAGAGAG
GTGGTAGGTTGAAGGAACACAGAGGTGGTAGGCTGGCAGCCTCCTGCAGCAGTTGAGTGT
AACCAGATGTTCCTGTGACAACAACAGTGGACCACAGGCACAGCTGGAGGACTCATGTTG
TCATGGGCTTCTTGCCTCCTCCTGAGGAAAAGGGATGGGAAGGGGTGGGGTGTCATTAGA
GGAAGCCATAGAACCAATCACAGGGGAGAAATATACACTTATTTTTCCGTTTCCAGACAA
TACAAGGAATCTGAGACAGATGGTTTCTAATTCCATGCTAATTATCTTCTGACTAGACCT
TCAACAGACAGTAGTCAGACTGTTTTAACCTATTTCATTACTAGCTACCGAGCAAACGTT
ACCTACAGGGCAGGCATGCATGCATACGATTTTAAGGGTAAAAACTGTCTGGTAAGATTT
CTGACCAGAATGTCATGTTATGGTTACTGCTGCAACGAGAAACAGATGTTGCAGTCGAGC
TAAGGTTAACGTTAGCTAGACACACGATCAATCTTTGACTTCTGCTGATAATAATGACAA
AAAGCAAAGTCAAAATAGTTAAAAAGACACCCACCCAATCCGTTTCAACTCGAATAACGG
ACATTTGAAGACAACACCAATAAACTACTTGTATAGAGTCGAGCACACTCACTCACATTA
CCTCCAGGCCCATCACAATAAATCACAGCTGCGCGACCAAGGGCGTCGCAGATTTGCTTA
TTCTACATCAGTGGTGTTTGACGGAGGTTGGCAACCAATGTTATGTCACATTACCGCCAT
CTACTGGACTTGGTGTTCTTACCACATCTGACCAAGCCTGCCTACAAAGCGTATCATCTC
TGCTTTGACCAATGATTTATATAATGCCGCGTTCAAAATAACTCGGAACTGGGAACTCGG
AAATTTCCGACTTCAGTGCGTTCAAAACAACTGGGAACTCAGAAAAAATACGACTGCATA
TGCAATCCAGGGTTTATGCCATGTTCAAAAGTGGGAACTAGGAACTAGGAAAAATATATG
GCCAATTCATGACGTCAGTGGTTTGAAAGTCGGAGCTCTAGAAAGAGTCCCGAGTTGGAA
TTCCAGCCACTGTTCGGCCATTTTGGCACTCCCCAGAAGGAGCAGTCCTCCATAGCAATA
AATTGAATTCTACGGTATATCATGAAATGTTTCAAGAACAAAAGAACATGTATTTAAGAT
TTTAAAAAATTGTAGTGGGGACAGTAACAGAACTTTCAAAAAACTATACTTTAAAGAAAA
TGTTTTATATACTTTTTCATCTTTAATTTTTCTGTTTATCTCACATAATATATTTTAAAA
GTATGCATTAAGGTGTCTGAAATAGAATCAAGGTGGCAAAAACAAATGTAGACATTAATA
AATGAATTTCTATAGCTTCCAAAATATTTTTTACACCGTGAGGGAGTGCCAAGATGGAGG
TGTGGAGGCTTCAGAACAGTGCCCTCTGTGAGCAATCTAGTGTATATATAAATCATTTGA
CCTGACACCAACCCAATCTTCAACACATATTGCCATGTCATATTGTTATGTTGCGTCAGT
TGGAGTTGACTAACGTTAGCTTCTTCAGCAGCTTCACAGTTAGCAAGCTTCACCAAGCTT
TTGTAGCTGCCAACCCACCCTCCCTGCTTGGATCCAGGTGACCTTTCTTGTTTCTGTCCC
CTCTACCAGTTGCGTCACTGGTGTCAGAAGTGGGAAGGCGCCTCTGTGAAGCTTCCGAAA
GAGTTGGTATAACGAGTTCCCTCCCTGACCCTCTCTTTGGCCCTTACCCTTCGTTGTTTG
AAGATCTGAAGGGTATGAATAAGTATATGGAGGAGCTTCCACCAAATTGCTTCCACCTTA
CAGATCTACTAGGGAGGGTTAGGGAATGTAGCCGGCTGAGTAATGAGTATGGAGGAGCAG
GGGTCCAATTGGGTCAAGGTATCCAAATACTGCTATGGTGAACTAAATTGAGCGTTCCCA
TTTATTTTTGATGAAAATGTACAGTACCAGTCAAAAGTTTGGACACACCNNNNNNNNNNN
NNNNNNNNNNNNNNNNNNNNNNNNNNNNNNNNNNNNNNNNNNNNNNNNNATTGTAGAATA
ATAGTGAAGACATCAACACGACGAAATAGCACATACGGAATGATGTATTAACCAAAAAAG
TGTTAAACTAATCAAAATATATTTTATATTTGAGATTCTNNNNNNNNNNNNNNNNNNNNN
NNNNNNNNNNNNNNNNNNNNNNNNNNNNNNNNNNNNNNNTGATGACAGCTTTGCACACTC
TTGGCATTAATTCTCTCAACCAGCTGAAATGCATTTCAATGAATAGGTGTGCCTTGTTAA
AAGTTCATTAGTGGAATTTCTTTCCTTCTTAATGCGTTTGTGCNNNNNNNNNNNNNNNNN
NNNNNNNNNNNNNNNNNNNNNNNNNNNNNNNNNNNNNNNNNNNAATAAGCAAAGAGAAAC
GACAGTCCATCATCACTTTAATACATGACGGTCAGTCAATACGGAAAATTTCAAGAACTT
TGAAAGTTTCTTCAAGTGCAGTNNNNNNNNNNNNNNNNNNNNNNNNNNNNNNNNNNNNNN
NNNNNNNNNNNNNNNNNNNNNNGACACATCTCAACATCAACTGTTCAGAGGACACTGCGT
GAATCAGGCCTTGATGGTTGAATTTCTGCAAAGAAACCACTACNNNNNNNNNNNNNNNNN
NNNNNNNNNNNNNNNNNNNNNNNNNNNNNNNNNNNNNNNNNNNCTAAAGGACACCAATAA
TAAGAAGAGACTTACTTGGGCCAAGAAACATGAACAATGGACATTAGACTCGTGGAAATC
TATCCTTTGGTCTGATGAGTCCAAATTTGAGANNNNNNNNNNNNNNNNNNNNNNNNNNNN
NNNNNNNNNNNNNNNNNNNNNNNNNNNNNNNNTGGTCTGATGAGTCCAAATTTGAGATTT
TTTGTTCAACCTCTGTATCATTTGTTTATCAACAGGACAATGACCCAACACACCCTCAGG
CAGTGTAAGGGACGATTTGACCAAAAACGATAGTGATGGGAGTGCTGCATCAGAAGACCT
GGCTTCCACAATCCCCCGACCTCAACCCAATTGAGATGGTTTAGGATGAGTTGGACTGCA
GAGTGAAGGAAAAGCAGCCAACAAGTGCNNNNNNNNNNNNNNNNNNNNNNNNNNNNNNNN
NNNNNNNNNNNNNNNNNNNNNNNNNNNNGTCATCAAGGCAAAGGGTGGCTACTTGGAAGA
ATCTAAAATATAAATTATATTTTTATTGGTTTAATACTTTTTTGGTTACTACATGATTCC
ATATGNNNNNNNNNNNNNNNNNNNNNNNNNNNNNNNNNNNNNNNNNNNNNNNNNNNNNNN
NNNNNGTTACTACATGATTCCATATGTGTTATTTCGTAGTTTTGATGTCGTCACTACTAT
TCTATAATGTAGAAAAGAGTAAAATTAAATAAAAACCCTTGAATGAGTAGGTGTATCTAA
ACTTTTGACTTGTACTGTATGCTGGGAGTGTGTGACTTGCTGCTTTTAGGGTGTGACAGA
GGTGAGGGTACCACTTTCTTTTAATGTTATGACGTTTGATCAAATAAAACATTTGGGTAC
ATCTCAATAGCATAAAGTGGCTTCTTCATTTCCTTCACCTGCACTGAACAGGTAAAGCTA
ATTCCTAGTAGAAGGGAGAGATCCACCATATTGCTTTAACCAGTCTTGTTTTTCCAAGTT
GTGAGAAGAGAAGATGCCAATTCAGACAATATTGAGATGTACCTTAACTTTCTCTTTCAT
AACAATAACACCCCCTACATGGTACAGTCGGGCGGGAATCAGGATCACTCTAGGATGGAA
AATATGCTAATCAAGGAAGGATGATACTTTTTGTGTGGCCCATGTACCAGCCTACAACAA
AATCATTAAAGCAGAAAGCTAAAAACGTCTGTGATAAGTGTGCTGATATAGTGTAGAATA
GTTAGTCACGTGGTGTATTGACGTCACGCCCACACACTGTTGTAAGTGACTTTCTCGCTA
CACACAGTCGTCTGCACGTCGTCGAAATGGCTGCATTTCTGCGATCCCTCAAATTTCCAC
GTTGTGTTGTCCGTTTTTCTGACCGTGATCTGTAGACCCTTTCCTGAAAACGTTTACGGA
CAACAGAAGAGCTTACAGATAAGCCATAATGGTAGCTCAATGTCGTTTGTTTTTTAGGCT
AATCCTTGCACACGGCTACTTGTTGTCGAGCTAGCTAGCTAACGTTAGCTAGGAAGTATG
GTCACTCACGCCTACTGCTGGTGGTTGCATGACGTGTCCCGTAGTCGTAAACATGCATGT
AAAACATGTCACCTTTTAACTAGGCAAGTCAGTTAAGAATAACTTCTTATTTACAATGAC
GGCCTAACCCAGACGATGCTGGGCCAATTGTGNNNNNNNNNNNNNNNNNNNNNNNNNNNN
NNNNNNNNNNNNNNNNNNNNNNNNNNNNNNNNGAATCTAACCAGGGTCTGTAGTGACGCC
TCGAGAACTGAGATGCAGTGCTTTAGACCGCTGCGCCACTCGGAAGTCCCACAATGATAC
GAACTAGTTAACGTTTGCTAACTAGGTAGCTACTGGTAGTTAATGTATTGGTACATTAAA
AATGACCAGCTGTCAAAAGATGAGTAGACAAGCTAACTGTCTGAAAAGTACATTCAGGCG
ATGTGGCGTGCTAAACCATGCTTGCTTCCTGTTCGTCACATGTTTAGGTAAAGTTAAGTT
AGTGCCTTGCCGGGAAGAGGCAAAAGCCAATGCAGTTCGTCTCCAGTTAGCTATGTGTTC
TACTTAACGTGTGCACATTGTGCATGCTACACCTCAAAGTAACTTCAACCGTGATCCCAT
CCTCCTTGAATATTTGTTGTGCTTGTCTTTCTGTCCAACCACATTACTCCCATAAACAAA
GCTTGAATTTGGTTAATGACTTAAATATTTGCTGATTTATTTCAACCCTATTTGTTAGAC
ATTTGTTTGTGATGTTTAGGCCTAGTTATTTTAACAAAACATTTTTTTTCTGCCCAGGCT
GAAAGCGTTATCAACTCTCTTGGCATTGTAGAAGATCAAGATGGAGAGAATGGAAGTACT
GATGATGCAAACCTCCACGTAAGGTTACTTATTTTGACAGAATATTTTGTATTGTTATTT
ATTTAGCCATTATTTAACTAGGCAAGTCAGTTAAGAACANNNNNNNNNNNNNNNNNNNNN
NNNNNNNNNNNNNNNNNNNNNNNNNNNNNNNNNNNNNNNTATTTAACTAGGCAAGTCAGT
TAAGAACAACTTCTTATTTACAATGACGAGCTACCCCGGCCAAACCCTAACCCAGATGAT
GCTGGGCCATTTGTGCGCTGCCCTATGGGACTCCCAATCACGGCCGGCTCCGCCACTTGG
GAACCCCACAATACAAAGTCTACACAATTATTGTTACGTCTCAGGATTGTGTGATAATGA
AGTCTTTAAATGTATTGACTTAAAAAAAAAATTATAATAATGATAGCAGCCATGCACTCA
GTTATGATTAACAGAGCTGACACAATGGAGTGTTGTAGCTCATGCTTTGTCATTTTGTGT
TTGTACACATTAAAGTCTTAAAAGGCACCAGGTGTATTTTTTTTGGTTGGCTGAAGATTA
TGCTCACTTGCCCTGAGAAATTTTACAAGCTTTTTACATGCAGAAGTGCTATATTATATT
GGCTGCTATTCACCTACACATAGGGGAGGAATCAGAAAGATCAGTACTGGAGTTCTTTGT
GTTTTGGTTGTTCTCAGTAAAAAAAAAAAAATGATCAAGCAGGTCTTAACTTGCCGGATT
TCCATCAATTGTCAGTATTTTACTTAAACAATGGGCAGGAACTAGAAAGATCTGTTTTAG
GCTACTGGAATGCTTTCTTGTTTTCACCTGCCCACTGGGGTAACCTCAGAGGAGGCTAAA
TTTACTAGACTACTCACTACTTGACCCAGGCAACAAGAAAACGCTTCATGTCAGTCACTT
GTACATCATTGTCCATATGTCTAGGTGGAGCTGAATGTGTTCAGGGCCCAGTGGATGTCT
GAACTGAAGCCCAACTCTGCGTCCAATGGGGGGAACCGAGGACTGTCGTCAAGAGCTGCA
GACTTGAAAAGAAAACAGGAACTGGCCCGGGAGGAAAAAGTCAGCCATTTTGTTTCAGCC
ATTTAGAATAGTAGTTTTACAACCGATTTGACTGCATGCTAATAGTTGTCTTCACTATCG
TTACCATATTTTGTTTCTTTGTCTTAGGCCAGAGAGTTGTTCCTTAAAGCTGTTGAGGAA
GAAGAGAATGGAGCTGTTTATGAAGGTATGTATGTCTGTGAGACAAGTTGGGGAAAGCAA
AATAGCACTCACTTTTGAAAATTAATATTTTGTCTCAGTATGGTTAAAATTATTGACCTT
TTAAAGGGATGGTTCACCCAATTACAAAGTGACACATTGGTTTCCTTGCCCTCTAAGCAG
TCTATGGACAAGGTATGACAGCAATCCATGCTTTGAGTTAGTTTAGTAATGTTTTAGCAT
TTGTGGCAAAACTCATTCAAGTCATGGAACTGATAGAATTTTTTTTGTGTGTCATGTCTA
AAGGAGTCCCTTGATGGATTCTATAGGGCTTNNNNNNNNNNNNNNNNNNNNNNNNNNNNN
NNNNNNNNNNNNNNNNNNNNNNNNNNNNNNNGGAGTCCCTTGATGGATTCTATAGGGCTT
GACTACAGGTAGGGGCCTCAGTCACTCACTGCTTTCTTTGTGATGTGCTAATTATCAAAG
TATGTATCTAAAATTGATTGTGAAGCTCAACAAAGTATCTTATTGATGATTTATAAAATG
ATGCAGCAAAAATACTAATATCAGTACCATGATTTGAATGGGATTCTTGTGTGACTGTAG
TTGGGATTGGGAATAATGGTTTTACATAAAAGCACAGCTAAACCCTTTTCCTGCCCTAAT
TTACAGCAATTAAGTACTATCGCAGGGCAATGCAGATTGTGCCTGACATTGAGTTCAAAA
TCAACTACAGTCGTTCCCCTGATCCAGATGGCGGGTAAGTCTTTTTATCTTAATACTTAA
TACAACATTGAATACTGTACACATTGAAAGTGTGCGCCATCTGAACTCATTGTCACTCCT
CTTTTCCATACAAGTCCTACCATGTGTGACACTGCATATCTGTTTCCTAGCAATGAGAAT
GACATGGATGGTGAAATAGAGGATCTGTTGGCCTACTTCCATCAGCAGCTCACTCTGCAA
GACAACTCTCTGAAGATATGTGTTCCTGAGGTGGATATAGCTCAGATGCACATCTCAGGT
AGGGAGAGCTCAGGCAATAATAATATATGCCATTTAGCAGATGACTTTATCCAAAGCAAC
TTAGTCATGCGTACATACATTTTACGAATGGGTGGTACCGGGAATCGAACCCACTACCCT
GGCATTACTAGTGCCATGCTCTACCAACTGAGCTACAAAGACCACCACAATTCAGGTCCT
AGACAGAAGACATGAATAACATGTAAAAAGTAATGTTGGCAACTCCCATAATATGCTCCC
ACAGTGGTTTATTAAGACACACGGGTAAGTCTTCAGTGTTTCAATCCCACTGGGATCTTG
GTCAGGATGGAAACGTCTCAATAAACCGCTGTCTGGAAGCATATTAGATTGGCACTACTC
TATTATTATACTGTATTTACGGTCTGGTTTCTGTCCCCAGCCCTGCCCCCAGAGGTCTTG
ATGTACATCTTCCGTTGGGTTGTGTCCCGTGATCTGGACCTGCGTGCCCTGGAGCAGCTC
TCCTTAGTCTGTAGAGGCTTCTACATTTGTGCTAGGTCAGACCATAGACTATACAAATCC
ATCATATTTTTAATGAACATGGCTTGGATTCGTTTTAATTCATGCCAGTGCTGTGAATGA
CTGGTCCTTACACTGGATCAAAACAGGCTCCTAAATGACGTATTGTTTTTTCAAATGGAA
CAGAGCTGATTATTTCCCCTCGGTGTCGATATTTCCTCAGGGACCCAGAGATTTGGCGTT
CGGCCTGTCTGAGAGCGTGGGGCCGGAGCTGTACCAAACTGGTGCCCTTCAACTCCTGGA
GGGAGATGTTTCTTGAGAGGCCACGTGTGCGCTTTGATGGTAAACATTTAAGGAACATTA
GTTATTTATCTTTCTTAGAGAAAGAAAATCCCTTCTAAGATAAGTGGGATTGTTTCATAG
ACTAGTCTATTTCCTCAATACCAATGCACAGTTGGCATGTCTAGCTGCATAGCTAAAACT
AGATTGAATTGACCAAATAAAACAATCTGTGGTTTTTCAATGTTGATTTTGAAGGTGTTT
ACATCAGCAAGACGGCATACATCCGTCAGGGAGAGGAGTCCCTTGATGGATTCTATAGGG
CTTNNNNNNNNNNNNNNNNNNNNNNNNNNNNNNNNNNNNNNNNNNNNNNNNNNNNNNNNN
NNNGGAGTCCCTTGATGGATTCTATAGGGCTTGGCACCAAGTGGAGTACTACAGGTAGGG
TCCTCAGTCAGTCACTGGTTTCCTTGTTGTGATATGCTAATGCTCTGTCATGCAGTCAGA
TAAGACTAGGTGTACTGTTTGTGTCCCCAGATATCTGCGTTTTTTCCCTGATGGCCAAGT
CATGATGCTGACCACACCTGAGGACCCACTGGTGACTGTTCCCCGTCTACGTAGCAGGAA
CACCAGGTATTTAGAACACAACATACACTCCAGACTTGGATGACAGTGTAACATTTCAGG
GCAATAATAGTTTGTTTTTTGTCAGAACGATTTGATTTGTAACATTAATGGCTTTAATTT
TCCCTTTACACAGGGTGGAGTCCATTATGTGTGGTCATTATCGTCTGTCGCAGGACACAG
ACAATCAAACCAAAGTCTTTGTTGTTGTCTCCAAGAGAAAAGAAGAGGTGATAACAGCAT
TGGACAGGGATAACTTGATGTGGAAAGTTATTAGCATATTTTCCATTCCTGTTATAACTT
AAACCCAACAAGACAGGCAGTTTCCTCACACATTAACTGGGTCAACTGGTGCAGTGCAGG
ACACACAATACAAAGAGAAAATTACAAATGACCAAATTGTTAACACTTCAGACTTCTTAG
ACCCGTGTCATCGTCCACAGATGATTGAAGAGTGATTTGGCTGTCCAGTTCTGACTCCCT
GTGTGTTTGTTCTCTTGACAGAAGGTGGCAGAGTACCAGAGAATCTCTCGGTTCTGCCGG
CGGAACCCAGCGGCGCCCGAGACAGAACACAGCTTTCACGTGGGACTGCAGTTGTCCTCC
GGGGGGCGCCAGAGCTTCAACAAGCTGAATTGGATCCACCATTCCTGCCACATCACCTAC
AGGTAATACACTGGTTATCCAGGGTTTGAATGCTGTCCAAATCAAGTCTATGAATGTCAT
TGCAAGAGAAAAATGATTGGGGACATAAAATGTTATATTAATGTTTACTTTTTCCTGCAG
ATCCACCGGCGAGACAGTTGTCACTGCCTTCGACTTGGACCAGATGTACGCATCCTTTTA
CTTTGCGCGCGTGAAGAGCTACACAGCATTTTCTGAACGCCCATTGTAGGGCAGCCGAGA
CAGAGTTTACACATCACCTAGACTAAATGCATAACTCTCTTCCTGTTGGTTTGTGGCTGA
AATGTTTTTTAATGAATGTATGTATGTATACCAATCAACTGCATCTGCTTCTAATCTTAT
GGTGTGAGTGGGTCACATAGCCATTCTGTTTTTGGCTGTCACAGAAAACAAAAATCATTC
CTTCTTTTAAAGACTGGAGCGATGTCCAGAATGATGACATAAAATGGCATTAGTAGGATG
TTTTTCACCTGTTCCCAACAATTAATGTTTTCACATTTTTGTTAATTCTGTAGTAAGCTA
TTTTCTCCCATCTGGGAGATCAACCGGAATAAACACGTGGGAACTACGTAGTTGTTTTTC
TTGTCAGATTTAGGATGAGAGGGGACACACTCTACAGTAGTGTACTAAGCATTGCATTTG
ACTGCTCAACGCATTTGGGATAAAATATTACACTATAAATTGAAGTTTTGAATTAAATTA
CATTTTTCGGTGGTTGTAGCTGCTTGGTGCAGTGAAAACATGTGGCCTACTTTGGTACAG
GAGTTCACTAGCTTTTACAATCGAGGAAATGGAATCCGTGCAGCCAACTGAAATGTAAAC
CGTGCTGTCATCTGTGACTATAAAGCGTAAAGCGTGCACACACACACCAACAACCAAAAC
ACAACTCTGATAGAGTTCTTACACAACCCCAATCATAATACAACACTGCCCCATACCCAA
CACAATAAAAAAATCCCAGGCACACATAATCCACCTATTACATATTCTAGGAACCCAGGG
CTGAAAAGCTGAAACGGATTAGAAAAATATTTGATCTTCTACATTAAATTTGTATCGGAT
TACAAAATATGATGATTGGAAGCTTGCTGCGTTGCATCACTACCTTATCGTATTAAAGAT
TCTATTTAGCAACATTTATCTAAATTCAATGCAAAAATGCAATTTAAAATTAGCTTTCCT
CTCATGATAATGGTGAAATCTGATCTTTCACATGACCTTTGATAGTTGTCTAGGTGTCAT
GTTAGGGTGTGTCCTCATAAGCATTGTCATAATACTGTCATGTTTTCATGCTCTTCAAGG
TCATGATTATAACCCATGGATCAAAGTCTGTGGATTGAAAACAGAGTATTTTCCCATTTA
ATACTTTTGTTCACCAACCAGGGAAAATGAACATACAACAGAGGAAGAAATCATCAGAGA
TTGGTGAAATGATTACTTATGGGGTGCATAACTGAACACACACTTTAAAATTATTTATAT
CTATAATATAAATAAGCTTACTGTAAAATAGCTGGCTTAATAAGAAGCGAGAGATACTGT
AGCTAGGGAATATCCGTGTAAGTGATAATTGCAATGTGTCCTGAGGGTGATGATGCTAAT
GAGGAAGCAGCAATGGCTGTGACTTGATCAGAGTGCTCCATCTAGATTCTAGAATGATGC
CTGAAATACACCATGGGAGATCCAGATGAAGCATGAATGCTTTTATTAATTCCAATCTCA
GTGACATTACAAATGCAACAGCTTCGAGGCTGGCTTCACTTGCATTGTTAGAAAGCTGAG
TACATTTCTACAGATTACTGTGGATACAAATCTGATTTTGCAGTCTATTCACAGATTGTG
AGGACATAATAATGTTGTGTCCTGCTGTTTCTCTCTCAAAACGGCATTCATCTGACCACA
TTTCAACAGTTGATGACATAATTCATCTGACCACATTTACAAAAGTTGATTACATCATTC
ATCTGACCACATTTCAAAAGTTGATGACATCATTCATCTGACCTCATTTCAACAGTTGAT
GACATCATTCATCTGACAACATTTACAACAGTTGATGACATCATTCATCTGACCACATTT
CAAAGGACACCCAGAACTACATCATTCATCCAGCCACATTTCAACAGTAGATTACATCCT
TCAGTTGATTTAGGTTGCGTTTAAATTGGTCTTTTGACCAATCATATCAGATCTTTTCAC
ATCAGATCTACTTCTGAGCTGATCTGATTGGTCAAAAGACCAATTAGTGAAGAAAAAAAT
CTGCATTGGACCGTATGTGTAAACCCAGCCATAGATAAGCACTTTAAAAGGCTTTCAAAG
CGAGACACATCTCTACAACAGAAGTTGGCGATTTGGCCCCTGTATTTCATAATTAAGGCA
TACATGGACTATAATACAATTCCATAACGAAGGGAACAAGTTAAACATATAGGTAGCAAC
ATCTATTAAGGCAACGCTTTGGAGAAAACACAATAGTCACATCATGGCTTGATGTAACTT
TTATCCTGATTCAATCTAATGAGGGAAACACTAGTGTAAGAGGGAGGAATGGGTTTAAAA
CACAGCACATATATTTAAACTATATTAAATATGATACAGAGTTTAAGTTTGGTTTATAAT
TGTATTAATTGTTTTCCGCATTCCATGGAGATGAGGTTGAAATTCTCAGCACATATAACA
GTAAAATGGTGACTTTGGGTTCAGAGAGATAATGAGAATATATGTCATATAACAATAAGC
CATTTGGCAGACGCTGTTATACAAAGTGATTTACAGTCATGTATGCATACATTAATATCA
TATGGGGCTGAATTCTGAGGGCTGAGTAGACACATGTAACTATTTCAACACACTTCATCT
ATTTTTAACACAATCCATGACACTATCAGTGTGATTTTAGCTTTTTGTTGTATAATGTGT
TGCAATAAAGTAGGAAATAAATATTCCAACTGGGAAAAGATTAGATAGAAACTAAATTGC
TACTGTAGAGGAATAGTCACGGACACCCAGAACTAAAATCGCACAATTGCGTCAGATGCT
CGATTTATGTTACCTGCATCTGTCCACAAGAGATTAGGGCTCTCATAAAATGTCCTTGTA
TGTAAACTATTGCTACAACAACAGCATTATCTAAAGCAAGACCTAAAATAAAACTGAATT
TATAGTATTTCTTGTTCACATAAAATATTGTTCTGATCAGTGCCATTTGACGGACAAATA
CCTTTCAAACCTGTTTGACTGATACAGACAATAGACAAATCTATTATTGCAACTGGTTTT
AAACTAAACTTTACAATGCAAACGATGAAGGTGAACCTCTCTAAAGTTACTCAGTGGACA
CATTTGACTCCGACAGCCTTGTCTCTATGCAAGGGAAACCCCAAAATAGATTTTTGTCCT
GATTTGTCCAATCAGGACACAATCTAGCATGTAGACAAGTGCATATGTTGTGAATTAAAA
CATGGAAAAACATTGTTATTTCTGTATGGGTCAAGGTTGCTTAATAAAGCGATGTCCCAC
CAGACATTATCAAAAATCTTGTGCAGCATTAAAAGGAAGTGGGTATCTGGGGCTGTTCTG
TACTGTGCTCCCTCTGCTATCCTTGTTACTTAACTGTAAATAACTTAGATTCAATATGAA
GAGTAACAGACAGCGGTGTGCAAAACGAATCTCTTTCAGATTAACATTGCTTTTCTTATA
TTGTGAATAAACTAGCTATGCTCTTCTAATACATTTCTTCATAAGAAATCCTACATCGCT
CCTAGCAATATTACATACATAGTAGATATGCACAAAAGTTAGGATTGTGAGGTTATTCAA
GCTTCAGTCCGCCCGCACTTTCCTGTGTGTAATGGTTTCCGTGGGTGTCACCCCATTCGC
ATGGCCATTCAGGGAATCAACAGAGCCATTCTGGTGATACGCCTTCTTTTGGGAAACACG
GTGTTTCTTGTAAGTCTAAAAACAGAGGGAAGAAGTCAACACAAATCTGAAGAACACTAC
TGTAGACAATGCACGGTTTTATGTAACCCCGTCACCACCAGTGTAAAATACTTAACACCA
TAATGAATTGAAATAATGTCTAATTAATGCAAGAGTTTTACATTTGCTCACCTGAATGTA
GAAGTTTGAGAAAAGGGCAATAAGCGAGGCCATATAGAATATTTGGAAAAACAGCCAGCC
TCTGGGGAAACCACATGGCCAAATGACTGCACAGATGGTCTGGGACATGGTCAAAAAGAA
TTGAATCTATAGAGGAATGAGACAAAAATGTAATTAATTGTTTGTAAACTAAGTCAACAT
CAATGCACACATGCACGCACACACAGTATGCATAAATAAATACCATTGATCCAATGGCCT
ACAGAATACCTTAAATGGATGGGGGAAATATTGCACTTTCAATCTATACCAATGGTTCAT
GTTTTTGTTTCATCTCCTTGGGCCTTTGTCACATTCACTAAAACCCTGAGATTGGCTGAG
CTATACACTGGATGACACAGGAGGTTGGTGGCACCTTAATTGGGGNNNNNNNNNNNNNNN
NNNNNNNNNNNNNNNNNNNNNNNNNNNNNNNNNNNNNNNNNNNNNCAGGAGGTTGGTGGC
ACCTTAATTGGGGAGAACAGGCTTGTTGGAATGACCGGAGTGGAATGGTATCAAATACAG
TGTTCCATTTGCTCCGTTCTGGACATTATGAGCCGTTCTCCCCTCGGCAGCCTCCACTAT
GGTTGATAACTATGGATGTGAAATTACATCTCTGAGGTTTGAAACAGGGACATGCAGGCT
CACCAGCTGGCCTTGTGTGATATATCTCTTCCACCATAGATAGGGCCGTATGGCCGGGAC
AGCAGAGAGCCCATAGTAAGAGTACATCAGGACATGGATGAAGCTGTTGAGGGAGGCACC
AAAGTAGGCTGAGGAAGAGACAGGAGAGAGGGGGTGGATGAATCATCTAGAGTACCGTAG
CAGGGTCAGAGACATCAGTGAAATACAAAATTACAATTCTTGCTGTTTTATAATAGTAAG
AAATAGCCGTGTCAATGGCATACAGTAGAAAGCAGCTGAGGTGTTCATTCTCAGAGAGTC
CACTGTAAAACACAGAGAGCTGTAAGACATAGGTCAGTGTCCTGTTCTAGGACACAGTGT
GCCACACTGTCAGTGTAAAGCAATTAGGAGGTGAGTGTATGGTATATCACTGAAAAAATG
CATGCTGTGCAGTCCTGAAATAGCAGTAGGTTCAATTCACACTTAATTTCTTTACCATTT
AACAACGGATCAAATTCATTTGAAAATATCTCAGTCACAGAATCAATTCAAGACAAACAT
GTCATCTATAACACCTGTATAGCTACTTAAAAAGATAACATAGAGTACACTCTTCGGGGG
AAAAAAAGGTGCTTTCTAGAACCTAAAAGGGTTATTTGGCTGTCCCCATAGGATAATCAT
TTGAAGAGCCCTTATTGGTTCCAGGTAAAAACCCTTTTGGGTTCCATGAAAAACTTGTCC
AGAGGGTTCTGTGGCTCAGTACCGGTACCACCTGTATATAGCCTCGTTATTGTTATGTCA
TTTTCTTGTGTTACTTCTTGATTTGATTCAAAAAAAAATTAAACTTTAGTTTATTTAGTA
AATAAAAGTATATTTATTCAACTGCATTGTTGGTTAAGGGCTTGTAAGTNNNNNNNNNNN
NNNNNNNNNNNNNNNNNNNNNNNNNNNNNNNNNNNNNNNNNNNNNNNNNGGCTTGTAAGT
AAGCATTTCACAGTAAGGTGAAATGCCTGTTGTATTCGGCGCAGCCCCCTCCTGTTCTCC
CTGTTCACCCATGACCGTGTGGCCATGCACGCCTCCAACTCAATCATCNNNNNNNNNNNN
NNNNNNNNNNNNNNNNNNNNNNNNNNNNNNNNNNNNNNNNNNNNNNNNGCACGCCTCCAA
CTCAATCATCAAGTTTGCAGATGACACTATAGCGGTAGTCCTTATTACCAACAACGACGA
GACGGCCTACAGGNNNNNNNNNNNNNNNNNNNNNNNNNNNNNNNNNNNNNNNNNNNNNNN
NNNNNNNNNNNNNGTGAGGGCCCTCGGAGTGTGGTGTCAGGAATATAACCTCTCACGCAA
CGTCAACAAAACAAAGGAGGGCCTCCCGGGTGGCGCAGTGGTCTAGGGCACTGCATCGCA
GCGCTAGCTGTGCCACCCTTGGTTCGCGCCCAGGCTCTGTCGCAGCCAGGCCGAGACCGG
GAGGTCCATGGGGCGACGCACAATTGGCCTAGCGTTGGGTTTGGCTGGTAGGGATATCCT
TGTCTCATCGAGCACCAGCGACTGTGGCGGCGTCAATGTGGATTGGGGATGCTACCTCTG
CTGTTTCCTGAAGTCCACGATCATNNNNNNNNNNNNNNNNNNNNNNNNNNNNNNNNNNNN
NNNNNNNNNNNNNNNNNNNNNNNNGACCTCTACATGCTTTGTAAGTAGGAAAACTTGCAA
ACTTCTCCCCACTGCAGATACTTTTGTACCTGTTTCCTCCAGCATNNNNNNNNNNNNNNN
NNNNNNNNNNNNNNNNNNNNNNNNNNNNNNNNNNNNNNNNNNNNNTGTTCTGGGATTGAT
TTGCACTTTTCGCACAAAAGTACCTTCATCTCTAGGGGGCAGAACGTGCATCCTTCCTGA
GCGGTATGACGGCTGCGTGGNNNNNNNNNNNNNNNNNNNNNNNNNNNNNNNNNNNNNNNN
NNNNNNNNNNNNNNNNNNNNCTTTGATTTTTCCATGATGTCAAGCAAGGAGGCACTGAGT
TTTAAGGTAGGCCTTGAAATACATCCACTGGTACACCTCCAATTGACTCAAATGATGTCN
NNNNNNNNNNNNNNNNNNNNNNNNNNNNNNNNNNNNNNNNNNNNNNNNNNNNNNNNNNNA
CGAGTTTTAATGACTCCAACCTAAGTGTACTTCCGACTTCAACTGTATATACTGTATTCT
TTACCATCTACTGCATCTTGCCTATGCCACACGGCCATTGCTCATCCATATATTTATATG
TACATATTCNNNNNNNNNNNNNNNNNNNNNNNNNNNNNNNNNNNNNNNNNNNNNNNNNNN
NNNNNNNNNTATGTACATATTCTTATTCATTCCTTTACATTTGTGTGTATAAGGTAGTCC
TTGTGAATTTGTTAGATTACTTGTTAGATATCACTGCACTGCCGGAACTATAAGCACAAG
CATTTCGCTACAGTCGCATTANNNNNNNNNNNNNNNNNNNNNNNNNNNNNNNNNNNNNNN
NNNNNNNNNNNNNNNNNNNNNACTCGCATTAACATCTGCTAACCATGTGTAAGTGACCAA
TAAAATTTGATTTGATTTGAAAACACTCAGTGGCCACAGTGTTGAGGATAGCAAGGGAAT
TTTGAGTTAAAACACTCACAGTGACCACAGGGCACCCAGTTCATGACGAACCACCAGATG
TTGAGCATGCTAGCGTGGTGGTAGATGTGCAGAAAAGTGATCTGATGGTTGTTCTTCCGT
AGGATGAAGAAGAAGGTGTCCATAAACTCTATGACCTTGGAGAAGTAGTACCACCACAGC
ACATTTATGATCTGAGACGAGAAAAAAATATAAGAAGAGGAGTCAAGCTTTCAAGCAATA
CAATGTATTTTCTAGTAGTTCCCTTTCCTGCAAGGACATACTCAATGTTCCTCCTGAGAG
GCATACATCAGCAGATTTGTATTTTACCTAATGAGGACTGGCCAGTGCAAATAATTTGAC
CAAAAAGGTTACATGTTCTGAGAGACAAAGATGATCATCTGCACATACAGGCCTATGAAA
TATCTATTAAGGACAAAGTGAAAAATAAGTTAATTCACTTCTGCAACAGCAGGGACTCTT
ATACATGTTTTAATCAGAGCAGAACTGCAATCCAATCGCACATTTCAGTGAGAACAAGTT
TCCTCTCAGTGTTCAATGTTCCCAAGGGACATTACAGAGAGTAACTACTGATGACACAGC
AGTACAGATTAAATAGACTGGCTGTCTGACTCTGTGGCTTATCTGTTAGGATTTGCAGGT
ACTGTCTGACATAAATTGTACCAATAGAATTGGTAGCCACCATGACAAAAATAGCTGGAG
AGAACAAAGTACATATTGATCTGGAAATATCATAAAGGGAATGAGTGACAGGGTGAAGTC
CAGCTGGTGTCTGGTGACGATGCATTTGTTACCCCATTTCCAGTCCATATTTTGAACCTA
ACACAGATTGTTTTATATAAAATTCTATATAAGTGAACAGAGGGGTGACATATTGAGTAA
GACCATCTTACCTTGGTATCTGTTTCTCCCGCACTGTGTGTGTCTTGGCAGTAGAAGTTA
TAACCCCCTTGCCACACAGCAGACACCATCTGGAGACAGACCACAAGGTGATGTAGAAAC
ACAGACTGCCATGTCTTTGACATCTTCAAACAACTTGAATCACCCAAATACTGCACTACC
CTTGTAATATCAAATGTATATCATTATTGTACTGCAAGTGTCACAAGATCCACATTTTAA
ATCACCTGCAACATCAATTTGCTTTCTCCCACCCAAAAGCTGATTGTAAAACTGTTTACA
TTGGCATTTAGGATGCTAGCTTCACATACTTGCTGCAGGAGTGGAAGTAGTGGACAATAT
TATATCCCAGAGTCTGTCCTCTCCATTTAGCCTCCTTAACCGGCGATAATATCATTATTC
TTTTTGTTGCCACTGCAACATTGGGTCCCTGTATTTGTTTGTTATTGAGCAGGCCAGTGA
TGTCACCGTTTTTAAATAGAGCCCTTGTTCACACGTTTCATCTAATTTGGGATAGCTATG
GAAATAGCTCTGCCTTTATCCACCACTGCCTTGAATAACTGACAAAAACAAGGAGTTAAA
TGTAAAGCATCTAAAGACATAACAAGATTCAGGTTCAGCCTCAAGTGTTTTGTGCTCAAT
ATGACATCAAACTCAGAGCAGAACCCATGGTCAGAATTGCCCCCCTGGTTATGTTCTACT
GAAAAAAACATGGTTCTGAGGAATATTAAGCTTTCCCACAGGATTTTAGTGCATTTGGCT
CGAGACAGGACCCATTCCAGAACAGGATGGTAAAAAAAGCAGTGCAAAGCAGGGATCTAA
TTACGTTGATGACTTCGAGACATACAGTGTCATTATCCGATGATTGTGGCACCAGGAGAG
TGACTGCCCTGCATGTGCCCATGGGGATGAAAGCAGAACAAGGACAGGCCTGGGATTGGC
AGATGTGGTGCGCCACTGAACTGGGTAATCCCGAAACATGCAGAGGACTCATTGAAAAAC
AACCCAAAAGTCTCTACAGAGAGAGTGTCTAATCATTCAACAATACTACTGTCATTGTCA
TGCCTTTTGTTGTTTTAAATGTGCTGCTGCATTGACATTTTTACTGTGTTTTAACAGCAC
GATTATCAACAACAATATGCTGCAGGCTGGGCTATGTCCCTTAAGTTATAATGCACTATT
TATTACTAATACACTACTACTAAATCGTCTTTATTCATATTATGTAGCTCAAAACAAAGT
GTCACAAGATCCAAATGTCCATCTAGATTTGGGCGGAACAGGGCTGATTCGTGATATTAG
CGAAGACGCAGTTTCCTGCAGAAAAACCTGTTTTAATTAGCTTAAGATCCAGCGCATTCC
AATCGATAATTGCCTATCTAAAAGGCAGAGTGAGCTCAGGATCTGTTTCTAAACCTAAAG
CCTTTATTGTGGCCAGCTTGCATCCCACAGTAACTTCAGGAACCTACAAACCCCAGGCCT
ATGCCCTTGATTATTTTGCTATTCAGTGTGGCTATTTAAAACACACGTTAAATCAACCCA
CACCAATAACATTTTTAAAATGCAATTTATATACATGGGATAACAGCAAGCAACTGCTTT
GTACTTCAATTGGAATCGTGTGGCATTGATTTACGAGGGCTAAAAGTTCACCCCAAAGCA
GGGGTAGAGTCAGAACGGGCGAGTTTAATGATTTACACAGCATGGGCACAGCCAATCTTT
TGAGGGGTTATGCAATGCAGACCGAATTGAGCCCATTTGGCCAGGGTGGTGAGAACAGAC
AAGACTTTAGACTTACAGGTGTGTGGAGAAGACTTTGTCCCTCGGGATCCGTATAACTAG
CTCATGACATTTAGATAATGTCATATTACACTATATATATATANNNNNNNNNNNNNNNNN
NNNNNNNNNNNNNNNNNNNNNNNNNNNNNNNNNNNNNNNNNNNTTGAAGTTGCAACGTCT
AATTCTGAAACTGATTACACTACAGAAAGCATTGGCAGCTCACTCTCTCTCCAGTCTCAT
TACGCTATACAATAATTAGTGATAATGCTATCAACTACTAGCCTAGATATCCACTGAGGA
TACAGACAGTTCATCAGTATATACTGTCAACAGTTTCAGAATTAGACGTTGCAACTTCAA
NNNNNNNNNNNNNNNNNNNNNNNNNNNNNNNNNNNNNNNNNNNNNNNNNNNNNNNNNNNN
CAGTTTCAGAATTAGACGTTGCAACTTCAAACATTCTAATAATAGTAGCAGGTTTTCAGA
AAACAATTGAGGGTTGTGTTGAGGTTGGGTGAGAGATTTGTTTGTGTTAACAACGATCCT
GTCAGAGACCAGCTGTGCCCCACTCACTCCCCCACAGCACTGTGTCCCGGGGTGGCATCA
GTGCAAGACGCCATTTGTGTCTAATCCGAATCAAAGATCACAGTTTCCCTCATCCTCACA
GAGTCCTTTAGCCACTTCTAGCAGTCACCCGATCCTCTCACTTCCCCTCATCTGCCAGCA
GTGTTGCACTGCGATGATACCAACACCACCTTCAGGTGCAGCCTGCCTACCTCATAGAAC
ATATAGAAAGATAATAGAGTGAGGGCCAGATTGTAGAGCACCAGGAGGCCCTGGCAAGAC
ACCGGCTGTCTGTGTCTCATGTACTTGGGCCCCAGCCATACGATCAGCAAGTACATGAGT
GTTAGTGCAAAGGTTGGAGGGTAGTTGTCTAGCAGCAGCCATCCCTGTACCCGTTCATCT
GAAATACATAGACAGACAACAGCCTGGTATTACAACATACAGTAGAATGTTCCCTTTTTT
TCAGAACCTTATTCCCATATTTACTGTATCCCCTGAACCAGTGCGACAGCACTGAGCGTA
GAGAGGGGCACAGATGTAGGATCTTAATTTGACCTATGTTGTTCACAGCAAAATAATCCT
GCATTAACAGGATTTCAAGATTTAGTATATAATGTTGCTTGATCGGTGGTTAGGCTATTA
GCTGGCCATAAGTAGGCTACATGAAAAGTGCAATAGTGTTTATATAACCGTGTGTTAGTG
TGGGTTTTCAGTGAAATTCTGTAAATCACAAAGCTCATCAGCAACAGAAAACTGATCAAA
TTAAGATCCTACATCTGTAGCTACACTGCAGGGCAGGCATATTGCTTGGAGAGGGCAAGA
GAACACAACACAGTTTGAGTGAGAATTGGCAGTGACTACCGAAGCATGTTTGTTTAACTC
CTGGAAAGGTTATGCTAGAATCATGGAGATGCAAAAAAATCTGGTGCATTCCACTGGAAG
ACCATGTATTAACACATAAGGCAAACATTTTGTGAGGAGATATATGGTGATAAATCATTT
TATGTCAATAGTCCATAACTAAGCATTTATTCATATGATAATTATTATACTGTAATTTAA
TCTACAGTAATGCAACAGTAATAACACTTACCTCTGGGACCCATCCATGAGTCTATGTAC
GTGTTAAGTTTATGATTAAAAGCCTCCATTTCTAACCTGAATAGACAGATGAGAGAGTAC
CTACAGTCACACATTGCAGCTTATCACCAGAGCCATAGTTACATTATACACTCTGATAGA
CTGAAATGTATGGTAAACTACTACCACTTAGGTAAGGGATCAACTAGATTCAGCCGGGGG
ACGATTTGTTCTTGAGCGGATGGACAGGGGGTCGGAAAACATAATTGCAAATAATTTGCC
AACTGTAAATTGACCGCAAGGAGCCCTAATGGATATAATATTTCCAAAATTAAAATCACT
TGGATCTGATTTGCTGGTGTTTTTACAGTCTTTTATGTCCAACAATAAAATAATTAAAAA
ATATATATATTATTACAAGTCATCACTCACAATATCTATATATTTTTTTGCTCAGAAACT
TGGGGGGCTAAATAAAATCACGCACAGAAATACAAACATAAACATTTACATTATTCTATT
GACCCAGATCATTTCTGGGTCAATAGAGGTCAATTACTTCTCTCTTTATTGTGAGTGATG
ACTTGTAGTTATAACTGACTTGTCTTAAAATAGTGTCCTTTGATCAGATCTAACCAGCAC
ATAAACATGTCGTTAAAGTTTTCTAATAAAAACTGCAAAAAAAAGAGAGAGAGAGAGCAT
CATAGCCAAATAGCGCTACAATTTATTATATATAGCAGGAAAGTTAGATAGCTCATGGCT
GCTGTGCTGGATCAGGATGCAGGCTACACTAGGCTACTGTCCAAGTTTAGTCTTGTAGAC
AAATCCTATATTATAATTATGTCTTTAGCGAAATGTATCATGTCTAAATCATTAGCCCAA
CTCTTATCGCACACACATCGCAAACAACAATCGCAATCGTTCGCGTCACAGAGGTCACCG
ATTCAGGATCAATTGTTTTACATAGCCTACATACATGATCTAGCTAGCGAGACATGAACT
AGTATGACATCGCTGCTAAAAGTAGATCAAATATACTGCTATCAAGTATATCAATTATGT
ATGCTTAATACTGTTATAGCATTTCCACAACTAAAAAAAAAATAAAAAAATAAGACTATC
TTATTTCCAACCACATTCTAGCTCATAAAACGTACCTCTGGAGGATGCGTAATCTTGCCT
GCCCAGGTCCCAAAGCACAAACGTGCAGCCTCGTCGGTCAGTGGAAGCAGCGGGAGAAAC
ACAAGAACTCAGTCTATATGGCAAATTGTCCTGAGCGTCATAAGTGACGAGATCTAGCTA
TTAGGCTATCATCTTCAGATGGTAGATAATTGGCTATCAGACACCCGAATGGCCTACCTC
ATTGGCAGTGATCATCACACAGAATGTGATTTGACCGTTTGCTGATGTTGGCGTCCCACT
TAAACTAGGTTTCCATTCCATTGGCGACAGATTTTCATGTGAATATTTTACAACCGGCAT
AAACAAAATATGGGCATTTTCCTACCAATTGTTTTTCCACCAAACCGACTTGTTGCAAAT
AAAAATCAGTGCGTGATGACATAGTGCACACAACATGTACCGTTTCTCTTAAATTCAATG
TGTTTATAGCATTTTGAACTCTACCGATTGTTTTGTGACAAAAACTGTTGCATTAAATAG
CAAATGTGCCTACTCTGGTCTTGTCATGTGCGCTCTAGCCAACAGCGTGTAGATACAGTG
CTGGTTATTATAGAGCGGTCAAGCATTGATCATCATTTATTTGAAATGAGCATCAAACTC
ATCACCGTGCAGTGTCTCCATCCTGTAAAGTTTAGCATTATTTAATCTGTAGCATAATAA
ACTGCATGGTTTGCTGAGTAGTGAAAATCTTGGTTGTAGAGGCAAGTTTTAAATGCACAA
CTGCGCATTTACATATGCCAAAGAGCTATTCTCTTTTAGCCAATGTGCTTAATAATATTT
GTGCGCTCTTTTACATTTTGCCTGGGCTACAGACACCCGGGATGTACATTGTAGTCGAGA
CAAGGTTACTCGTGAGGTTTTATTTGTAGCCTATAGTATAGGTGACATGCTGGATTTAGA
AAAAGTAACAAGAAAACGTGCCCAATAGCCTATGCCCCAATGCTGCGTTCACGGGAATTT
CTGACTTGCTAACTGGTTGAACGCGGCACGTGTATAACTTCAACCTAGGCCATGTTCAGT
TGCCAAACGTTCTCGAACGTTGCAGATATAAATGCCATGACTAGAGCCGATGTGATTCCT
TATATACGCCAGAGAGGCATGTTTGAGCTATATTTTAGCCTATTTCTATCTGAACGTTCC
AAAACCTCCAACCCTGCTGAACGCGTCCCAGATAGCAAGTCGGTAAGCAAGCGGATGTCA
CCCCATTCATTTCGCATCAGTGGAGAGACCAATCAAATCAGTGCATTACTCACAACCAGT
TAATAAATCAGTTAGCAAACCGATGTCACCCCATTCATTTCTCGTCAGTGGAGACCAATC
AAATCACTGCATCACTCACATGGCTACACAGAGCAGAGCTCAGTAACCTGTGTTATGATA
CTGATGGACTTTTGAGACGGATGGTCTGTACGGTTGCGGATACTAGTACAGCGCCATCTA
GTTGTCGCGTCGGGGATAAGAGTTGTTGACAACATGGCATTTTAGCTAGGCCTAACCCTA
ACCCTTTTGCTAACCTTAACCTCATTCTCCCAACCTGCTACATTAATTATCTTAACCTGC
CATGTTAATTCTCCTAACCTACTATGTAAACAAACATCCAGTCTCAGCAATCCATCAGTA
TCACCACATCGCGGTATGTGTTGTCTTAGAGTGAGGCAGACGGTAAAACTCTAGAGTGTA
GGCAACTAAACAAAAATACATTTTTCTTTTCAAACTGCATGTTTTATATATATGGCTTAT
ACACATCAAATGTACAACTGTCCAATTGCTGCAACAAACCATAGCCTAGCTAGCCTACTC
GGTGGAGACTTCAATGCCTGAAAACAGTTTGAACTGCTTGCCTTACAATACATGTCAGCA
TCTTTGAACATTTTGGCAAGGAAAAATATGGCCTTAGTCAGATGGTGATAAAGTTGAACA
TTGGCACTATGCTAGGATGACTTGCTGAACAAGACTAATCCAATTAATAGGTTGGCATTT
TTGACACTAACCAAGTGTAGGCCTACATTTTTAGAGCTTGGAACACCATCAGTTCTTTAC
ATTCGCACTGATTTGTCATGTACGTGAGGTTCCCTTGGAGGTACTATGTAAATCACCAGC
TGTCAAATGTATTCCATGGAGGGCTGAGTGTCTGCAGGTTCATGCTCCACTCTTGTACTT
GATTTGAAATGATGGTCACTAATTAGTAATGAACTGCCCCCACCAGGTTGAAAGGAAAAA
GGAAAACCCGCAGACACTAGGCCCTCCATGGAATGTGTTTTCCACCCCTGATGTAAACGG
ACTCTATTGTTAATGCATCCATCCTTAATATGTTAATCTATCATCAAAGAGGTTTACGTC
GAAAAGATTGGCATAAAGCTCCACATGAACACATCTCCATAATGGGGCAGCAGGCGGTTG
GAGCGTTGGGCCAGTAACCGAAAGGTTGCTNNNNNNNNNNNNNNNNNNNNNNNNNNNNNN
NNNNNNNNNNNNNNNNNNNNNNNNNNNNNNTACAACTGCGACCTGGCCAAGATAAAGCAA
GGTAGTGCAACACAAACAACACAGAGTTAAACAAATGTACAGTCAATAACACAATAGAAG
AATCTATGTACAGTGTGTGCAAATGTAGAAGANNNNNNNNNNNNNNNNNNNNNNNNNNNN
NNNNNNNNNNNNNNNNNNNNNNNNNNNNNNNNGCCAGTAACCGAAAGGTTGCTGGATCGA
ATTCCCAAGCTGACAAGGTGAAAATCTGTCGTTTTGCCCCAGAGCAAGGAAGTTAACTCT
CTGTTCCCCGTGCGCCAAAGACGTGGATGTTGATTAATAAGTCGATCCCCACACCTCTCT
GATTCAGAGGGTTAGGGTTAGGGTTAGGGTTAAATGCGGTACACATATCAGTTGAAGAAC
TGTCCAACTTTCCTTTCCCATTTTGTCCACTTGGCCACATTACATGGCTGAATGAGGCTG
AGACCTCAGACAACCCCCAGGATATGTTAAACAAAGAACATAGTCAACTCCTATATTTTG
AGTGTGCTGCATGTCTCATTTCTGAGTAGACCTGGAGAGAAGAATGTGGGCTGTATGTGT
GCTGATGTCTTGCGCCTGACAGAAGCTACCTTGGTCTGTTGTGTTTTGTTTTTAAGTCAC
CGGCAGCCTCTAGTGGACTAAAGGTCTCACTCCACATTGAGCATATTATCCAGAGATTAT
TATTTTATTTTTTTCACCTTCATTTAACCAGGTAGGCCAGTTGAGAACAAGNNNNNNNNN
NNNNNNNNNNNNNNNNNNNNNNNNNNNNNNNNNNNNNNNNNNNNNNNNNNNGTGTGCAAA
TGTAGAAGAGTAGGGAGGTAAAGGCAACAAATATGCCAGAGGTGAAATAATTCAAATGTA
GCATTAACACTGGAGTGATAGATGTGCAAGTCGAGATACTGGGGTGCAAAAGAGCAAGAA
GGTAAATAACAATATGGGGATGAGGTAGTTAAGTGTACTATTTACAGATTGGCTGCGTAC
AAGTACAGTGATCTGTAAGCTGCTCTGACAGCTGATGCTTAAAGNNNNNNNNNNNNNNNN
NNNNNNNNNNNNNNNNNNNNNNNNNNNNNNNNNNNNNNNNNNNNGCTGATGCTTAAAGTT
AGAGAGGGAGATATGACTCCAGCTTCAGTGATTTTTGCAATTTGTTCTAGTCATTGGCAG
CCAAAGGAAGTGTTGGCTTTGGGGGTGACCAGTTTGGCGACGAATATGTAGTGAGGGCCA
GCCAATGAGAGCATACAGGTCGCAGTGGTGGGTAGTNNNNNNNNNNNNNNNNNNNNNNNN
NNNNNNNNNNNNNNNNNNNNNNNNNNNNNNNNNNNNCAGTGGTGGGTAGTATATGGGGCT
TTGGTGGCAAAATGGATGACACTGTGATAGACAACATCCAGTTTCCTGAGTAGAGTGTTG
GAGGCTATTTTGTAANNNNNNNNNNNNNNNNNNNNNNNNNNNNNNNNNNNNNNNNNNNNN
NNNNNNNNNNNNNNNGAGTGTTGGAGGCTATTTTGTAAATGACATTTCCAAAGTCAAGGA
ACAGTGGGATAGTTAGTTTTACGAGGGTATGTTTGGCAGCACGAGTGAAGGAGGCTTTGT
TACGAAATAAGAAGCCAATTCTAGATTTAATTTTGGAGATGCTTAATGTGAGTCTGGAGA
GTTTAGTCTAACCATACACCTAGGTATTTGTAGTTGTCCACATATNNNNNNNNNNNNNNN
NNNNNNNNNNNNNNNNNNNNNNNNNNNNNNNNNNNNNNNNNNNNNTCAGAACCATCCAGA
GTAGTGATGCTAGTCTTGCAGGCAACAATCGGTTGAAGAGCATAACATAGAACCATGTAA
CCAAGCAAAATACTATGCTTAGTCAGTGCTGTACACAGATTTATTGATTGAGACATAACA
TTATTTTCAAACGTTCGCATTCACTTCAATGCAAGACTCCTTTAATAGTTTAAGATTTTA
CTATATCACAGCAAATCAAACACTTTCATTTGACACTTCTCACATTAAAAGGCCAAATCA
TTTGACAGATAATGCAGATATACCATATTCGTAAATGAAATAACCCTTGTTAAATGTTTG
TAGAGCAGATCAAAGTTCAGTATTTACAGTAGACTTAAAGATTAAAATTAATCTAGTCTA
CAACTTTGTTTGCTGCATTTACATAATTTCACACTCAGACTTTGTTAGCATGAACACAGG
ATATCAAATTACATATCCAATTGCTATCACACATCCGATTGAATTTCACTTATTAAAATA
ATTTTCGAATTGTACAAATCTGATACTGTATATACAAATGCAATACACCCGCTTGACCAT
CGCAATGCACACTATATTCTCCATTAAAACTGAATTTGTTTGGACCACTTTGTCCAGACA
GATATTTGGTCTTTTTCATGCTAATGAATATCAATGATGGACAACACATTAATTAATTGA
TTACAGCTGTGACAGTAAGTTCATTTGCCCCGATTGACTGGGTCACCAATAAGTTCTGGG
CATCGCTCCTCTCCTTTTGTGATGCTGTCACACTTGCGGAGTAGGTCGTAGTTGATTCTG
TCAGTTATGACACTGTCTTGCTTGTATTGGGGGTGCTTGTCCACAAACTCCCTCATCCAT
TTAGCCATGGTCATCAGTTCACCTACATCAGCAACAAGAACAATGTGAGAAAACATCATG
TTTATTTTTTCTGTTGATAATTAAGATACACTTGTTTATGTATGTTTGGCATTTATAACC
CTGTACATTAAATTGTTAATGTGACTTGAGTTCAGATTCAACACTGTAAAGCACTAAGGC
TGCGTTTAGACAGGCAGCCCAATTCTACACTTTTTTTTTCACCAAATTGGTAATTTGATC
AATCAGATTTGCTCTGAAAAAGATCTGATGTGAAAAGACCTGATGTTTCAAAGGATCCAT
TAGTGAAGGAAAAAAAAGTTCAGCATTGTGCTGCCTGTCTCAATGCAGCCAAAGCGTTAT
CAAAACCTTGTTGACAGTGTCAGGGAGCAACATGTGCCTTCTACTACTGGAATGCCGCAT
GCTTTTGCTAATCTCCACCAATGATGTGGAAAGCCCACAACAATACCTCACAAAACCCTG
TTACCCAATCCAGAGTCAAATTGTCAGTGTTCATTTGCTAAATATACCGGAGGCACGTCT
CTTGATGAGCTTCAGGTAGTTCAGGATGGTGCATCTTGTATCAACATCCACCTCCATGTT
TTCTAGGTAGCAGTTGAGGATTGGTATCAACCCTTGAAAAATTCCTTCCTAAATGATAAG
AAACAACAACTTATGGTTTAAAGTAAAGAGTGCAATAGAAATATATATTTAATGATATTA
TTAAAAGAGATTGAACATGATCTTAACCACTTACAAATTAATAACAAATTGTACAAATTG
GAATTCGTAACACATCATATGATATGCTTTTCCCCCCCCAGGACGTGACATACCATACAA
AATGGGTGACTTTGTACTACTGGCTGAAATTATTCAAAACCTTTATACCGCATCTTTAAT
AAGCACCTTTCCATTGATGATTGTGTCAATGCTCATCAGTGTGTACTCATTGTCACCCTC
ACTGTCCAAGCCATTCTGGGCAGCCGATGAGGAGCTATCGAGGGCAGGGTTGCAGCCTAT
GGGAGGACACAAGAGAAGCTTTAGCATCAACCTGTTCAGGCATTTTGCCAAAACGCTCCC
CGACCAGGTTTCAAAACACTGGAATCTGACTCGTATCCTCTCACCTTTATAGATGTCCTT
CCGGAAGTAAAACATGCCCTCTTGGACTGCATTTCTTTTCTGGGCAACTTTCATGTTTTC
GTCAACCTTTTGATAGAAAACAGAATGCATAAATGGTATATCATTACCCTACATGCACTA
GAATTTCCTAAAATTCAGCTAATTAAAAGTACATCAGAAGAACAGCTGATCTCACCTTTG
ACAAGGGGATGAGAAAGTCCAGTTTATAGGACAGTATAACCCTGGTGAGCAGGACGATGA
AAACAACGAATGCAGAGTTTTCAAAATCGGTAAGTTGCACCTGGAACAAACGAAAACAGG
CACTCAGTATTTCTACACTACAAACATTGTACAAAACTGGCTAAGACACAGTACATGTAA
ATCCTTTTTGCAAGTATTTACTTGAAACAATATTTACTTAAAACAATGTGTATTTCAGGT
AAATATCCAAATGACATACAACTCTATTAACACACAAGATTGCAGGGCTTATGTTACCTC
CATGGGACGGAACTCAACTCGCCATCCGATGTCCGAGTTTGGAGGAGGAGGTTTGAACCT
CATTGTCTGCCAGTTGGTTGACTGCAGATTCTACAAGACAGACAAATGTGATTATATCAA
CTAAAATGCCTCCTTATAAAATCACAGATATTGGTCTAGTCGCAAACAGTCATGTAGTCA
CTATAAGTCAGTATTGGGTGGGTATCATTTTTACCTCAAAGTGATCAGACTCGTTTTCAT
CATCCAAGTAAATGTTCTCTTCAAATAGTGAGAGCGGATCCCGAATGAAGAGATGAGCTA
TGTGTTGGGCCAGCAGTTTGTCGATCCCTACAAACACAGATTTTGATCACTTCTCTATAG
AAGGTTTAATGATTAAAATACAAATAAACACATTGTTATTGTACAGTTTCATTGCTTGAA
AAATACATTAAAAAGTAAAATTTCACATTTCATCTGGAGTCTTTTTCACCAGTTACTTAT
CCTTCATCATATTTTATTATTTCTATACACCATCTAGAATCTAATACTCACGTCATTGTT
ACAAAGTTCTTTACCTGCATCCAGCAGCTGTTTGTTGATCTCCTCGTCTATTGTCAGATC
TATGTCATTGTACCTATCGCCACAGCTGGAGAGGTAGCTGTCGATTGAATCATATCTGGA
TTTCAAGATTCGAAATTTGTTGGTTTTCAAAGGCTGCAAAGAAAACACATTTCCATGCAC
ATTGAAAGAGAAGTCTGAAAAACCTCTTGACATTTCAAGGAACAAAGCAGACAAATAACT
GAACCTGTTCTGGCTAACATAATTGAACACCAGGAAATCAACAGAGAAATTAATAATGCC
TGTCTGAGCCTGACACTATCGGAGTCTTCCATTCAACCCGCTGAAGCAACTAGCAACAAG
CGAGTGGGCCTGGTTTGGCTGAGTCATGTTTATTTAATTAGGAGACAGTTTTTCCTGATT
CATCTGCTCACCTCCAGCCCCCTCTCTTCCCCGGTCCTGTCATCTACCGAGGCAGAAATA
ACTCCCCAGCGACAATCAATGTCTGACACATAGCCTCTGTAGAACGGCGAAGCAGCACTG
AGAGCCATCTATAAACAGATCAGCAGTTAGCGTTCCAGTTTCCACCACAGAAAAGGCACA
CAATTAATACTTTTTCCTGTACGTTTTCTAAGAAAATCTTACCATTATAGGGCAGAATGT
TGCTAGTTGGTCATAAAGGTACCTCGCCTCTTCAATGCTGCAAGCTTGGAATGTCACCTG
GAAAAACATTATGAAAAAGGGTCAAGTTCATTTAAAGATTACTCAACCTGCTTATATAAA
ACATGTCCATGACTCCAAAAATATTCTCTAGTCTAGTAAATTAACATAAGTATACCAGGG
TTATAGTTCTATAATGTGTTCAGTATACCTGAAGACAGCAGTTGCCCATTCCAAATCCCA
TGGCATCCATGTAGATGTGATCAGGTAGAGCTGCCCTGGCAGCCTCCCCATCGTCTTCCG
GAAACTTCTCCACAAATGGAGATGGGGTGCATTTGTCTTTAAAGACTAACAAGGAGAAAG
AAGCACAAAGAAAAGTAGATACTGATAAGCAAGTCGTTTCAACTAATAAAAAAATGTTGC
GCCACATTTTGGGCGATGGGTAGCCTAGCGGTTAAAAGCATTGGGCTAGTAACCGAAAGG
TCACTTGTTCAAATCCTCGAGCAGACTAGGTCCCCTTGAACAAGGCCCTTAATCCAAATT
GCTCCTGTAAGTCGCTCTGGATAAGAGCATCTGTTAAATTACTAAATTGTAAATGTGGCC
TAAATTTGACCACTGAAAATAAAATGACTAAATGTATTTGACTGAAAGGTGTAATTATTG
AGTGCAAATGGTGAAGATCTGTTCTGATTTAGACTTACTGGGTACGTTGATCACCACCTT
CTCTCCTCTTCTGTGACGAATGTTTCTGGTCAGGGTGCTGAAAAAACATTCACAACATAC
TTTGTTAAATGGGATGCAAATAAAGAGCTCAAATGTCACATATCATGCAGTGACACAAAA
TAGTGCAAATACCTGTGACAAACTTAATACCATAGCAACCTCTATAGAACAGTTGGTAGA
GCATGGTGCTTGCAACGCTAGGATAGTGGGTTCGATACCTGGGAACACCCATATATCGAA
TATATGTTATTCAAGCCTACCTGAATCTTGGGTGTTGGTTTATGGCTTCATCTGGGAAGA
ACAGTGATTTTGACACTCCCTTTTCAACAGGTGTTGGCTTGTATTCTGGCTGTGTGAAGC
CTGGGCAGCCTAACCTAAAACCAATGTTACAAGAATAACATTAATGTTAAGGTACTATAA
ATAAAATCTAACCGTTTCAAGTGATTTAGTGAGTGACGATAGGTAGTTAACTACCTTGGG
AATGACGTGATGGTGGCAAGCGTTTCATTCTTATTCAGCACAGATGAGGCCTCTCTCCTT
CGCTTCCCCATGTTGTCCTCCACTGTGTTGAACTCTGACATTGTCCCACCATAGGGCTGC
CCCGGAGTCCCTTCGATCATGTAGCTGCCATACTCTGGCCTCCAAAGGGTAGGATGGCTA
CCAGGAAAAACAATGCATTATATATTTTAATAAGCAAACTTCCATTTTTAGAAGCCATTG
AATAATGTTGTCTAACAAAACAAGGTCTCTGTCCGACAGAGTCGATTGTATTATGCCAAT
CTTTCACATTAAAGTAAACATGTTTTTTTAATCAGATGTGAGCCACTATCTCAGCGGATG
GAAAATGCTGTGGGCAATGCATTTGTGCTACAGGGGCGTGCTCTTCAATATGTGCGACAG
AGAGGCAGTAATGAGGAATGCTACAGCTATAGTTACAATTCCCCTGGGTTAAGTCAGCTT
CACAGGTTCAGCACGTCATGGACAGTTAGCAAGCAGACTACTACAGTGAGGCTTGTACAA
AAACATTCACATCAAATAGAGATAAAGGCGTTTTAACCCATGTTAAAGAAATTTAGTAGC
CCAGGGTAGAGCGGCAGGTTGAATACCAGTGTAATTTGTAAGGTAGTAGTTCAAGAAAAC
AAAACATGTAAAACTCATGCTGAAGTTGCAAACTTGTAAAGGAGCTTTTGCATGAGCCAT
GAGGGAAGTGCCACTTTATTGCATTTTTTTTAATTCAAAAGTTGCAGAACAGGCTAATGG
AACACTGCCTTATTGATCGACAGAAGCTGTGTAAACCACCCAAATGAGTTTGCATAAGAA
AGGCCGATTACATAGCAGCCAATTTCACACACAACCTGGTCATTTTCTAAACAGATTTAA
AGATGACTTACTTGGGGTTGGTCTTTTCTCCTTTGTCTTGAAGGGTTTCCAAAACCTCCC
CACCATTGAGAACAAGACGAACCTTTCCATTTTTCTCATCCATTTCTATCAACATGTATT
CCACCTAAAAGTGCAAAAAAACACACATACATATATATATATTTTTTTACATAAGTTTGT
ATTTCGAACCATAAAAACAGTGTGCAAATTCAATGCCTTTCATGTTGAAATCAGTTAGGC
CTACTGCACATGTTGACATATGAGACAAGAAGACACCACAGAGGCATTCAACATCAATAG
GATGGTGTGGCCTAAATCGCAAAACAGTTTTTTTCTATTCTCCAATGACAATGCAAGATT
ATCAGCCATGAAGCTTGTTCATTAGACCAGAATGGTGCAGACCATGTCTCCAAACACCAC
CTTTCTTTCCAATGTGCGTCACTGTGTAGACCCAAAGCCTTGATCCATACTTCCCAAGAT
CAAAACGGGCGCCATCACATCCATTCCAATTCATCAATTATGTTTCCTTGACTTTGACTC
TACTACCCTGTAATCCCCCTGTCTGAAAGAGGGATTAATCTGTAACAACAACATTCCACA
TGAAATTGAGGCACACTGAAGGCAGTACAGACAGAAATCACATCGACTACATCTAGATGC
TATGTATGTGCGACTTTTTTAAAACAACCTATCTACATGCCAGATGCATGTTAAGGGACA
ACCTTTGAACATGTTTAGTAGCATATAAAGCTTAGATAAGAAATCTCTCAAAAATAAAAT
GTCTCAATAGGTGCAAACCATGTTATGATAAATAAGTACATTTATTCAGTTTTAGACATT
TACTTACCAAACCATTTTTCGATTAGACATTTTTAACACGTTTGTATTAAGTATGCATCG
GTTCTCATGAAATGTAAACAATTGTATAGATAAGAAATGTTTTTTTAAATAAAATATTTC
ACATACAGCGAATTGATAGGTTGTTGTTTTACGGGGTCAGCCACACTTGTGTGGTTCATC
TGGAGCAAATTCGGGTTAAGTGCCTTTCTCAAGAGCACATAGCAGGTATTCAAACCAGCC
ACCTTTCGATTACCGGCACAACGTTATAACCGCTCGGCTACCTGCCGCTCCTAGCAACAA
TATAAACGGTTCAATGGCCTAAGTAACTGAATAACACATCAGTTACTGATTCAAGTTGTC
TAGATCTAAAACAGTTATGTAATGGTCAGATGCTTTGAACGGGTTCATTGTTTATGGACG
GAGTATAAACATCTAAGCATTCGCTACAACTACTTGTACTGCATGCACTACTATCCTGAC
GACATGATGTAGCCTAAAACACTTGTTACACTTTGCTGCAATTCGGTTAGTCTTTCATCT
GCACAACCGAAGTTGGCAACAGTTACAACTTCACTTAACTGGTGATAGAGCAGACTAACT
GACAATGCCATTTGTGTGGATCACATGTAAAAAAAATGTGTTATGCAAAAGTTTTAAAAA
AAAAGCATGTTATGCAAAGGTTAAGCAATTCGACACCCTTACCTCATCGCCCCATAATAA
CACATCTTTCTGTCGTTCTTTCACCTTGTTATAGATGTTGAGAAACTGAACGATGCCATG
TTTCCGAACATGGTCTGCATACTTTTTGGTTTCTTCCCAGTTGAGCGGTGACCCTTTTGA
CAGCAAGCCCATATCGCAAGAGTTCGGCACCGACAGCGAGACTGGCGTTTGCTATTTTGT
TTAGCTATCTATAATTGTTGCTCGCTAACGTGTTATCCAAGTTCAGCGACGTAGCTACTG
TCAACAAAACAGAATTTGAACCAAACCAACAATGGTCTTGCTATTTTAACTGTAACGGTG
GATACTTATTAGCTAGCCAACAAGGGAGGCCTTCACACATCTCTTGTTATCTAGCGAGCT
AGCAAGCTATTAAAATTACCCGCTGACACAATGTCCCAAGCGCCAATAATAATGCCAAGG
TTGTCCCCCCAGCAATACCGATCTAATTCAGCACCTACACCTAAATATATTTTCCTTGAT
GGAATCACTTCTATATAGTGAGGACCGGTCAATTGACTCGACTAGCCAAGAATCCTCTGT
TTCAGTGTGCAACACCGAGTGAACAAAATTTCCTTCCTTGTACTCTTCACACTCACAGTG
ACTGAACACGTGTGACTGTGGGCGCGTTTGTCCGCTCAGACGTTTCCTATGCTTTGTCTG
ACAGATCTTACAACGCCCGGAGAGATATTTTACACATCAGCTAACTACATTATATGTTAT
AGCAATCTGTACATCTATGACGTTGTCAATTACTTAAACCACAACGGGGGGACGCGTCAT
TGTGACTCAGCAATCTTTCCCTCCTCCCTCAAACCAGTAGGCATAAAATCTACTTACCCG
CTACATTACTGCCGCGTTCAAAACAACTGGGAACTGGGGGAAAAACTAGCTCCAACTAGG
AACATCTTTTGAATGGTCATTCAACTCGGGATTCCAAGTTGGAAACTCGGGCATCTTTGT
TTAGCTCCGATTTTGTAGAGCTCCATCATTGTAAATACGATTTTGTTCTTAACTGACTTG
CCTAGTTANNNNNNNNNNNNNNNNNNNNNNNNNNNNNNNNNNNNNNNNNNNNNNNNNNNN
NNNNNNNNTGACTTGCCTAGTTAAATAAAGGTTAAATTATGATTTTGACCTCGGTTATTT
CCGAGTTCACAGTTGTCTTGAAAGCACCATAAGGTGTGTCTAAAAAAAATGAAAATATTG
TAACGATGACAATGCAAGTGATTGTACGTACAGTGCTGGTCTTTCACCTAGTTTCCCATT
TTTGCACAACTGGGCGTTATGCCAAAGTCATAGTTTGGCATAATATAATGAGTAGCCTAT
CCTATTGCCCATGAATAAATGTGTTGAGATCTATGTGGCTTGACACCACACCGTGCACCA
CTCTGTAAAATTCATATTTAAACAAATCTGTAGCCTAATAAACTAAGAGAACATCAGGAT
TGGTCTACTATCTGTTTCTATATCACCACTTAGTCAGAGTGTAATTGAGATGACAGCCCG
GAGGAATGCAAGTAAAGTTGAAGTTGGGCTAAGGGCCGGTGTCAACTGGGGACAATGTTG
GGCGAAGAAACAACGGAAGCCATTCATTTTCAATGAAAGAAAAGCAATGAGAAGCGAAGT
GGGGCGATGCAAACACAGGTGAAGAAGTGTGAAGGGGGCCGGATTTAGATTGGGAAAATC
GGGACTTTATGCAAATACTCGTCTTTTGATTGACCAATCAAAGCTCACTATAGCTCCTAA
CCGCTATTGGATTGGCAGTTGAAACCTAGTATTTTTAGGCGAAGGTAAACGAAACAGTGC
TTGCTTCCTCCTGATTCAGCGCAAGTGGGGACACTTCACGCTGAGGAGTGAGTTCCACAT
CTGCTACATTGCTTTAGGATAGGGTGTTTTTTTTTTAAACAGTCGATACTTTTCCATCCA
ATTGGCGACAGATTTTCATGCGCATATTGAATAATCCGTTTAAGGAAAATATGCGCCTTT
TCTCTCCAGTGGTGTTTCCACCAAACTGACTTGTGGCTAAAAATCATTAGGATAAAAATC
ATTAGGCGATGACGTAGTGCACACAACATGTTTCCTTTAAATTGTCATGTACCAAATAAA
AAATGTACGTTCAATGTGTTTCCATCGCATTTTCAACTCCACAGATAGTCACAAAAAAAA
ACGTGCGTTATATAGCGAATGTGCCTACTCATCTTGGCATTTGCACTGTTTTGGCATTTG
CACTCTAGCCAACAGCTCACAGAAACAGTGCGGGTAGGCTAGTTCATTCACAGTTGATTA
AAATCCGCACGGTAGTTGATTAAAATCCAGACGGAAAATATTTACCCAAGAAGCAACCTA
ATATCACACAGTCAACTCTAGTCAGTTAGTAATTTCACCATTCTGCGATTCTCATTCTCA
CACGATGAGGTTATTATGGAGAAGATTTGTCAAACGGCAGCCAAGCCTCGATCATCATGT
CACCAGAATAAGACCCTGTGTATTTATTGCAAAGGAGCATCAAGCTCATCACGTTCACGT
TTACCACCCTGTGAAGTTCATCATAATTTAATGTATCTGTAACCTAAAAAACTGCATGTT
TCTTGTTTTGTATTAACACTCATTCCCTGAACTTGCTTCCCGACTCAGCGCACATCGTTA
CACTCATAAATATCAAAAATAAGTAACAAAGACAAACTAATTGTAGTATATAAATACAAA
TAAAGGGCATCAAATTATTACACCATTACCCTATTGCTAACAAAAAACACGCAAATAAAA
CTAAATTACACAAATACACAAATAGAAGAACACACTTATAAAGAGGAGAACCTGATTATT
GAAGAGTAAGACTAATTCTGAGAGCAGTCCACAAATGTGGATACATTTCTGAGAGCTCCC
TTTCTTGTATAAATATCAGCAGCTCAAGCAGGGTCATCGTCTTTGATGGCAAGTCAGGCA
AGTTCTTCAGTTCCTGTGCAAGCTCTCTGCCATCCGAGTCTGAGTGTTCTTTATAGTGCA
GTGTCATACTAAGGGCCTCACATTGTTCTGTCAGCTCCTCATTTGAGAGACTTTGGAAGG
TTTGCCAGTTCTTTCCATGTTTTCATGCAGTTTTGGTGTTCGTGACTGCTGTCGCATGAA
GTCAGCAAAGAACTTGCATGTTTCCAGTCTGTCAGTCCTGAGTATGCTAAGTAAATGTTC
TTATTTGAAAAGAGTTTACAGCAGAAACAGAAGAGGCTGTTGTTTCTTTCAGAATACACC
AACCAACTTCTAGGGATTTTTTCACCACTCACCAAGGTCTTCCTGAAATTCTGGCGGTGG
CAACTTCTTCCATCACTGTCATTCCTTTGGAAACCTAAGTTAGGTGGTACCTCACTTGGT
CCTCTGCAACTAGCAGCAGGGTCTGTAGACAGTGGTTCATCNNNNNNNNNNNNNNNNNNN
NNNNNNNNNNNNNNNNNNNNNNNNNNNNNNNNNNNNNNNNNGCAGCAGGGTCTGTAGACA
GTGGTTCATCCACAGCAGCAGGGTCTGTAGACAGTGGTTCATNNNNNNNNNNNNNNNNNN
NNNNNNNNNNNNNNNNNNNNNNNNNNNNNNNNNNNNNNNNNNCAGTGGTTCATCCTCAGC
AGCAGGGTCTGTTGACAGTGGTTCATCCTCAGCAGCAGGGTCTNNNNNNNNNNNNNNNNN
NNNNNNNNNNNNNNNNNNNNNNNNNNNNNNNNNNNNNNNNNNNACACACACACACAAACA
CACACACACACACGCACACACGCACACACGCACGCACACACACACACACACANNNNNNNN
NNNNNNNNNNNNNNNNNNNNNNNNNNNNNNNNNNNNNNNNNNNNNNNNNNNNTGTAGACA
GTGGTTCATCCTCAGCAGCAGGATCTGGTGGGGATGCTGCTACAGGCATTTCTAATGGAG
AGCACATGGGCATTAGTTTACACAAGTTATTCACAGCATTTATAGTGATGGAACATCCCA
CATACCCAGTAATAATAAAATCCTTGTTACCTACAATGTGGAAACTTAAAACTTTGGAAA
AGGGAAATTATTTATTTTGTTTATCTTATGCAGGGATGCACACATAAACACATGTGCGTG
TACACACACACACACACACACACACACACNNNNNNNNNNNNNNNNNNNNNNNNNNNNNNN
NNNNNNNNNNNNNNNNNNNNNNNNNNNNNCACACACACACACACACACACACACGCACGT
GCGTTTGCGCACAAACACACCTGAAGAATCCTGCTGGGGGGAAGTGGAAGAAAGTGGGTC
TTCATCCTCAGGCTCAGGCAACATTTGTGGCTGAGGAGGTGGATGGCTCCTCATCCTGGC
CAGTGCCAGAGGGTGCTCCAAAATATTTCAGAAGTGCCCTTGAATTTGCATTGAAAAACA
TTATATGAGTCTGACACTCAAAATGTGTTTGTTGCGCAATTAAATATGCACGTCATTATG
CACAATTTATCAAACTTTCAGAAAAGGAACCAAATAAACCATACAACCTCCTTGGCTAAT
TCTAGGCATAAGACACCCCAAAAGACTCAATATATCACAAAAGATATGTGTGTGAAACTA
TATATTCACAGTATTATGAATTAATTGTGTTTTTTTTGGTGGCATTAGATAGTGTGACTG
ATTTTACTAATTGCATTAGTACTGTACAAAGTTAGAGGTGCGTTATATTTGATAGATTTC
CTCGCTCCCCCTACCTCGGGCTTCTAGTGGGGAGACCTGAGGTCTACCTACCCCCGCCCC
CTCCCCATCTCGTACTTCTGAGTGTGAGACCTTCCCAGGCAGTAGCCTGCCTAGCTCACA
ACCTAGAATCAGGGCGCCCACTCCGACAAGGTTAATTGACCCACAGTCTCACACGGTGAC
ATGATATCATTGATGTGACGTGCAAATGAGCGATCGTACAAATGTCACCGTTCCAATTTT
TTTGGTGCAGGCGCCTCGTGCCGCCCCCGGCAAGATGCCGCCCATACCTAAATCCGCCAC
TGCTGGTTAGTGATTACTGTGATTACATTGATTACATTGATTACATTGATTACATTGCCC
AAAAAGCTATTTTTATTTTACCTTTATTTAACTAGGCANNNNNNNNNNNNNNNNNNNNNN
NNNNNNNNNNNNNNNNNNNNNNNNNNNNNNNNNNNNNNTTTACCTTTATTTAACTAGGCA
AGTCAGTTGAGTACAATTTATTTACTTTATTTTCAATGACGGCCTACAGGGGAACAGTGG
GTTAACTGTCTTGTTCAATAACTGTTACAATAACCTGACTGTTATACAACATACTGTACA
TTCATTCCAATGCCTACTATACTAGTTATAGTGGGTGTGAGTGTGTGCATGAGTGTCTGT
ATGTGTGTATGTGTTTGTGCATATGTGTGAGAGAATGTATGGGCGAGTGCATGTGTACTA
AGGTGCGAAGAGTCAGTGCAAGGAGACTGTTGATGTACAGGTGGTCGTCTCAGCTCAGGT
GTTCAGCAGTCTGATGGCTTGTAGGTAAAAGCTGTCTCTGAGCCTGGTGGTCTGTGACCC
GATGCTCCGATACCGTCTGCAAAGACAGGTTTAGCCAGCCCAGTTAAGGAAGTCAGCAGC
CATAGAGCACTTGGGTTAGTCAACATGGATGTTAAAATCTCCCAGAATTACAGTGTTGGA
GAGGGTGGGGCATACAGAGATAATTAGTTCAGAAAGATCTGAGATAAAAGAGGTGCTTGT
CTATTTGAGGAATTCTACTATTCTCTTTGGTACTCTCTCTCTCATGATCCTCCAGATCTC
TTCCCCTCTCTTCCTCTCTCTTCCTCTCCTCCTCTCTCTTCCTCTCTCTTCCTCTACCTC
NNNNNNNNNNNNNNNNNNNNNNNNNNNNNNNNNNNNNNNNNNNNNNNNNNNNNNNNNNNN
CTCTACCTCTCTCTTCCTCTCTCTTCCTCTCTATCTCTTTCTTCCTCTCTCTTCCTCTCT
TCCTCTCTCNNNNNNNNNNNNNNNNNNNNNNNNNNNNNNNNNNNNNNNNNNNNNNNNNNN
NNNNNNNNNCTCTCTTCCTCTCTCTTCCCCTCTCTTTCTCTACCTCTCTCTTCCTCTCTA
TCTCTCTCTTCCTCTCTCTTCCTCTNNNNNNNNNNNNNNNNNNNNNNNNNNNNNNNNNNN
NNNNNNNNNNNNNNNNNNNNNNNNNCCTCTACCTCTCTCTCTTCCTCTCTTCCTCTCCTT
TCCTCTCTATCTTTATCTTTCTCTCTTCCTCTCTCTTCCCCTCTCTTTCTNNNNNNNNNN
NNNNNNNNNNNNNNNNNNNNNNNNNNNNNNNNNNNNNNNNNNNNNNNNNNTCTTCCTCTC
TTCCTCTCTCTTCCTCTCTATCTTTATCTTCCTCTCTTCCTCTCTCTTCCCCTCTCNNNN
NNNNNNNNNNNNNNNNNNNNNNNNNNNNNNNNNNNNNNNNNNNNNNNNNNNNNNNNCTCT
CCCTTCCTACCTCTATCTTTGTCTCTATTCCTCTCTACCTCGCTCTTTCTCTCTACCTCG
CTCTTCCTCTCTACCTCCCTCTTCCTCTCTCTTCCCCACTCGTCCTCTCTTCCTCTCTCT
TCCTCTCTTCCTCTNNNNNNNNNNNNNNNNNNNNNNNNNNNNNNNNNNNNNNNNNNNNNN
NNNNNNNNNNNNNNCTACCTCTATCTTTGTCTCTCTTCCTCTCTCTTCTTATCTTCCTCT
CTACCTCTCTCATCCTCTCTCCTTCTCTCTCCCTCTCTACCTCTCTTCCTCTCTACCTCT
CTCTTCCTCNNNNNNNNNNNNNNNNNNNNNNNNNNNNNNNNNNNNNNNNNNNNNNNNNNN
NNNNNNNNNCTCTTCCTCTCTACCTCTCTCTTCCTCTCTACCTCTCTCATCCTCTCTTCC
TCTCTCTTCTCTGAAAATTATGTCATGGCTTTAGAAGCTTCTNNNNNNNNNNNNNNNNNN
NNNNNNNNNNNNNNNNNNNNNNNNNNNNNNNNNNNNNNNNNNAAATTATGTCATGGCTTT
AGAAGCTTCTGAGTCAATTGGAGGTGTACCTGTGGATGAATTTCAAGGCCTACCTTCAAA
CTCAGTGCCNNNNNNNNNNNNNNNNNNNNNNNNNNNNNNNNNNNNNNNNNNNNNNNNNNN
NNNNNNNNNCTGTACAAACAATAGTACGTAAGTATAAACCCCATGGGACCATGCAGCCGT
CATACCGTTCAGGAAGGAGACGCGTTCTGTCTCCTAGANNNNNNNNNNNNNNNNNNNNNN
NNNNNNNNNNNNNNNNNNNNNNNNNNNNNNNNNNNNNNCTCTTTGCTTGATATCATGGGA
AAATCAAAGGAAATCAGCCAAATCCTCAGAAAAAAAATGTGTAGACCTCCACAAGTCTGG
TTCATCCTTNNNNNNNNNNNNNNNNNNNNNNNNNNNNNNNNNNNNNNNNNNNNNNNNNNN
NNNNNNNNNAGGAAGAAGCCACTGCTCCAAAACCGCCATGAAAAGCCAGACTACAGTTTG
CAACTGCACTTGGGGACAAAGATCATACTTTTTGGAGAAANNNNNNNNNNNNNNNNNNNN
NNNNNNNNNNNNNNNNNNNNNNNNNNNNNNNNNNNNNNNNGGACAAAGATCATACTTTTT
GGAGAAATGTTCTCCGGTCTGATGAAACAAAAATAGAACTGTTTGACCGTAATGACCATT
GTTATGTTTGGAGGAAAAANNNNNNNNNNNNNNNNNNNNNNNNNNNNNNNNNNNNNNNNN
NNNNNNNNNNNNNNNNNNNAAATCAATCCCAGAACAACAGCAAAGGACCCTGTGAAGATG
ATGGAGGAAACGGGTACAAACGTATCTATATCCACAGTAAAANNNNNNNNNNNNNNNNNN
NNNNNNNNNNNNNNNNNNNNNNNNNNNNNNNNNNNNNNNNNNAATGACCATTGTTATGTT
TGGAGGAAAAAGGGGGAGGTTTGCAAGCCAAAGAACACCATGCCAACTGTGAAGCACGGG
GGTGGCAGCATCNNNNNNNNNNNNNNNNNNNNNNNNNNNNNNNNNNNNNNNNNNNNNNNN
NNNNNNNNNNNNATTGAAGCAACATCTCAAGACATCAGTCAGAAAGTTAAAGCTTGGTTG
CAAATGGTTCTTCAAAATGGGCAATGACCCCAAGCATACTTCCAAAGTTGTNNNNNNNNN
NNNNNNNNNNNNNNNNNNNNNNNNNNNNNNNNNNNNNNNNNNNNNNNNNNNCACGGGGGT
GGCAGCATCATGTTGTGGGGGGTACTTTGCTGCAGCAGGGACTGGTGCACTTCACAAAAT
AGATGGNNNNNNNNNNNNNNNNNNNNNNNNNNNNNNNNNNNNNNNNNNNNNNNNNNNNNN
NNNNNNTTCTTAAAATAAAGTGGTGATCCTAACTGAATGTTTACTAGGATTAAATGTCAG
GAATTGTGANNNNNNNNNNNNNNNNNNNNNNNNNNNNNNNNNNNNNNNNNNNNNNNNNNN
NNNNNNNNNGTGTATGTAAACTTCCGACTTCAACTGTATGCTGCAAGTTATAGGAAAAAA
ACGTTGTTTGTACATTTCGGCACTGTGGAGAGGACTGAAAATGACGCCCTCTGTAGTCTT
CTGCTGTCTTCTGTTTGAACCTGATAGTCACAATGATTCAACAACTATGACTCATAGACC
ATGAAACAGGATGACTCACATACAGGTGGCTTTATCTCATCTATAGTATTCATAGGCAAA
TGTGTCTCACAGCCACTGGATTTACTGCACTAAAGCAAGGTAAGCTCATACATGTTCAGC
AGACATGGGTCAAATGCATGTCATGTGTACTTAGTGTTTGAGGTGTGCTTCATTTATCTC
ACTCCTTCAATTAGACTACTCCATTGGTTCCATTGTACAGGGCAAACTAAAACAACAACT
CAAGTACAGTTGATATACTGATTGATATACTGATTGATGAGTGACTTGTTTGTCACACCC
TGATCTGTTTCACCTGTCTNNNNNNNNNNNNNNNNNNNNNNNNNNNNNNNNNNNNNNNNN
NNNNNNNNNNNNNNNNNNNTGTTTCACCTGTCTTTGTGCTTGTCTCCACTTATGCCAAAG
AACTTATGCCAAAGATAAAGTGGAAAAGACAAATTCAGACTATTTATGTAGGATTTTTTT
TATACTGGTGTATTGCCTTAAAAGGTATGTGTGAGACTAATCAATCCAGCTTCACCTACA
AGTGAAAACTAGAACCATCCACCTCTTAAACAATTTCAGTTATATGTCAAACACAACTTT
TAAAAATGTTTAATATAAGAACAAAATAAATCATGAGCTGTCAGGGAAATTAGGAGGCAC
TGTTGCAGAGTGCCCACACCCTTAACAGCTCAGGCTAATAGCTGTATTTTCCACTATTCA
CTCTTTTTACAAAACAAATATTACCAATGTCATCATAACAACATTTTCCCAACAGCTTCT
TCTGAGTCAGGACATTACATACAATTCACATGACTGTAGTGTATAGTGTGTTAAAGAAAA
CAAACAAACAAGAAACCAGCAGCGTCTACTCCTTGAAGCTACAATATCATCATATTTCAG
CAACAAAGAATGTTTAGAAATTAGTTTATCTTCTGCATTGACATCTTGAAGATTTCAAAG
GGAAATGTATGATCTCTAGCAGCACCACAACATCAACATACTGGATGCTGGAACCGATGA
TGTCTGTGGAAACACTCGTCTTCCTCCATCTACAGAGAAACACGCCATCATTTACAGATG
TTGTATGTTGGGGTGGTGCTGGAGAGGATGAATATGAGTTTACATTTTTTTTGTCCCTTT
AAATATGGGACAAGAATATGAGTTTACATTTTTTATGTCCCTTTAAATGTTAATCACAGT
TGTATACCTGTATATCACAGGAGGTTGGTGGCACCTGAATTGTGGAGAACGGGCTCGTGG
TTTACCATGTGTTTGATGCCATTTCATGGATTCCAGACATTTTTATGAGCTGTCCTCTCC
TCAGCAGCCTCCACTGCTGTACATGAGGATTTAAGTCAATGGTCTTCCATCATCATCATA
TGTCCAGTCGTTGATTATACTATATACAGTGTATTTAGCTTTATGTCACTGGAAAGTAAT
GATAGTGACATAACAAGGGTTCACCATATAGGCATGTTTATGTGTATTGTACAAATAATG
CAGTTACTATTAGCACAACACCAAAACCAACACCAAATAAGTTTAATATTGGGAATAAAA
TCTGTGGTCTATGGAGAGTAGGGCTGATTCAACTATTACGGCTGAATTGGCCCCAAAAGG
AAAGAAATGTTTCCCTTGATAATAAAATATTTATTTGTCTCACAACACAAAACAACTTCC
TGAATTCATGTCGCACATCACAATTTTATGATTTGCCTTAATTTGGAAGAAATTCCATCC
TTAATAAAACGTATAAAAAACTATTTGAATATATCTGATTCAATTCCAAATTAGATGTGT
GTGTGTGACATTTGTAGGTTATCAGTTTTTTTTCTGAACTCAAAGAGGGATGATCACTTT
CTGCACAAAGGATTTTCTGAATTGGACTGGCTCGAGGATTTTTGGTCCTCTGGCAGACTA
CATCAAACAACCTGTCAGACTCTATATGCTGACTGGTGCAGATGAAACAGAACTGGCCCT
GGACTCTCGTGTTTTGCGTGTGGGTATGGTAACGACACAGCATGAGATGCCAACTGTAGC
CTCTGGCAACTCATCATCCTCAGTCCATACATTGAGGTCAGGGTTATACACCTGGATGCA
TTTCTTGTACCTCTTCTCAATCTCGTTCCAGCCTCCAAGGAGATAGATCTTATTATTCAT
GCTGACTATACCAGCAGTGCTCACTCCTGTGTTTAGCGGGGCAGAGTAGCTCCACTGTCC
ATTGTGAGGGTTGAAACACTCAACAGCCAAGACATCCACCCTCTCTCCACGACCACCCAG
CTGGCTGCCACCAATCACATAAGCCCGGTCTCCGACTGTAGCAGTGGAATGCCAGCCTCT
AGGGGAGCTCAAACTGTTCTTATCCTGCCACATATCAGTGGAAGGGTTATAGCTGCACAC
AGCCCTGGAGTACGCATTGTTGATGTAACCACCACTAACAAGGATCTTGCCATCAATGAC
AGAGCTGGCGTGGCAGCACCGGGGGATCTCCATGGGGGTTTTCATCTGCCATTGGTTGGA
GGACGGCACGTAGCACTCCAATGAAGCTTGGCATCCATCAGAGTTACGACCTCCAATAGC
GAACAAGAGACCATTGAAGGTGTTGAGACTGAAGTGGGTGCGCTTCTGGATCATGTTGGT
CAAATGAATCCAGGTGTTGAATCGAGGATCATACCTAATGGACAAAGACATGTTATTAGA
TACAAATGATTATTTGAATGTACAGTACAATATCTTGTCATGGTCTGTGTAATACCAGCC
ATACTATAAGAGCAGAAAGGACACATTTACAATAGAATAAGCTCATACAGAATCAAACGT
TCACCTGCAGAAGTTGCTGACAGCATGTTTCGCCTGGTTCCTGGCATCATTCTGGTCTTC
GCCACCAGCAACATAAAGGAAGCCATCCAGGACTGCCACACACTGATTGAAGCTCTTGGC
TGGCATCTCTGTCAGCCTATTCCATACGTCGTCCTCATCCCTGTAGAGGACCTCTTTGCT
GAGAGATTTTTCCGCCAAAGCTGGTCGTCCACCCACTGTCAGCATGACGCGGAGGCCACC
ACGTACCTTTGTTCTGCGGGACTGCAAAACGTTCTGCTGGTAAGGCAACAGGTGGTAATT
CATGGCGTCCACCAGGAGACGATGGCACTCGGGGTCCTGCATCATTCTGGGCACATTCTG
GACATGATTGACCAGGTCCATAGCTGAGATGGTGCCAAAGCGAATGTTGGTCAGAAGATC
TGGGGCGTATTTCAGTCTTTTCTCATCGAAGTCCAACCACTTCATGGCTATCTGGAAGGC
TGTAATCTCAGAGGGCAATTGCAGGGAGTCATCACTGAGGAAGTCATTGATCTGCTCGTA
GGTGAGCTTCCGGAACTGTTCCATCTCAGAGAACTCGATAAAGTTCCCCCTCATGAACTT
CTGGGCGGCTTCTTTGGTTTCTTTGAGGCCGTAGGTGTCGGCAATGTTGGCCACGTACAT
GCAGTTCTCCACGCTGAGCTCCTGCATGAGGAAGTCGCTGCACATCTTCACCAGGGTGTT
GATCTTCAACAACATGGCTGCTGCAATGGTGCTGCCAATGCTGTACAACGACAGGGTTAG
TTTACCTGAGTAGGCGTATGTGATGGCAGTGGCCAGGCCTGTGGGTGAAAGGTCATTCAA
GTCGATCTTCGTGAGGGCGGAATCCTTCTTCAGGATATTCTGAATGTACTCACTGCAGGA
GGCAATGACAACTTTATGGACATCAAAGGACTTTGACTTTGTGGAGACGGTCAGGTCGCA
GAGGAAACTGTCCTGCCTCATGGTACAAAGACCTTCCAGGAGGTTAGGAGCATAGACAGG
GTCAGTGACTTCACTTGAGATGCAGGTGAAGCTGTTTCCTCCCTCCAACAAGGTGTTCAG
CCCGTTAATGTTTTTGATCGGGCTATCCTCGACCATTATAGTAATTTCATTGTTATCCCC
TTTGTTCTTTTTGGCAGTCTTGTTTTTTTTGGGTGCCATGGCTGCAGCAGATGGACACAG
CCCAGACCTACTTGAAGAAAAATAAGAATGTGTCAGAGCAAGAGCAACCTGTTGAAATGA
AAAAACAGTCACAACACCATATGGCAACTAATACATTTATGACAAATCTGACAGATGTAC
AGTTGAGTGAAATATTGTCACACAAAATATTGTCAAATTCAAATGTGTAATATCATAATC
ATTACAGCTTTACTTGTATTTGTGGTTATAAGTAGGCCTTCTTTTCGAAAAGTCAGTCCT
GCATCTAGGCGTGTTATATACGTTGCTGCGGCCATTTGGCAATGTATGTTGTGGAATAAT
TGACAAAGTGGCTGAATACAGTGTGAACAAGTGAGGCTGTCTAAAGAAAACACAATAATT
TCTTTGCATTTATACTGTTATTTTGATATTTTGAAAGTTGCAACCAAAGTTCAACACCTT
AATGAAAATATAAACCGTTGTATTTTTTACATTTATTTTAATATACATTTGGAGACGATT
GTGACAAGGGTATTACATTCTCTAACAGTATGAAGGCCCATTCTATCCTACTTGCATTTT
TTTACATTAAAATTTGATAACAATTTAAAGCAATGTTGTTAGACATAATCAACGGAAACA
TCGTTACAATAGACTACCATTTTTTTCTCTCCATCAAATAAGTTAAAATGACATATAGTT
GGCCTATTCCAGAATAATGCTGTAGCGCAAGTCAGCGAATCAACATTCCACTATCTGCAT
CTGTCGCGATGTATCAGTTCTGTGACCAGGAATAGCAACGCTGGATAGCTCACCCATGAC
GTTCCTTTTATAGACTTGTGTCAGGAGGACCTAGCCAAATGTCCTTCTAAAAAGTTCAGT
TAATTCTGAAGATTTAAAAAAAGAAGGCCCAATGATCAACTAATCAATTAAATAATGCAC
CTTTGTAGAAATTATAAATGTAAAGAAACTGAAAGTTGAAAGAAAAATCCAAAACATTAT
CCAGAAAGTCAGCAGATCTATATTATAGCCTACAAAATAATCAGCCTTTGGTAAAAACTT
TCCTAGTTAATTTGAAATCTGATGGAAATAAACTGACAATAAAACTATGGTGTCAAACCT
ACACATTAGGTTACTGTATTGTGTCACTGTGCCAAAATCAAACCAAACATGTTAACAAAC
ATTTAGGCAACTTTTGTAATTGACAGACAGACACAAAGACATTACAAACATAGGAATAAT
ATGGCCTAAACGTGGCTTACTTACCAAAGAGATGAGAAGCAGGTGAAAAAAGACTTGCAC
CTTCAGATAGTGGGCAATAGAGACTGGTTATACTCAACAGTGCCAGAAAAGTGGAGTAAA
CTCCTCCTCTGAGCATGCGAATGGAAGTATTGCCCAATACGTGTGAGGGGGACACAATAC
TAGTCTACTGACTTGTAATATGGTAGCTGGGATCACCCTGAATAACTTCAATCAAATTAA
ATTAAATGTATTTATAAAGCCCTTCTTACATCANNNNNNNNNNNNNNNNNNNNNNNNNNN
NNNNNNNNNNNNNNNNNNNNNNNNNNNNNNNNNATGTTCATAGATGACCAGCATGGTCAA
ATATTAAGTTGTTGTCGAGGGTGCAACAGGTCAACACCTCAGGAGTAAATGTCAGTTGGC
TTTTNNNNNNNNNNNNNNNNNNNNNNNNNNNNNNNNNNNNNNNNNNNNNNNNNNNNNNNN
NNNNAGAGAGTTGAAAACAGCAGGTCTGGGACAGATAGCACGTCCGGTGAACAGGTCAGG
GTTTTAACTTGTCATATAGCATAGGCTACATTCAAATCCATCTCTCTGGCTTGATTATTA
TGGGTAGGGCCTAATTGTCAACCCAATGTATGGTTGGTTATCTGGTGATTCATTCGACTG
GTGATAAAGTTCCGATTGCAAATGGAGAAAAAATATTATCATGAGAATGAAGATTCTCAG
ACAACCGTGATGTCTAATGTGTCTTATGGATGTGTCATTTGTGACTTTAGGACCACATCA
TTTCATCGGCTCATTTGTATACTAAAGGCTCTTTGGGATGCTCTGATGTAGAGGGGTCTT
TTACAGTGACATTGACATCTGCTCACGTTCATTAATTGATATTTGTATAATTGGACATAC
CTCTTTAATAAAAAACACTTTGACACCGCCCCTTATATAACCTGACTGTGGTGCAGCAGC
GCTTTCGGGTCAATGAATGCACGTGAGCCAACGTGATGGACGCACTTGACGTGTCGAAGA
AAGTGCTGCAGTTAAAAGTTCAGCTCAAAGAAACGACAGAATCAAAGAAGGTATTTTAGA
CACACTAGTGTAATTGCTTGTAGTTTTACTCCGGTTATTTATTGTACAATTACTCTACCT
GGACAGTAATAAATAGATTAACACCAATGGTTCAAATTTAATAGCCTTCTCGACTGAATC
ACAATTATTGTACGGTAGGCTAGTGATGGAAGCACTGAGGTTTACGAAATAAATCACGTG
GTCTATTTAAACATATTCAATGTCAGCAGGGCTGCTCCCCCAAATCAATTCATTAAATGC
GTGTTTTGTTTGACACATGCATGTTTGGAAGAGTTTATGAACAACTTTAACAACATGGGA
CTCTTATGACTAAGTATATGCTGCTGGTGATGCGTTGTCTGAGCATGTGTGCAACAACTT
CATATTGGGGTAGGCGTGAGGGTTATGGCAGGAAGTGCTGCAGCTAATGTCAAAGTAACG
TCAAAAATTGCCAATTGCCTGTTCGAATCTCGGCGATTTTTTTTTTTGGGGGGGGGTTTA
GTTGACCCATTTTCTGACCTTAACACAATTCACATAACCTACGAAAAGTCACATTTGACG
TAAAATGCTTCCCGTCTAGTCAACCAGTGTGGAGTGGGGAAGATTGTTGGGGGGAATGAG
AAGTGCTCTGGTGCTATAATTAACAACCCAGCCAGTTGCCCAACTTGTGGCTGCTGTCTG
TCAATTCGGCGCTGAGTTGCGGAAACACTTACTGGAATAGTTATGTTGGGGAGAATTATG
AATACAGATTAAACGTTTGCCACCTGTCACGTGAATACCTTGTTTCAGGTGTATCTTGTG
TTTCTGGGTTGGATGTGAGGCCTCTGCTGCACACATGCAGTAGGCTACATACTGTAGGCA
GCCACATTTTTACAACTGATGTGGATGCAGGCAAACTGGGAGGGGATTGTCCCATACTAC
TTCAGCAATTTTGACTTTCTAGGAGTACTTGACTCAAACTGAAATAGGATCAGGTATTCA
CTTTGGGTGCTGTTACTGTTTCTATGTAGGTGCAGGAGCACCACAATAATTAAGAGGAAC
AGGACTTCAAGCAGTAGAACATTTTAGGTGCCGGTACTCTACTCTGGTGCGCTCATGTCC
AAATCAAGCACTGCTTTTTAGTGAACTGAAACAAGGATTACCATATTGTGCATGTCTGTC
CATTAGTTCCCGTTGCTGTTTCAGCTTTCGTTAACTTTTTTTTAGAAACATTTTTTTTCA
TACAAACTTGGCATGATCACATTGGTGGTAGTTNNNNNNNNNNNNNNNNNNNNNNNNNNN
NNNNNNNNNNNNNNNNNNNNNNNNNNNNNNNNNCCCCGTGGTAGTTGTTCATGATAAACA
TGAACCCCCCCGTGGTAGTTGTTCATGATAAACANNNNNNNNNNNNNNNNNNNNNNNNNN
NNNNNNNNNNNNNNNNNNNNNNNNNNNNNNNNNNGGTAGTTGTTCATGATAAACATGATC
CCCCTGTGGTAGTTGTTCATGATAAACATGATCCCNNNNNNNNNNNNNNNNNNNNNNNNN
NNNNNNNNNNNNNNNNNNNNNNNNNNNNNNNNNNNCCCCCGTGGTAGTTGTTCATGATAA
ACATGTTAGGCGTTCTAATTGTGCAAGGACAGTTTTGTACAAATGTTTGGAAATGGGCAC
TATGTTTGCATCCTAATGTAAACTGAAAATGTATACCATATACAGTCTATGGTTTATGCA
TAGCCATCTGTTTATCTTACAGGTCCTGAAAATCTTAAAGAAACTAAGGGAGTTGGATAT
AACCCTAGACATTCTTGCAGTAAGACACTCCTATACTTAAAATTGTGTGTGTGTTGCATG
AAGAGTTGTGGTTTGCATGTGCCCATTTGTACTCAATTGAATGTATTTTTTGTTTTGATT
ATGATTAGGAGACCGGAATCGGCAAAGCTGTAAACTCTTTGCGCAAGCATGGAGATGCAG
GAGAAGCTGTTAGGCTATTGGTCAGTCACTGGAAGAAATTGGTTCCTAAAGAAACCTTGA
GGTATTGTACTTAACACACTTGCTTTGGAATAATTTGAATGATTGTCCAGTGTTCATTAC
TAGAGTGTTTGAATTTCTCCCTCATATAGCCATACAGAGAAGGAGGATGCTTCACAGAGC
AAGCTTTTGGTAACCGATGCAGAGACTCAAAACCGTTCAAAAGAGGCGTGCTCAAAAATA
GAGGACCGAAGTCAAAATGCTTCAGAAGATGAGCGTTTAAAAACCGATGAGGACAACCAA
GATGGTCCTACTTCAAGAGGGGTGCATTTGAAAACTGATGAGAAAAACAAAGGCACTTCA
GAAAAAGAGCATTTGAAAAATGACAGAAATGAAGAAAGTTTGGAAACTGAATACAAAAAC
CAAGGTACTTCCAAAGATGAGCATTTGAAAACTGAAGACAAAAACCAAGGTACTGCAGAG
ATGTCTCATTTACAGGAAGTAGATGAAGACTCAAGTGAATTGAAAAATGATCATTTTAAA
AGTGAGAAGGAAAACAAGCGTACTTGGAAGAAGGACAAGGATGAGGGGAAAAAACAGAAG
GGGACACGAGAGTGTTTAATGGTTACTGGGAAAAAAAGTAATTGGAGTAGAAATTCTGAA
GATGAAAATGTTGTGCTGCCAAACACAACATTTTCATCTAAGAGCAGCCACAAGAAAGCC
AAGTCGATTTCCAGGGAAGAATCTAACAACAAATCAGATAACGGAGGGAAAAGTGGGGTA
AGGAGAGACTCCAATACAGAAACACTGCCGTGTCCTAAACCATCCAGCGACGAGTCATCA
AAATCTAAACCGGATAGAAAATGGACAGTTATTGACAAATCCAATGACCAAGACAAAACA
GCGAGTGACTCCCTAGGTTGTAATGGAGAGAGGCGGAAACCAAGTGAAAGAAAGCAAGTC
TGCCATGAAGACAAAAAGACTAAACAAGAGGGAATATCGAAGACCAAAGAGAAAATGGCG
ATTGAGGACAAGTCGAATGGCGATGACGTCGAAGTGCCCTCCATGTCTTTTGAGTCTTTC
TTGAGCTATGACATCAACACGCCTAAGAGGAAGAAAAAATCTGACAGTAAAAAAACACCT
AAGAAACTTAAGACTGTTGAAAAAGAAGTAAAGGTTGTGAAGACACACAGCACGAAATCC
AATAAGCAGTTACCTGCGGCGACTGCAGATTTTTCACTGCCTAAAAAGGTACATTTGGCA
TGGAGTTGTAATGCATTGTAAATATTTTCATAAATGTTTTGAGGCGACATTCTGATTCAA
CAATGTCACATTGATCAAAGACATCCTTTTTAAGGCTATGAAGGGGTCTGTGATGGACTT
GCTTAATATTCCATTGCCAACATTTCTACCCGAATATGACGAGCTCTCCAACTTTAACTA
CTACGACAGGAAAAGTGAGTGTAAACTGTGGTATTTTTTTCCCCAAGGGTTTGTGATTGA
GCAAGCTTTACAATATTAATCTAACTCCACTGAACATGTAGTTGCATGTCATGACTTGAA
TCCTATTTAATCTTGCTATGTAAAATGCTGGGCTCCCTTGTTAGACCTTGGTCTCAGTGG
GACTCCCTGTTGAAAAAATGATCAAATAAAGTATTTTCGGGGTGTTATGTGTAATTTGTT
TCAGTGGAAGAGAAATCTAAAGTCTTGGTCTCTGAGGGCCCGGTCTTCACTGGTCAAAGA
CTCAACCGGAAGATGCAGGTCTATTCTGGTGCAAAGTCCGCCTTTCTCCCAACCATGATG
TCCTTGTACCAGCAATGTATTCGGGCACTGCAGAACAACATTGACTGTGAGTATGGCCCA
GGCAGGGAACCTCAACACTCTTACGCAGGCTGTCCTTTGGATGGAGAGAATGTTAAAGCT
CTGATCTTTTCTTAGTGCTCTATGAGATCGGAGGGGTCCCATTTGAAATCCTTGAGCCAG
TACTAGAGCGCTGTACACCTGATCAGCTGTTTCGTATTGAAGAGTGCAACCCGGTAAGAA
TCCCATTCTTAAGTTGATTTTGAGGAGGCCTGATTTAAGTGTTGTGCCTGCAAGGGTTAA
TGCTGGACAGGCCTCCCATCACTTTACCCCTGAGTGCCAACCTGCAAGTACTTCCTGTAT
ATCTGATAGTGTTGCATAGGTAATATAGCTTCACCATGGCAACTTGGTATAAAAAGAAAT
AAAACGAATATTCTTACACCAATTTGACACTTCATAGCTGTGAATACTGATGGCTTAGAT
TTGTAAGGTTTGGTAACAAATATGGGTACTGTGAGCAGATTTGCCATTTTCACTGATCAG
CCAATAGACGGGTTGGTTGTTTAGCAAGAAAAATGACGCGTACGCAACTATGGGACAAAA
CAGACTTGGTTGGCTTAGGTTATTTACAACATGTAAACTATATTTCAATGTTTAAATACA
TTTGCACAATGAGTACATGTCTCAAATACATTATTATCGTTGTTGGTTGGCTAGCTAGCA
ATTTGTTTTGCCAAATTAGCATAGACATGACATTAGTCAACACCTCAACAAGACATGGTA
TCAAGAACAAGCTGACACGAGCCACCTACGATTCCCCACATGGCAGCTTCTTGTCATTGT
TGCTAGCTATCTGGCCATCCAGAANNNNNNNNNNNNNNNNNNNNNNNNNNNNNNNNNNNN
NNNNNNNNNNNNNNNNNNNNNNNNTTGCTAGCTATCTGGCCATCCAGAATCACAGGACTT
CTGCCCCATTGAATCGTGCACATCGTTTTCGTGATGTTGTCAGCTAAACCGTCTGTGCTC
TCTGACAGATGTATGTTGGCTTGACTGATCACTTATGGGAGAAGCACTGTCAGCGGGACT
TCAGGAATGCCCATCTAGAGGAGTACGAGTCCTGGAGAGAGATGCATATGAGGCTATCTG
AGGAAAGGGAGAGGAAGCTCCAAAGACTGACTAAAACCATAGTCTCTGCCCATTCAGGAA
AACCCAAAGGTTTGCTATTTCAGCATGTTTTTGTATTGCTTCACATCATTCACAGGAAAT
CCTTGACATTCAAGTTCTTGGACAGGTCAAAAAGTAATCCTAGATGTCTTACCATTCAGC
CTTTGGACAGTGCTCATGCTCTGACGTCAAGTTATGCTACCTTTTGAACTGAGATCCTCC
ACTTTACAAACTCTGGTCTTGGGTTGAAAGGGACTGAGCAACAGTTGGCCCAGTTGTTTT
GAAGTGATCTGAGCAAGACTACCCCTTAATGCTGACCAGGCACTGGGTTAATGTCGACCT
GGCCATCTGTCCCCCGACCAACAGAGGCTATGAATAGATCTAAAGGGCGACTGGCTACGG
GGTTAAATCTAAACCTTGTCAATCTGTCATGGCCTCTGCTGGCCTTGTAGGGCTGGAGAT
TATGTAGAATAAAGCCTTTCCCATCACTGACTGGGGTTCTGTAAAATTCATATCTCCCCA
TTTCTAACAGTAAACTAAATGCTATAGTGCAATTATTCCTTAATGTGTGAATGGTAGTAT
TTTTATTATCTTATAGACTCGACACAGTTGGCATATTTACTTACTGTAGGTCTTTTCACT
AATATTAGTTGTGGAATAGGAATTTGTCTTCTAAAATGTACTTTCTTCCCTCTTTCTCCC
ACTCCCAGGCCGGCAGGTGAAAATGGCGTTTATTAACTCTGTTGCCAAGCCGCCTAGAAA
TGTGAGAATTCAGCAAGAGATCCATGGAACTGCAAGACATCCACGAATCCAGCAGGAGAA
CAATGGACCTACTGGTGTCGTACTGCCACCTCACCCACTGGACAGGCCCAGGTCTGTCCC
CACCATCCTGTCATTCTCATATTGACCATGGTGACGAAGATGCCTACTTACAAATGTATA
GGCCAGAAAATACATTATTCTTGCTCCAAGTATGACAATCATACATCTTATGGAGTTGCT
ATCCTTTGAATAATTTATAATTTTAACTGAAATTAATTTTAATCAATATCTTGATGAACT
GTAATGTTTTCCTAATATAATTTCATAAGATGGGTAACAACTCAATACTGAGCCTAATGT
ATGCACTAGAGGATCATAACACATGGTTGACATTCTACTCCTCAATGGTTTACTCATGTC
ATTGTACTTTCATTGGTAGCTCAATCACCTGACCACGGACAGTGTTTATTCGTTCCCGTG
GCCTACGCTCTACTCCCCCAAATGAAAATAACCAGCAACGGTTGCTAAACAGAGCCATAA
CCTGGCTGTTAAGATCGCGGTAGTGCTAGATTAAATACCTTTCTCTCGAGAAGGGTGCCG
GATAAACTGGTTTCATTCTGGTTAGTCATTCATTCTGCTTGTCCTCAGTTTTCCACTGCA
ACAAATCATTGCAACAGACATTGTTCACTAGACTTGACTCAATACATTTGCCAGTATCAA
TACAACAAATGGTTTTAGACATTTCTGGTGGCGCTTTTGAACTGATGCTATTTATACCGT
TTTAAAAAAACGTATTTGTTCAAACTCCAACGTGTTTGTTCATCCTTTTCTGTCTGAGTA
TGGTTTACAGTTTCTCTAACAGTGTTATTAAATCATTTGTGTGTGTATGCAATTGGGATG
TAACCGTAATGTAGACGCCATGATCTTAACACTGTGCACTGCCCCTCTCCTTCTCAGTGT
CAAGGCCCAGGAAAACAGAGCCAGACCCTGCTATGTTGAACCTCCTAGGCCTAGCACCAC
TGTCTCTGGGACAAGCCAAGGACAAGATTCCCGCAAAAAAACACGTAAGTAGAATCACTT
GGCACCTAATGGGTTAACAATACTTTACTACTGATTCATGAACAGTGTAATTGTATTGAC
ATTATATCTAACTTTTTACTCCAGGGACTGATTCCTTTTGTGAGGCTAATGGTAATATAC
GCGGATCAAATTGTACTTCTCCCATTTTGTGCATGCAGCTGTCGTAGGCCAGCAACTTCT
AGTAGAAGTCAATGCTTGTGCCTTAATGCATTTCTTTATGAATACAACCCATGCCAATGG
TATACAGTAGGTGTACTTGTGAAGATCAAATATAGAAATCAACATCAGTCTGGCCGTTCA
TAATCCTAGACCGGTCAAATTAGCCTGTGGAACCAGCTTGATCAGTGTAACCATTGTTTT
TACTGTGAAATACACAGATGAGGCTATGGCCAAGTTACGAACGTTCTACTTCTTTCTCTT
GAGGGGTGGCACCTATGATGGCAAAGTCTCTGAAGGCCTTTAAAACGATGGGGCGTAGAT
GAAGGCCCTAAGAGGATGGATGGACTGCTGGAAACTGTTGTGGATACAGGTGCATTGATT
CCACTTCATGCCTCCTTTTCACTATTCATTCCAGGCCAAAATGTCCCTTTCTTGGCCTAC
TTTACTTTTTGAGACCAAATTGGAGCTGTAACTATACACTGAGTATACAAAACATTAAGG
ACACCTGTTGTTTCCATGAGACTGACCAGTTGAATCCAAGTGAAAGCTATGATCCCTTAT
TGATGTCACNNNNNNNNNNNNNNNNNNNNNNNNNNNNNNNNNNNNNNNNNNNNNNNNNNN
NNNNNNNNNGGGGGGGGGGGAGATGGGCTAAAGAAGGATTTTTAAGCCTTGAGACATGGC
TTGTGGCATTCAGAGGGTGAATTGGCAAGAACGGTACGACATCCAGCCAACTTGACAACT
GTGGAATGCTTTCGACACTTTGTAGAGTCCATTCCTGACGAATTAAGGCTGTTCTGAGGG
GTGGGGGGTGTGCAACTCAATATTAGGAAGGTGTGTTCTTAATGTTTTGTATACTCAGTG
TAGCTATTGGGCCGGGCCGTCTTTGTATGAAGTTTTTTGCCCATGCTGCTTGTAAAAACA
ATTGCTGCATTTGAACGATGGGTATGTTTCAATGTTATTTGTTTGTTCATATTGTCAAAC
ACTGAATTGCACTATTAAATAAGATGAAAACCATGCATTGTTTCTGGCCTTTCATCTATT
TGTGGACATGGTGCTAACTGCCAAAATAAAGGAAACCCCAACAGTGTCTTAATAGAGCGT
TGGGCCACCACGAGCCAGAGTCTGGGACTCTACTGGAAGGATCCCACACCATTCTGCTGT
GAGAAATTCCATTGGGTGTTCTGTTGATGGTGGGAAACGCTGTCTCAGGCCCAGCTCCAG
ATTCTCCCATAAGTGTTCAATTGGGTTGATCTTGTGACCGAGATGACAATAGCATATGGT
TTACATGCTCATCAAACCATTCAGTGACCATTTGTTCCCTGTGGAGGGGGGCATAGTCTT
CTGATGGGGGCATAGCCATGGTAGCAAAAATACTTTAATTGCCTGCCCAGCTATTTTAAA
CATGACCCTAAGCATGGTAATTGCTTAATTCAGGAACCACACCCTTGTGGAACCGCCTGT
GTTCAATATACATTGTATAGTGTCAACATTATTTTGGCAGATGCCTGTATGCCTGTTATT
TTCAGGGGGCTAGTGTTGTCATTTAGTATGTTCTAGTGCCTCTTAGTGGATAAGAGAAGA
AAATGCAAGTGTTATGCCCATATTATCAACAATAATTATTTATTTTTTTCACCATCGAGC
AGTGGTTCTCAACATTTTTGGTTACTGGACACAGGTGTCAAACTCATTCCATGAAGGCCT
TGTATCTGTTGGCTTTTGGTTTTTACTTTTAAATTAATACCTGGAAATTAAGAGTGGAGT
TCCTTACTAATTAGTGACCTTTATTCATCAAGTACAAGGGAAGAATGTACCTGCAGACAA
TCGGCCCTCTGTGGAATGCGTTTGACATGTGCTGTACACTCAACACATTTGGCTCTACCC
AAAATATCCCATCAACTGATCCCAATGCCCATGTTATTATGAGTCTTCCCAAGTACCATC
TGTGGGTATGCCAGTTACTAGTGGAGTTACCCCAGGGTTGAGACCCGCTGACCTAGATGT
TCATCAAGTGAAGACGGATTAATCCTGAATTACAAAGGCAAGCGATGACTTGAGTTCAGA
CGGTACGCCCTCACTATTTTGAAAATGGGTTCTATATTTGTATTCATTGCTTTTTGGTGG
ATGGACCTACATCAATGGTGCATTCAGTATGACAACTGTGTTCAACGGTTTAATTCAACG
GAACCGGTACTGTACTGATCTTTACTGGTTGTAAAGAACTGTGTGGTTATGGTGGCCCAG
AGGGCGCATGTGTATGAGTTTTGCGATATCTAATTGTCACACCCATATTGATATAGCCAA
ACGGGAGAAAACAGGCCTACCTCAAAGGCTGTTGAACTGTGTGCACTGTTCTTGGAAAGT
GTTCAATAGGCTACAAACTAATGCAACGTAGAAAAAGTTGAACCAAACTGAACGCACCCC
AGGTTTACATGTACATTTCTGACAGCTGCCCCATAAAGACAGATTCATATTTGACTTACA
AGATTGACACCCGGCTTTGTTTTTTTTTGTATGTTACCTACTCTAAAGTGTGTATATGTT
TTTAAATTGAACCAACAACTAGGCAAGTCAGATAAGAACAAATTCTTATTTACAATGACT
ACCAAACCCGGACGATGCTGGGCCAATTGTGTGCTGCCCTATGGGACTCCCAAAAACAGC
CTGGATTCAAACCAGGGACTGTTTGGAGGCCTCTTGCACTGAGATCCAGTGCCTTTGACC
ACTACACCACTCGGGAGCATAACTCCCAGAATAAACTGTATTAAGAACAGAGTATTAAAG
ACAAAACTAGGATATTTCAGGCTAAAATAACACTGAGCTGAGGTACAGTAGGCCAACTGA
AGAAAGGCTACTGATTCAATCGCGATCCTCTCTCTTGCTTCTACTTTTCCAGAGGGTGTG
AGTGAAATACAAAGGGAGGAGCAGTTAGGAATGGTGACGTCAGATTGAAACGAGGGAGTG
AATGTTCCGGGTCAGAAACAGGGGTGTAATCATTAGTCCAAACAGTTGCAGAAACGTTTT
GCAACTAAAACAAGAGTTTCTATTGGACTAATTCAGGTAAGTCCCGCCCATGTCGTTTCG
TTTGCTTCCGTTTAAGAAACATTTGGCAACAGAATCTGCCGAATGAGTACACCACTGGTC
TGAGGGGAAAATAACTCTGGGACAACGAAATCAGTAGGCTACACGAAATAAGATCTAAAC
AGATATGTTTTCGGGAGCCGATTAGAAAAACTAACATTCCAGAGGCGACGTGAGTAAAGA
ATAAAAAACCAAGCCTACAAAAGTATTGAATGTGAGAGCGCTAGACACCGTTTTTATTCC
ATGGTGCCCATTGGTATTTATTTACGCCTGGGGGAGGTGGTTAAGATGTTTGCTTTGGAA
ATTCGTTCGACCAACTGCAAGAAAGTGTTTGGCAAGCAATCTAGTAGCTAGGTGTCTGTA
TTCAGTTGCGCCTTCCGTTTCTTTAATTGGACGTCTATTCGGGATATTTGTTAAGAACGG
ATTTTGCCATCACCCGGTGATGTTTCACTGTATACCTCTGTGGCGGTGCAACCGTCATGT
TGAAGTGATCGATAAGCGGCACTGCTCTCTGTTGTACGTCCCGGATGAGATCTACCGCTA
CAGTCGGAGTTTGGAGGAACTTTTGCTGGACGCTAACCAACTCCGCGACCTGCCCAAGGT
AAGCAGAATGTGTTTGCTAGCTGGCTTAACTAAAACTGTATTATGCACAGTTCACTGATG
AGATGTAATGTTACGTGGTGTCATGTCAGGAAAAAAATAGTTGTACATTAAATGTAATCA
ATGACGAGTTATTTATGCCATGGAAAATAACAACCTACAGTTTGAACAGGTGACTTGGGT
ACATGATTTCATTTCATAGGGACATAATCATTATACAATGTTGCTATTCGTCTGGACCGG
GCAGAGATCTTTAAAAAAAAATGTTATTAATTTAACCTTTATTTAATTCGGCAAGTCAGT
TAAGAACAAATTCTTATTTNNNNNNNNNNNNNNNNNNNNNNNNNNNNNNNNNNNNNNNNN
NNNNNNNNNNNNNNNNNNNGTCAGTTAAGAACAAATTCTTATTTACAATTACGGCCAAAC
CCGGACGACTCTGCGCCGCCCGATGGGACTCTATCACGGCAGGTTGTGATACAGCCTGGA
ATCGAACCCGGGTCTGTAATGACGCCTCTAGCACTGAGATGCAGTACCTTATTCCGCTGC
GCCGCTCGGGATCCCTGAGCGGCAAGAAGGGATACAGCTTTTGTCAATTGAACATCAGAA
GTATATATTTTTGGGGTTACGTTTGAGCTAACCATAACCTAATTATTCTAACCTACTGGG
TGACATCCCAACCTGCTACGAAAAGTCAAATCTGACGTTAAAATGACAAGCTGGATCCCT
TCTCGCCAAGACCCTGGACAGAGGACACCCGCATGCATGTCTTATTAATTTCCCATGTTG
GGACTGTTTTGAAATGATGCGCGCCCTATTATTTGGCATACTGCAACACTGCTGCTGCTG
CTCCAACAAGTTACAATTTCTACTGCCAATTTAATCTTTATTATGGGGAAGACTAGTTGG
CTACGAACGTCTTTATTGAATAGCCTAGCTACATAACAAACTAAAAAAATCGATCAGCAT
GATTCACACTTGTCTGGCTGTGTAGAGACGATGGTACTGATATTTGAAAGATAAAGGGCT
CGTTCCATTTAAAAATAAAAATCCAAACCTTTTTGGCCGCACCCCTTTTGATTTGATCGA
AACCGCTCATACATATTTGCCCATCGTAAAAGTGGTCAGACAGTGACTTTGGACCTGGAA
TTCAGGTCACAGTGCCAGAACATTCAGGAGATAGAGGTGCTCAAAGTTGACCCATTTAGC
ATACACCACCATACCATGAGTCATCCATGACAAACAGGATTGTCAAACTTTAATAGTTTC
TTGAAAGCAATGTATTCAGCAAACATGCATTTTCATCCCAGTCATCATTCTCTAAATTTG
CATGTCATTTCTTTGTGCGGGTGTTGGCGGGGAAGAGGGTTACGCCCTTACATTGCATTC
CATGCAGTAAGATGGACCACAACCATTGTTGGTGTTCCTTCACATGCAACTAATACCATC
TAGGCTAGCTAAATGAACTCAAGATGAGTCCAACATAATAGATTATCCAGGTAACTGTTG
TACTGTGCTCTGCTCATTGTGTGGTCTCATCAGATTTGCTACCAAGGTGATTGTAACACT
TGCCTTAACACTAGACAGGCCTATAGTATGAGTGTGTTCACCATTGGGTTGTCGTGACAA
TGGTACAGCATGAAGAATTTAGCCTGTCTGTTTCAAGTTAAGTTGAGGAAAAGGCTGGCT
GGCATAGGCTCTTTGATTTCTTCATCTGTATCTTGAGAAGTTCTCAATTGGATAAATTGG
CATCATCCAAGGCTGTATCATGTCCGGCTGTGATTGGGAGTCCCATAGAGCGGCGTACAA
TTGGTCAAGCATCGTCCGGGTTTGTGCGGGGAAGGCTGTCATTATAAATAAGAATTTGTT
CTTAACTNNNNNNNNNNNNNNNNNNNNNNNNNNNNNNNNNNNNNNNNNNNNNNNNNNNNN
NNNNNNNAATTTGTTCTTAACTGACTTGCCTAGTTAATTAAATAAAATTCTGATTTAACA
TATCATATAGCTTTCTATATAGTCTACATAATAACGTGATACCCTTTTCTTCTTGAAAAG
GAGTCGTTGCAGAGAAAATGCAGACTGGTCTTTTTATCAACTTGTGGAAACATGAAACGG
GAGTTGGCCACGTTCCTGTTTCTTCCTCTTTTCCATCACTTTCTCATGAGTGTTGGCGAG
GAACTCGTCTACAAAGAAATTAACCGTTTGGTGCACTACAATTGCCAGAAGATTTGTGTT
AGTTTATTAGTGGTTAAATAAATCTCCGATTTTTGGGGGGATAGCAAATGGTCAGGTAGT
GAATGATTGGACAAGAAGTAGCCTAGATTTTGAGGATGCGTATCAGGTGTTCCTTTCGTT
GAGGAATCAAGCAAGGGATGTCTAACTGCATATACTTGCAGGCTAGCCTAACTTGTAGAA
CTAGCTGTGCCATTGTCAATAGAGATAGTGATCTCTCCAAGTCCTGTGAGTATATCTGTT
GCCTATAGCCTAGGCCATCATTTCCCAAACTCGGCCCTGTCCTAGGCTATTTTACTTTTA
CAACTTCACTTAGCCTAAATAGTAGGAACTACAGAAAAAAGGGAGCTGTTCACCTAACCC
CAGCACAAGCCTACCACATCTCATTTTGAGATGTTGATCATTCTGCATTAGGCTGGTCTA
GATATCAGTAGAAATTGATAGTTTGGGATTTTGATTATAAAGAGATGCCACATTACATTT
TCAGAAATGCTTATTTGAAGAGGTGAACATTTGACAAATTAATAGGTTATAGCTTTATTT
CCCCACCCTCTCTACATTTATTTCCACACATTTGGCATAGGGTGGCCTAGGCTATTCAAA
AGTCCCAATCACCCATGTGGAATTTAGTCTAACCTCAGTAGACTAAAGGGCATAGGAGCC
TAGTATAAGAAGCCATCTAGTTTGTTGAGCGATAAGGTGCCGCATTCTGTGCTAGGTTAG
TCATGTCTGACAGCCAGCAGGTCTGCTCTTCCTCACATTGAGCCATGAAAACAAGGAAGT
TGTTAACAAAGGTGCAGTCAGTATCAGGGTGTTATGGCGCAACATGAGTCCTCCTTTGTT
CTGTCAAGCTCTAGGCCTAGCATCACCTTTGAAGTTTGCCATTGTCTTTGTTAAGTATTT
ACAGATGTGCTAACTTCGCTTAATATACCAAAGCCAGTCCTAATCAAAACTGTTCTTCTT
GTCCAATTTTTAGCGTTTACGATGTAGGCTAGCCTAGGTGTTGTCAACTTAGCAACACAG
GCATCAAATTAGTAGTCTAAAGGCATCCGCATGCTTCCCAGCTGAAACAGTTCGAAAGAG
TTAATTCATATGTGACTTGTTTCAGGAAACTTGGTGAATGTTGCGCATGACTACTTTACA
GGAGAACAGTGGTGGGAAAAGTACTCAATTGTCACACTTGAGTAAAAGTAAAGATACCTT
AATAGAAAATGACTTAAGTGAAAGTCACCCAGTAAAATACTACTTCAAAATGAATTTCAT
TTGTCACATATATAAGTATATATATAATATAAGTGTTCAGTAAAAAATAATTAAAGCGCA
GCAGTTAAATAAGTGGCGAGGCTATATATACAAGGGTACCGAGTCAATGTGCGGGGGGCA
CAGGTTAGTCTAGATAATTTACGTAATATGTAAGTAGGTGAAGTTAAAGTGGATGGATGA
TAAACAAAGTAGCAGCAGCGTAAAAGGGGAGGGGCGGACAAAACAAATAGTCTGGGTAGC
CATTTGATTAGGTGTTCAGAAGTCTTATGGCTTGGGGGTAGAAGCTGTTTAGAAGCGTTT
TGGACCTAGACTCCGGTACCGCTTGCCGATATCAGAGAGAATGGTCTATGACTAGTGTGG
CTGGAGTCTTTGACCATTTTTAGGACCTTCCTCTGGCACCGCCTGGTATAGAGGTCCTGA
ATGGCAGGAAACTTGGCCCCAGTGATGTACTGGGCCGTACGCACTNNNNNNNNNNNNNNN
NNNNNNNNNNNNNNNNNNNNNNNNNNNNNNNNNNNNNNNNNNNNNCCAGTGATGTACTGG
GCCGTACGCACTACCTTCTTTAGTGCCTTGCGATCGGAGGCCGAGCAGTTGCCATGCCAG
GCACTGATGCAACCAGTCAGGATGCTCTCGATGGTNNNNNNNNNNNNNNNNNNNNNNNNN
NNNNNNNNNNNNNNNNNNNNNNNNNNNNNNNNNNNATCTTTTCAGTCTCTTGAGGGGGAA
TAGGCTTTGGCGTACCTTCCTCAATACTGTCTTGGTGTGTTTGGACCATGATAGATTGTT
GGTGATGTGGACACCCAGCCCCATCGATAAGAATGGGGGTGTGCTCGGTCCTCCTTTTCC
CCTAGTCCACAATCATCTCCTTTGTCTTGATCACATTGANNNNNNNNNNNNNNNNNNNNN
NNNNNNNNNNNNNNNNNNNNNNNNNNNNNNNNNNNNNNNCTCTGACCTCCTCCCTATAGG
CTGTCTCATGAATGTTGGTGATCAAGCCTACCACTGGTGTCGTCAGCAAACTTAATGATG
GTATTGGAGTTGTGCCTGGCCATGCTGTAATGAGTGAACAGGGAGTACAGGAGGGGACTN
NNNNNNNNNNNNNNNNNNNNNNNNNNNNNNNNNNNNNNNNNNNNNNNNNNNNNNNNNNNG
AGTGAACAGGGAGTACAGGAGGGGACTGACCACGCTCCCCTGAAGGACCATGTGTTGAGG
ATCAGCGTGGCAGATGTTGTTACCTACCCTTACCACCTGGAGGCGGCCTGACAGGAAGTC
CAGGATCCAGTTGCAGTGGGAGGAGTTTCGTCCCACATTTTTTTCCCGGATAGCCAGGGG
CACACTCCAACACTCAGACATACGTTACAAAATAAGCATTTTGTGTTTCGTGAGTCCGCC
AGATCAGATGCAGTAGGGATGACCGGGGATGTTCTCTTGATAAGTGAGTGAATTGGACCA
TTTTCCTGTCAACGTAATGATTGCTTTTTGGTGTCAGGGGAAATGGAGTAAAAAGTAAAT
TTTCTTTAGGAATGTTGTGAAGTAAAAGTGAAATTAGCAAAAATATAAATAAAGGACAGA
CACTCAAACTATTTAAGTTGTACTCTAAAGTATTACACCACTGCAGGAGAGCCATTTGAA
CGTAAACTCATTTTGATCAAATAAATACGTTTTTTTTGGCAGAAATGCCTTCTGGAACAT
GTGAACTTTCATGTGCATTACTAACAAATGTGTATGCTATCTGTAAGTATGAATACAATT
GTTAAATTATGAGCCTAGTTGGTTTAGCCATGGAAAAAGTCAGGAACCTTCCTGCTAGCC
ATGATTGGCTGAGATAATGGATGGGTTGGACATGCCGAGAGATGAATTTGGATTTTTGCA
GACCAATCCGAACTGTAGTATTTGTAGGTAATCCTTTCTAACACAGCTTTTTTGTTGTTG
AAAGTTATCAGTGTTGCTCTCCACTTTCTGGAGGCCCGTGCTTTGAAATCAGTGGAATTA
GAGTATGATAGCTAAGGAGATTCTATGTTCTCGAAAAGAGAACACAGAAGGCTGGTGAAA
ATACCTGTCTCTGGATTACATCTTCAAACTAAGGGAAACCATGGCATCCATGACAGAGGG
CATCCATGCATTTCAGTTATAATACATTTCTAATTTTGTCAGTTTTCATTTCAAGTTAAA
GCCTACTGTTAGGTCGCTAGCTAAAGTTAACTGGCTGGCATGTTAGCTAACGTTACAAGT
ATGATCTGTATAGTAATATTATTTGTATCCCAGAGCCATTTTCATTGCAAGTTATAGCCT
AATGCAAGGCTGTCCAACCTTCTTCCTGGACATCTACTGTCCTGTGGGTTTTCAATCCAA
CCCTAATTTAACCTGTTGCGTGTAGGGGGCAATATTTTGATGTTTGGATGAAAAACGTAC
CCAAATTAAACTGCCTATTTCTCAGGCCCAGAATCTAGAATATGCATATATAATTGTCAG
ATTAGGATAGAAAACACTCTAAAGTTTCCAAAACTGTCAAAATATTGTCTGTGAGTATAA
CATAACTGATATTGCAGGCGAAAACCTGAGGAAAATCCAACCAGGAAGTGCCTAAGAGAA
ACGAATCTCCCTGTTCCATTGCATGCCTTCCCTCCACTTTTAAAGGGATATCAACCAGAT
TCCTTTCCCTATGGCTTCCACATGGCGTGAACCATCTTTAGACTAGACATAGTTTCAGCC
TTTTTTATTCTGAAAAATGAGCGAGAACGATCACATCGCATCAGTCGATGGCTGGGTGCC
AGCAGAGTTTTGCATGCGCAACAGCTTGGAGCAGACATATTCTCTCTCCCCTCTTAAAAA
AGCAACGGTCCGGTTGAAATATTATTTATTGTAAAAACAAACTGAGGATTGATTATAGAA
ATCGTTTGACATGTTTCTACGTACTTTACGGATACTATTTGGAATTTTCGTCTGCCCCGT
CGTGACTGCTCGAGCCTGTGGATTTCTGAACAAAACGCGCCAACCAAATGGAGGTATTTT
GGATATAAAATCTTTATGGAACAAAAGGAACATTTACTGGGAGTCTCGTGAGTGCAAACA
TCCGAAGATCACCAAAGGTAAGCGATTCATTTTATTGCTTTTCTGACTTTCGTGACCAAT
CTACTTGGCTGCTAGCTTTTTGTAAAGTTTTGTCTGCTGAGAGAGATGTCCTAACATAAA
CGCTTGGATAGCTTTTGCTGTAAAGCTTTTTTGAAATCTGACACACCAGGTGGATTAACC
TTTCTGATCTCCCCATCCCGGATCCGGGATCGTGAATACAGACTCAAGCTCATTACCATA
ACGCAACGTTAACTATTCATGAAAATCGCAAATGAAATGAAATAAATATGCCATCTCTCA
AGCTTAGCCTTTTGTAAACAACACTGTCATCTCAGATTTTCAAAATATGCTTCTCAACCA
TAGGAAAACAATCATTTGTGTAAAAGTAGCTAGCTAGCGTTAGCATTTCGCGTTAGCATT
TAGCGTTAGCATTAGCGTTAGCATCCAGCACGCAACATTAACAAAAACATAAAAGCCTTC
AAATAAAATCATTTACCTTTGAAGAACTTCTGATGTTTTCAATGAGGATACTCTGTTAGA
TAGCAGATGCTCAGTTTTTCCAAAAAGATTCCTTGTGTATTAGAAATAGCTCCACATTTG
GCTACCAAAAAAAATCCGAAAATTCAGTCCTCAAAACGCGAACGTTGTTTAGAATCAATC
ATCAAGGTGTTTTTCACATATCTCTTCATTGATACATCGTTCTTGGACACATGCTTTCTC
CCCTGAATCAAATGGTAAAGTAGAAGCAGCTGGCAATTGCGCACCGAATTCGACGCAGGA
CACCAGGCGGACACTTGGAAAATGTAGTCTCTTATGGTCAATCTTCCAATGATATGCCTA
CAAATACGTCACAATGCTGCTAAGACCTTGGGCGAACGACAGAAAGTGTAGGCTCATTCG
TTGCGCAATCACAGCCATATAAGGAGAGAATGGAAAACAGAGCTTCAGAAATTCTGCTAA
TTCCTGGGTGATGCATCATCTTGGTTTCGCCTGTAGAATGAGTTCTGGGGCACTTACAGA
CAAAATCTTTGCAGATTCTGAAACTTCAGAGTGTTTTCTTTCCAAAACTGTCAAGAATAT
GCATAGTCGAGCATCTTTTCGTGACANNNNNNNNNNNNNNNNNNNNNNNNNNNNNNNNNN
NNNNNNNNNNNNNNNNNNNNNNNNNNTAGTCGAGCATCTTTTCGTGACAAAATATCGCGC
TTAAAACGGGAACGTTTTTTATCCAAAAATGAAATAGCGCCCCTAGAGCTCTAACAGGTT
AACAAGCTAAGCTGTGTTTTGCTATATTTGGCGCTCTGCAGTTCAGCGGATGTTGACATA
TGATCCCGCTAACGGGATGGGCGCGCCAAGAAGTTAAAACACCTGATTCTACTAGTTAGC
TGCACAACAATACCTTAACTAGCTGAATCAGATATGCTAATTTAGGGTTGGACTGAACCT
CCAGGACAGTAGATCTCCAGGAAGGGGTTGGTCAACCCTGGGTCTAATGTTAGCTAGCTA
GCTAGCTAGCTAGCTNNNNNNNNNNNNNNNNNNNNNNNNNNNNNNNNNNNNNNNNNNNNN
NNNNNNNNNNNNNNNAGCTAGCTAGCTAGCTAGCTAGCTAACATTGAACCTGGTTGGTTA
GCTACCTGCAGATTCATGCAGGGTAGTAACATTGAGTTTATGGTTCATTATTTTGCTAGC
TATGTCTTAACAAAAGACCACTATGCAAGTCACCAATAGAATGTTCATGATGTTACTGCA
ACAACTGTCGAAAGACGTAGCTTGTAAATTTGTTCTTGCCATCTACTCTGATTTAAAGAG
CACTCTCGTCTGAATGTGCCAGAGAGCAGAATAACTGACGTATTTTTACGAACGCCCGTT
GAATATGGCCAGTGTCAGTAAACGTTGGCAAAAAAACGTAATTAAATTGTTGCCAGCAGC
ACATTTCGTCACCAACGCTTTGGATAACATAAAAACAACCTAACCAGCTCTGCTAAGGTG
AGTAAAATGGTCAGTGAGCTGTTCTCTCATGTGTCTGGAAGTAGCTAGTCAACATTAGCT
TGGGAGCCTGACTGCTGCTGTTAGGTCAGAACGCTTGGATCAACCCTACTCCTCAGCCAG
AACATTCAATGTGTGCTCTGAGAGCTAAATGCTCTGAATTTACGAATGGACAAACTGACA
ACCCTCTGAGTTTATGAACGCCCACGGCACACTCTGGCCAGTAGGTTTACCAAAACATTC
AAGGGCCATTTTCTCAAGTGCGGTTACAAGTATATCAACTTTCAAAGCAAAATTACTTTC
CCATTGTTCCTAAACTGTAGTGCATGATATGCCATTTTCTAGCTCTGTCTACTTTTATTC
AATGTAAAATACACCATGTCAAATTTTGCTACATGAGATCGAGCCGGTCGGTCACATATG
ACTAGTTTTTAGTCTTCTGTCCACCCCCCCCAAAAAACAAGATTTTTTTTTGCTCAGAAC
TTTGGGTGCCGATAGTTGGGAACCCTGATCTAGGTGATAATTTCCCCTTGAAAACTATGA
AAGATGTTGTAGAAAGTAACCACGTCAAATGGTTTGGAATGTTTGACAAACCCCTTTACC
CCTAGCCATTCTGGTTTGTTTAACCTCTTGGGGCCCCTCATTTATATAGGCTAGACAGAG
TCGGTACCGGTAGTTTGTTAGGTTAAGTTAATGAATTTTGGCATCTGTTTGAACAAGTCG
TCCTTGAGCATCTATGACTTTGAATGGTCTTAATCAGGCTTGTTCAGTTTAGTTTAGAGA
ACCTTTTGAGCTAGGCCACAGGGAATATGCCTAGGTTAAACTAGGCTAATTGTAGGCTAG
TTTTTTTTTCAGTTTTCAAGCTAATACCTTTGGCTTTGGATAATGTCCTGTACAAGATGG
ACACTGAACTTAAATCTAAAGAACAGCTTAAATCATGAAATAGGCTATCTCAAACAGACC
AAATTAACAGATCACTCTAACCCTGCTATGCTGTTCAATCTGAGGAGTTCAACTCTGTTG
TCTACTAGATTTTTATTTTGTTGATATTTATCTATTTTTAAACAGGAACCTTTCCTTTTG
TAAAGACACTGGTATAGAGAAGTTTAGTTTGTGGGAGTCATTAGGATACACCTCAGTTGA
ATTTAGGATAACCCAAATATTGACTTGAGTGGGGAACGGTTTATTTCAGTTTTCATGGTG
CCAATCAAATCATTCTAATTTTATTTGTTTTGTACATATATATTTTGCAGATGTTATCGG
AGGTGCAGTGAAATGCTGGTTCCTAACCCCAACAGTGCAGTAATACCGAACAATACACAA
ATCCCCAAAATAAAGATATCAGGATGAGCAATATCCATCTGAAATATAAATATACGCACA
ACAAAAATATAAACTCCACATATAAAGTGTTGGTCCCATGTTTCATGTGCTGAAATAAAA
AAAAATGCACAAAAAGCTTATTTCTTTCATTTTATGCACAAATGTGTTTTCAGCCCTGTT
CGTGAGCATTTCTCTTTTGCCAAAAATAATCCATCCACTTGACAGGTGTGGCATATCAAG
AAGCAGATTGAACAGCATGATCATTCCACAGGTGCATCTTGTGCTGGGGACAATAAAAAG
CCACTCTAAAGTGGGGAGTTTTATCACACAACACAATGCCACATCTCTAGTTTTGAGGGA
TGTCCAACTGGCCTCTCAACCATAGATCACAATTAACCACGCCAGCCATGGATCTATGCA
CCCGGTTTCTTCACCTGTGGGATTGTCTGAGGGGGGATGAGTGTTGAGTATAAAGTCCTT
TCGTGGGGAAAAACTCATTCTGGTTGACTGTGCCTGGCTCCCAAGTGGGTGGGCCTGGCT
CCCCAGTGGGTGGGCCTNNNNNNNNNNNNNNNNNNNNNNNNNNNNNNNNNNNNNNNNNNN
NNNNNNNNNNNNNNNNNGGTGGGCCTGGCTCCCCAGTGGGTGGGCCTATGCCCGCCCATG
GCTGCACCCCTGCCCAGTCGTGTGAAATCCATAGATTTGGGCCTAAGGAATTTATTTAAA
TTGACCGATTTCCTTAAATGAACTGTAACTCAGTAAAATCTTTGTAATTGTAACATGTTG
CGTTTAATATTTTTGTTCATTGTTTGTGTTTTTTATGGACAATAATATGAATAGAAAAGC
TGTGTACAGCAGTACTTCTAGCCTATAGGATGAGTTGGGGGCGTGCCGTGGGGGGTGAAC
GAAAGCCTAACCTGTCGTTCCTGTTTCTGACATTGTACTCTGGAACGGCGGATTCAACTT
GTTGTTGGGACATTAGAACAGACCAAGGCCTAGTCTATATTTATAATGAACAGAATAGAG
GCTTGTATGCTCCTCTCTCTGTCTGGTCATAAGGTTGTTGAAACCATGAGTTTCAGGTCA
TGACAAACATGAGATGAAACCTGTGTTAGTTTAATCTAGTGCTGTCTTGTCCGGGTGTGT
CTGTCTGTGTCTCCGTCCCATGAATACCTGTTTTCATTCCAGTTATGATTAGGCTAGGTT
TGTTGTGGACATAGAATGCGGTATTGTGAACAGGAAAATGTAAATATCCGACAACCACAG
CATTTCTTTTAACTTTTTTTTATTATCAGGGAACAGCACAAGCGCAGCCAATACGAAAGG
CATGTAGGCCTATTGCTTGTTTAGTAAATTGACTCTCGTCTCCATTTTTTAGCTTGTTGG
TGTATTAGCATGTTTAATTGGCTCTAGTCTCCATTTTAGCTCGTCATTGTCACCTCTAAC
TGATTCATTCTGAGTAGGCCTAGTCAGGTAGGTTGAAGTTAGTCCTATCTCACAACATTG
CTACCGTTCAAACACGAGGTTATTTATCCTAAATAGCCTTTGGGCTAGGCTAAGTCTTTG
TCCTTTCTGTAGGTTTACTTACCAGTAGAATATCTAGAATACATTTGCAGTTAATTGCAG
GTAGAATATGTCAAAGGTGGAAGCCTAGATTGAGTGTGCTCTCAAATGCTAATTGGGAGT
CCAGTTCACTGTCATCACTGATTGCCTTGGGTTTGCAATCAAAGTAGACTACTTGTCCTT
AAAATAGGCCTACTTCATCTGAGATCTTTTTTTTTATACCAGTAGCCTATTATTCATAAT
TCAATTAAAGTGGAGGGCTATATATATAATTCCCTCACGACTTCTGTGAAAAGACAATGA
AGATTGTGAGCTCGCTTTCAGTTATTAGTGGAGACCTATAGTGAGACTTGTGCAGGACAT
TGTTCCGATTAGAAGCGTTTCCAACCATCTTTCATAGTGTTCTTGAAATTGTCTGTTTTT
TGAAAAGGGTCTTTTTGGGGGTGTAATTTTTACATCTATGAAACGGAGATGTTTAAATTG
CATGTTGACTTGGAGTGCCTGGCAGTGTCAGGATAAGACACCATCCAAGTAGGTCATCAT
CCAGAAGAATGGATGATTACATCAGAGAACTGGGTAGGAACTGAACAATATTTCCCAGGC
CACTGACCACCACTCTTAGGCCTAATTGCTTTACTTTTTTGCTGGTTTTAAACTTATTTA
CTGAGTTGATTTGTGGACAAGTATGGTTAGCCTACAACCTGTTTTTAAGACTCACTCAAC
ATTTTAATTTGGTTCAATCTGGAAAATGTTTTATTTTATCAACATACTACTGTTGCATCA
CATTTTCAGGATGGGACAAACTATTGATCACCATGTTGTATCGTGTTTGTTCACACTGAA
TGTTTCCTATGTCCATGTCAACTGTAGGCCTACTGCTAATCTGATGTGTGTTGTCTTTTT
CAGCCATTTTTTCAGCTGGTAAAGCTACGAAAGCTGGGCCTGAGTGACAACGAGATCCAG
AGGCTTCCTCCAGAGATAGCCAACTTCATGCAGCTGGTAGAACTTGATGTCTCTCGTAAT
GGTGAGAAGAGAACCACTGCTCTAAACTAGGGGTGTGACGTTTAAACTAAATTGGGATCG
TTAAACATAAAAAATAATTTAAAAAAATAAACAAGTGTCTTACATTTTTTTTTATACAAA
GTTAAAATCACAGTGCAGTTATCAAAATGACCACTAACAAACAGGTTAAATAAAAATAAT
TGAAAGTGCAATATGTATCTTTTTGGGCAACCCAACTAAATTCACATAGAAATATGAGTT
ATAAATCTGTTTATTCTCATTGAAAGCAAGTCTAAGAAGTAGTAGATGTTCTATGTGCAC
TACTTCTACGCTTCCAGTCTTAAGTTTTGTTTTTGTGTCTTTTGCTTTCGGTTTTGTACA
CCACATACAAAGAGCTGAAAATATAATATTTTGGGGTATTCCAAATATTTCAGTGGTTTA
GATGGTACATTGATTGTTTTGTAACAAACTGAAATTCAGAGAACTGTTCGAATTTTAGCA
GCTAGGAAATGGCTGCTCGATTTCTGCATTATTGCACCTTTAAATAAACACCTAATGCAA
CAATGCTGTGACGTTAGTAGGAGGAGATATGCATCTTTCTAATTATTTGCCATGAATATA
AAGAGCTCCGCACGTCATCCTCGATAACAGTTGAAAAAATGGCAGCGAGTGAGACCGGAA
AACGACAGTAGCAAAGTGCTGTATGGCAATACTTTGAGAAGTTAAATGAGAAGGTTGTGA
AATGCAAACTTTGCAAGGTGGAATTGAGCTACAGTGGGAGTACAGGTGTAATGCTGAATG
GGAGGCACCGTGAAACCCAACCCGTTGCGGGCAGCAGTGGGATAAGGGACGGAGTCAGAA
TTGCAGTGCTGATTGCAGTTGATATGCAGCCATTTGTCTATGGTAGAGGACTTCGGCTTC
AATGTTTCCCTAATGGCATGTCTAGAACCAGATTACAAGATGTAATGCTGAAAAACCGTG
ACGGCCCAGATGGATAAATTATACAATGATTGCTCTGCGAATAGCCCTACAAAGCTCTTA
AACACCATACGTGGCAGAACAGATTGTTGGATGTCTATGAACACGCTGTCATACATCGCT
GCAACGAACCAAAAGGGTAGCGGTGTGGTTAAGGTTAGGTTTAAAACCACATTTTAAGAA
GAGAAATTGAAGAAATAGTGGCGACCGTCTGGTAGCCAGCCAGGTCTGTGGTTGATTGAA
CTGCATTGCCACCTGGCGGTCACAAGCAGGACCATATCTGAATTGTGAATTCATGTAATT
TGAAGATTTGTTTTTCCTATTGTTTAAACAATAAATAGTAGTTTAAACGTTACAAATGTT
TTTTACATTTGTCACAACATCCCTACTATAAACACTGGGTTGGTGGGATTTTCAGCCCCA
CCAAACAGGCCTAAACTCTCATTGACTCAACCACTGGTGCTATGAATGAAGACATTTTAA
ACTGCCTGCTTATTTTGATAATGCTTCATTTATGACTAGGCTCTTTGTTCGAAAATGCAA
TAAATGCTGGACAAGCAATATAAGTAGCTCAAACCACCATTCAGTGCTATCAATTCCCTT
CACTGTACAGACCCAACATATTTTCAGAGCCACATTGGTATGGTTTCTCCCATAACTTCT
GGACTTAACATTTCTCAAAGAGAGCTGCCATTGCAGAGCTTCCCAGTAGGACAAAATCCA
GAATGCTAATTATGTTGATTTATAGAAGTTCAAATGGCAGTTTCACATGCAGCTCTATGT
TTGGCGCCACAACCATACTCATTTTGTGGTGATTCTAAATAGACCTTTCTCCTTTATGGA
TATTTATTAACGTTGTTTCTGGATCACTAGCTTTAAGTGGAATGCCTCGTCGGATGGACG
TTCTGAACTATGTTGTAATTTTGACTGAGGCACGTCATAGTCAAAATTAGAAATCTTAGG
CCTGGCTGACACAACCGGTCTTCATTTTATGCCAGTGTTTAGTGTGTTGTTTCCCAATCC
CATTTACAGGGTGTTGATCAAGATGTTTCTAACATGAAGTTCTTTCCTCCCTCATAGACA
TCATAGAAATTCCTGAGACCATTTCTTACTGTAAAGCTCTCCAAGTAGCAGACTTTAGTG
GAAACCCATTAACAAGGTAACTGAACTTTGAATTCATGTCTCCATAAATGTTTAGCGAAT
GGGAAGGATAACAAGACGGACAGTACAGCGGTGTAGTAGCACTATAGTAGGCTGTATGTA
GGAACTGCATGACAACTTCAACAGAGTAAGAATCGTTTGAACACTAGTAGACTGTTGTAA
ATAAGAACTATACTGGAAGGAAAATGGACAAACTTTTTTTATGTAGGTACGGCTTCAGAC
AGCATTTATTTGTTGCTTTAACTAGCCTATCTGACGGCATTAAACTAAAATATTGTTCAA
TTAGCATGAACTAGTCATTTAAGTTAATTAATACAATTTTATGGGATATATCCCCTTCCC
CCCACAGTTTTCCTGTCAGCTGTCTCATGCAGAGGAGGCTGTTGGGAAGCGCTATAGGAG
GACAGGCTCATTGTAGTCCCCCTATAGCGCCTCCCACCAGCGTCCTCTGGTCTCATGGTG
AGGTCTATGTTTAATTTGGACCCCCAATGGAGGCAAAGCCACAATGCCATATGGTTCAGT
TTGGGACTGGCCATGCACTGGGCTGTGTGATTAGCTACACATTGGTAATGTACATATGGC
CTAGATCAGGGGTATTCAACTATTACCCTACGAGATCCGGAGCCTGCTGGTTTTCTGTTC
TACCTGATAATTAATTGCACCCACCTGGTGTCTAAATCAGTCCCTGATCAGAGGATAACA
AAGGGGAAAAATGCAGTGGAACTGGCTTCGAGGTTCAGAGTTGAGTTTGAAGGGCCTAGA
TGTTCTTGTTAGAAAGCTTTACTCAGTTCCCGAGGAAGAGAATATATAGCTGGCACTCTG
TGACTGACCTGCAGATGATACAACATGTTTAAGCGTTGTGATTTGGAATTAAATGTGACC
AGGCATTACAACCCACAAATAAAACTTTCACTCTCCCACACTGACAGTAGCATTGTGTGT
CGGAGATTGTCTCTGGGTCACCATTGTAAATATGAGTGGGCGGTAGGTAGCCGAATAGTT
AAGAGCTTTTGTCCAGTAATTGAAAAGTTGCTGCTTTGAATCCCTGAGCCGAATAAGTGA
AAAATGTGCCCTTGAGCAAGGCACTTAACCCTNNNNNNNNNNNNNNNNNNNNNNNNNNNN
NNNNNNNNNNNNNNNNNNNNNNNNNNNNNNNNAGGCACTTAACCCTAATTGCTCCTGTAA
GTCACTGTGGATAAATGACTAAAATGTAGAAAATATATATCTCTGGGCGACAACTTTTTA
GATAGGCGTGAATCAGGTCATGAAGGCTTAAAACAATAATATATCAAATGCAAAGAAAAA
GTTAGTTCCTGTTGATCAGACACTTTCCTGTCAGAGAGGAAAGTAGTTGGCCTATGTCAG
CTTTATAGTATATTTTATGGATGTTTCCTTATTGCCTATTAATACAGTCAGATCCATAGA
TTTTCAAGAATCTGCATCCATTTATTATCATCTCGCAAGAATCTGATTTATTTTTGAATG
CTTCTTGTTTTTCCAGATTGCCTGAGAGTTTTCCAGAGCTCCGGAATTTAACTTGCCTTT
CCATCAATGACATTTCATTGCAGATTCTTCCCGAAAACATTGGAAAGTAAGTACCTCATC
CTTTTAGTCTTAAAAAAACCCCAACAACATTTAATTTAATACAGAATCATCTTTTTTATA
TTAATAATATTTATAATAATCTTTTGGTCATTTTTATGAGGATTCAGTGTATAATTTCAC
AAAGGGACAAGAATGGTGTTATTGGATTTATGGCAGATAAAACTCGCCCTGTAAATGTAT
CAGCAGATTCTGCTTCTTTCCTGTCCTTCTCTATCCCCAGCGGCCCCGTTAATTTCCTGT
GTAATTTTCTCCAGCGTGCCATGTTCCTTGATGTTTCACTTGCAGACGAATGCCAGCCCT
CTCTCCCTTCAGATAAAGGCTTAATATAGCATGGAGCAACTAGTGTAAAACTAAACAAAG
CTCTGTTTTGATTTGACATATTGCTGTAAATTAGGGATTACTGTATGTAGCATAGCCTTA
CATGATTAATACACAGATGGTATTTTGCAGAATGATTCAGTCTTGGTTTTCTGGCTCTGT
GATTAGTAGGTCTAGATTATAGACTTTAAGTAATGTTACACTCATTGCGCTCAGCTCGAT
TAAGTCCTATTAAATCTGTTGTCATCTGCGTTACCATGGTGACCTAGTAAGCGCTCCGTG
ACAGTTAATGTTAAGACGGACCTACTCGTGAATAAATGGAGCGCATTAGCCCAGATATTG
ATTGTTCATCCATTCACTCACTCATCTAGCTGTGGAGGACTGAAATTATATCACCACATG
AGGTTGTACTCAAAAGGTGTAGGCTTTATGGATTTATAGAAAAAACACTTTTCTACACCG
CTGTTGATCTCTCGGACAGAGGCTCACGCAACATACATGGTATCGTACTGTCTGTCAACA
GATTGTAGGATGTGACAACTGAGAACCTTCGTTCAGATTTTTCATCACTGATCATTTAAA
CAAATCACAATTTCCAAGGTGTTCACATCTTTCGAATTTCCAAAGGGAATATTTGTCCCA
TTGACTAACTTCAGAGAGAGGGGGGTGAAGCTGACACTTCCTCTCCTCGTCTTTTCAACA
CATCTGCCCCCAGAACTTAATCACACAAGATTTTAGTACCATGTTTCTAAAATTACGATT
ATCAATATGGCCAGCTAACCTCTCACCGAGACACCACTGGAGTAGCTACTTTTGGATAAC
CCACGCTGGAAATCATCCAGCATTGATATACCATATCAGTGTTGCATTTGAGCCATTGAT
CTATGCTCTTACTTTCCCAGTAGATTTGACAGATAGATTTCTCTATTGGCTTTCCACTGG
AGCCGACTCCCATGCAGAGTGGTTTAGAGGGCTCAGGGATAACAGATCAGTTTTCAGAGC
TATTTCGTCTACCTCCCGATGGCATAGGATTCTACCTCCACCAAAGGCATGTGTACCATA
CAGATGTTAGATCTTAATTTGATCACATTGCTGGGAATTTTCCTGCATCGCATGTTGTCT
AATTTTGACCAGATAATAGCCTAACCACTGATCAAGCAACATTATTGATTAACGTTTAAC
TGTTGCTGCAGGATTATTTTGCTGCGACAGTAGGGGTCAAATTAAGATCCTGCATCTATC
AGACTTGTATAACTCAATGAGTCAGTGCCTGTCAGTATCTGCCCTCACAACTAGAGGAGT
TAATGACTGAGAACTAGAACACGATTAAAAACAAGTTGGTGTGGCTCAACACCGCATGCA
GCTCCCCGTCACAGGGGTGAATGGCACTGACACCTTATCAACTCAACATGGTATTAGTCA
GCTGGCTGGCTCTGTGGCAAAACTTAATGTACGGCCTAGTGAATGTTAAGTTGCACCTCT
TGCAGCATGTTGTGAGTGGTTTGGTTGGCTCTCCTGGGTCATCTGAAATGCTAGGGCTAA
AACTGCAAGCATCAGAGCTAGAAGAGATTTCTCTCTGTCCTTTAAATCTGGCCCAGTAAC
CTCACGTTGTGACGGGGGAATCTAGAAAGACCCAGTCGGGTTAGTCACCGCAGAGGGTTA
CCCTGTCATTCAGGAGAGATTCCGTATAGATTAAGACGAATTCTACTCTGTTTATCCTGT
CGTTTGAGACTTCATGGCTCACATTTATTTGCTTTACTTCCATTATTAATGTTATTCAGA
GACCAAAGAACGGACTGTCAACTGTCCTGTTTCGATTAAAAGCTCCCGAGCCAGTAGACC
ATTCAAATTGTATTACTTGTTAAAGGATTTGCTGCCTCCCTCCCTCCCCTCCCCTCCNNN
NNNNNNNNNNNNNNNNNNNNNNNNNNNNNNNNNNNNNNNNNNNNNNNNNNNNNNNNNATT
TCATTATACTGTCACTGGGAAAAAAAAAGTGTGAGCGAGATGGGGGTTGACCTGGGGGGG
CTCTGAGGTACTGGAACGTATGAAAAGAAAATCCCATTTAAAATAAAGCATTGCATGCAT
ATCACATTTGCATAGTGGAATAGAGTAGTACAGTAGAGGCGCTTGCATTAGTTGCACACA
TGGGGAAATATCTTTGTAGCCTAAGGTCCAGAGGAGAATGTGACTTTTTATAAATTCATT
TCATGCAATTCCAGGTCACTTTACATGACTGGAGTCTTTAGTATAATATTGTTAAATACT
GCACAAATGACCGAAATGACCGGCTCTTTTGACACTGAGAATCTGAGCTCAATAAAAATG
ACCTAATCTTGAATCCATCAATAGCCTAGGCGATGCGCTCATGCCACAAGCCTATCTTGT
CTCGTCTTACTTTGTAAAACAATGCTGTTCGCTTAATAGGCCTATTTGGGAGTTAATAAA
ATATGTTGGTAGCCTACAGCAGACAGAACTAGTCTTCTCTTTTCAGCAGGACCCATTTGC
TTTCCAACCTGTGTTTTTCCACTATTGTAGTAGAAATATTGTGCAATGCCTGTTTTGGCT
GCATGCTGTTCACTGACAGATTTTACTGTGTGTTCCAGGCTGTAGGCTATGTCTTTTTGA
TTGGGCTACACACAATCCACAGCTAGGCAATTTTAATAATACAAAAAAAAGAAGCTATTG
ATCATCTGTGGCAAAATGGATATGCCTGCTCCTGGTGTAGTATTCTGAATTAGTTCATTT
CTTTCTGAACAGACACCTGTAATTCTAACTTCCGCAAATGTATTTAAATTGTTCAGCGGT
GCTGCAGCAGCCCCCTTCCCGCGGTTATGAGGAAATAAATGAAGTGCAACGCTGGCGAGA
TGAGTTGCAGGCTCATGTCTAGCAGAGCGGAGAGAGATCATAGAAGGTGACTCTTATTCT
AGTTCTGTGAGAGATACAGGCATGATTCTCTCTCACCACAGCCACGGGTTGATCTCTAGG
CTACAATGTTGCGCAAACCATAAAGCTGGGCTGCCCCAACCTGAATAAATTCTTAGAATA
TCAGGCAAGTGCTGAAAATCTACGCTTTGAAATGAACTCTGATCGCTTTTATTAGAATGT
GCTTTTATTAGAGCGTTCCGGGCAGGACCCAGCTCAAATGAAGCACTGACTTTATCATAA
CTTAATGGTAATTTAATTGTCTCGTTTCAAATGAAAGTAATAACAACCAACACTGTGAAC
ATTACCTCTAAACACACACCATTATGTAGAGAGTGTACATGGACACGCCAGTTTATCAAA
AATATATGTTTTTAGAGTGTCCTACTGTGTCATGGTTTATTCATGTTCTATTCTTTAACT
AGGTCTAAATGGACAGTCTTGACATGGACTTAAAGTACACTTTTTTTTAATATATATATT
TTTAGCTGTACTTTTGAGTCCGGAAGTCATAACAAATGCTAAGACTTCCATCGTAGCGTA
GTGGCAATCAAGTTAAGACCACATTTTATATAGATTGATTACTTTTTGTGCCATTTGATT
CACAATACGCCACGATTTGATTTCTGGCTTTAATGTTCCAGTCCGCAAGATTTAGATTCC
TCTGTGCTTAATTTAACTGATGCAATTAGGCCCGTAGTTCACCACTGACGATGTCCAAGC
CATATCTCCAGAGACCTGCAGGAGTGAGTCGCATCACTTTATCACACACCGTCAGCTGGA
ATCAAAAGTGCTGTAATTATTTGAAAACCTTTTCTTATAGGTCACGATCATATGGAAGCA
AATATGGCAAGAAATATTTAGTTACAGATTGTGCATACTTATTATTTTTTTTCTACCTGC
GCTCCATGGTTCCCTTTCATTGGGGATCAAAGATATTACCTCAGCCATTATTTTAGTTGG
TATTCGTTCTCCTGAAAGACTTAATTCTTGGATTTCATAGACTGTCGGAGATGGCTTCAA
GTAATCTTCATAAAAAGGACAAATATAAGTGCTTTTTTTCCCTCTATGATTTGTTGTTTG
TTATTGTACCCAGATTATCATGAAAAACAAATAGCCACTTCTCTTTTCTCTCTCCACAGC
CTCTCCAACTTGGTGTCACTGGAACTCAGAGAGAACCTGCTAACGTATTTACCAGAGTAA
GTGCTTCCCTAGACCCAGTGCATTCAGAAAGTATTCAGACCCCTTCACTTTTTTGACATT
TTGTTACATTACAGCCTTATTGTAAAATGGTTTAAATTGTTAGTTTTTTCCCCCCCTCAA
TCTACACACGACACCATAATGACATCCAAAAAAATGGTTTTTAGAAATGTTAGCAAAAAA
AAAAAAAGGCAGCGATTACAGCCTCAAATTTTCTTGAGTATGACGCTACAAGCCTAGCAC
ACATGTTTCTGGAGAGTTTCTCCCATTCTTCTCTGCAGATCCTNNNNNNNNNNNNNNNNN
NNNNNNNNNNNNNNNNNNNNNNNNNNNNNNNNNNNNNNNNNNNTGGCTGGGCCACTCAAG
GACATTGAGACTTATCCCGAAGCCACTCCTGCATTTGTCTTGGCTGTGTGCTTAGGGTCG
ATGTCCTGTTAGAAGGTGAACCTTTGTCCCAGTCTGAGAACCTGCTCCAGAGTGCTCAGG
ACTTTATCAAGGATCTCTCTGTACTTTGTGCTGTTCATCTTTCCCTCGATCCTGACTAGT
NNNNNNNNNNNNNNNNNNNNNNNNNNNNNNNNNNNNNNNNNNNNNNNNNNNNNNNNNNNN
AGCATGATGCTGCCACCACCATGATTCACCATAGCGATGCTGCCATGTTTCCTCCAGACG
TGACTTGGAACGCTTGGCATTCTCTCTTGGTCACCTCCCTGACCAAGGCCCTTCNNNNNN
NNNNNNNNNNNNNNNNNNNNNNNNNNNNNNNNNNNNNNNNNNNNNNNNNNNNNNTAAGAA
TGATGGAGGCCACTGTGTTCTTGGACCTTCAATGCTGCAGAATGTTCTTGGTACCCTTCC
CCAGATCTGTGGATCGACACAATTGTGTCTCGGGGCTCTACGGACAGTTATTTCGACCTC
ATGGCTTGGTTTTTGCTTTGACATGCACTGTCAACTGAGGGACCTAATATAGACAGATGT
GTGCCTTTCCAAATCATGTCCAATCAGNNNNNNNNNNNNNNNNNNNNNNNNNNNNNNNNN
NNNNNNNNNNNNNNNNNNNNNNNNNNNAATCATGTCCAATCAGTTGAATTTACCACAAGT
GGACTCCAAGTTGTAGAAACACCTCAAGGATGATCAATGGAAACAGGATGGACCTGAGCT
CATTTTCGAGTCTCATAGCAAAGGGTCTGAATAGTTATGTAAATGAGGTATTTCTATTTT
TGTTTTTTTATTTGCTAAAAATTCTAAAAACCTGTTTTCGCTTTGTCATTATGGGNNNNN
NNNNNNNNNNNNNNNNNNNNNNNNNNNNNNNNNNNNNNNNNNNNNNNNNNNNNNNCCATT
TTAGAATAAGGCTGTAATGTAACAATGTGGGAAAATTGAAGGGGTCTGAATACTTTCAGA
ATGCACTGGAAATACTTTGTTCCAGGGCAAATATTAATTGAAGGCACAAGACGACTAGGC
CTACTTTTAGTCCGTCAGAGACTGAAATTCTTATTTTGCCCTGCTCCCAACCCCCCCCAG
ACATCTGTGTTCCACAAACGCTCTGAGAGTGGCACCCATTCCCCTGAAAAGGGATGTAAT
GAAGTTGGGTCTGTATGACTACATTACAAGCATGTAGCCAATTAGACTGTAAATGAAGCC
TTATGTGTTTCACATGACAGACCTTTATATATAAGATTATATTTAGACTTTAGAGGTGAT
GTAGAGCTCAGTGTGCTCTTTGGCTGAAGACCGATAACGCTTCAATGTTCTACCTGGGTT
CTCCCCCGGATTGTGAAACGAGGTGGTGTTGAGTACGCCGGCAATGTCCCCCTTTGGATT
TACAGATTTTTAGCTTTTTTTAAACACCTGTAACTTCCATTTCCTGCTATCTAGAGAAAC
AATGTACCTTCTCTGATGAGAAATAAAGTGAGAAAATATATATATATATTTGTTTTTATA
TAGTGGGGCCATGCCTCGCTTACATTCTTTGGGGAGAACCCTGTCAATTTATGTTGGCAC
AAGTCTCTCGCTGACGATCTAACCGTCTCACTGCTTGGTCTATGGCCAATACATTTTCAC
TCGCACATGGTTAAAATGAAACTGCAGTGAAACAGACCGAGAAGTAGCTAAAATGTACAG
CCCATCTGTGTGTGTGTGGTGAGTTTGGGCCTACACAGTATGTGATGTTTTAGGATATTT
CCTACCGCTCTGGTGCATTCCACAGGTCACTATCGCTACTTCACAGACTTGAGGAACTTG
ACCTGGGGAACAATGAAATTTACAATTTGGTAAGTTTATCTGACTTGTTTGCACGTAACC
TTGATCTCGTGGGGAGAAAATTCACACTGAAGTAAACAATGAGCCAAGCTAAACGTGTGT
AGAATGGGCAGCACTCAAATCTCACTCAACACTTTTATTGTTATGTGAAACATAATTGGG
AGTACTGATAAAGATTCCTCCGTCTTGTCATTCTGAAGGGGTAGTGTGACAGGGCCATTT
ATTTTTGTAGTTTATAGTCTTACAACCATGTCAGGTTTAATGTTTATGCAAATGTAACTC
TGATACGGAGAGACACTTTCTGAGAGATGAACTGAAACCAGATCAGGCTAGGGAATGACA
GTTTACATATGGTTGAAATTCTTCCAGCCTTGTTTACATTTGCCTCAGTCACCTGTGTAT
AATTATTTCCTCACTCTCACGCTCTCGCTATCTCCTCTGCCTCCAAAATCCTTCCTCCCA
CGCAGCCTGAAACAATAGGCTGTCTTGTCAGCTTGAAGAACTTGTGGCTGGACGGAAACC
AGTTGGCTGAAATACCTGCAGTAAGATATTTTTAAGATGTTTGCACTAATATTTTTTTTT
TTTTTTNNNNNNNNNNNNNNNNNNNNNNNNNNNNNNNNNNNNNNNNNNNNNNNNNNNNNN
NNNNNNTTTTTTTTTTTTTTTAATGTCTTAATATTACAGTTGAACGAACTTGTAGAATAT
GGTTTGATTTCCCAAAAAGTAAAAGGCTCCCACCCATTTTAAAACATTGGATGTGCTTAG
ACAAAATTAATATTGCGGCTTGTGTTGATATAACAGTCACGAGATGCACCATTATTGTTA
TGGGCTAACACGGACTGGGATATGCATTTATAATTGAAGTGTGTTCAACCCGTAGGAGAT
AGGCAGCATGAAAAGCCTCCTGTGTCTAGATGTATCGGAGAACAAACTGGAGCACCTTCC
AGAAGAGATCGGCGGCCTGGTCTCCCTAACTGACCTGCTGGTGTCTCAGAACCTCATCGA
TGCTCTGCCAGAGGGCATAGGTCAGGACGCTGTTACACTCTACACCACCATAGTGTCTTT
GAGGCGTGCGTGTGCTGCTTTGCATTTGTGAATGTTGATCCATGCTGATACTGATTGGGT
CAAAACTGGGATCAACATCAGTGTAAACTGAGCATAAATAGGAAGTTAATCTGAACAGAT
TAAAATATATTGTGTAGTTTTATCAAAAAGGTTAACCACATGGAGTCCACATTTGGTTAC
AGACCTGACTTATCACAGGTGATGTGGCCCTAGGGTACAATAGAATGGATGAATGGAAAA
TGTAATAATTAAATCCATTTAGCATTATTTGATTTAAAATTAAAATAAAAATTTCCCAAT
AAGAAGACTGAGATACAAACATTGACCTCTGTGGTCGTGTTGCATGGAATCACAAGATGT
TATGTTTTATTAGACTGTGATACACTGCTCAAAAAAATAAAGGGAACACNNNNNNNNNNN
NNNNNNNNNNNNNNNNNNNNNNNNNNNNNNNNNNNNNNNNNNNNNNNNNCTCAAAAAAAT
AAAGGGAACACTTAAACAAGACAATGTAACTCCAAGTCAATCCCACTTCTGTGAAATCAA
ACTGTCCACTTAG
>MMSRT016B_scaff_8882_8
ATATCCAGTCACTCTCTTTGGGTGTTACAGATGCATCTTTTGGGAAAGTCGTGTTGGGCT
ACTCGGTACCAGTGCTGTGGAGCACTCTGAACCTGACGTCTGCTGTGTGACTGTACACCT
CAGATGTTGCTGGGATGAGCCAATCTCATACCTGATCCAACTTTTATTGGACTGCTATCA
CTGTTTCCACAGCAACTAGCCTCTCATTACCCATCAGTGACCCTGATCAATCCACTACTG
ATGCAATAACCTTTTTCATTAATATAAGTGGGCTTTTTTAAGTGTCACTATTGGGCTGTT
TGGCTATTTATATGCCCATGTGGAGACCTACTTAATGTGTTAGAGGCTGGTCCAATCATG
GCTCCACCTCCTCACTGTTTGGAGGCCTATCTATAGAACATGCATAATTCACTGAGCGTA
TCTGAACTCTGGGAATAGATTCATCACCACAAAGGTAATAGATGGCAATGGTTGGTCACA
GCCCGGCGGTGATACAATCTTCGGCAAAATCATTCGCAAGGAGATTCCTGCAAAAATATT
ATTTGAAGTTGATCCACATGTTGAGTGGATAGGAACTCCCATAAATTCTATGCCTCAATA
ACAGTCCAATGGAGGTGGGAGACATTCATTTAATATACTGTATATTAATGTTATGGAGAA
TAGTATGAATAGTCTGCCGAGTGCAGCAGAGTTCTAAGGCACTGCATCGCAGTGCTTGAG
GCGTCACTACAGACCCGGGTTCGATCCAAGGTTCTGTCACAACCGGCCGTGACCGGGAGT
CCCATGAGGCGGCGCACAATTGGCCCAGCGTCATCTGCGTTAAGGAAGGGTTTGGCCGGG
GTAGTTTTACCTGGCTCATTGTGCTCTAGCAACTCCTTGTGGCGGGCCGGGTGCCTGCAG
GTTGACTTTGATCGTCAGTTGAGCGGTGTTTCCTTCGACACATTGGTGCGGCCGGCTTAT
GGGTAATGTGGGCAGGTGTTAAGAAGCGCGGTTTGGCGGGTCACGTTTTGGAGGACGGAT
GACTAGACATTCGCTTCTCCCGAGCCTGTGAGGGAGTTGCAGCGAGGAGACAAGATCGCA
ATTGGATATCACGGAATTGGGGAGAAAAAGGGGGTAAAATAAAAAATAAAAAAAATAAAA
AGAATAGTATAATTTTAACCCATATTAAATTAGGACTATTTCCAGCATTCGTGTAAGCCT
GTAAATGTGTTTAGCGGCATAGCCCAATCAAGCAGATATTCTGAGACATTCCCTTTGAAG
AAATCCCCATCGGGCCACTCGCATACCTGACTGTAATCAATGACTTGGTTCCTATAATTA
CTGTTTACCTTGGCTCATTATTCTCCAAGCTTTAATTAAACCATACAATAGTCTTCATGT
GGAGGAAATGTGACCTTATTTGGGTAGTTGCCATGGCACATATATCCGGCAACGGTGGTA
TTGTACACAGAAGGAATAGAGGTCAGAGATCAAAGCTGCCTAAGGCAGAAGCTTTTCAAT
CACCCTCCCACACATCCATCCTCTCTCTTCTCTCTTTGCCGTTGTCCATTTAGAATCTCT
TTGTAATTGCCCACCGGGTCAACCAGAAACAAAAGATGAACAACAGTTCTTTGAAAGACT
GAGCCACAACAAATTGCTCACACATAGCGGTTCAAACAACAGTGCAGAGCGATTCATATC
TTGACATTTAGAACCTAATTAAAAGCAAGGAGGGAAATGACCCAAGAGCATGGTCAACCA
CTTATTACAAACACACACACACACACACACACACACNNNNNNNNNNNNNNNNNNNNNNNN
NNNNNNNNNNNNNNNNNNNNNNNNNNNNNNNNNNNNCACACACACACACACACACACACA
CACGCGCTAGGGCAACAGAGATTCGGTTGTCACATCTGATTTATCTAGTGAGAGAATGCC
TCACAGCCACTTGTTTCAATCACAAATAAGCAGGCTTCACTGGACATAAACCCATCGGCC
GAGTGGTGGCTGGCCCTTTATGCAACAGACCTGATAAGGCCACATAGAGCTAGTTGCATA
GAAATAATAGTTTGATATTGATTTCCATTTTGTTATGGTAGGGTGTTCTGTATAGAGCTC
TGTAAACTGATATTGGTATGAGAAGGTATAAATAGACTATGGAAACAAGTCCCAATGCTC
TGTGGCCTGGAGTAGAGATTTACAGTATAATCAGGAAATTGTTACCATTCAATAATCTAA
CATGCATCCCACCCCCTGTTTCTCCGAATACTCCCAGGGTGCTGTGTGGTATGGCCTTCC
ATTCAAGGCCTATCAAATAAGATGACATGAGACATTGTTTGTCATCCCATAGTGACTGCC
AATGCTGTTTCTTTCCTGTGCTCTATTCACTGAAATGTTCTCTGTAAGTACAGTGCACCT
AAAAAAGAACAAGATTGAGGACAGCAGCAGACATTTCCGTTTGCCGCCCCCACACTCCTC
TAATGATACACCGCCATGTCATATTTGTGCATGTAGAGACTGCTGTTGGGACATATTCAA
TATACAGTACATCAAGCATAACAAAAGCCAGGGTTCAGTAGAATATTTTCCAATGTAAAT
ATTACTGCACCATCTCTATTTAGAAAAGGGAGCTGGTTTACAGATACAGCTGAAATACTT
CACAAAGTAGTAGACAGACAATGGATAAGTCAAAAGTGTCTGTAACTATAGATGAATCGA
TAACCACTTGCAGAAATGAGCTCAGCTAGCATGCTTCTGGTGTCCTCATATCGAAAAGCA
GCAATTTCTAAAAGCCTTCGCTGTTTTCCATTGACAGAACTGGTGGTGACGTACAGACGT
TACCAGGCCAGGAATCCAAACTGAACTCCAGCTATTGTTGTTGCTGCTGAGATATATGGT
GGCGTACAACTCCACAGCATTCTAACCCAGCACATTCAAATCTGCTCACTAGTTGTTAAT
CACATCAGCTTTTAAGTATGCAACCTGCTTTAATTCTCCCATTTCCATGCCTATCCAGCG
CACACATTGACAGAAGCAGAAACCCGTGGACACTGTAGATGAGAGGCTAAAGCAGTGTAA
ACTAAACAGGGATCACTGAAGCAAGGATCTCCGGCTCCTGGCAGACAGTTATTTAAAGGT
GCTGCTCTCTTTTCCTTCTACCTCTTTTCTCAACTCTCCATCTTCCTCTCACCTCACATC
TTAATTCTGCCCCTCCGTCTGTCTATTTCCTATAATATCCTTCTTGAGACATGTCCACAT
CTGCCCCCATCCGTCTCAGATTCTAGACCCCATACTCAACTTCTTTGCATCATGGCACAT
TTAGCCAGCTGAGAATGTTCTCACTATGTCATTAAGATTCCAGCGATGGACCATGCTGTG
TTATCATGTGTTACTGCCCTGCCCTGCCTATGCTGTTGTCTTCGGTCTCTCTTTATGTAG
TGGTTTGTTGTCTCTCTTGTTGTGATGTGTGTTTTCTCCTCATAGGTGGAGAATCACCCA
AATTCCTCAGTGTTGAATAATGCGGAGCAAATCCCATGAAAACCCAGCCTCTCCAACACC
TGCCTTTGAGAAGAAATACCATTTCAGTCAGTGCATGTGCTCAACAGTATGTTATTACAA
GCAGCACGGAGGACCTCTCACCCTGCATGTGCACAGGCCTTATTTATTTCCATGGTGTTT
TCGTGTCTCTTTAAATCACCATGTCTGCCTGTCATTGGATACACTAGTCCAGTAGTATGA
AGGTGTGATGAACTATTAGGTCTATTATAAGTCACACCAGGATTGATTCATTGCTTTCAA
CCAATTCGCATTCAGGGAACCATCTGCAGCGTGTCCCTTTGTCCAACGCTCTATTTCTAC
AGGGACAATAGCGCATCAATATGGGCCTCCTCAATCTTGTCACTTTAGGCGCGATCAATG
CGACTTTCCCTGTGACTGAATGCAATTGGATACCAGCCTTCCCCTGCTTCTCTCACAGTG
GATTGAACATAACGATCAATACAATCTGCTGAGGGAGAAACCCAGCAACAGCAACAACTA
AGAATGCCTTGGCTGAATGAAATGCTTCATGAAGGTTGAGCTTGACAACAAATAAAATGC
TGGCGTTTATCAACAAGCCTTTGGACACCGCAGAGGTTCCTCTTCAGCATTAGAATGTAA
TGAAATTCATTCTGTAAATAACTATAAATAGCATATTTAGCATATTCAAGCCTAGTCTTG
AAAAGGTTATATTTTTCATTGTCAAAGCCTTTTTGTAAAAAAAAATTGTCACATGACAGG
TGTTCAAGGTGATGATCAATGAGTTGTCAGTGGGTTGCAGAGTGTTCCACTCCAATGAGA
TGGAATGAAGTGAGTCTTGGACCACAGTCCTCAGCAATGTAGATGAATCTACATTAACAG
TTCAGTCTCCTGTTGGTTGGGAGAGGTATAAGTGCCTGGTGTTTGGAACATTGTGCGTGT
GTGGATGTTGTTGTTCTGCTACAGCCTAATGTCATGTGAGCACTTGAGTTGAATAGTCCT
ATATGTACTATATCAACTGGTAATTTTCCGTAACTGTCCAGTACCCTCTTCACACACCGC
ACAAAGGAGTGAGTTGCTGCTGGGTACTAGAGGCCCAGTACAGGGCCAAATTCTTCTTCT
ATTTGAATAGGCTTTAAAGAACTCATCACTCCCCTCTCTAAGACACGCAGGCTGTGAGAA
CTGGTTAGAACATGTTCGTGTTTGTTCAATGCATTAAGGAAGTGGAGCCAAGTCCCCCTT
ATCTCTCAACTTAGCAGCTCTTTGTGTAGAATAAGTATATCATGACTGTGTGATTCTGTA
ACTTTTCAGTTCCTCTCCGGTTTATCCTGAGTGTGATCTCCCTTGCAATTGCTTGAATAA
ACTCTTATTAACTTGACCATGAGCTCTGCCTGATCCTTGGAACGAGTTTTCCTCAACAAT
GTGAATAGATCTGTGTGTCTCTGTGTGTGTGTGCTCAGGTCTACGTGTGCATCCCTGTCT
GGTCTTGGAGCCCGGGCTGAAAGCAGGGCAGGGTTGGAAGGTTACTGGTTGCTAATTGGA
AGGGCACTCCCACTGAGCTCTGTCAGCACTGGCGCTGCCCTCTCCAGTCAATCCCTGCCA
GGGAGCCGACGAGCACAGCACCACACTGACCTGACAGTCCTCTGGGAAGTGCTCCATCTC
ACACGGCAAACAAACCACCGCTTTGATGCTGCAGCTCCAACAACAACACTACTGTTGAGA
GGCAGGCACTGCCACACCATCTACACACAGAACTCTATCCCCATCAGAGATGCAGAAGAG
CTTTGAACTGAGAGGGAAAGTGTGGCTGGCAGGGTGGACTAATACTGTGTCCTCCATTAT
CTCAGAATAACCAGTGAGGCTGTTGATATGGAGCACTAGGCTAACACATTNNNNNNNNNN
NNNNNNNNNNNNNNNNNNNNNNNNNNNNNNNNNNNNNNNNNNNNNNNNNNGGCTAACACA
TTGCTGTTGTTTATATGGAGGACTATTTTTTCATTTTTTATTTATTTAACCAGGTAGGCT
AGTTGAGAACNNNNNNNNNNNNNNNNNNNNNNNNNNNNNNNNNNNNNNNNNNNNNNNNNN
NNNNNNNNNNAGAGGCCTGTAATTTTCATCATAGGTACACGTCAACTATGACAGACAAAA
TGAAAAAAAAAATCCAGTAAATCACATTGTAGGATTTTTAATGAATTTNNNNNNNNNNNN
NNNNNNNNNNNNNNNNNNNNNNNNNNNNNNNNNNNNNNNNNNNNNNNNACAATGTGATTT
TCTGGATTTTTTTTCTCAATTTGTCTTTCATAGTTGAAGTGTACCTATGATGAAAATNNN
NNNNNNNNNNNNNNNNNNNNNNNNNNNNNNNNNNNNNNNNNNNNNNNNNNNNNNNNNTCT
TTTTAAGTGGGACAACTTGCACAATTGCTGGCTGACTAAATACTTTTTTGCCCCACTGNN
NNNNNNNNNNNNNNNNNNNNNNNNNNNNNNNNNNNNNNNNNNNNNNNNNNNNNNNNNNCT
GACTAAATACTTTTTTGCCCCACTGTACAACAACACAGAGATACACATGAAATAAACAAA
CATACAATGTACAGGTGCAGTGATCTGTGAGCTCCCCTGACAGCTGGTGCTTAAAGCTAG
TGAGGGNNNNNNNNNNNNNNNNNNNNNNNNNNNNNNNNNNNNNNNNNNNNNNNNNNNNNN
NNNNNNTCATTGGCAGCAGAGAACTGGAAGGAAAGGCGGTCAAAGGAATAATTTGCTATA
TATACACCTGCTGTACGCATGCTAAGGGGGGGCTGCTATGGTGACAAGTGAGCTGAGATA
AGACGGGGCTTTACCTAGTAGAGACTTGTAGATGACCTGGAGCCAGTGGGTTTGNNNNNN
NNNNNNNNNNNNNNNNNNNNNNNNNNNNNNNNNNNNNNNNNNNNNNNNNNNNNNGAGCCA
GTGGGTTTGGCGACGAGTATGAAGCGAGGGCCAGCCAACGAGAGCGTACAGTTTGATAGA
CTTCATCCAATTTGTTGAGTAGAGTATTGGAGGCTATTTTGTAAATAACATCGCCGAAGT
CAAGGATCGGTAGGATGGTCAGTTTTACAAGGGTATGTTTGGCAGCATGAGTGAAGGATN
NNNNNNNNNNNNNNNNNNNNNNNNNNNNNNNNNNNNNNNNNNNNNNNNNNNNNNNNNNNT
CTAGATTTAATTTTGGATTGGAGATGCTTAATGTGAGTCTGGAAGGAGAGTTTACAATCT
AACCAGACACTTAGAATATGTGGACAACTACAAATACCCAAGTCAGAACCGTCTAGAGAA
GTGATGCTGGACGGGAGGGCAGGTGCGGGCAGCAATCGGTTGAAAAGCATGTATTTAGTT
TTACTTGCATTTAAGAGCAGTTNNNNNNNNNNNNNNNNNNNNNNNNNNNNNNNNNNNNNN
NNNNNNNNNNNNNNNNNNNNNNTTTAGTTTTACTTGCATTTAAGAGCAGTTGAGGCCATG
GAATGAGAGTAGTATGGCATAGAAGCTCGTCTGGAGGTTAGTTAACACAGTGTCCAATGA
AGGGCCAGAGGTATACAGAATGGTGTCGTCTGCGTCAAGGTGGATCAGAGAATCACCAGC
AGCAAGAGTGACATCATTGATTAATACAGAGAAGAGAGTCGGCCCGAGATTGGAACCCTG
TGGCACGCCCATAGAGACTCCCAGAGGTCAGGACAACAGGCCCTCCGATTTGACACACTG
AACTCTATCGGAGAAGTAGTTGGTGAACCGGACGAGGCAATTATTTGAGAAACCAAGGCT
GTTGAATCTGCCGATAAGAATGTGGTGATTGACAGAGTCGAAAACCTTGGCCATGTCGAT
GAATACGGCTGCACAGTAATGTCTNNNNNNNNNNNNNNNNNNNNNNNNNNNNNNNNNNNN
NNNNNNNNNNNNNNNNNNNNNNNNGATGAATACGGCTGCACAGTAATGTCTCTTTTCAAT
GGCGGTTATGATATCGTATAGGACCTTGAGCGTGGCTGAGGTGTACCCACGACCAACTCT
GAAACCAGATTGCATAGCGGAGAAGATATGGTGGGATTCGAAATGGTCGGTAATCTGTTT
GTTAACTTGGCTTTCGAAGACCTTAGAAAGGCAGAATAGGATAGATATAGGTCTGTAGCA
GTTTGGGTCNNNNNNNNNNNNNNNNNNNNNNNNNNNNNNNNNNNNNNNNNNNNNNNNNNN
NNNNNNNNNGATAGATATAGGTCTGTAGCAGTTTGGGTCTAGAGTGTCTCCCCCTTTGAA
GAGGCGGATGACCGCAGCAGCTTTCCAACCTTTGGGAATCTCAGATGATACGAAAGAGAG
GTTGAACAGATATGGATTGCAAAAATTTTTGGCAGATAATTTTAGAAAGAGAGGGTCCAG
ATTGTCTAGCCCGGCTGATTTATATGGGTCCATATTTTGCAGCTCTTTCAGAACATCAGC
TATCTGGATTTGGGTGAAGGGGAAATGGGGGAGGTTTGGGCGAGTTGCTGTGGGGAGTGG
AGGGCTGTTGATCGGGATAGGGGTAGCCATGTGGAAAGCATGGCCAGCCTTAGATAAATG
CTTATTGAAATTCTCAATTATAGTGNNNNNNNNNNNNNNNNNNNNNNNNNNNNNNNNNNN
NNNNNNNNNNNNNNNNNNNNNNNNNGTTTCCTAGCCTCAGTGCAGTGGGCAGCTGAGAGG
AGGTGCTCTTATTCTCTATGGACTTGACAGTGTCCCAGAACTTTTGAGTTTGTGCTACAG
GATGCAAATTTCTGCTTGAAAAAGCAAGCCTTAGCTTTCTTAACTGCCTGTGTATATTGG
TTCCTAACTTCCCTGAAAAGTTGCATATCACGNNNNNNNNNNNNNNNNNNNNNNNNNNNN
NNNNNNNNNNNNNNNNNNNNNNNNNNNNNNNNAACTTCCCTGAAAAGTTGCATATCACGG
GGCTATTCGATGCTAATGCAGAATGCCACAGGATGTTTTTTTGTGCTGGTCGAGGGCAGT
CAGGTCTGGAGAGAACCACGGGCTATATCTGTTCCTGGTTCAATTTGTTTTGAATGGGGC
ATGCTTATTTAAGATGGTNNNNNNNNNNNNNNNNNNNNNNNNNNNNNNNNNNNNNNNNNN
NNNNNNNNNNNNNNNNNNTAAGATGGTGAGGAAGGCACTTTTAAAGAACACCCACGCATC
CTCTACTGATGGGATGAGGTCAATATCCTTCCAGGATACCCGGGCCAGGTCGATTAGAAA
GACCTGCTCGCTGAAGTATTTTAGGGAGCGTTTGACAGTGATGAGGGGTGGTCGTTTGAC
CGCAGACCCATTATGGATGCAGGCAATGATCGCTGAGATCTTGGTTGAAAACAGCANNNN
NNNNNNNNNNNNNNNNNNNNNNNNNNNNNNNNNNNNNNNNNNNNNNNNNNNNNNNNTTTG
GGGTTGTACCTGGTGGGTTCATTGATCATTTGTATGAGATTGAAGGCATCAAGCTTAGAT
TGTAGGATGGCCGGGGTGCTAAGCATGTCCCAGTTTAGGTCACCTAGCAGCACGAGCTCT
GAAGATAGATGGNNNNNNNNNNNNNNNNNNNNNNNNNNNNNNNNNNNNNNNNNNNNNNNN
NNNNNNNNNNNNGCTCTGAAGATAGATGGGGGGCAATCAATTCACATATGGTGTCCAGGG
CACAGCTGGGGGCAGAGAGTGGTCTATAGCATGCGGCAACGTTGAGAGACTTGTTTCTGG
AAAGGTGGATTTTTAAAAGTAGAAGCTCGAATTGTTTTGGTACAGACCTGGATAGCCTGC
AGAGTTCTGTCTTACTATCTCTGCAGTAGATTGCAACACCGCCCCCTTTCACAGTTCTAT
CTTGTCGGAAAATGTTATAGTTAGGGATGGAAATATCAGGGTTTCTGGTGGTCTTCCTAA
ACCAGGATTCAGACACGGCTAGGACATCTGGGATGGCAGAGTGTGCTAAAGCAGTGAATA
AAACAAACTTAAGGAGGAGGCTTCTAATGTTAACATGCATGANNNNNNNNNNNNNNNNNN
NNNNNNNNNNNNNNNNNNNNNNNNNNNNNNNNNNNNNNNNNNAGGAGGCTTCTAATGTTA
ACATGCATGAAATCACGGTTACAGAAGTCAACTAATGAGAGCACCTGGGTAGTAGGAGTG
GAGCTAGGCACTGCAGGGCCTGNNNNNNNNNNNNNNNNNNNNNNNNNNNNNNNNNNNNNN
NNNNNNNNNNNNNNNNNNNNNNAGTGGAGCTAGGCACTGCAGGGCCTGGATTAACCTTTA
CATCACCAGAGGAACAGAGGAGGAGTAGGATAAGGGTACGGCTAAAGGCTATCAGAGCTG
GTCGTCTAGTACATTCAGAACAGAGAGTTAAAGGAGCAGGTTTCTGGGCGCGATAGAATA
GATTCAAGGCGTAATGTACAGACAAAGGTATGGTAGGATGTNNNNNNNNNNNNNNNNNNN
NNNNNNNNNNNNNNNNNNNNNNNNNNNNNNNNNNNNNNNNNATGTACAGACAAAGGTATG
GTAGGATGTGAGTACATTGGTGTTAAATCTAGGCATTGAGTAATGATGAGAGATATTGTC
TCTAGAGACGTTTAATCCAGGTGATGTCACTGCATGTGTGTGAGGTGGAACTAAATGGTT
GGTTAAGGCATATTGAGCAGGTCTAGAGGCTCTACAGTGAAAAAATACAATAATCACTAA
CCAGGACAGTAATGGACAAGGCATATTGATATTAGGGAGAGGCTTGCGTAGCCAGGTGAT
CATAAGGTTCCAGTGAGTGGTTGGGCTGGCTGGAGACACGGCGATTCAGACAGCTAGCAG
GCCTGGGCTAGCAAGCTAGCAGAAGGGCCTTAGAGGGATGTCTTGGCGGAGGAAAGTCTG
TTTTAGCCTCCGCATGCGGTGACGTCGATAGACCAGTCGTTCTGGATTAGTAGGGTTCCG
AGTAGCAGAGAGGTCCAAGTCCAATTGGCAAAATAGGTATAGTGGCCCAAGAAATTGGCC
AATGGATCTATTCAGCTAACAGTCCAATATGCTCTAGACAGCTAGTGGGCCGCGGCTAGG
AGGCTAGCAGATGGACATTCAGGGGACGTCGCGATGTAGGGGCCAGTTGAGTTCCCCTTT
GAGCAGATTAAGTCGTAATCCAGTCGTGAAGGGTCGGCAGGGTTCCGTGCCTCGCACCGG
CAGTAGAAGGGTTCCGGGTATTGTAGCCCAGGAGTGACTGATAGGCCTCTTCAGCTAGCC
GGGAGAATGGGCCTAGCATTGGCTAGCTCCAGGCTAATTGGTGTTTGCTTCGGGACAGAG
GTTAGTCAGGAGTAGTCACTCGAGTAGCAGCTAGCTAGTTGCGATGATCCAGGTGAAAAG
GTCCAGAGCTTGCGGTAGGAATCCGGGGATATGGAGAGAAAATAGGTCCGGTATGCTTTG
GTTTGAGTCGTGTTGTACAAACTGGCGAGAGCTTTCCAAGCTAAAGGTTAGCTAATGACC
GCAAGCAGCGGTTAGCTGACTGCTAGCTAGTGAGCTGGCTAGCTTCTGTTGGGGGATTCC
GGTTCTGAGGTAAATAAAAATACTAGAAAAAACAGATACACACCACATTGGGTGAGGCGG
GTTGCAGGAGAGTGTTTTGANNNNNNNNNNNNNNNNNNNNNNNNNNNNNNNNNNNNNNNN
NNNNNNNNNNNNNNNNNNNNTGATATGAAGCACTATGCTAACACATTGCTATTGTTGATA
TGAAGCACTAGGCTAACACATTGNNNNNNNNNNNNNNNNNNNNNNNNNNNNNNNNNNNNN
NNNNNNNNNNNNNNNNNNNNNNNACACATTGGTATTGTTTATATGGAGCACTATGCTAAC
ATATTGGTATTGTTTATACGGAGCACTTATGCTAACACATTGGTATTGTTTATATGGAGC
NNNNNNNNNNNNNNNNNNNNNNNNNNNNNNNNNNNNNNNNNNNNNNNNNNNNNNNNNNNN
TTTATATGGAGCACTAGGCTAACACATTGCAATTTTGTTTAAATAATGCAAAAACAAAGT
GTTGGANNNNNNNNNNNNNNNNNNNNNNNNNNNNNNNNNNNNNNNNNNNNNNNNNNNNNN
NNNNNNGTTGGAGAAGAAAGTAAAAGTGCAATATGTTCCATGTAAAATATGTGCCGTGTA
AGAAAGCTAACGTTTCAGTTCCTTGCNNNNNNNNNNNNNNNNNNNNNNNNNNNNNNNNNN
NNNNNNNNNNNNNNNNNNNNNNNNNNTTTTAGGTTGTAGTTATTATAGGAATTATGGGAC
TATTTCCCTCTATACCATTTGTATTTAATTAACCGTTGACTATTGGATGTTCTTATAGTC
ACTTTAGTATTGCCAGTGTAACAGTATAGNNNNNNNNNNNNNNNNNNNNNNNNNNNNNNN
NNNNNNNNNNNNNNNNNNNNNNNNNNNNNTGTAACAGTATAGCTTCCGTCCCTCTCCTCA
CTGGGCTCAAACCAGCAACACAATGACAACAGCCACCACATCGAAGCAGCGTTACCCATG
CAGAGCAAGGNNNNNNNNNNNNNNNNNNNNNNNNNNNNNNNNNNNNNNNNNNNNNNNNNN
NNNNNNNNNNGGCTTGAAGTCATAAACAGCGCAATGCTTGGAGCACAACGCACAAGAGTG
CTGTTTGAATGAATGTTTACGTGCCTGCTTCTGCCTACCACCGCTCATTCAGATACTTAG
ATACTTGTATGCTTAGTCAGATTATATGCAACGCAGGACACGCTNNNNNNNNNNNNNNNN
NNNNNNNNNNNNNNNNNNNNNNNNNNNNNNNNNNNNNNNNNNNNCTAGTGATTATGATTG
ATTGTTTTTTATAATTTAAGTGTAATGCTAGCTAGCAACTTACCTTGGCCTCCAGCATTT
GCGTGACAGGCAGACTCCTTGTGGAGTGCAACAAGAGAGAGGCAGGTCGTTATTGCGTTG
GACTAGTTAACTGNNNNNNNNNNNNNNNNNNNNNNNNNNNNNNNNNNNNNNNNNNNNNNN
NNNNNNNNNNNNNTCGTTATTGCGTTGGACTAGTTAACTGTAAAGTTGCAAGATTGGATC
CCCGAGCTGACAAGGAGAAAATCTGTCTTCTGCCCCTGAACGAGGCAGTTAACCCACNNN
NNNNNNNNNNNNNNNNNNNNNNNNNNNNNNNNNNNNNNNNNNNNNNNNNNNNNNNNNTCT
TAACTGACTTGCCAAGTTAAATAAAGGCGTACAAAATAATAATAATAATAATTAAATTAC
ATTTTAAAAAATCGGCAAAGCGGTGCCCAAAAACACAGATTTCCGATTATTATGAAAACT
AATTAATCGGCCATTCTGATTAATCGGTCGACCTCTAGTTGATATGAAGCACTATGCTAA
CACATTGNNNNNNNNNNNNNNNNNNNNNNNNNNNNNNNNNNNNNNNNNNNNNNNNNNNNN
NNNNNNNTGATATGAAGCACTATGCTAACACATTGCTTTTGTTGATATAAAGCACTACGC
TAACATATTGGTATTGTTTATATGGTACACTATGCTAAGACTTTGCTGTTGTTGATATGA
AGCACTAGCCTAACGAATTGCTTCACACATTCACTCTTTTGTTTCAAAGGTAAATTTTTA
CAGTGTTATTAGAACAATTGGAGAGCATCCATTTAAGTCACACCAGGCGATATCAGTGTG
TAGGAATGTTGTGGAAACTGGGGAAATAGCCATTTAAATGGTAGACACTTTTACTACGCT
TTGCTAGACAAGTTCATTTAGACAGCCATTGATAAGAGTTCAGCGACGAGTCAGTTTTCC
TCCCATATGAGATGCTTTTCTCTGTCTCCTGAGAGCTTGAACAAGCTGCTGAAATTCCAC
ATTACCACTCTAATGAGAAGTAACAAGATGAACAGAGATAATCTCCACATCAACCTTCAG
AATGTCACACACACACACACCTCACAACTATGCTGCAGTGACTGACTGGCCCATTCCCCA
GGCACTTATGAAGATTCACCTCAAGGAATTATACAGAGGAATGGCAGAAGATTGGATGTG
GAATGATTCATGTTTATTTTACCTTTATTTTACCAGGTTAGTCTCATTGAGAGTAACCAT
TTATTTTACATGAATATCTAGCAAAATAGGACAGTCCTATACCTATGTACTCTAAATAAA
TGGACCAACCTCTAGCTGCCTTCAAGTTGTCTTTACGTTCCCAGGAGGTTATGTGTAGAA
GTGAGGAGGTTGAGTGAATACATAATTTCCCACACATCACACACATTTTTCAGATAATGA
AATACAACCTGCCAGCATGTTGAACAGGATGATAATGACCTACCGACCATGAAGTCTATA
AGATTTTATTTCAGATAAAAATTCATAAAGACGATTGAAGCGAACGACACGCGCTTATAC
CAGGGCAGACATACGACTTTTCAAATAAACATTAAGGTATGTACATTTTAAATCCATAAC
GACATAGCAGGGTGTATGCTTCACTGTCAGTTAGAAGTGAACTAGTTCTGTGCAGTCAAG
TAAAGGATTTAGGGTCTCCCTTATGTTGCTGTAACTCATTGGTTGAGATTTACACACGGG
CCGTGGACTGTGCACATTTTTAAGCCAACCTAAGGCTGCAAAATTTCACTCATGAAAATA
CACAGAGCTCATGCATTCAATACCTACTTAGCTCAGATACAGGATGGATGTTAATGGCCC
AAGCTTGAGGGTGTGAGCTTTGGCCAACAGATAATCTTCTCTATTTGCGATGAACAAAAA
CTGGATCATAGGCAATATGTGACTTTGCTTGACAAAGAACTTCAAATGCGAGCATGTACA
CCTTTGAAGCTCCATTTCCAATATATTTGAGCCATTAGCGTACAGTCACGATCCAGCACT
CTGTTTGTCGTCACATTCTGGGTGTTCTTGTTAGATATAGCACTAGTGGGATTAATGGAG
CAGGGGCCAATGCTAACAGTAGAGCCACCTTCACATACCAAACATTAGTTGTGAAGAGTT
TCAAGATATTTTAAGAGAGAAGGAGTGGTGAAAGGGAGGTGTTTGTTGCTGGAATAGTTT
CATGAGTAGAACTGATAATTATGGTTGTGTATGAAGGCCAGGGACTTTGTTCAAGGGTGG
AACATGTAACTGCCATGGGATTTGCTCTCTCAGCCCTACTGCTTGAATTATAGTCTCCTT
CTCCGACCTTAAAGCACCTGTCAACCACGATTTACATAATACATACACTCCACTAGACTA
AGCTAATCATGATATGCAAAAGTGTCTTGGCCGCCTCACATGTAAATGAGCATGGTCTAA
GTTCAACCTCACATGCCACATCTATAAAACCCATGCCACTTTGAGAAAATTTCCCCTGAG
CACTCAGTTACCCATAGTTCCCTATGTGGCGCTAACAGGCAGCCTGATGTTGAAATGCTA
ATTTTGTGTCACAGCACCTTGCAGAAATCAAAATACTTAAAAAAAAAAAAAAANNNNNNN
NNNNNNNNNNNNNNNNNNNNNNNNNNNNNNNNNNNNNNNNNNNNNNNNNNNNNAAAAAAA
AAAAAAAGTGATTTCTTGACAGAGAAACTTTGTGCTCGGCGGAGCTAGCATGTTGGAGTG
AACAGCTGTGTGTGAGAGGCTCTTGCAACTTTTTTTTGCGAAATAATCTCATTTAACCTA
CTTTATGCTTTTTACAAAAAACCTTTCTTTCTAATACAAGATTATAACTTTCTATGTGAA
AATGCCGAGTAATAAGCGACCAAAGGACAATAAATCCACAGCGGAGGCCTACTTCCCACT
AAACAACGAGACAGACATGGCGGAAGGCACAGGCAACAACGTGACACTTACAGAACTTAC
CCGGGCTTTGGGGGAGCTACGTGTTGCTATAGCTAAGGATCTTAATGTTACTATTGCTGA
ACTGGACAACAAAATCTAGAGCATCATTCGAACGGTCGATTCGCATGGCCAGAGTATTGT
GGACTTTGAGAAAGCTTCTGAATTCAACGCTGGTAGGATCGACGAGTTAGAGAAGCTATG
CACGTCATTGCAGGATAGTGTGCAGAGGCTTTCTGTGAAAGTGGTCGACCTGGAGGGCCG
ATCCAGGTGTAGCCGATGTGAAATGGCTAGCTAGTTAGCGGTNNNNNNNNNNNNNNNNNN
NNNNNNNNNNNNNNNNNNNNNNNNNNNNNNNNNNNNNNNNNNTGGGTAACGATGCTTCGA
GGGTGACTGTTGACGTGTGCAGAGCGTCCCTGGTTCGCACCCAGGTCGGGGCGAGGGGAC
GGATGTAAAGTCTATACTGTTACACAGGCGTAATTACCTTCGTGTTGTTGGTCTGGCAGA
GGGGGTGGAGGCGGGCTCTCGCCCCACCGACTTCTTAGCCAAGCTATTGAAGGATGCAAT
GGGATCGGATCTTTTGGCTTCGGATCCCCAGCTGGACCGTGCACATCGCTCCCTTGTCCC
AGTGCCTGGACAGGGCCAATGTTCTCGCCCAGTAATCATCTGTTGTCACAGTTTCAAGAC
CAAGGATCTTATCCTGCGTGAAGCTCGAATGAGGGGCAACCTGTCACATAAAGGGCACCC
ATTCCGTGTCTATGAGGATTATGCGCCCGATGTGGCAAAGCACCGCGCTGGCTACAGAGA
TGTCAAGGTGTTTGGTGTGTCTCCCAGGTGGCTTGTGGNNNNNNNNNNNNNNNNNNNNNN
NNNNNNNNNNNNNNNNNNNNNNNNNNNNNNNNNNNNNNCTTATTTTAATTTTTTTTTAAT
CTTAAAAAGGAAAAAATATATATATATTTTTTTGTTTCTTTTTTGATTGGGGGGTACGTT
TAATTTAGCAAAATCCTTGTTCCGATCTTCTGACCCACAGTATGTAAAGGTACTGCTGTC
TATGTCGGTTGCAGATGGTTTATGTTTAGACCGGCATTGCTTAGCAATATAATCTTGTGA
TGCTATATCTTGCTTATCTCAGGGATTGACCCAGGGTGACGCTTAAGTGCGCAATATGTT
TAAGTTGCAACTTATTATGTTTAGGTTTATTAGATGCTAATTGAACACTTTATTCGCGGG
AGCCTCCTCAGTTCATATGTTAGTATAAGTTCTAGGATAGTGAGAGGTGAACGTATAGTT
GGGATTTTATTTTAGTTTTACCTCTTGTTCGAGGTCGAGCCGTGCATTTTTGGCATCGGC
CAGACAATGTTTATTATTTTGATTTCTCTATTTTTTTTCTCTCCTACTTGTGCATGCCTG
TTAAATGTGGGTTGATGCGGGGGGGGNNNNNNNNNNNNNNNNNNNNNNNNNNNNNNNNNN
NNNNNNNNNNNNNNNNNNNNNNNNNNAAGTGTTGGGGAAATTAGGGGAACAGGGTGGGAA
GTAAACGTGCTTGCAGGGGGAGGGGTTGGTTGGATACTGGTCGGGTGTAGGTGCTACATA
TGCTGATCATGATGGTTTGGTGCGCTTTCTTACCTTTTTATTGAGTTACATGTTATGCAG
GCCACTATAGGAACTACAAACGAGAGGAGGGCAGGGCTTACATTCACTTCCTGGAATGTC
AAGGGTTTAAATGAACCAATTAAGAGAGGCAAGGTCCTATTGAAAGCACTATCGTCGGAT
ATTATATTTTTGCAAGAAACCCATCTGAAAAATAACACTCATAGCAGACTTAATTGTAGG
TGGGTGGGGCAAATGTATCACTCTAACTTCTCTGCCAAAAGGAGAGGCACAGCGATTCTG
GTACGGAAAGGAATTCCCTTTCTACATAAAACCACTATTGCGGATAAAAAGGGTCGTTAT
GTGATCGTAATAGGAGAAATCCACTCTACTTCAGTAACTCTACTAAATATCTATGGGCCA
AACTTTGATAACCCCTCTTTTTTCAAAAGAGTCCTTGCCCTGATTCCAGATATCTCCCAT
ACTAACCTGGTCATTGGAGGGGACCTTAACTGTGTGCTAGACCAATATTTGGATAGATCC
TCTACCCGGTGAACCCCTACCTCCTATTCAAGCGAATTCTTGAATACCTACATAAAAAAT
TCTAACTTATTTGATATATGGAGGATCGCTAACCATACGGGTAGGGAATACTCCTTTTAC
TCTCATGTTCACAATGTTTACACTCAAACTACTCCCCTATACCTGTAATGTGAGGTATCA
TGATATTCTAATCTCGGACCACAGTCCACTCACCTTCTCCCTGAGATTGGGTGACATTGT
ACCAAATGAGAGGGTCTGGAGGTTGAATCCTCAGCTCCTCACAGAACCAACATTCTGTGA
ACATTTTAAAGACCAAATGACATTTTTCTTTGATACCAACGACAACACAGAGACTTCCCC
AGCATTATTGTGGGAAACACTGAAGGCTTATCTAAGAGGCTGTATCATCTCCTTTCAGAC
TGCCAGGAGTAGGCAAAACAGAGGAAAACTGGAAGAACTGGAGGGACAAATTCACTTACT
GGATAGGGAGAATGCTAGCCATCCATCTATGGAGAAACATAAAAAATTACCTCTTTAAAA
TTTGAATATAATCAGATTCTCTCAGGTAAATTGCTAAATCTTTTCTCTATGCCAAGCAAA
AATATTTTGAGTTTGGTGACAAACCACACAAATTACTTGCCAGACAACTTCGAAAAAATG
TGAGTGACCGAATGATTCACAAAGTTAAATCGGCATCTGGGGAATTACTCTCTTCCCCCA
AAGACATCAATGATAAAGCAGATCCTAACCCCTTAATTATGCAAAACTCTTTGGAGGACT
GTAATCTTCCTGTCCTGAACCAGGAAGATTCTAACTTCCTGAATAAGGAAATATCTCTTG
AAGAAATTTGAGAAACAATTACATCTCTAAAGAGTGGCAAGACCCCGGGCCCAGATTGAT
ACACTGGTGAATTCTATAAAACATTCAGCAACATGCTCTCTCCCTACCTGCACAAAATGT
TGGTTCAGGCCAATGAGGATGGAGCTCTCCCTTCTACTTTGGATGAAGCGTTCATTACAG
TTATACATAAGAAGGGTAAAGATCCGGAAGAGGTAGGGTCATACAGACCAATATCTCTCC
TTAATACAGACCAAAAGATTTTAGCAAAAACTCTGGCTAACAGGCTTAGCACTTTAATTG
GCAAATTGGTCCATTCGGACCAGACCGGCTTTGTCCCTAACAGAAACTCATTCATCAATC
TCAGGCGCCTCTTCAACAGTATGAGGTTACCCAACGTGGACCTTGCCGTTATATCTCTTG
ACGCCGAAAAGGCCTTTGACCAAGTTGAGTGGCCTTATCTATTCAAGGTCCTACAGAAAT
GTAATATTGGAGATGGGATCATAAATTGGATGCAGCTTTTATATAGGAACCCCTGTGCGA
GAATACTCACTAACCAATCATTGTCGCAATACACGGCTATAATACTAAAGATACTCTAAA
TAAGACTTCCCTATACGCAGATGACATCCTCCTCTATGTAATAGAACCCCAGGCTAGTAT
TCCAGCTATTCTTGATGTGATCAATTTGTTTGGTACCTTCTCGGGATACAGAATAAATTG
GAACAAGAGTGAATTAATGCCCTTACGGTTGCAAAACACCTCCTGGCTAGAACATCTCCC
AGTTAAGTTATCTACAGAAAAATTTACCTACCTAGGAATTGTAGTTACCAAGCAATACTC
TTTACTATTTAAAGAGAATTTCCCCTCTCTGATGCAATAACTCAAGGCAAACATACAATT
TTGGAGAACTCTCCCAATTTCTCTTGTCGGAAGAATTAATGCCATTAAAATGGTCTTCCT
CCCACAACTGCTCCCAGTATTCATACCTAAATCCTTTCATAAACAACTGGACTCAATTAT
CAATCATTTCATCTGGGATTATAAAACACACAGGATAGGTAAAAAACACCTCTGTAAATC
CTAGATGGAAGGAGGATTGTCTCTATTTTATTACTGGGCCGCTAACCTCCGCGTTGTTAC
GTTTCTGCTGGATGACGCACTTCCGTCATCCAGCTGGCTTAGTATGGAGCGTGAGGAGTG
TCACCCCTTCTCTATTGGCGCTGTGATTTTGTCGCCTGTCAATCTGGAGATGTCACTTTA
TTGTAACAATCCTATTATACATAGCACAGTCCGAATCTGGAAGAAAATTAAAGTCCACTT
TGAGTTTAGACCAATGTCATTCATGCTCCCTGTCGCCAGGAATCCCTCCTTTGCCCCCTC
TAACCTTGATAACACTTTTGAGCGATGGGGAGAGTTGGGGATAAGTATCATAGGGGATTT
ATATATAGAAGGGACCTTTGCTTCCTTTGAGTTGCTGAGGGAAACTTATAATCTTCCCAG
AAGTAATTTTTTTCAGATACCTACAAATTAGAGACTACGTTAGAAAACACCTCCCAACAT
TTGGGAATGCTAAACCTTCCATGTTTGACGGATGCATAAAAATATGCCCCACCTCAGACA
AACTGATATCGTGTCTATATGATGCTTTTCAATCTGTTAGCACACCTTCTACACATGCCA
TTAAGGCAAAATGGGAGGAAGAACTAGGGACTGACATTTTGGTGGCAGACTGGGAAGAGA
GCTTGGAGTATATCCACACATGCTCCATTAATTCCAGACATCGTCTCATACAATTCAAGG
TATTACACAGATTACACTATTCCAAAACTAAACTGCATAGGATATTTCCTGATACATGTG
TGATAAATGTCAGGCTGCGCAGGGTACACTACTCCACAGCTTTGCCCTATGCTCTAGCTT
ACATGGTTATTGGTGTGGAATTTTTGGGATCCTCTCTGAAGTTTTGGAGACTTCATTAGA
CCCAGACCCGCTTCTGATAATCCTGAGAGTGTCTGAGTCCCTAAACAGATTAACCAACCC
CCAAAAACAACTCGTCTCTTACAGTCTCATTTCGGCAAAATAATTAATCTTGTTGTTTTG
GAAAAGGAGGGAAGCGCCCTCTACCAAATTATGGCTCAGTGAATTGGCAAACACTGTACA
CTTAGAAAGAATTAGATATATTCTGAACAATAAATGATCAACATTTGATCAAATCTGGCA
GCCTTTCCTCTCCTACTTGGACGAGTCGGCGCTGTGAATTTGTACTTATTAACGCACTCT
CAATTGTAATATTTTAATCTACCTTTGGGCATCATGTGAGAGCTAGATCGGAAGAGCGGT
TNNNNNNNNNNNNNNNNNNNNNNNNNNNNNNNNNNNNNNNNNNNNNNNNNNNNNNNNNNN
NGCTAGTTGAGAACAAGTTCTCATTTACAACGGCGACCTGGCCAAGATAAAGCAAAGCAG
TGNNNNNNNNNNNNNNNNNNNNNNNNNNNNNNNNNNNNNNNNNNNNNNNNNNNNNNNNNN
NNACATGTTCTTGTCTTGTATGTCGTGTTTTGTATTATTTGTTTTGTACCCAGAACTCTG
GGTCTTGTTGTTCCTGTCTGCTCTCTTATGTTTAGATAAGAATTGTATACATGTCTTGTA
TATCTATACACCATTCTTGTGTGTGTTCAATAAAAAATATTTGAAACAGAAAAATGTCAT
TTATTTTCTATTTTTATTTCACCTTTATTTAACCAGGTAGNNNNNNNNNNNNNNNNNNNN
NNNNNNNNNNNNNNNNNNNNNNNNNNNNNNNNNNNNNNNNGCGACCTGGCCAAGATAAAG
CAAAGCAGTGTGACAAAAACAACCACACAGAGTTTTGAAAGCTCTTTACCAGCCGCTACA
TAAAAACACTCCTGGCACTCTACCTTAAGTGGAGAATGAATGCAACACCTGCTTATGAAC
CGAACCGCAGGCTGCGAAAGAACACGAGGTATTAAAATAAGGAATAAAAAATACAAAAGT
TATTAGATGAGACATAAGCCCTGTGGCTATGGTTGTGTTTTGTACACTGTCATCCCAGAG
CAGATTCAAATATGATATCGTGTTCTGTTTATGGGACGCGGGTGTGTGCATTACAACACA
TTCTGCCAGACAATATCCTACTCTGCCTGTTATGAGTAATCACACTGAAACAAGAAGGCA
GTGTAGAACTCACAAAGCCCCTCAGAGATGAAATGGCACCCTTGAGGCGTGACAGGAGTG
GAGGTCATTTTCTCTTCAATGCAGATAACGTAGAGTCCATATGTAGAACTGGTGGGCTAC
CAGATCATTTCTCTTCACATTGTCCAACGTTACATTGTCCAAATGATTTGTCCCCAAGGG
TGAAAATGTGCTTAATGATCTTTGTTTCTGTGGCTATAATTCATTCATTAGTCTAATAGG
AGACGTCGTTAGTTTGATCAGACACACGTAAAGGAAAGTACACTCTGGTGGGAGCTGATC
ATGTGGAACGGGTTGGAGGAATTTGCATCACTGTGAGAAGTTCTTATTCCGTTGTTTAAT
TAAGGTATTTCTGGCTCTTCAGGGAACACCCCATCCTGACAGTGACAGTCACATGATGAC
GATACTGGAAATTCAAAAAGATTACATGACATGACATTGCCGGCGCCAATTTTGCTGATG
ATAATATTAGAAACCATTCAAGGTCTTACATTGGTGTTTTGCACATCCTCGCTATTTTGA
ACACAAGCTATATTTCTCAACATCTGGTTAATACCTGATGAAGATTGCTTGCTGACTAAA
CATACAAGTGAGGCCGCTTGTAAAGTAGCGATATGGTGATGAAAGACAGGCAGCTTCTGC
TGAGTTCCAATAAAGTTGAGTTCTTCTTCTCTGTCTGTGGCGCTCTTCTTCTCTGTCTGT
GGCGCAAGCTGTATCTGTCCCGGTTGGAGAGTCATCTGTGTGTCAGTGAGAATGCCCATC
AGGGCAGTGAAGTGTGGTCTTTGGTTCTCCATGGATCCTGTCTGGCTGTGGCTGCTGTCT
TTGTCCGTACTCCATCACCTTAATCTTCCCTCATAAATTACCCTGCCCTCTGGGGAGGGG
GCTTTGATTTAATAAAGCTGCCTGCCTGTCCCAACAGACTGTCATCGCTGATTTACTCTA
GACCTGGCTGGTGCATCGCTGTGTGTGTGTGTGTGTGTGTGTGTGTGNNNNNNNNNNNNN
NNNNNNNNNNNNNNNNNNNNNNNNNNNNNNNNNNNNNNNNNNNNNNNGTGTGTGTGTGTG
TGTGTGTGTGTGTGTACAGGAGGGTCATGTGTAAAAATGAAAGTGTGTGTACGATTATGT
GACTGAGTGGGTTTGTGAGGTCAGAGCTGGTGTCCTTGTGTTGGTTGTTGAACATAATGA
TCTGAACTACTGTAGTAGGTTAGAGATCATCTGGTGGTTGAGGCAAGGTTTAGATTGTAG
CCTATCAATTGTACATACTCTATTACACTTTGTAGCTGAGAATAAGCAACTCAAGATTGA
ACTGAATCTCCTAGGGTTTAGCTGCAGAACATCTGAAACTAATTACAATCTAGACTTTAC
CCCCCTGTGATTTCAGTGGTAAACAGAAGCCTTCGAGGTAAACAGTAAATTCAATTGTTT
CTGATTAGGCAGAATTAAGATATTATAAAAGTAAGCATATGCTATCACTACCATCAATGC
CTGAAATGTATGGTGTCAATTTAATCTGTTAGTTTAAGTTACCCCATTCAACCTTGTAAA
AAAGCTGCAGATAGCAGTGTATAACGGAGAAGCAGATATAACGGAGAAACTACACCCTAC
CCCTTTACTCTCTCAGAATCACCTTTATAAATATGGCAGCTGCTCCTCTCTCCCCCCTGC
CGGTGGGTAGAGTACAGGTGGTGAGGCAGGAAGGCCCAGAGGGCTCTGAGAGGATGCCTG
CCATCATGAGAGGATGCCTGCCATCATCACCCCTCCTGGGTCAGTACAGCTCCAGAAGGG
CCAGGGGAGCTGCGGTGCTGCGCTGGCTATAAGACGTCTTAATGAGGCCCTCTGTCTCTC
TGACATGCCTCTACGGCGTCCTGACTGGGTGACAGAACCATTTATCTGGGAAATCTCTCA
GCTCAGCCCTCCTTGAAGAGAGGGGTGCAGACTGCAGATAGGTGCGGAGCATGCTCACAC
AGTATAGCAGACCTCCATGGGTGTCTAAATAGGATGTTTCCATATGCACTGGCTTACTGT
GAGTTAATGTTGCGCAACAGCTTGCTATGACATTGTGCAGAGAACGATAAACTCAAGAGA
GATGTTTATATGCAGCAAACAGAATACATGAAGTTATACTTCAAATTGTCTCTGGTATAA
GCAAGCAAATGGTTTCATCGCTATTCTACCTAGGGGGTGCATTGGACACCCCCTGGGTAG
AATAGTTTGCATCATGAACTACGGGGGATTTAACCTATTTATTGTCACTCCCAGATCTGT
TTCACCTGTCTTTGTGATTGTCTNNNNNNNNNNNNNNNNNNNNNNNNNNNNNNNNNNNNN
NNNNNNNNNNNNNNNNNNNNNNNGTGTATTTATACCTGTGTTCTCTGTTTGTCGCTGGCC
AGTTCGTCTTGTTTGTCATGTCAACCAGCGTGTGTTGTATCAGCTCCTGCTTTTCACCAG
TCTCTCTTTTCTCTACCTCCTGGTTTTGACCCTTGCCTGTCCTGANNNNNNNNNNNNNNN
NNNNNNNNNNNNNNNNNNNNNNNNNNNNNNNNNNNNNNNNNNNNNCCTGGTTTTGACCCT
TGCCTGTCCTGACCCTGAGCCCGCCCACCTGACCACTCTGCCTGCCCCTGACCCTAAGCC
TGCCTGCCGTCCTGTACCTTTGCCCCACCTCTGGATTACCGACCTCTGCCTGACCTGTAC
CTTTGCCCCTGTTGCTGTAATAAACATTGTTACTTCAACTCGGTCTGCTTCTGGGTCTTA
CCTTTATCCTGATAATTCATATTATGTTTTTAGAGTCATCGCAATTTCCCCTCACGCCCC
TCGCTGCTGTCTGACTACAAAAACAGCCTGTTGGAGAATGGACCCCCGATTTTAATGGCT
AAAGGAAGCAGGCAGTGAATACTACAGGCTAGTAAAACCGCCCCGATAAAAACATTCAGA
GGTCAGGGGATTTGTTTTTTTCCCACATATTATCTAAAAGCCGATAAGCAGGTCTGTTCA
CTCTGTGCTCTCGGACAAAACCATGCAGCCTCTGCATATTTATTCAACCTCATCCCATCC
CCCTAGAAATCCCTGCTATCGAAAAGTGGGATTTTACAGTGTTCATCATCCTTTGGAGGA
AAGCAGTCTATTCTGCTGAGCTCTGACTTTACACTGGAATAAAAAGATTTCTGTCTAAAG
TTCAGGGGAGAGACTGGGAGAGAATGGTGCGAGGGTTAGCCAGCCACAGGAGGGCTGATA
AGAAGTGAATCAATATTAAATCGGTATCATAAAGGTTAGCTCAGACATTATGGCCAACTA
CTGTCTTTCACCATCCAGCACAGTGAGATTTGATTGATTTGATTTGATCAGGTTAATCTT
GATGGCAATGCTGGACCTTCCTTTCAAACCTACCAGTATTAAATCTATGTAAATCAGACC
TAAACATTTGAAGGCTGTGAGAAATGGGAACAGTGCGTGTGGAGCGCTGTATGAACTCAT
CATCAGGCAGTAGAGTGAATCAATGGTGGCACTCCCAGAGGTTTAGTAGCTGATGGGAAA
AGAACGGAGGAGGGGTTTTCTCTGAGATAATATAATTACATTCACAACTAGAAAGAATTC
CGGCGAGGAGTCCTTTTAAAATTAAATTTCCCTCTGCAAGAGGAATAGCAGGGGATACTC
CTGGAAAAGCAGGCGAGGATATCTGGGTGAAACAAAGGTTACAGGATGGAGAGGACGTCT
TCTCTCTCAACTCTGATGTAATACTATCTGAGGTCAGAGGTTACTACAGTGACAGAGATT
TAGGCTATCCTGTTCCCTTTGTAGTTTACACAATGCAATTCTCATAGCTTAACTGTGAAC
TCCTGGCAGGAACATATAGGAATATACAGCTTTTTTGTGTGAATGAATGCATTGTTTATG
CTGTCGATTTGAACTCTGTGAGAACTTGTACAGTTTGTATATTTGACATTGCAATTGCTG
CAATACCGATGGCATCTCAATGGCTCTTTTCAGATATTGCTATTTTGCGTTGTTTGGTTC
TGTATCCATCGAGAATTGGTTTGTGTTTAATGGATACAACGCTTATTTTAAAATTGACTT
TTTGTTTTCTAATTTCCTGCCATAACAATGGCCATAGTAAACGCAAATGCTGTTGTGTAC
GAAATGCTTTTGTGTAAAAGATGGGAATAACTACCGAACCTAGTAAATCCCGTCCCAAAC
ATCAGTGACACTCCCACGGGCAAAGACCAGGATATTGTGTTGTCATCTACAGTCAACAAT
GCACGGGGATGGATTATCAGAAAACAAAAGGAACTAGTATGTTTAGTATTCAGAAGGTCT
GGTCACAATCTGCCAATGGCAAAAACAAGTCCTCTCCCCACCTCGGCCCAATCTTCAGGC
CCTTCAGATAAATATCCCAACATATTCCTTCAGCATTTATTATTTCACTGTTTTCCACTG
TAATGTTTATCTTGCCCATGCAGAATAGCCCTCTGCTGTCATGTCCATGTGGGAGAATTG
AATTCTTCGGTGAGTGGTGAAGAGGACGTTACGTTCCTGCATGTCACTGATAACTTTCTG
CATTTGACCACGTATTGTGTCGAGCCGAGTGGCTCCTGAAAGCAAAAGTACTGTAAGTTA
CTTCTTCCCGAAAGGACGCTAAATAGATTCACACTCTTACATCCGTTAAAGTTTAGAGTT
GAAATGTGGACAAATGTTTTGAAAAGGAAATAGAGGAGATTGAATTAGGGCAGACTTGAA
ATATGAATGCGACTTGATCTTTACATTTTCATATTTTGTTGCCATATTTTGGTACTCTTC
AAGGAAATAAAAACAATTTCACACACGCTTTCCGTACAAAAAAATGTTTTATTTTATTCA
TAATGAAATCGGAATGTATAATGCATTACCTATCCATTGTGATCAAGTTTGGAAGGCGTG
TTTCGAATAGTCAGTAGTTTATTTCTGACTCTGATGGCTTTCTAACTAATTAGTCAAGCC
TCGACATGAAAACCTGTCAACTGGATGGTACCCAGGTCTGCTGCTTCTACAAATGACAAG
AGAGAAAGTTCTGGAAATGCTCCATTGACATCCAGGTGATTGGTCATTTTTTTGCATCTG
TCTCGCTATTTATTTCCATCTCTCACTCTCTTAGCTGGCAGTCCTATCTACAAAGTCATA
TTTTTCTCCAAATGCCACTTTCAGGGCAAAAATAGTAGCTTAATAATCATGATAATCAAC
TCTGTAATCTGAGTAGATCTACATGTAGGTGTATGTGGGGTTTTGACCCCAAAAGGGTGA
AATACCACTATTGGAACTGGCCAAAACAGGCAGCTTAGACACCATTTCCATGCAGCAAGT
CACCCCTCCCAAACTCTCTCCATTCCGCAGCCATTTTCCAGAGCGATTTCTGAGTATAAT
AGCACTCACAAATCATCCGCTGGGCAGTGGAGTCTGGGAAATTGATGTCCCTTCATTTCA
AAACAATGGAGGTGCCTTATGAGGGGGCTCATGATGTCATAACTTCAGGGGCTGACAGAC
TGGACAGGGAGAGGGAACGTGGCCCGTGGACAGGCGCAGGGCCAATGGAACCCTAGGCAG
GTACGACTCAATCAATCCCTGCACTGGGGAGACGTGGGGCTGTGGTCCAAGTAGCCAGCA
GACATGCTCAATCACATCTCCTCACAGTGAACAAATTGACAGCCTTTACTCTGGGTATCA
GCCCCTCCTAATCCCCCTAGTCTGCCAGCTTCTTTCTCTCCTTCCCAATCTTACATGCAC
AGAAACAGGTAATTCAAAGGATAATCTAAGACCATATACCTCATCATTCTGGCAGACACC
GCCTGCACAATGCCTCATTGGGTCAACCGGGCAAAGCATTGAGATCAAAAGTAAACAAAG
TTTTTCAAAGTTGCATGATAAACTGAAGACAAAGAGAGAGAGAGAGAGAGAGAGAGAGAN
NNNNNNNNNNNNNNNNNNNNNNNNNNNNNNNNNNNNNNNNNNNNNNNNNNNNNNNNNNNG
AGAGAGAGAGAGAGAGAGAGAGAGAGATGTGTTGTCGCAGAAGTTCGGTTTTTATACGTC
TCTCAGTCCACCAATATACAGTCAGGCGGGCTAATATCAGTGTGGATTAAAGAGCTGCTG
GGGTTTGTGTGAGAGACATTGACTAATAAATAATTCATGCAGGCCAGTGGAGGAAGTCGA
TAAATCTCCCGTTTTTGAGTCCTGCATGCAATTTAGAGGGCCGGGCACCGTTGGAACGGA
CGTTCCACTGATTTAAACCCATAGATGAGACGAATAAAACCATAATTTCTAAGGGGAAAT
TCAAATCATCAACCCTATCCATCAAACCCCTTCTGTGTTCTTTTGATTAATGTTGCTCCC
CTGTAGGTTTATGTGAGAGCAAGGGTTACCACAACTTCCAAAGAAAATATTAAAAAGACA
CTTACATACTGGATTACTCCCAACCAAGGGTGAATTGGAAGTGGATTGACTTGGCTGGGC
TCCTGGCTACACACCTGGTCTCATACATACTTATGGAACGCGACTGCGTTTTTGAACGAG
TCGCCCCGCGGTAGTAGAACCTTTTCACACCGGAGGCACTGTGTCCTGCCTCACCAAATC
CAACCATCACTTCAAAGAGACAGGACAACGGTGATCTTTGCATGACGGATCGGTCTTTCC
TGGCTCTAAGCACTGGGGAATGAGTCGCTATGCGTATCTGGGTCTCGCACACCATGGCCT
TCCAACAGTCACAAATAACACAGACACTAGAACGTCACCCAATCAGGATGGAACCAGCCC
CCACCCCCGTTCAATGTAAAATGGATGCCTGGTCTGGTTTGTGGAGATCATAGCAAGGCT
GGCAGGATACGCATCCCTGGGAATGTGAGGGGACGGTGTGTGGAGTGATGACATGTGATT
TTTCCTGTGCTGTCACCGAGGCTGTGGCATGGATGGCTGCTTTACAGACTCTGAGCCGGG
GACTGATGGCAGAACGTGAAGAAAACAGACGGGGGGATCTCTGTCTGCTTACGTTCGTCA
GCGAGGGTCACTGTCATGACCAATCCTCTGATGTAAATGAGGCTAACCGCACCGTCTTGA
GACACACACACACACCTCTCTTTCTCAGAACAGAGCACATCTCCAGGGCTGTCAGACAGG
GTTGTGAGGTTAAGGGAGGTTGGCACAGCAGAGCAGGAGCAGAGCAGGCTGACTGTCAAT
GCTGTTGACAGCAAGACGGACGAACCAATACTTGAGGGAGCAACAGGCCCACTTTCCCTG
TTTTATTAACACACTGTCCTGTCAGGCATGGATGTCTCCCAAATGCATACTAACCCTCCT
TCATCATCCTTCATGACCTGCTATCATTCACCTTAATTTCTTCAGACATCAGTATACACT
CATACACATCCTATCATAAACACCCTACTCCTCCCGCCTCCCCCCTCTCCCCACTCACCC
CTCCTCTAAACCCAAACAGTACGCTTTTCCCCTGTTCAGGCCTCCGGATCCATACATGAG
AAGTTATTGGGCCAGGCCGGCTGGAGGTAGCACAGTCATTTCTCACCACTCTGTGCCTCG
GAGGAGAGTCGGTGATCCCAGTCAACATTAACATCAGCTTTCTGGAGCAGGGCCTCCATT
AAGAACCAGCTGCATGGGAAAAGCCCATCACAGCGCTTAGGCGAGAAGCAGAGCTAGAGA
GAACACACGAGGGGAGGGAGGGAGATGGAGACAGACAGGCGACTGTGGGGAGAGGAGAGG
GAGAATAATGAACTGAAACAGAGGAGGAAGGAGGTCAGGTTGCGATGGAAAGGAGAACAA
CTGAACCAATAAATCACAAGTTAATAGATCACTGGAAAGACGTCCCCTAGGGATCTCTTT
CCAGAGCCACGAAATTACACAGCTTAATTCTCAATTAACTCAGTATGAGAATCCGGGTCC
TTCTGGATTAATTCCAAGGTATGTGATGCCTGATGTGATGGCAGACATAATGATTCTACC
CAGCCTATTTCAAATATTTTTGCTTACAGGTTGATACACTGGGAGACAGGAGGCCATATT
GGTTTGGATCTATGGAGACGTATTCCAAATGAATCAGGTATAAATCAACTAGGAAGGCTG
AATAAGTGGTACTACTCTGGAGACCTTTCCATCATAGCCAATAAGTGGTTGATCTTCCAA
GTCTAAGCCACTGTCATCCTGTTCACACAGGTTAAAATGTTAGTCATTGTTTACATGTTT
TTCTTTTCTCATTCATGTCACCTAGACTTAATGCTCTCTCCTGACATTATCGCTGCTAGG
GAGTTTAAGTGCAGTTCATCATTCCACTGCCCAAAACTGTGAAAGCTGTCACGCCTCCAG
ACTTCAGTCAATAGGCAAGACCATGGTGAGTCACCACTGGCTCGCAGAAATGTTCTCTCA
CCATGCACATAATAATGAGAAGGATCTGAGTGACCTTAAAGGCAAAATGAGGCAGTTTGG
TCGACAGCACCACTCAGCCAACACCAGCCAATTCAGAACCAATGTCTGTGGAGTAAAGAT
TATATCTACATTGAATGCACATACTGTACGTTTAGTCTGATGGAATAAAGCAGAGCAGAT
TTCTCATTCAACTTTTTTCAGCATGTATTCATCTCTATACAAGCCTATTGTTATATATCC
AAAGACATTCTGTTATTTACAGAAGAAAGTAATTACTCTTTGGCAACCAATCCCTCCCTT
TTCCCTGTAGTTCTGTTTAACTGCAACAAAGACAGCATTGCGGCCTGCTGCTTATACTCA
CAACAGGACTTGCTTGCTGAAATGAGCTGCAGGCTTTTCTCTAATGAAAGCCAGGGGTAT
TTAAGGATGGGGACTGACTGGTAAAAACAGCAAAGAAAATTTAATTTTGTCTGTACCTAC
CGCCACCTCAGGATGTAGGCCAATACGTCACAGACACACTCATCACACGGCATCTGGTCT
GATATATCTATGGCCAGGTTGCCACCATCCTGACTGATGAGATAGACCAGTAGGACAATA
ACCAAATACCTTCCACCTCCACGTTCACGGAACACGGTGAAGCAGAGAGAATAGTGTCTC
CTGCATTCTAACAGCTCCCAATTATCTCTTGTCTCTGAGCCGAAGCCCCTCTGATTTTGT
CCTGGAATTATTTATTTTTTTATCGCTCGCTTGCCTGTTCATTGTTCTCTACTCGTCTTT
GTTCCAGCTGGTCTGACAAGCCCAGACTTTTTCTCTGGTTGTGCTTCTTGTTCTTTTTCT
TTAGCGTCCTGACTCCTTTCTTGGATGGTTCCTGGAGAGGTCTGTCAGAGGGTGTGAATT
CAGAGAATCTATCCCCCGAGTGTGTTTGTGTTACACGGACACACTGTATTCTCTGGGCTC
CCTCGGCAACCTTGTCTCTGCCAACTCAAAGTAACAGCATATCAGACGGGCCGTTCAGTT
TGACACGGCTAGCTGACTCAACGGGGAGCCCAAAGATAATAACGGAAATAATAAATCCTT
TCAAAAACCCACAGAACTCGCATATAAATACCACATTGAATCAGCGGGGGGACGGCCGGG
CACAGTTCCTAAAACGCACACAAATGGCTGAAATACACTCTTTCTCCATGGCATTTATTC
CAAATGTCAATTCAGCCACCTGGAAAGGGTTTTGTCCACAATGGTTTCTTCATGAATGTC
GGGTCGAGTCATGGATCTGTGTGCAGCAGGTCTATAGGCCAAATGGCTGGTCGTTTCTCT
CACTGACAGCCTGAGGTTGAGAAAGTTAGCTAGATATCTAGGTATTGGATGATCCGGACA
TGTTGTGCTTCTGGCTTATGGAAATGTCTCTGAAATATCATATGTCTGGAGTCGTCCTGG
TCTTGTTTTGATAGTGGAAGTATGTCATGACCCTGTTTCCTCTTTGTCCCTGTCGCTCTT
CCTCCTTGGGATATATCTACATTCTCCAGTGATTTCCCTCCACTGTCCCCCCGGGCACAG
CTAGACACACATCTTTGCTCTTTCTGAGAAATAACAAGAAAATAACAGACATCTACGAAA
TGCCATCCAAGACTAACAAGGCAGCGGTATTTACAACCGTTATCTGGACTTTGTCTTGCG
TTTACGTATAGTTAGACAGAATGGACAGCCGCAGTAAATCTAACTTTACTACACAACATA
GTGGAAAAGAAACAAAAGGTGAAATGAGTTATACCTGAAGCTACAGTATAAACAGGTCTG
CACTCACAAATGCACAAGAATCAACTGAGGCACTGCTGAATCTGTAACCTCAAATGATCA
TTGCCTGCATTAGTATCGCTCGGTTTTAACACGTGTTCAACATGATCCACCACCATAGTG
GTTAGAGCATTGGGCCAGTAACCGAAAGGTTGCTGGATTGAATCCCAGAGAAAAAAAAAA
TGAGGAAAGACACATTTCAATTGAATGCATTCAGTTGTACAACTGACTAGNNNNNNNNNN
NNNNNNNNNNNNNNNNNNNNNNNNNNNNNNNNNNNNNNNNNNNNNNNNNNAACTGACTAG
GTATCCCCCTTTCCCTTTCCCTTTCTGCTCCTTAAATTAGCCAGCGTCTTGGACAGGAGC
ATTTTTCTCTGCTATGATTCCGTCATTATCTTCAGTTCAGGGCCTGTGTTTAGCTGGTGA
GAGCGTGTGGGCCTGTACAAAATGGAGCTTTTGTGTGAAGCAGTAGTCTCTCCACTACTC
TAATTGAAGTTTAATTTTCGCAGATTGCCTTTTTTTTCTCCACTGACACTGGTATGGGAG
AAGCACAATTGCTTTGTAAAATTGCATAGGCAATTTACAGACTTGCTTCTTTGGCACATT
CTGCAGTTCTGAACATTCACCAAAAAAAATGATAGTATTTATGTTGCAAGAGGCTCGCAA
CAGGACTAAACGGAAAAATGGATTGATGCTGTAATTTCGTGCCAATTCCTTTCAATGGTA
TGTTTTGGCAGTATCTACTGAACAGAGAATGAAATAAAGCGTTCTAGTTTGACGAGAGTG
GGGGGCATTTAGGGTTCCTTAATGGTCAGAGGACAGGACCAGGGCAAAGGTGACATAGAA
CTACAGAGGTTTACAATAAGGATTAGTAATTAAGATGTTAAGGCCTTTTAAGAGTACAAT
TGAATTGAAAGTGTGAGAATGACCTTTAAAACCATGTTAGTCCTTTACATAGGGGCTGAA
AACACTTAGTTCTTGAAAGTGAATGGCTGAGGATGGGAAAACAACAGATCCACTAGGGCA
GGGGAAATGCTGAATTAATTCAAGAAATACACATGATTAACCTATCACCTTGGTAGACAT
GTCAACCTTTGGGGGAAGCCCAGTATCCAGGAGAAAGAGGGCATCATTGTAAGGTACATT
CTTAGAAAAAAGGTTTCCAAAAGGGTTCTTCAGCTGTCCCGATTGGAGAACCCTTTTTGG
TTCCAGGTAGAACTCTTTTGGGTTCCAAAAAAGAGTTCTTCAAAGGGTTCTCCTATGGGG
ACAGNNNNNNNNNNNNNNNNNNNNNNNNNNNNNNNNNNNNNNNNNNNNNNNNNNNNNNNN
NNNNAGGGTTCTCCTATGGGGACAGCCGAAGAACTGTTTTAGGTTCTAGATAGCACCTTT
TTTTCTAAGTGTGTAGATGAGAAACAGGAAACAGAGATGATGACGGTGATCCAGGGAATG
GTGAATGAAGAGAAAAGGATGGGCATAGGAGTTTGTGTGTGTGTGTATGCGTATGTGTGC
CAGTGTGCTGTGTGACCATGAGTTTATGTGCGTGTGTATCTGTACGGCTTCCTGGAGTGT
GAATGTCAAATGTTTGAGATGCTATCTTTCTGACATAACACAAACCCATTCAGACAGTCT
CACTGGTCCTGTTAGTGGCTGTGAATGATTAAAGGCCCAGTCCTGTCAGACTCTGCCTGA
AAGAGCTCAAACTCACCAGGACTGTAGGGAGACGTTTTTTCAGCCTCGTATCATCGTCCC
TCTTCCTGTCTAATTGCTCGTTAGTGTTCATGACCCGAAAGGGGAGAAATTGACACAAGG
TTCTCTCACAAACATTCACACAGTCAGCAGCAGCAACAGCAGTAGCACTGTAGTGGAAAA
CATCCCTCTAGAGTCCAGTATATTCTATCTGGGCAGAGTTGGTAACAATAACAGCCAGAT
GAGCCAGACTGGCTGTATCATTCTCTACCTACTGAGTTTAGAATGGGGATTGGGAAAACG
AATCACCCCTTAACACTTTCCTCTCTTGGACTCATTCTCTGTGTCCCTCGCCATCAAATG
CAACTCCAATAGCCAACCTGTGTGTGAGAGATTGTCTTCCAATCTCCCAATCCCACATCA
TGGAGGAATTAGATCTGGCTGCAAAATTACAATGTCACTGCTCCGCCATGGTTCCAACGG
GAGCGGGGACTGCTGAATGTTTTATGGAGCCAATAATAATGGAGCTAGAAGCGCAGTGCC
GGATTTATCCGGTGCCGAGGCTTAGTGCAATTAAGCACCGGGAATGGCAGCCGGAATTAT
TACTGGATGAGTGGCAGGACTTAGGAACACCTGAGGCTTCCTCAGCTGTGTCTGAGAACT
GAAAACAGGCAGATAAATATATTGTGATATCGATGGTACTACTACTTAGTAGTACTACTA
TTACTTTATTATTCATTTATTTATTGAATTGTACCACTTTTTCTCCCCAATTTCGTGGTA
TCCAATNNNNNNNNNNNNNNNNNNNNNNNNNNNNNNNNNNNNNNNNNNNNNNNNNNNNNN
NNNNNNAAACACCGTGCACCTGGCAACCTTGGTTAGAGCGCACTGCGCCCGGCCCACCAC
AGGAGTCGCTGGTGCGNNNNNNNNNNNNNNNNNNNNNNNNNNNNNNNNNNNNNNNNNNNN
NNNNNNNNNNNNNNNNGCCCGGCCCACCACAGGAGTCGCTGGTGCGAGATAAGAAAAGGA
CATCCCTACCGGCCAAGCCGTCCCTTACCTGGACGACGCTAGGCCAATTGTGCATTGGCC
CACGGACACTCCGGTTGCGGCCGGTTACGACAGAGCCTGGGCATGAACCCAGAGTCTCTG
ATGGCACAGCTGGCACTGCAGTACAGCACCCTTAACCACTGCGCCACCCGGGAGGCCCNN
NNNNNNNNNNNNNNNNNNNNNNNNNNNNNNNNNNNNNNNNNNNNNNNNNNNNNNNNNNCC
CTTAACCACTGCGCCACCCGGGAGGCCCGTACTACTATTACTAAGCAGTCTTGGTTCTCT
GTTATGATACAACAAAGGATTCGGCACTGTTTACAGACAGCAGTGGGGAAGCTCGTTCTT
CCATCTCTAAGCTGTGTCCCAACAATAGCTGATAGGCTAGCTGCTAGCCCAAGGTTAATG
CAGTGAACCCTCTTGATTAGAATGGAGCAGTGTCACGGTGCACCTCAAAGACACTGCAAC
CTTTTAGATGCCTGGCTAATTCAGAGGGAGGAGACCAGGAAAGAGAGTTAGAGAGAGATA
CAGCACGGATGATTCATTACAATGATATCAACAGATCTTCAATTTTCTCCGGCCATGATT
AAAGCATGTTGACGCTTATTGGGATGAATCCTGTCCTGGAGGGTTACGTTTAAAATCCGA
TTGTATGACTTTGTGGCTGTGCCAGCTAGTGACTACCCTGCAGAGCTTCCTCCAGTACAT
AAGCTTTTACATAAGTCATCCCAATAAATGCCAACCTGCATGATTTAATGTATTCAGGTC
TCACCCTGTGGGACACTAAACAGATCACCTAGAACCAATTTTGAAGAGTAATGGCTTCTG
ATGTATTCTATCAAACTTTTACACTACAATCATCACTGGGTTCATCTGAGGTAGTGTAAT
TCACCACCGTATAGACTAGAGAGCCCTGAAATACTAAACGGCAAGCTTGGAATTTACAAC
CAATTACCGGGTCACTACATCTCTTTAGCATTTTTTTATGAAATATGCTGACACAATGCA
CAGAAGAAGAAGAAAAACACACGACATACCGCTTAGTTCAACAACCTCCAATAGTCTTTG
TAGGAAATGCAATGACACTATTTTATTTGATCCATACTTCACAGTGCTAGACGAAGATCT
GGAGGAGCATCACTCAGTGCTGTGGAGTTCCTACGTTACACACTATATAAGTTCTGAATC
CTTCAACGTCAGATAAATAACCCATCATCTGCACCAGGTGTAATGACTGCTCTTATGACA
GCACAATTCAGCTGGATTTTACGCGCCGTGGCTGGTTTGATTGTCCGAATTTTTCAATGT
TCCTTGAGCTGAATCGCAGGCTTGCGAGAACCCTATTGTTACAGAATAAAGGCTACAGAG
TTGTATCAGGAAATCATGCAACGTGCAACGTAAGTACTTATTTGGAGCGGAGATGGGCAT
GCTGTATCTCGACACATCTCCATGTTCTGAGTGGTGTGGGACTAGCATGGTCAATGTAGC
TGCTCAAGAAACCGCCTAGAGAGGACTTGCTAAACATCCTTACCGCTCCATTGTGCTCAA
CACGTTAGAGTGGAAGGTTTGCACATTCTCTTATTCCATTCTCCCATTTTAGCCTAATTA
CATCCTCTTCCTTAACAATCCTCCATCGCTGGTGCCTCAGCTTATCCATACAAAGCTAAA
ATAAAATTTTAATTGCATAAGAATAACATGAAAAAGTGTGATTTAACACCAGCAGCTCAG
CGTCGATGTGGCAGCCTGCTGTGATTGAAAGCGTGATAATCAGGCATTCCTTTCAGCTGG
TGCCATCTCTCAGCTCCACTGATGTGCACCGCACCACTGCTCGATCACCACCGCACCACC
GCTCGATCNNNNNNNNNNNNNNNNNNNNNNNNNNNNNNNNNNNNNNNNNNNNNNNNNNNN
NNNNNNNNCTCGATCACCACCGCACCACTGCTCGATCAGCCCCACCACCGCTGGGTTACT
GCACTAAAGGCCTATGTCCGTTGAATCAAACACACAACCGACTAAATGTAAACTTTTAAA
AATACACCTTTGCTCCTCGCTGCTATATCAAATGCACCCCTGGTGCCAGCCTCTCAAACA
TTCCATTAGAGCCTGGGTTCATTTAAAAGTGAGCATACATGATGCGCACATGGTGGGAAT
GTATAGGCAAAGCTAGGAGCGCATTATGTGTTAAGTGTTAACTTTGCAATTGTATTCAAG
AAGTGAGTAATTATCATGCCTGTTCTGCTCCCACCCTCAGCGGGGAAACATCTTGTTTTC
AGGGATACAGTATTTTCAACGTAGCTTCCTTTCCTCCTGAAAACCGGATGTGGGGACCCC
GCTCAGGTGTTTAGTTTACGCCTGCTACCTTAAGTTACTTTGCTCTTAAACAGCTGCTCT
TTCAAGTGAGGCAGGGAACCTGTGTGACTTCCAGAGCCATTCAAGTGGTCCCTCTCAAGC
AGACACTTGCTGCTCTCCTAACAGACCACAACTCTATAGATGGCTTATATGCAAAACATG
AAAGCCATTTAGAAAAGTGTAAGTAACTAATATGTTCTGGAGCAGCAACAACTTAAAAAT
CACAATAGGTCATTCATCTTAATTACAATTGTCCACCATACCTGTTAGTGGCATCGGCTC
ACTGCATGTCATGAAGGGGTGAGGAACTCCAGCTGAGCTACTGTACAGTAAACCTCCACT
TCCACTGTCAAACAGTCTCCATTGTGTTCAGCCCAGGAAGAAGTCTCCGGATGGGGTCAA
CTTGGGGTGCCCCTATAGAGAAAACACACAAATAGCATCTCACTAAATGGTAACTCTCTC
TGCCAAATCAATATAGCCTGTCAATTTGTCCCACCTTTAGTGGGATGACATTGAACAAAC
TCAACATCTATCTCATGGTTGGTGTAGATACATTGGAGAATGAGTGTAAAACAAAAATGA
ACACTGATAAAAAAACGACCCTATAGGTAAAAATGAATTAATTCATAGCTTCTCCCTACA
CACAAACTCAAATCCCATTCTTCCTCTTTACTCACATGGTTAGTAAGCCAGCATGTCAAC
CACAGCAGCCAATATGCAACATAACATATTCACATTGATGCAGATCTCCAAGTCTATAGA
ATATAGGTTATGAGCCCTATACAGCGTGTTACCCTAAGGGTTAGTATATACCTATACAGT
ACAGTATGGGATAATCGTGGTCATAAACCACAACGGCACATGGAAATGATGCTTACTCTT
TAATGGTTGCGTTTCTAATGTGATATCGATAATATATTGACAGTAATGTACTGACTGTGT
CCTCGATGTGTAAACTTAGTAAATATTTACTGAAGAAGTACATGCAAATGCTACCATAAG
TGGTAAAAAAAACGGATCCTTTCCAAAACAACCTCGCTCGGTACAGCTTGCATAAAGTAT
GATAACCAATACGAAAATAGCTAGAGTATTTACCTGTGGATAAATCGACAACGCATTGTA
TGGATTTCACTGACAGCTTAAAGAATTGTGCAAATTTTTCACACAAATTGCTAGGACTGT
GCTGCGTGACCCCTTGACCATACAGCTTAATACATCTTAAACGGTAAAATATTATACAAG
TGTAATGCTGCTCACCCCACCTACGGTGGAGGAGGGAATCAGGAAAAATCAGTCGAGTAA
GCTTTTCAGCAATTATATAAGGGCCTTTGTATATTTTCAGAAATGTGATGTTTGTGACAG
GGGATATGAGGTAGAAAATACCCTCTCAAAAGCTCGCTCACATAATAATGTAGGATACAA
ATAATATGATGCAATGGTGTGTGTCTGATCTGCACCATAGCTGATGGCAAGCACGTAATA
TGGAAAAACGAAATACACCAAATGTATTCCGGGTCTGTACTGTACATGGCAGTGCTGTAC
AAAAAACAATCGTATTTTCCTCTGGAAATGAAACTAGGTTACCCGTGCATGTTATTTTGT
GAAGATAGCGCAAAGGCAATACCAATAACCATTCTGTTAAAGGCTCTTAATTGTGAGCAC
CAGAATGCACCCTATCAGCCAAGCTGTACCAGTACCAAATACACTTTGCAAGAACCAAAC
CACTACCAACAATTATTCAGTATTCAATTGGTCTAGTGTTGAGTCTGGCCAGTCTTTATC
TCACAAAACCAATTAATTTCAACAATGAATTCAGGGTCACATTGTTCATAATAATTACCA
GTGCACTTACGCACGTAAAAGAGAGAGTGCAGAGTCCGCGCCTTTTTGTTAGAAATGATG
ACCACGTTTTTCAACCTGCACCTGGACCTCAAATGCATCAAGTGCACTAATTAATCAAAC
ACACCAGACACATTAGCAAGAGGGACATTTGCATCCTTCTTCAAAGCATTCGCCCCCTCT
GCAATCTGTTAAATGGCCAACGTCATTTAGACTTGGGAGACCAATCAGTAATGCAAGCAC
AGATTCTTAATCTATAAAATAATACATGTTTTTTTCTCATCGCCATCATCAACTCGATCA
AAAACAGTCATATTTACAGTTTACAGATGGGACAGTCGAGACAGTGTGTCTTTATCCCGG
TCTGATAAATGCATATCCTTATCCTTATGTGAGTCTATGGGGCTATTTATGAATAGCCAG
GCACATTTGTTCTCCCGCAGTGTGACCAGAGTTTTGTTGGAGATCACAGGGACCCATACA
TCACATGGGGATGGTAATCGATGCAAAGCACATTTTTATTTTCCAACCTCAAAAGGCTTG
CCACGACTGTGACGTTGTCGTGAGGAATTGCACCAGCTTCCAGCGACCTCAAAACACAAA
AGCCGTGGCTCATTTCAAAACTTGATTTTGACGCAATTTCTGAAACACGTCATGCAACCT
ACATAATGAGGCAAGCCCTCTTATATGATATGTTAAGAAATCTGGAATCGCTCACAATCT
TGTTAATGCTGTCCGATATACAATCATACAATCTGCTAATCTGTGTCAACATGCACCAGC
CATATCCAAACTCATCCTTCGGGGTTGCTCGCGCAGTGCCAAGCGCGCTTTTACGCGCAC
ATTCAGTGAGACATGCAGCTTCATCAGTCGAACAAACCCTGTTGTTTGTCACTAAATCGA
AACCCTTCTCTCACCACCACTGCAAAACAACCACGAGTAAACTCATTGCGCATTGGGTGA
AATAATTGAAGTTCCTCTCTTTAACATATTCGAGCACGTATGTTCATGCAGCGTGCTGTC
CATTTATCGTCATGATGGTGGGGGGCATAAATTAATGGAGGCTGACGACGAAATCGACAA
ACCATTCCCTGTCTTCCTTTGTGGGGTAGGGGACACAGCAATAGCATTCTGTCCCCATTG
GATGGACAGAGTCGTATTTGCACGAGGTATGAAGGTCTCCAAATCAAGGACATCGAGTCC
AAATCACGCGTCAACTTCCGGATGCTTCATACTTCACAGCAAAATGACTACGATTATTCA
AAACTTTTATTTTAAATATTTTAAACATTAACATATACAAAACACAAATCAACGGCATAT
TTAAATGGTATACCCTCTTTGTGTCGCACAATAGAATAACAGCTTAACGCAATACAGTTG
TAGTAGCCCATAGCCCAAGCGGAAAATTCGATTCTGTTGAACTTGTTTTGAGAAACATTT
TTCCAACTCTCACGAAATGCTTGCTGTTATGCTGGAGAGGTGCTTGGCACGGGGATGCGC
AATACCATTCCTATAGAGAAAGGAACCGCTCCATAGATGGATCGGCCACACACATGCAAA
TGGGGGAAAATGTAATATTCCCTTTATGATCATTGTAATTATTAAGACAACTTATTAAAG
ATTATTATCGTAACATTGTATACCACCCTTGTATATATCGTTTCATTTGTGTTGGATGCA
GAAACAATCCACTGAAAGGAAGATATGGATCATATGAGAATGTAATACTTTTTACTTTTC
CAAAATAAAAGAGAATCATTCCAATATTGACGACAACAGCAGGTGATAGAAAACAATCTC
CATAGCACTATGATCATTTATTTATTTGCTAAGCTGAATTTCATTGCGCAATGTGACAAT
TCCATTCCGCATCACGGCATGGCACAATATACAGATACCCATGTCTAAAGCGCAAACCAT
CTCCACTCCCATGTCACTGATAAACACGTTTATTACATCCCCCGATAGGAAATATGACTC
CTATGCGATATTTTCTATTGCATAGCATCGGTTGATTCAGTATAATGTAGTGAATGCCCA
AGAAAGACATTCATATACCATAGGTCAAGTCGAACCTTGCTTGTTGCGCACAAAGTTCTG
TCAGTATCCTGCCACGTCTGATGTTGTTACATTATACACGTATCCCAAGTAAATTGATAT
CCCCCTATCATGCGCAATTCTCTCCATTCTCTAACCAATTCTCTCCATTCTCTAACCAAA
TCTTAAGATTTGCATGACCTATGTTGGTGAGTTAATTACCTGCTCTCAGGCTTTTCTGCT
ACTCGTGCAGCGGGTTACCTTCGTCCGGTGCTCTCTGGAAGTTAGTTGGTCCGCTTCATC
ACACGGCTGCACGTCTGAGGACATGCTTGTAGAGTAAAGCTGGGGAGGCAAAGCTGGCTT
CTTGGCTGGAGAAAGTGGCGAGGGAGGAGAGCGTGTATGTGAGAGACAGAGAGAGAGAGA
GAGAGAGAGANNNNNNNNNNNNNNNNNNNNNNNNNNNNNNNNNNNNNNNNNNNNNNNNNN
NNNNNNNNNNAGAGAGAGAGAGAGAGAGAGAGAGAGAGCGGGAGAGTTAGAGGGGGGCGG
TGCACAGTGCAGAATTTCTTAGAATATTTGTTGCTGGTGAAATCCCCTGCGTACCTGTCT
TGCTTTTTGACGAACAAAACCGACGGTGATGTTCTACACTGATTGTATGCAGAGTTGCAA
ACTGCGTGATAATTATATTGTATACTATACAAATGATATATGTCCTATCATGGTTGCATT
GGTTGTGCTCTGAATGTGCCTAAACTTGATTTGCATTACTTGTGAAATATCGTCTGGGTA
GCCAAGGCCGTTTGTTTGAGCGGATTGCGTTGATGCCTTTCAGAACCATGGAGAGCGCAC
ACGACGCCTGAGCAAGAAAACCTGGGGAGAAAGTCAATACGAAGGTAAAGCTGCTGGTTG
ATCGTCTTCAAAACAGACCTCTGCAGAGGAGGAGTAAAAGGAGTTTAGCCAATTGACCGT
ACGTGCTGAACTGCACAGCACTCTCAGTGATATGAGATTTGTTTAGCCGCTGGTTAAAAC
GACTTAACCTATCCCAGAACAATGCCTCCTCATGCTGAATGAGCGCAGCATTGACTGCGC
ACAGAGGCGTCAAGATCAAAGGGAGCACATGGGCGCCCTCACATGTGTCCTGTTTCATTT
TTTATTTGTTGTTTCTTTGTAATACTACTAGCCACCTAGCAATGTTGATGGCTTACAGGC
TATCAATCAAGTTCGAGTAGCTAGCTTGTCTAANNNNNNNNNNNNNNNNNNNNNNNNNNN
NNNNNNNNNNNNNNNNNNNNNNNNNNNNNNNNNCAATCAAGTTCGAGTAGCTAGCTTGTC
TAACTATCTTAGCCATGCCTGCTGGCAAGGTTGGCAGACTTTAGAAAAGCAAGCGTTTAC
TAAATGTACTGAATAAGACTCACATTCCTTTCAATCTTTTACCCAGATTTTAGCAGAGAT
GAAGAGAAGCATATTTAGTTTGTTTAAAAAAAGAACCACCAGTCAGGAGGANNNNNNNNN
NNNNNNNNNNNNNNNNNNNNNNNNNNNNNNNNNNNNNNNNNNNNNNNNNNNGTTTAAAAA
AAGAACCACCAGTCAGGAGGACACAGACAGCTCAAGAGGTATGCGTAGATATGCAGAACA
ATAGACACATTTTGACATATAATGAAGCATAATTATTATGTCTCTAGACTGCAGAAAAAA
AGCTATTTCAGGTGTTTGAAAAATGTCAAATTAGCCCCTCTCAGGACCACCCCCAGCCGT
CTTCACATACATTTTTGGGGTGCATGACATCCCTGCACACACACACACACACACACACAC
ACNNNNNNNNNNNNNNNNNNNNNNNNNNNNNNNNNNNNNNNNNNNNNNNNNNNNNNNNNN
NNGTTTAAAAAAAGAACCACCAGTCAGGAGGATACAGACAGTTTAGATATGCTTAGATAT
GCAGAAAAAATACATATATTTTTTACATTTAATAAAGCATAATGATTATGGTTCTAGATT
GCAGGAAAAGGCTGTTTTTCAGTTTGAAAAATGCAAAATGCTCCAACCACCACCCAACTA
CCCTCATATAAAGTGCATTCAGATTGTATTCAGACCCCTTGAATTGTTGCACATTTTGTT
ATGTTACAGTCTTATTCTAAAAGGTCTTAAATTGTTTTTCCCCCTCATGAATCTACACAC
AATACCCCATAATGACAAGGCAAAAATAGGTTTTTAGAAGTATCCAGACCCTTTACTCAG
TACTTTGTTGAAGCNNNNNNNNNNNNNNNNNNNNNNNNNNNNNNNNNNNNNNNNNNNNNN
NNNNNNNNNNNNNNCACACACACACACACACACACACACATTAATGTACCCTCCAGGGAT
GAATTAGATATGTTTTCCCCCTTTTACAAAACCTATGCCTTCTACGACCACAACGAAGGA
GAAAATAAACATTTTAGACTTTAGATGATCTTGTGCTTTTCTACATCTATGACTGTCACC
TTAAATTGCACCATCATCTCACAAAGATTTCATCAACTGAAAATATAAAACATCCATTTA
AATATCAATGAGCAATTATAAGAATGGGTAATAAGTAATAAGGCACTTCAAATTGCTCAG
TATACAATGTGGCGATATATTTGTCTGTTCAGATACACTTCATATACCACATCACCTTGG
AAACACGGCTAGAAGTGGCAGAAGTAGCCCAACTATCTCAACTAGAAACAGAGACTCAGG
ATGCTCCCATCTCAATGGGTACTAACCCTCTGCTCAAGAACAGACCAAACAACACAGTAA
CAATCTAAATAAATACTCTTTCACACACTTGTCAAGTACACTATCAAAACATCACAATTC
TAACTAACTACTAAACCAAAAAATCTGCCAACATTTAATCAATCACAATCAAACATTTAG
GGAAAAATACATCTCCCTAAAAAGGTTTAGCCCTTTGAAACAAGCCGTGTGAAGAGGAGC
CCAGCTAGCTCAGACGGCACATGATGATCTGTTGACGCCATGGAGACAATGTTTATGTGA
TGAAAGGGAAATATACAGTACCAGTGGAATGAGGCTCTTTGTTCGTTGACAAGTGAATCC
ACTCAATGAGAAATACACCCCCCCACATGGACAGAGAGCTATGTCCTGTTGTTACAGTAT
GGTAATAAAAAGTCTAGCCAAAATCCATCTGAGAGTTACTGTACTCCATCACCTTGTTTC
CATCATTCTCTAGACTATACAGTAACGTGTGATTCCTGAAGAACGGGTTATTTATTTTGT
GGAAACCTTTGGCTGACCCCCTTTGGCTGAAATGGCTGACAGTATCCAAACATGGTACCT
AAGATGTGAGAGCCTGTTGTGGAGCTTGTGGACAACAGGCCGCCTCTCTGCAACTGTGAC
TACAAATGCGGGCTTATCAGACCGTACAAAGTGGACAGTGCAGGATTTCTTTTGTCCTGT
TAGTCAAACAATATGCTGTTGACAGGTGAGGAGTGCTAAAGGGGTGTGAGCTTTCCACTT
TGTCTGAAAGCAGCTGAAAGAGCATTCCGCTGAGACTCAGTGAGTGACAGCCATCTTGTC
TGGGGGCGGTGAACCCTGTCCCTCCTTTGGTGATAAATGGCTGTCACTTTCCATCAAACA
CCTGGATAACTGTTCTCAAAAAAGACCCAGACCACCAGTTGTGTTGGAGAGCACTTACTT
TCCTGCTGGTATCACTCAAACAACAGCTTAAACTGAGCTGAATCAGACGTTCCGTTCTGG
GAAGCTAGGAGGCTCTTAGCAACACCAACCACTGAGACATGTGACAGATGACACCCAGAC
ATGGGTCCACTTATCAACATGACGGATGGCTGGATTGTAAACTTGGATGGGTGCCTCGCG
CACACTGCTGGGCTCGGGCAGTTGAACAGATTGACTGAATTATACGTGCCAGGCTTCCAG
AGGACAACCTGCATTTAAATAAGGAAGATTGCAAGGATTCAGAGGATCTTCATCCTCTTC
CACTTCCTTTGCCATCACTATTTCCATTAAAAGCAGAATTTATTAATAATTACTCATGAC
CTAAATTTTGAGTTATTTTGACGCCTCTAGTGAATTTGCAGTAGGTTGCGTTGTCTTTTA
TCTTTATAATATTGGGGGCGATGTTAGTCATAACAATGTCATTAAGGGGGAGGAGACATT
GGGGGACAATGTCAGAGAGAGAGAGAGCGAGAGAGAGAGAGCGAGCGAGAGAACGAGAGC
GAGAGAGAGAAAGAGAGCGAGAGAGAGCGAGAGAGAGAGAGAACGAGAGAGAGAGAGCGA
GCGAGCGAGCGAGAGAACGAAAGAGTGAGAGAGAGCGAGAGAGCGAGAGTTAGAGATAGA
GAGGGATAGATAGTAAATATGATGTTCCTTATGTTTCACAGGCCTTTAAACAATGCCTGA
TATAGGGGACGTCACAGTCACACATAACGGGATCAGGAGCAAGTGGGACACTAAGTGGGA
CGGGAGGGGATGGGCTGTGTAAACCGAGCACGTAATAGCCAATCTTTAATCTCCAGTAGG
TGTTCCACATCATTTTATAATCTGATCAGGCTCATGGTGAGTTTCCATTAAAGGCCTGTC
CCATATCTCTCTTTAAGGAGACTGCCTTAAGGGGTTGCTCAATGCTGGTGTCATTTTCTG
TTAATCCCCCTAGCAACCAACGTGGCGACCATCCCATGGCTGCTTTATATTCATTACTTA
AATTGGAATACATTAGCATGTCAGAGATAAATGGACTGTGTTGAAGATCAGCATACGGTG
TGGACGAAATGAATGGACACAAACAGTATGACACAAAAACATGGGAATTCTAGTATTGTA
TTATTTCTAACGTCATTAGACTGTGATCTCATTAAAACAGACATACACAAACAGTACAGA
CTTCATCTATACTCTATATTCATGTGATGAAGCACACACACACACACACACAGTCTTGTA
CAGCTAACACACAATTCAGTCCAATTCAAAATCTTATTTTCCCTAACCCCTAAACTTAAA
ACTAGCCCTAACCCATACTCTTATCCTAACCTTAACCATAACCATAACCCAAAAACCTAG
CCTTAACTCTAACCCTAGCTCCTAACCCTAACATGCTGACCACACCGCTCACATCGCGTG
CGCTCGTTGCAAAATAAATTTAAACATACATGTTATTCAATTATTGCACGCCCCACTGCT
CGCACGCGCCAAAGAGCGTCTGCTTTTCCAAGCACTAAAATATAAGTTTTATTTGTGACG
CTGAACATGGTGCAAGTCCTGCCTCTCCCATCTCCTCATTNNNNNNNNNNNNNNNNNNNN
NNNNNNNNNNNNNNNNNNNNNNNNNNNNNNNNNNNNNNNNACCTTTATTTGGGGAGTTTC
TCCCATTCTTCTCTACAGATCCTTTCAAGCCCTGACAGCTTGGATGGGGAACATTGCTGC
ACAGATATTTTATGTCTCTCCAGAGATGTTAGATCGGGTTCAANNNNNNNNNNNNNNNNN
NNNNNNNNNNNNNNNNNNNNNNNNNNNNNNNNNNNNNNNNNNNCCCACGTGGGTGATTGA
AAGATGAACTGAGTTCGGTTGGTCGTCGATATAAACTACATAGTTAAGTCCAAAGAAGAC
AAAGCCTGGAAGGAGGAGCGATGACTAGAAACGATTCGGTTGACCGTTTTATGTGTGGAT
TCATTGTCGGATTAGAGGACCTTGTGCACTTCAGGTAAAATAACAACTCAACGTTTATAT
CCCAGGACAAATTAGCTAGCAACAGCAAGCTAGNNNNNNNNNNNNNNNNNNNNNNNNNNN
NNNNNNNNNNNNNNNNNNNNNNNNNNNNNNNNNAGTTTGTTTTGATATTTTAACCTGCGT
GTCTTGATCACGTTTGGGGGCACAACATCAATTTTGGCACGATGGCGCACACGTGCGGCC
AGTTTGGGTATGGTGTAACCCTTGCTACTAACCCTAACCCTTAACATCATTCTAACCCTA
ATTCTAACCTTAACCCTAAACCCCCTAGAAATAGCATTTGACCTCGTGGGAACTATCAAA
ATGTCCCCAGTTGTTCAAGTTTACTAATAGTTAAACACGTCCACACACACGCACACACGC
ACACACACGCGCACACACACACTCGCACACACACACACACGCACACACACACACANNNNN
NNNNNNNNNNNNNNNNNNNNNNNNNNNNNNNNNNNNNNNNNNNNNNNNNNNNNNNCACAC
ACACACGCACACACACACACACACATGTAGATGAATTAGTACATCTAACATCGAGTAGCC
CTTATAATTCACAAGGCCATGGCCTGTGATTATTGGTATTTAATCCCATTCCGGAGTAAC
AACAGAAACATGGACTGAAATAACCTCTAAAATCTCCACGATATGACACTCTTTCAATCA
CTCTACAGCCTTGGTAACCCCTACTCAACGAATACAAACCACCTCTGATGACAGCAAGAG
AAAAATACAACCCTTTTCAATCTTTCTCTTCATTATCAGTCAGGACTGACATACAACAGG
CTCGTCACAGGCGGTAACATCTGCAACACAGCGGGATTAAATTCTGTTGAAAATCCAATC
TCAGAGGAATATCCAACTCACCCCTGGAAAAGCACAAGATCCCTTCCTGTATAATTGAAT
AGGCTTTGGCTCCAAGCCCCTGCCAACTGCCACCCTCAATGTGTTTACAAGCTCCAAGCA
TCAACACACTTGTAGAAAACTGGCTCCAAAAGGGTTCTGAAGCTGTCCCCATAGGAGAAC
CCTTTTTGGTTTCAGATAGAACCCTTTTTGTTTATTTGGGTTCCATGTAGAACTCTCTGT
GGAAAGGGTTCTACATGGAACGCAAAAGAGTTCTACTGGATCCAAAAGGGTTCTACCTGG
AACCAAAAGGTGGTTCTTCAAAGGGTTCTCCTACGGTGACAGCCAATTAACCCTTTTTGG
TTCTAGTTAGCACCTTTTTTCCCCTAAGAGTTTAGACTATCTGACTAAAAAAATATCTTA
ATATACAATCAAATAAACGTCAAACTCTTCATGTAATGAATTGTTAGAGATCAAATCGCC
GATCATCTAAAAGTATGTGGAAAACGAATAGCAAGCTAAATAACGTAATTGAACAATGCC
TTTTTTGATGCATTTTTACATGATCTATTTATTTGTTTACTTATGACCATTTTTCAAAAT
AAGTTTCCTAACCTCAGTCCTGCGTTGTGGTGAGAGGTGACCCTGGCCAGGTCTGGTCTC
TGTCCTGCTATGCCCTTCAGGGGCCACTTATGGTCCATCCCTGGAGATAGGAAGGCTCCC
AGCCATATTACTCAGTCGTATATGAACATGTCAGAGAGGAAGTTTAGACAAGCTGCTCTG
CTTTGTGTGCCGCCAACACAGAGTGCCACCGGCATACAGATAACAGTTTGTAGTATGTTC
TGTATGTCCTTGTGCTGTCTTTACTGGCGGACATCTCCACTGAAACTGTGTGATGGATCA
TTCTGTCACGCTCAGACTGATGCACACACACACACACACACACACACACNNNNNNNNNNN
NNNNNNNNNNNNNNNNNNNNNNNNNNNNNNNNNNNNNNNNNNNNNNNNNCACACACACAC
ACACACACACACACACTTAGATTTTGCGTATTCATTGATATATACAGGTTTTCTTTTCTG
AATTTCAAACGGGAAGTACGTGAATTCAGTCAGCCCTATTTTCCCTTAGAATTCGTCTTG
TGCAGTGCAGAGCTCTCTATCCAACTGTCCTTTTCAAGTTCGGTCTATTTGTTCTCCTGG
CTGTGTGCTTCTTTGTAAGTCTTATGTCTCAACAGTTGCATCACAAATCTCATTCATCAG
AGCCAAACCCAACATGGCTGCAGGATACATGTTCTCTTATGAGCCGTAGAGTAAAAACAA
AGGAAAGGGAGCACATCATAAACCTCTCTCTCTCACACACACACACACACACACACACNN
NNNNNNNNNNNNNNNNNNNNNNNNNNNNNNNNNNNNNNNNNNNNNNNNNNNNNNNNNNAC
ACACACACACACACACACACACACACGCTCACATCCACACTCGCACACTCGCATCCATAT
TCATCTAGCTGACCTAATGTTTTTGTATTGGCAGAGGAGGAGATGTTTGAATGTCTTTTT
GAAAGTGACATTGCAGAGGGCATAGCAGGCGGGGTTGATGGTGCTGTTGATGTAGCACAG
CCAGTAGCCGATAGTCCAGACTGTGCTGGGGATGCAGCTGGAGCAGAAGGTGTTGATGAG
CACCATGACATTGTAAGGGGTCCAGGTGGCCACAAAGGCCACCAGGATGGCCATGATGGT
ACGGGTCACCTTCTTCTCCCGAGACGGTGGCGCTTTCTTCTTCTTGGGCGGCTGCTTGGT
CATCTTCACGATTTTCCGCGCCACGTGGTTCTGCTTCTCCGTGGCGGGGACGATCTCCAC
CGTGGCGTTGGAGGGCGTGTAGCAGTCCCCCTTGGGAGACTTGGTCTTAATCTTGATGCA
GGTGAGTTTGGAGCCGCCTGCCTTGGCCCGGTGGCGGGTTGGCTGCTGAACGAGCTCGGT
GTTGCAGTTTGCTCTGGATGGCACCGCTTCTTCTTCTTTGTGGTTGGACGCCGCTGCACT
GCCAGATGTAGAGTCGTTGGAGCTCTCTTTCTCCTCTCCGTGGGCACAGTTCTCCCTACC
CCTGTCCACACCCTCCATCTCCCCCTCTCCACCCGTGGTGGACGGGCCCTTGCCGTTCTG
CAGTTTACCGTCGTGCTGGTTGGCCACGTCATCTATGGCTTCGGTCCTGCACTGCCCTGT
GTCCTCTGCTGTCACGTTGTTGTTGATGGGCTTGGCAGAATTACTGCACCTTGCCTGCTC
GTGGGACAGGGCCTCTGGGTTGGGCCCTGACGGCTTCCTGGTCTCCTTCTTTACCCGGCT
TTTACTGGCTATAGAAATCTGTATGTAGAGAATGACCATGATGATAACGGGCAGGTAGAA
GGCTGCAATGGCTGTGCCGAAGGTGACTGCTGCATTAGAGAAGAACTGAATGTAACACTC
CCTCTCAGGCACTGTTCGCCCGCCCACGATGAACTGCCAGAAAAGGATGGCCGGGGCCCA
CAGAATGAAGGACAGGACCCAGGCAGCAGCAATCATCATCCCTGCCATCTTGGTGGTCCT
TTTGACAGGGTAGCTGAGGGGCTTTGTGACACAGAAGTATCTGTCAAAACTGATGATGAG
TAGGTTCATGACAGATGCGTTACTCACTACATAGTCCAAGGCTAGCCACAGATCACACAC
CACAGGCCCTAAGGGCCAGTAGCCAATCACTATGTATACTGTATACAAGTTCATGGAACA
CAGCCCGATGATTAGGTCAGCACATGCAAGGCTGAATAAAAAGTAGTTGTTGACAGTCTG
TAGGTTCCTATTGACCTTAATGGAAAGCATGACCAGGATATTTCCAATAACGGTGACCAG
GCTGAGGGACCCAGCCACCAATACGATGAACACCACCTCCACAGTCTTGTATGGGCTTTC
GGGTTCAGTGACAGGCCCTGCGTCAGTGCCTTCTGAGGCATTCCAGTAGGTGAAGTTGGT
GAAATTGAACATCTCCATTGCATCTGGTCTTGGGGATGTTATTTTATTCAGTTGGAGTTC
AGGCGTTGAATCGCCTTTGCACCTAAGGAGGGAAACAGAGGAAAACAATGGATTAGATAA
TTAAGTAGCCTACATGCATCCATCAAAATTCCATTTTAGAGAAACTACTGAAAACTAGGG
CTACTTCCACACATAACATCATTAACATGTATCTTTATTTAATAATAATGAATGTGTGCG
ACAAGGTGATTAGCGGAGATGAAAACAAAGTTGTTTACAAACAACGACGAGGACTAATGA
GATTGTCGAGTTAAAACAAGACATTCGACAACTTGCTGGTGGTATACTGCTGTTGAAAAC
AGGCCTGGTAAACAAAAACTATTGTAGCCTACATGGGAGGAGATACTTTCAACAGGACAA
CGAGACAACCAGAAGTTGGAGAGGAAGCCACATACTGTCAACAGTTACAAGAGAGACCCT
TTTTGTCTCAACAAAAGAAAACACCGCAAATGAGATGTATTTCCTCCGATTGTTTACAAA
AAAGCAATTGAATTGACAGACCAATACATTTGTCTCTTGTGTTGTGTTAGGTTATCTTAC
ATGCAACAACATCTATTACCGGTAGGCGGTGATTCAGTGTAGGCCTAACAGGGTCATGCA
GACCTAGCAGGAGCTCCCCACATCTACAGTAGCAATGCACTCTCTCACTATGCTGTTCCT
TCCACCATTTCACTTGATGTTTTCACCCTGTACCCGATAAGCTATGTGCGTTTCAGGCAG
GTAAGAGCTGGTAATATTATATCCAGATGTGTCTCAGGCAGGTAAGAGCTGGTAGTATTA
TATNNNNNNNNNNNNNNNNNNNNNNNNNNNNNNNNNNNNNNNNNNNNNNNNNNNNNNNNN
NNNGTAAGAACTGGTAGTATTATATCCAGCTGTTTGGGGGACGGGCTCTGCAGCTCAAAG
AAAATACAAATTGATCCATGTGTTTTCAGGCCCCTAGTATTTTACCTTGTTTCGTGGCCT
GTAGTCTATACTGTTAGCCTGCCTCAGACGAAGCTACCAGTCTCACGGTAAAGTGTTTGG
AGGGAACATGCTCTCTGCACGTTTGCTACATCTCTGACAGTTTAATAATGGTTCAGCCGA
TGGCAGGGTGATCTCATTTGGTGTACAGCATCTGACTGAGTTACTCAGATTGTCTCTGAG
TAATTTTTCACTTTGAGTAGTTGTTTTGTGATACTGGATGGTTCAGGGGCCTGTTTGACT
GTCACAATGCACAATTGGTTGATGTAAATGGGACTTAATGAGGAGGTATTGGCTGACAGG
TCATTAACTGACACTGAACAGCTCCTTCTATATTAGGTCCTTCTTTTAGGCTTATGCCCC
TTTAACAGTTGAACACAGCCTCTGAATAACTAGCTATACAGTAATTTACTTATCTGCTCT
GACAGAAATCCCTAATCATTGCATTAGGCACAGAGCTAAGCTGGACTAATCCCCATCAAA
TGTTTAAGTCCACCAATTTGTATGTTAAAACATCCAACAATACAAACAGGACACACTTGT
GGCTCACTAGAGAGAAGTGGATTAGAGAAAGGAAGTGGATGATTCAGTGAGGAGAGACTG
AGGATGGGGGAGTCAGTATGTCCCTCGGCACATCTTTGTCCACCTCCAGCTAACATAAGC
CTTCGTCCTACACCTGAAATCTCTGCCATAAAAGCCAAAGCTTTGACCTTCCGGAACCAA
ACAGAGACAGTCCCAAATCCCTTCTCTGTATTACCATGGCACATAAATGTGGCTTAAGGG
CCTCTAGAGAAAGTCTTCTTCTAAATGTCTCCTCACCTTGTCATGGTGACATCACCCTGC
TGAAGACATTGCATTCACACTCTACGGAGCCCAGCCAGTCAGTATTTGACATTTCCCTTG
AGAGGATGGGACACAGACGCCTGATGCCCGATCCGGGGCTGCAGTCTGGTTACTCATTTG
ACTAAATGGGTAACACCTTATTTGTAGATGCTCTACGGACTATCAGTAACATTTCAACTA
ACTATCTACTAACCCTAACCCTAGTCCTAACACTAACCATAACCCTTATCCTGACCCTAA
ACTTAAGCCTTACATTAGCCCTTATTTTAAACCTAACCCTAACCCTAGCAAGCAGTTGCT
TGTCAACAGATAATTTGTTGATAGTATGGTCATTTGTAAAGTATCCGGACTATCCAAATT
AAATGTGACCTAGATGGTGTTCAACAAGTGAGTTGGGGTGGGCATTCTATGTTGTGTATT
CTAGGTTTTGTATTTCTGTGTTTGCCCTGGTATGGTTNNNNNNNNNNNNNNNNNNNNNNN
NNNNNNNNNNNNNNNNNNNNNNNNNNNNNNNNNNNNNCGTTGTCTCTGATTGAGAACCAT
ACTTAGGCAGCCTGTTTTCCCACTATGGGTTGTGGGTAGTTGTTTTCTGTGTCTTACCAT
ACAGAACTGTTTCGGTTTTCATTTATTTCTCTTGTTCTTTTGTATTCAGGTTTCGGTTAT
ATTTCATTAAAATATGGACACTTACCACGCTGCGCATTGGTCNNNNNNNNNNNNNNNNNN
NNNNNNNNNNNNNNNNNNNNNNNNNNNNNNNNNNNNNNNNNNATGGACACTTACCACGCT
GCGCATTGGTCCGATCTTTCCTACTCCTCCTCAGAATGTTCATAGCATGTAATGACTACA
TCAAGCTTGTGACTACATACTTGTTGGATGCCTTTGCAGTTTGATTTGGTTGTGTTTCAG
ATTATTTTGTGCCCAATAGAAATGAATGGTAAATAATGTNNNNNNNNNNNNNNNNNNNNN
NNNNNNNNNNNNNNNNNNNNNNNNNNNNNNNNNNNNNNNATAAGAATAGAATATGTTTCT
AAACACTTCTACATTGATGTGGATGCTACCATGATTACGGATAATCCTGTGAATAATGAT
GAGTGAGAAAGTTAGTGGGTTAGAGATCATATCCCCAAGACTTGTGTCTTGCCCAACTCA
CGCCTCCCCCTTGAGCTTAATGAGCTGGCCTAGGTTATCCCTGCTTCAAGCCTATTACCA
ACGGGCATTGACCTTCCAGCCCAGTCCCGATCCTAGCAACCCACTGATACCAGCGGCGTA
GAGCTCGGCAGCCGACAGCTGGAGTGGAAGAAACCTTTTTATTAAAAACCACTCAGTGGG
GTGTCCAGCTCAGGGGTAGGGCGACCCGTAGTTCATCAGGCTCTCCCAGGACTATAAGGC
CAGGAAAACTATGAGACCAGGGAAACTATAAGACCAGAGGACCTATAAGACCAGAGAAAC
TATACGACCAGGGGGAACTATAAAACCAGGGAAACTATAAAACCANNNNNNNNNNNNNNN
NNNNNNNNNNNNNNNNNNNNNNNNNNNNNNNNNNNNNNNNNNNNNAGGGGAACTATAAGA
CCAGGGGAACTATAATACCAGAGGAACTGTAAGACCAGGGGAACTANNNNNNNNNNNNNN
NNNNNNNNNNNNNNNNNNNNNNNNNNNNNNNNNNNNNNNNNNNNNNCGATCAGGGGAACT
GACCAGGGAAACTATACGACCAGGGAAACTATACAACCAGGGGAACTATAAGACCAGGGG
AACTANNNNNNNNNNNNNNNNNNNNNNNNNNNNNNNNNNNNNNNNNNNNNNNNNNNNNNN
NNNNNGACCAGGGGAACTCTATGACCAGGGAAACTGTAAGACCAGGGGAACTATAAGACC
GGGGAAACTATAAGACCGGGGAAACTANNNNNNNNNNNNNNNNNNNNNNNNNNNNNNNNN
NNNNNNNNNNNNNNNNNNNNNNNNNNNACCAGGGAAACTATAAAACCAGGGAAACTACAG
GACCAGGGAAACTATATGACCAGGGGAACTNNNNNNNNNNNNNNNNNNNNNNNNNNNNNN
NNNNNNNNNNNNNNNNNNNNNNNNNNNNNNACCAGGGGAACTATAAGACCAGGGAAACTA
TAACACCAGAGGAACTGTAAGACCAGGGGAACTANNNNNNNNNNNNNNNNNNNNNNNNNN
NNNNNNNNNNNNNNNNNNNNNNNNNNNNNNNNNNCTATACGACCAGGGGAACTATAAGAC
CAGAGGAACTATAAGACCAGGGAAACTATACGACCAGGGGAACTNNNNNNNNNNNNNNNN
NNNNNNNNNNNNNNNNNNNNNNNNNNNNNNNNNNNNNNNNNNNNGGGAAACTATAAGACC
AGGGAAACTATAAGTCCAGGGAAACTATAAGACCAGGGGAACTATAAGACCANNNNNNNN
NNNNNNNNNNNNNNNNNNNNNNNNNNNNNNNNNNNNNNNNNNNNNNNNNNNNACCGGGGA
AACTATAAGACCGGGGAAACTATACGACCAGGGAAACTATACGACCAGGGGAACTNNNNN
NNNNNNNNNNNNNNNNNNNNNNNNNNNNNNNNNNNNNNNNNNNNNNNNNNNNNNNAAACT
ATAAGACCAGGGAAACTATAAGACCTGGGGAACGATATGACCAGGGGAACTATAAGACCA
GGGGNNNNNNNNNNNNNNNNNNNNNNNNNNNNNNNNNNNNNNNNNNNNNNNNNNNNNNNN
NNNNAATAAGACCAGGGAAACAATAAGACCAGGGGAACTATAAGACCAGAGGAACTGTAA
GACCAGGGGAACTGTAAGACCAGGTGAACTATAAGACCAGGGGAACTCTATGACC
>MMSRT034B_scaff_8534_106
TTAGGTGACACTATAGAATACTCAAGCTTGATGTATTCAATGTGTGCAAGGAATATGGGA
CCGAATACTAAACTTTTGACCACCTTAATACATTATAAGTGAATTTATCCAAATACTTAT
GACTTCTTCAAATGGGTTGAGTAAATACATTAAGTGCTTTTGTTTCTACTAAACCATGTA
TGAAAATACCCTCAAATTAAATATGACATTCTGTACTGTCTCCTCATTTTGATCTCAAAT
CAAAAATGCTGTAGTATAGAGCCAAATGTAAAAAATTGCTTCCCTGTCCAAATAAATACG
GAGGAGAGTGTATGTCAGGTGACCTAAAGTTCTTCCGTCATGTCTTAACAGGGTCCCATT
TTCGTCAAACGGATGCTTATAGCTCAGCACTGGCACATTGGTGTCTGTCCAGTCTTGCAC
AGTAGGCAAGCTTTTAACCATTCGCTGACACCAACCTCAAGTGTAGGCAGCTACAATATC
TGTTGATGTTAATGCGATTAGGCTTGATTTAACACTTTGCACGACAGTGATTTATATGAA
TGTTTATTGTCTTTCGGTAATAGAATCAGTCGGTGAAACTTAATGCATTGTTTGGTAATA
CACGTGCGACTGGAAAGCAAGGGGCCAACAAACTGGGGCTCGTGTTATTTGAAATCATAC
ACCCTCTTCTTACACCAACACTTGAAATAATTCAATCTTCAAAGTCAATGAGAAAAGAGC
AATATTTATTGGGATTAGGCGGGACATTTTGTCTGGCAGCCTCCACCCAAATGAGGCATT
TTTTCCCCCTTTGTTGATCGTTTGAGGATTTAAGATGCATTTGAAGCCAGTGTCTGCATG
GATAATGGAAGGTTAGAGACTGTTATTTGATTTAAGTTCAGACACCAGAGATTAATATCT
TTATTTTACACTTCAAAAATATCCCAAAGCATCTATGACTGAAAAGCTGGGGCCAATTTG
ACTGGTTATTGGATATCATTATAAATATCATAGGTCAACTTTAATAAATGACTTAGGCCT
ATACTTTTTATTTTTTGTATTGTTTTTACAGATATTGTATTTGAGTTGGACTTCTCTGGA
CTAACTTAACTGAAAGTAAAAATGTTCCAGCTTCCTCTACTTTATGCTTCCACTAAATAA
AACGTTAGTATCAGCTGACATCTAGCGTTTTAAGTGTACTTGTTGTCTCTGTTTGCAGTG
ACCCAGCTCCAGCAGACCCTGGCTACAGTACAGGACCTCCTGGTCCAGCAGCAGCAGAAA
ATGCATGACCTGTCTCAGGAGTTATCTACCTCTGAGGTACGACATCATCATATTCACACA
CACACTCAAACACATATGCTTAATCTCACCTGTCTCTCAGGCTACTGGTGCCGTACACAC
TAGTCTGGCTCAGACCTGGGTCAAATACGTAGATCAAATACTTCATATGTATTTGAGTGG
TGCTTGATTTTTTAGTTTGCAACTTTTAGGACAATTTCATTGGTTCTGTTTTACTGGGAA
AACAAAAAATGCAATACAAGTATTTGAAAGTGTTTGACTTAGTATTTGAACCAGGTCTGG
TCTGGCTACAGCCAGTGGTAAAAAGAAGTAGAACACACTCCACCTGTCTGCTGTTTTTAG
TGGAAAGTTCAAGGTTTTGTTCATAAGGCACCAAATGAAAGACAACGCATTGACGCAGGG
AGGGACTACTTCATTTTCCATTGTGAAACATTTTAAAATGTTTTCCGATGCATGCCCTAA
TGAACATGACCCAAGACAGAGGATTTATTTGGTTCATCGCGCTCTAGTGACTCCTTGTGG
CGGGGCGAGCGCCTGCAGGCTGACTTCGGTCGTCAGTTGAATGGTTTTTCCTCCGACACA
TTGGGGGTGCAACTGGCTTCCGAGTTAAGCAGGCGGTGTTAAGAAGTGCGGTTTGGTTAT
GTTTTGGAGGATACGTGACTCGACCTTTGTCTCTTCTGAGCCCGTTGGGGAGTTGCAGCG
ATGAGACAAGATCGAAAAGGGTGGTTCAATACACATTTTATTTGTCACATGCTTTGTAAA
ACAACCGGTGTAGACAAACAATGAAATGCTTACTTAACGTGCCCTTACCAACAATAACAA
CAACAAAAAAGCACTAGAGAATTTCGACACCATCTAAGGGATGGGCATTTGAGATTATTT
TACAATTCAAATAATGTCATGACATTTTTTCAGATATCAGAATAGTCTAAATAATAAAAA
TAAAACTCTCAGCTCTCTTGACCAATCAGACTGACTCAAATGCACATGGCAATTGTAAAC
AGCGAACAGGCTGCTTTTCACTGTTGGTTTTAGCCAAACACTATGGGGAAAGAGAAGTCT
GAATTTCGCCATGATAGAGCCGGTGTCTGTATGTAGCCTCGCTACTTTTATAGCCTCGCT
AACTGAATATAGCCTGTCTTTTTACTGTTGTTTTATTTCTTTACTTACCTANNNNNNNNN
NNNNNNNNNNNNNNNNNNNNNNNNNNNNNNNNNNNNNNNNNNNNNNNNNNNGGGAGGGAG
GGGGTGGACAAAACCCTAACTGAGCCACTATGCAAACAGAACTTTGTGTGTACCATTTTT
CTTTGTCCTGGCAAGCCCCAGTCCGATCCAGTCACTGTTAAGCCCACTTTAAACAATGAA
CTACATCTGCAGCACTGGAGAACAAGAGATGGGGTTTTTTTGTTGGCCAAAACACAGATT
GGATTAAAAAGTGCCCGCTTCATTTGCTATGAGTGCCTTGTTGGAAGGCGGCAGTGTATA
AAAAGTATATTTCACATCAAAACACCCATTAAACAAATCATAAACTCTGCTTTATAGCTA
TAGTGTTGATCTTAAATTTTCCACAGAGAGACGTAGAAGCCCTGTTGTTCCCAGGCCATA
TGGGAAATTGGGAAATTGTTTTCAGGTCCGGAGCGTGTGATTAAGAACACATGTTGGAGC
TGCCGAGCTACTTATCGTTTGCAGTTAGCGGCTTTCTGGGTTTCTCCCCTCGCCGCTCAA
AGTGCGCCACTCTTGGCAATTATACCTCTCAACGCGGAAATGTGCATTTAACCCGAAACA
CATGCCGACTTCTGTTTCATCAGCTGCTAAGTAAACAGTTCTTAAAGTTTGGAAACCGCT
GAATTGCAATGTATATGGCACCCCAACACAAACTGACTGGGGATGTCATTATACAAGTGA
GAGATTGCGCACACACACTCACACACACATATTATATATTTCTGCCTACAAACCTCAGAG
GGCCCAGCAAAATGTACTCTGTGGGTATTTACTCTATAATCATGACTTATTTTGAAAATG
ATCACCTAGCTACATCATACCACTACTGTTAAATGCCTCGGTGAAGAATGAATAGGCTTC
AGGGTAATTCGTCTCCAATGTTAACAGGAGGGGTAGCCCCCTATTTTGGTCCCATTATCA
TTACAAATCTGCCAGTTAACTGTGTTTGCTCCACTGTCTCAATTCAGTGATAGTTCTCTT
TATTAGTGGCTGCACATAGAAGATTAAGAAACTGCTGTTCTGTACCAGAAGAAGCACTCC
GGCACTGGGAAAGTAGAATAAATAGACTGAAATCAATTGCGCCCGTGTTTTCCCTGGAAA
ACGCTCCTCGGGGATTTCTTTTGAAGCTAATTCTACCATAAATATACATGCATTACAAGG
AAAAAGACAACACAGTCGGCTGGTGGAGTAACTGTGAATTAATTTGCCTTTAGACATTTT
GAAACAAGGCTTGTTAAGATCCTATCTGTTGCTAATGGTCCGTAGGCATTTTATCTTCAT
TTATTTCACGCATTGCCATCCATGGAGGAGTTGTTAGATTTTTTCTCTCTCTTTTGCTCG
TAATATATTTTTCTGGAACCACTTAGTTAAGCAGCAGAAAGGGGCTGACCCCTATCACAC
CCAAGCAACCACTCAAGACAGATTAGGAACACAGCTATTACACCAGTTAGGAGGAAACTG
TATAGCGCTTAACAGCACTGGTCATAGATCAAAGTCTCCGTTCTTAAGCCAGAGTACGCA
AAGTGATTATAGGGGCAGTTATAATCATATGAATAGAATTAGAAGATTCAATTATGTGCA
TGTAATGCTTACTATGCTGCTATAATGCTTTCTGTACATTACTTTATTATGAACATGGTG
TCATGCCACACTTGACAAAGGAAATGACCACATGGCTATTTCTGAAATCACAATGTCAAC
ATGACATAACACCTTATGTTCAGTTAGCATGGTGTATAATGCCAGCTGACATATGTCATG
TTGCCATGAATAAGCGTGGTTATAATGCAGGAATATTATGTCTGCGGACAAAACTACCAT
ACGGTTGCGTCAACCTTCGCTGTAGTGCACAACGTAGGGAATAGGGTGCCATTTGGGTTG
TATCCACAGTTTTAAGTAGGCGTCATGACTGTGAAGCGTTTCCCTGTTTCTTAGGTAAGA
GTTTTACGTCTTGGAAGTCTAGAAGAAGCCTCAGCCTGTGGAGCAATAAAAAAAAATATT
TCCAAAGGTAAAATGAGAGAGGAGCACATTCCAACCTTATTATGTGGGGGGCCTTGGGGA
GACCTGGGATTAAGATGCTTCTAATGAGGTGAACCATGAATGTCCTTCACCAAGGCTCCT
ACCGATGCACACCCAGGACGGTTTTGGGGGCTTTATGTATCAAGCGTCTTCGAGTAAGAG
TGCTGATTTTAGGATCAGTATTGCCTTTTAGATCACAATTCATAAGATTTCATGGACAGG
GGGCACCTGATCCTAGATCAGCACTCCTACTCTGNNNNNNNNNNNNNNNNNNNNNNNNNN
NNNNNNNNNNNNNNNNNNNNNNNNNNNNNNNNNNTGATCCTAGATCAGCACTCCTACTCT
GAGAAGCTTGATACATACAGCCCTTGATGTTCCCTGGAAAACACTGCACCCTCCCTCCCT
CCGATGTAAATGAGTCTGATCCCTCTCAGATGTGATTCAATTAATTTCTCTTAGATGTAA
TTACAATTGAAAGAGACCAAGTTATCCGTCTCACCGTGATAGGGTGTCTCAGCTTCCTAA
CTAGCTGCCTCTAGTGAGTCTGGAGTTCTTAATTACAGTTTTTTAGTATTATTTTATCCT
GCTTTCCCCACTTTGTTTTTCTCCTTTTCTCTGGTCCCATCCATATACTGCCCTTCTCCC
CTTCAGAAACAAAAAGGATAGGGGTGCAGGTCTGTTCGGTTAGACTACCAAGGGTCCAAA
AGCACCTGCTTGTCCAGGTGAATATGGGCTGGTTTTAAGAGTATTTTGAGGAGTGTCCAT
TACAAATGCTAAAGTGTATTTGTCTTTAACCAAAATGTGGATTTTCACTAAGACAGTGAT
AGCTAAAAGCAATTTGGTTCACGCTGGCTATTGCAGTTGCATAGAAGGACTGAAATGTCA
TAGAAACAAACAAAATCGACGCTANNNNNNNNNNNNNNNNNNNNNNNNNNNNNNNNNNNN
NNNNNNNNNNNNNNNNNNNNNNNNTGGCTACATGTTCACATATTGTGTCTTTCTTTTGAC
GAATGACTTCATACGTCTGCTTGGAACAGAAATACAATGGATGGATTTTTTTTAAATTAT
TTGCTATTCAAATATTGCCAGAGGCCACTACAATTAGCCGTCATTCCCTGTCGCAATTCA
TGCCATGCCAGGCTGTGTGTGATAACACTCACCTTTGATAAAAGAAGAAAAATAGCTGTC
AACTTATGGTTGCCTTATGAATGCCCCTATTGTTCAGGATAAGGTTCATTATCCAAAACT
GCCATCCTGCCCTAATCCATTTTGGGAAATATGGAAAACTATGTAAAAATTGGAATGATC
CACAGTCAAGTGAAACCCAATTTTTTTCTGCACGACTTTTGACTAGGGCCCATAGGGCTC
TGATCAAGAATAGTGCACTATATAGGGAGTAGGGTGCCATTTGGGAAAATACCACTACCT
TTTTGTGACGATCCTGTCTACAAAGATGAACTTTAGTCCAGAGGCTTGTTGTTTGCCCCC
ACCCCTCTCCCGTCACATGGGGACTTGTATGTAGACTCACAAGCTGTTGTGATATGATTA
CACACCAGCTTGTGTGGCATTAGGCATTTGCTCTGTTTGTTTACATCGCTGCCCTCTCAA
CCATTCTCTCGTTTGAAAGTGTTATCCTGTTAGGTCGCATGAACAAATGAAAATCACAGA
GATGTAGCAACATGCTTGACGAAAGTAGCTTACTGTCCTCTTTTAATGTTGCTTATGGAC
CTAGACTGTACTGTATGCTCCCTGACCCATGGTATGTGATAGTTTATCTTCCCTCTTCTT
TCAATAGGCATCCTCTTCAACCAACCGCATCCTGGATACCCAGACCATCGGCGATCTGAA
AGCTGAAATAGGGTCATTGAAGGGCTTGCTTCTCGGCAGGTAATAACTCAAACGCTGTGG
TTTCGTTTAAAATGGCACCCTATCCCCTATCTAGTGCACTACTGGCGAAAGGTAGTAGGA
CTTGCCTTGTTAAATAAAATAAAAAATATATAGGGAATCGTTATCGAAGCTCATCCTACT
ACCTTCCTCCACAGCGCCTTCAGCTCTACCCCATTTGGCACTGTCTGTCTGTCACAGCAT
GAAAATGGATTCTGTTTTGTAATAGTCATTAGCATGCATGATTATGTACTCAGTGCCGCT
AATGAGGCTCAAAGCAACAGTTTACGTCGGAAAAATCAGCCAGATGAAAATTGCCTCAGA
ACTGTCAGGTTGTACATGTTTTGTTTTCCTGTGTACATCCTAATAAGCTTTTAAGTATTT
TGTTTCACTCTCCTTTGCCTGACTTTCACAATAAGTTTTGCGTAAGGGGTTAATCAGCGA
AGAAAAACACAGAAGCACCATCTGTCGCCAAACTTGTTCTCTCTCTTTCCCTATTTTCAA
ATGACCTGATTAGGCAGTAAACATTTTGTATTCCTTTAGTGCAGATCCCTTTTAAGGCGT
AACCATTTCTTTTTGATCTTGAAAGAATGAATGAATATAATTTAATATCTTGGCCAATCT
TTAGCAGGTGTGGAGAACATCTGGCTGTTGAAAAAAGCACTACCTATTTTTCTCTTATTT
ATTTACAGTGCCTTGCGAAAGTATTCGGCCNNNNNNNNNNNNNNNNNNNNNNNNNNNNNN
NNNNNNNNNNNNNNNNNNNNNNNNNNNNNNCGCAAAGTTCAAGGGGGCCGAATACTTTCG
AAAAGCACTGTATATATACACACACTGATAAGGCCAGCATCCCGGAGTCGCCTCTTCACT
GTNNNNNNNNNNNNNNNNNNNNNNNNNNNNNNNNNNNNNNNNNNNNNNNNNNNNNNNNNN
NNTTCTTGGCAATTTCTCGCATGGAATAGCCTGCAATCGAACCCACAAATGCTGATGCTC
CAGANNNNNNNNNNNNNNNNNNNNNNNNNNNNNNNNNNNNNNNNNNNNNNNNNNNNNNNN
NNNNTGCTCCAGATACTCAACTAGTCTAAAGAAGTACAGTTTTATTGCTTCTTTAATCAG
AACGACAGTTTTCAGCTGTGCTAACATAATTNNNNNNNNNNNNNNNNNNNNNNNNNNNNN
NNNNNNNNNNNNNNNNNNNNNNNNNNNNNNNACTTGGATTAGCTAACACAATGTGCCATT
GTAACACAGGAGTGATGGTTGCTGATAATGGTCCACTGTACACCTATGTAGATATTCCAT
TTAAAATCTGCCGTTTCCAGCAAGAATAGTCATTTACAACATTAACAATGTCTANNNNNN
NNNNNNNNNNNNNNNNNNNNNNNNNNNNNNNNNNNNNNNNNNNNNNNNNNNNNNAACATT
AACAATGTCTACACTGTATTTCTGTCCAATTTGATGTTATTTTAATGGACTAAAAATGTT
ATTTTCTTTCAAAAACAATAACATTTCTAAGTTAACCTAAACTTTTGAACGGTAGTGTAT
ATGTGTTCCCACTATGGGAAACAGTGATCTTTCCACTGTGCTTATTTCGATTTTCAGTGT
ACAAGTTTTTGATTGTGATGACAACATTTTGATTTGGATGACATGATGTGTGTTGAACGA
ATATCCCTGCCTTCTATCTCTCTCCAGGAGGCAGTTCCCCGCATCACCATCCGTCCCAAA
GATTCCCTCCTGGCAGATGCCCCTGAAGCCGGCCACCATCTCCACCAGCTCTCCTTCCAT
CAACCACACCAACAGCAGCAGCGACATCTCCCCCGTCAGCAACGAGTCGGCTTCCTCCTC
CCCCATCAAAGATGGCCGCCACAGCCCCCAAGACGCCCTGGGAGGTCCTGACGGAGCCCA
CGGCCTCAAAGGAGAGAATGGCATGGGGCTGGGAGGAGGAGCCACACTGCCCCCCCTGGA
CCTTAAGGATCAGGTCCGCATGGAGGTGCAGGGTGAGGAGGAGAAGAAAGAGGAGGATGT
GAAGGAAGAAGAGGAAGAGGAAGATGACGTGAGCCATGTGGAGGAGGAGGAGCATCTGAG
CGTGCCAGCGGAAGATCGTCGAGGGGGGGACGGACAGATCAACGAACAGGTGGACAAGCT
GAGGAGGCCCGAGGGGGCCAGCAACGAGAGCGAGGTGGATTAGACCAGACCGTGAGCACA
AAGCACAACAAAACCCCTTTTTCCTTATGGTTCTCATTTCATTTGAAGGTCCTGTTTCAG
TCTGGTCCCATTTGACCATCCTTTCTGTAACTGTACTGTTTTGCCTCTGTTATATAGTGA
ACAATATCAATTATGAGCGAAGGTTTGAGAAACATAGCAACAAAAAAAGGTTAATGTTGG
TGTGTCTGGCCCTTGTAAGCACCTGGCTTACATCAATTTACTTTTCATCATTCAAACAAA
ACGATTGCATGCCTGGGAAAGTAATGTGAAGTTTCAGCAGGATGGGGGAGCAATATTCAA
TACAAATTACTATCAAAAATTATTTGCAATCCTGCTTTCTCTTATTCCTTGTGTAGCACT
TGGTACTGTCAATTTTCATGACTGACAATAATCACCTGGGCTTGGTTTCCAATGTATCTG
AGCTCATTTGAAGAATCATTTGAGGGTGTGTCCCAAATGGCACCCTATTCCCTATGNNNN
NNNNNNNNNNNNNNNNNNNNNNNNNNNNNNNNNNNNNNNNNNNNNNNNNNNNNNNNGTGT
CCCAAATGGCACCCTATTCCCTATGTTTTGACATGGGTCTGTAGAACTTTGGTCAAAAGT
ATTGCACTATATAGGGAATAGGTTGCCATTTGGTACTCAGCCTGAGTAACCTGTTCTGGA
CACCAAAGAAATTGTATGCTCCCCTATATTCTTCAGTTCTATGTAAGGAGTCAGACGGCT
TGTCCCCCTGTACTCGTCTCAAAGTCATCCCAGAGATCACTGAAAATATTACTGGGACTG
CGTCTGAAACAGAACCCTATTCCCTATCCGATTCACTACTTTTGACCAATAGTAGGGCAC
TCCATAGGGAATAGGGTGCCATTTCAGACGCAGTCTGTCAACAGAGCCGAGGGAGAGGAC
AAGCAGCGTTAGGCTAGGGCAGCGTTAGGCTAGGGCAACGTTTAGGATCTTTCATGTGTC
CCCTCACATTGGTGTCAGTCTGTCAATAATTCAGAAAGGCCAGGAGGTGGCATTTGGGCT
GAAATAAAAGCCTTGAAATTTGAGATTAGAACACGATGACGGGTTTTGTTCCACGAGCGT
TCAAGAGCGCTGAAAGGAAGGGAAGATAAATGTGTTTTTTTACCTCTTTCTAAAGGGTCT
GCCTCGTGCATTCTGTCACTCTGTATGTGGTGAGAGAGATCCCAGCCTGCCTCTTCAGCT
GCATCTCAGTCTCCAGCAGGGCTAGCTGAATTGGTTTATGAAGTATGTTAATAATCAAAT
GATCAACAAATAACAGATGTATTAGTTCATGCAGCTTGAAATGTCAAGGAGGCTAAAAGC
GGAAATCTAATCGTGAAAGCCCTGTTGTATTATATTTTATTTCATGACAAACCCTCCGGT
CCAAATTATATAGGCCTCCTACAGTGAGTAATCTTTTACGCTAAAACAGCGCCAATATTT
TGTAATTAAACCGTATAAAACAATGGATGTCGCCATGGATGTTGTGGCAGGTGGGAATCT
AGGTCTGAAGGCAGAGGTGGGGGCGGGAGGGGGAACTGAAAGTAATGTATGAATACCTAC
CTTATTAAATTACTCACTCGCCAGCTGATGAGATAGAGAAAAAAGGTCCACGAGTGAAAA
TGAGGGTATCAGCTCTCTTGTGGTATTTTAACTTGCATCAAAGGGCCTTCAAAGTAACAC
AATAACGGTAGAGGTAGGTGAACCTTTCTAAGTGGCAGCAGTCATAGTCCGCAAACGCTG
TGTCTATTAGAGTAGAAGTAACAGGGTAGTAAAGAATCTGAAGTATGATACTGTCATGAG
ATTATTTTGTTTGCAATTGTATTGGACATGATCTGACATTCTGATCTATGAATTTGTCTG
CGAATGAAGACCACTGATTGATAATGTGGGCAGAATTGCTAAAATGAGAGGTCCCCAAGT
GTCACTCATGCCTTTTAAACTACTGCAGTTTCACTGACTGGTCCTCTATGTATAAAATGT
ACCCAGCTTATAATTGTGACTGTATGAGCTTCTGATATCAAACAGAAATGTATATTATTG
TAATAAATTTGGTTTATCTCAAGTTACTTTAATTGCCACTTTTTCATCGAATCAATTAGG
CCGTGATTCAATCTGACACTGGGGTACAGCGCCATTGTAGGGGTGTGTAACAGTACACAT
GTTTGTACCAAACTGTTTGGTAAGGGGACTTCGGTTCGCACTGTGAACCTGAATGAATAC
ATTATTTTCTAAATTACAAAATAATAACACTAGGCCTATAGGCTATGTCTACACTGCGTT
GTATGTCTGATTCTTGAGTAAATCTGAGCTGAGAAAAAAAACACATTTCAGGATATTCCG
TTAAAACAACTAGAGTTTATGCGCAGGTTGTAAGCAAATCATTCTAATCGTAATTGCCGC
ATTTCAAACTGTCTATTTGTGAGACGCAGCCGAGAACTAGTTCTGTACGATCATGGCGAG
TGGTGGGGTCAATAAACCAGAATTGGAGGATCCTCAATCATCGTTTAATCTCCAGTTTGG
GAACATTTTGGCTTCCCAGTAGATTACAACGGCGATGGACAGAAATAAATTGGATAAAAT
GTTAACAGTATGTCGCCACTCTCAATGAAAATTGCCTATGCATCTTTTCCACTCTGATGC
TGCTTTTGTAACCATGTGGGAGGTGGGAATTTATCAGTTGTGAAGTCGTAAATACCAGTT
GGATACATTCATGTGATTTGAACTCGTTGAGAAACGCCGATTGGCTAATGGCCAACAAGC
TGTATTAACCATAAACTAAAAAGATCAGCTATAATGCTTGTAAACAAATTTGAGTAAAAA
AAAAAAAAGATTGCTTTGTTGTTGCATTTAACTGCTGAAAATGCTGTTATAGAGGCCATT
TCCTTAGTAGATGACGTCAGAGGTCAACATGTGGGAGAAGTGGGTTCTTAGGATGAAAGG
AGAGTTTCCCACTTTAAATGACCAGTTTGAGGACCATTCAAGTGGTTTTTCCAAGCCAAA
TGGTAAATTCACACTTGGTTACAAACGCATCATGACACTGCCTCCTTTAGTCCAGATGCG
CACGTTTGACTCATAAAGGCGGCATGTCTGGAGCACCGTACATTTCCCACTCGGGGGTAA
CGTGATGGGCGGTCACTGTTAAGTAAACATAACACAATTGGTAAATGAATTGCAAAACTC
GGCTTTGGTTTGCTTATATAGAGCGGATACAACCGGTTTGCTGAAATTGGCGCAAAAGGG
AAGTTTATATCATGGCTTGAGCACTTTCACAATGTGCGGAAACCCCCTATTCTCAACCCC
CGAGAATGGGCACATATCCGCGGCAATTAAACAAAGACTGTAAAATATATAAACATAGCC
TACCTATCGATCTTGTAATGCAGAGGGGAGACGATGTTGTGTAGTTTCTTTGCGTTTCCA
TCTTGCTCCAGTATACTGCGGTGATGTTGGCGTAAATGTATCAACACATTTGAGGTGTTG
GCAGATGCAGAGAGGCCCAACAATCCTCTCACAACAGACAATGCTAGGAACATTGTGAAT
ACTGAACATTGAATGGCATTTAATTTTCACACTGTACCGTAACCGAACAGTGACCACAAA
ACCGCAATATATACCGAACCGTTACACCCCTACACCCTTGTCATATAAAAGGTCATTTCC
AATTGAGGCGACATCTGTGAATGAGTTAACGTTGCCTTTAAAAGCAGCATTGTCTACAAG
GGCGATCAAATTGAATCCCGGCCCCAGTCGTATGTCTTTTTAACAAAGACATTGCTACAT
TAATTCAATCAAACATGTTAGCATGTTTTTGTTTTTCTGCTGCTCATTAAGAAAAATACT
ATTTTGGTCTTGGGGGTGTGTGGTTCATGTGGGTGTGTTATGTTCGCATTTCGTACCCTG
GCAGTTACTGTAGCAACAACATAGCCACTACCACTTCCTCAAAATAGTCAGAATTAAGAT
AATCAAGAAATCTGTAATTAAATGATGCATGAGATAACGAGCAGGATTAGTTCCAGTGCT
TTGGACAAATCACGATTTCGCAGTTGTTAGAATCTTTCGAATTTCGAAAGGTGAGTGAAC
ATTTGACCCATAGACTTAACTTGCAAAGAGAGAGGGTAGAACTCTTCGTTCCATTTCCAA
TCCGCGTTCTATCTATTATCTTAACTTGTATGGACCCAGAACTCAATTGAGCATCTGACA
AATTACGCAAGACTTTAGTTCTGGGTTAACCGAGATTAGTGCACTGCAGACAGTATCGAG
TCAGGTGGTTCTGGCTGTGCTCAGGACTGATTTTGAGAACCTGTGTACAACTTCATCATC
AGCAAGCTGTCAAACTATTGTAAATAAAGCACAAGCTGCTACATGCTGTTTATCACTAGA
TGGCTAGCTAAGTTCCATCTCTGTGTTTGTCAATGAAGTTAGCTAGTAGTAGCTAGCAGG
CACATTGAGCAGGCAGACCACGTAAGCTAAATCAGTTTATCAAGTCACTGGCGAGTTTCG
GTTCCATTTAGTTTTTTTACAACTTTCTCTATTACCAGAATGTACTTCTGTCTGGCAGTG
TTTCATAGCGAATAATGTTACAAAACAGGTAGCGGAGGGACACAAGTCACTTGCGAATGG
GTTTAGAATTCTGGAATATTGACAAGTGGCAGTTGGGATGCAGGTGTGCATAGTCTCAAT
TCTCATTTTACCCAAAACAATGGCAGACTGGAGTGATCCCTATCCAACACATCAGCAAGT
GGGCCCTCCATAAAGGGCTTAAGGGCCAAGAGTTCTTTCAACATAATATTGGCGAGGTGT
TGTCTTATGTAAACTAGTCCGCTGCGCAGTGGGCAGGTCTGTTTTACTGTCTGGAAGCTA
CAATTGGAAAGGGCACAATCAGTGCAGCTGTTTCATCTCATGTTAGTGGGCAAGGTTGTA
ATTCAAACCCAACCCAATTATAAATGGTGACGACCTCCGTTTTAGAAGATACTGCCTCTG
ACCAAAATATCCTACTTACATGTTTCAGTCAATTTTAGCACTGGAATAAATGTTTCTGAG
TCATATCGATGCGTTCAGTTCCTCTAGGCTTGGTGGGATTTTCTAAATGTAAAGGTCTAT
TTTTATTGTGTAGCAGTGGTAAGAGTATATACAGTGGTCCCAGTATTGAAAAGACCTTGC
TGTGTGTTTCAGGTTTCATAGAGCAGCACACTATAACAGACTTTTAAAAGTAATTTACGC
TCGAGACAAAATGCGCAGACTACCGTGAATGCAGTCTCTGCGAAAGTCAGGGAAAATGCC
TTTAAAAGGCGTATTGTCAGCTGTCTGGTGCGCTGCGCCTTGGATTGAATCATGGCCATG
CTGAGTGGTGTTTTACTCTGTTTACAATGCAGCACATAAAATATATCATTCCTAATCAGT
ATTTTCTATTTGATCTCCAGAATTATTAATATACTGACTCCCCCAACAACAACAAAACGT
TATTAAAAAAAATACCCATTCCTCAGGTGATACGAATATTCCAGTGCATTATCAAGTTTA
TGAATTTCATTTGTCAAGGTCTGAATGATCAATAGCTTTTCACATATTGATGAGGTGAAA
CTTCTTGGTGGCTCGATACGGCATCCCTTTGTAATCCATTAACCTCTCCCTGGAGTTCAG
GCCAACCTTAGATTTATAGAGGCCTACTGTAATAAATGCGCTTGTACGTCATTTAGTGTC
TTATGGGACCTGCATTGCATTCCTGGCCCAGAAAGCCCTCGTCTATCCTTGTGTGCGTCC
CAAATGACACCCAATTCCCTACATAGTGCACTACTTTTGGCCAAGACCCATAGGCTCTGT
AGGGAATAGGGTACCATTTGGGACATAACCCTCATCTATCCTAATCTTCATTTCTCATCT
CCATCTGAAGGGGACATTGGCCCGTCCGTCAGTCGCCACACTCAACCCCAGTTTGCATCT
AATTTCAAAACGAGTTAATTGCCAGCACCAAATAACGCGAACAACTGTGAGGGGTCTAGA
ATCCCCAAACAAACAGCCACATTAGCATTCCAGATTTAGGAATTCCGAATTTGTTGTCCA
AGCAGCACCTTGGTTTTGACACTGGTTGGCACCCGGTTAGAAGACTTAACCTCATCAATC
TTGCTGCTAAACGGAGAGCACTCAATAGGATAGTGTATCGACGCGCCTCTGAACTCCATT
GTTCAGCAGGTTAGAGGGCTGAGTGTCTCCTCGGATCAATGCGAGGGTTGTTAGCCCTTA
CCAGCCTGGTCTGTGATGGGGCTACTGTGGTGCTGCCTGCCACACACACACGCACTGTCA
GACACACACACACACGAATGCTGCTTGTGGAGGCTCTTTGCTGAAGTGCTGGTGGATGAC
TGTCTCTAATGACTGATTCAGGATTAGGTCTGTTTTCTAATCCTACTGACTTGAGGATAG
GATTCGATTGGCTGAACTGATCTGAGGCCATGGGCAACATCAGCCTGGAAGAAGGCTTGT
CACCATCCACTTCTGGCTACTATACATACACTACATGACCAAAAGTATGTGGACANNNNN
NNNNNNNNNNNNNNNNNNNNNNNNNNNNNNNNNNNNNNNNNNNNNNNNNNNNNNNACTAC
ATGACCAAAAGTATGTGGACACCTGAATGTCGAGCATCTCATACCAAAATCATGGGTATT
ACTATGGAGTTGGTCCCATCTTCGCTGCTATAACAGCCTCCACTCTTCTGGGANNNNNNN
NNNNNNNNNNNNNNNNNNNNNNNNNNNNNNNNNNNNNNNNNNNNNNNNNNNNNGGACTTG
CTTCCATTCAGCCACGAGCATTACTGAGGTTGGACGATTAGGCCTGGCTCGCAGTCAGCA
TTCCAATTCATCCCAAAGTTGGAAGCACAGAATTGTCTAGAATGTCATTGTANNNNNNNN
NNNNNNNNNNNNNNNNNNNNNNNNNNNNNNNNNNNNNNNNNNNNNNNNNNNNAGAATTGT
CTAGAATGTCATTGTATGCTGTGGCATTAATATTTCCCTTCATTGGAACTAAGCAGCCTG
AACCATTAAATATTCCTCCTCCACCAAACTTTACAGTTGGNNNNNNNNNNNNNNNNNNNN
NNNNNNNNNNNNNNNNNNNNNNNNNNNNNNNNNNNNNNNNCCTCCACCAAACTTTACAGT
TGGCACTATGAACAGGTAGCGTTCTCCTGGCATCCGCCAAAACCAGATTGGTCCGTCAGA
CTGCCAGATGGTGAAGCATGATTTATCACTCCAGNNNNNNNNNNNNNNNNNNNNNNNNNN
NNNNNNNNNNNNNNNNNNNNNNNNNNNNNNNNNNCTAGTCCAACGCACTAACCACTAGGC
TACCCTGCCGCCCCCCTAGGGTTGTGTGCAGTTGCTCGGCCATGGAAACCCATTTCATGA
AGNNNNNNNNNNNNNNNNNNNNNNNNNNNNNNNNNNNNNNNNNNNNNNNNNNNNNNNNNN
NNCCTACCACTTCGCGGCTGAGCCGTTGTTGCGCCTAGACATTTCCACTTCACAATAACA
GCANNNNNNNNNNNNNNNNNNNNNNNNNNNNNNNNNNNNNNNNNNNNNNNNNNNNNNNNN
NNNGGCCTAGGAACAGTGGGTTAACTGCCTGTTAAGGGGCAGAGCGACAGATTTGTACCT
TGTCAGCTCTGGGATTTGAACATGCAACCTTTCGGGTTACTAGTCCAACGCACTAACCAC
TAGGNNNNNNNNNNNNNNNNNNNNNNNNNNNNNNNNNNNNNNNNNNNNNNNNNNNNNNNN
NNNNCATGGAAACCCATTTCATGAAGCTCCCGATGAACAGTTAGTGTGCTGACGTTGCTT
CCTGGAACTCGGTAGTGAGTGTTGCAACCCGAGGACAGACGATTTTTACACGCTACGCGC
TTCAGCACTCGGCGGTCCCGTTCTGTGAGGTGTGGCCTACCACTTCGCGGCTGAGCCGTT
GTTNNNNNNNNNNNNNNNNNNNNNNNNNNNNNNNNNNNNNNNNNNNNNNNNNNNNNNNNN
NNNTCACAATAACAGCACTTACAGTTGACCGGGCAGCTCTAGCAGGGCAGAGATTTGACG
AACTGACTTGTTGGAAAGGTGGCATCCAATGTCATTGGCACTTTGAAAGTAATTGAGCTC
TTCATTAAGGCCATTCCACTGCCAGTGTTTGTCTATGGAGATTGCATGGCGGTGTGNNNN
NNNNNNNNNNNNNNNNNNNNNNNNNNNNNNNNNNNNNNNNNNNNNNNNNNNNNNNNTTTT
TTTTACACCTGTCAGCAACGGGTGTGTCTGAAATAGCTGAATCCACTAATTTGAAGTATC
TACCACAGCAGGACTGTGTTCATTAGGCACCAAATGGAAGAAAACTGAACTTTGTCGAAG
TTAAGAAACATAACAGCTCTTTTTCATTTTCCGTTGCAATACTTTTTGCTAAGGTATGGT
CTAATGAATACAAACCAGTGCAAGTGAAGTGGCCTAAAACACTTTGCATTGGAAAGGTCA
CAGACAATGCAGACCAATGGTGTGATGGTGGAACACTCTTCCTCTTCCCTCTGAGATAAG
ATGTATGTGGATCGCAGCATCAAGAGGGTGGAATTGGAACTCTTTGATGTTCACACTTAT
GTGGATCTAGGCCCTTCTCATCACCGGGGGGCTTCTCTCTCCTCTCGAAAAATCCTCTTA
CACCCGGGAAATCCGTGTTTGGGTAGATTGTATCGTAATCTGAAGGGCACACTGAGGCTA
TTATTTAAAATATGAGATCATTCACTATGCTGCTTTCTCTGGGGAAGAATAACTTTAGAA
ACAAGGTCTGCACTCTTTTATAGTCCTTATTAATAGGGTCATTCTCAATATTAGGAAGGT
GTTCCTAATGTTTNNNNNNNNNNNNNNNNNNNNNNNNNNNNNNNNNNNNNNNNNNNNNNN
NNNNNNNNNNNNNGGTGTTCCTAATGTTTTGTACACTCAGTGTAGATTCTACACGTTTCT
GGAACTCTACCCTGTTGCCTCACACTTTATTTGGATAGTCCATATGCTCTACAGAGGTTC
ATACTATCAAGAAACATTCTGTTGATAAGCAACTGCTTACAAAGGTTAAGTTTAGGTTAA
GGTTAGGGTTAGTAGATAGTTAGATGAAATGTTGCTGATGTTCTGTAGAGCATCTACAGA
TGTACTATCCAAATAGTGTTATTAAATGCTGTCTCAGGCGCCACTCCAGAATCTCCCATA
TGTGTTCAATTGGCTTGAGATCTGGTGACTGAGACGGCCATGGCATATTGTTTACATCGC
TTTAATGCTCATCAAACCATTCAGTGACCACTCATGCCCTGTGGATGGGGGCAATGTCAT
CCTATGGGGGCATAGCCACGGTAGACATAATAATGGCCTGCCCGGCATTTTTATACATGA
CCCTAAGCATGATTGGATGTTAATTGCTAAATTAACTAATGAAAAATGCCTGTGTGGAAG
CACCTGCTTTCAATATACTAGGTATCCCTCATTTGCTCAAGTGTTTCCATTATTTTGGCA
GTTCCTGTACATCTACACTCTAACTGAACAAAATCATGTTAAGAATTCCAATAGCAGTGT
ATCTTCAATAAAATAAATATTTGTTTTCTCCGCAAAATCTACATTTTGGAATATCCCACA
TCATGTTTGTTTGACTTTTGGGATGATTTTAGCCCCACTTAACCTATATTTTACCAAGTT
TTCACCATCATCATAAAGCCCTAGTTATTTTGTTGCTTTGGGAAAGTAATTTCAGAAGAT
TGTTACTTTTTGAATGTGATTAGTGATTCATTTACATTTGTCCCTCAGGCTTAAGGTCAA
CCCTGTAATGTGAACTGAACTATTGTTTTAATATGGTAAAGCTATTCCTTAAAATCTAAA
TAAACAAACATCTAATAGTCAAATCATACAAATGTAGGATCTTCATTTGAGCCAGTTTTC
TACAGCAGGAAAATAATCCTGCAGCAACANNNNNNNNNNNNNNNNNNNNNNNNNNNNNNN
NNNNNNNNNNNNNNNNNNNNNNNNNNNNNTACAGCAGGAAAATAATCCTGCAGCAACAGA
AAATGTGGATTATACATTATGTGGGTTGACACAAGAGGAAATCAAGTCTGACATTTCACA
TGTAAGATGCCTTTGAAAAACCTCAAATACACTACATGTTTTAAATGTCCTGCATTGCAG
GAAAGGTCTCCTGCAACAGGGTGATCAAATTAAGATTCTACATCTGTAGTGTAAAAGCCG
GTGAGCTGGTTGTTGGCCGCGATTCAATACGATCCCCCCTTTTTGACTATGCACCATTAA
AGGCAATGTAACCGCAGTCGCAGAGATCACATTCAAAGTAAACGCTGCAGATGTTGAATA
AATCAGATATTACCTTTAAATGTCAACCACACTACAACACGAATCTTCAGCAACCGTATT
GAATCATGGCCCTTCTCTTTTTGGCCATTTAACTGGTGTTTTGTGGTGGAAAACAAAGTA
CGTCGGGCGTAACACGTCAACCCTGTGACTCATAGATGGGCTAGAAATGTTTAATCAAGT
TCAAATATTTTTATTAGGCTTGCATTCTATTTCACCTCCCTGTTGCACACTTTTCCATTC
CACATGTCACAAGGGGAGTAATGGCTGATTTAAGATTAAATCATCAACCCCAAAAAATGT
ATGGGAAAACATGTTTGTTATGAAGTTGAACATCCACTATTTATGACAGAATGTTACAAT
TTTGTTAAATAAATAGTTATTTTTGACTACCTAATGCAAAATGTTAGTCACAGGTGCGTA
TGTTTAAAAAAGCAGTATAATGGAAAGAATAGATATAAGCAGGTACCGTACACAGTCAAA
AATATGACAAAATCCTATAATTTATTGAATATCACGGGGATGTATGCCTCTGAAGATTGA
AATAACAGTATGGAGTGCACTTGAATTTTGTGTATTTTAACTATTTTATTTATATAAGCA
GGTACTGTACCATTTGCATGCCACTTTCCCAGCATAGGCTGTTGAGACACATGGGAGCGT
CCTATATCTAAGTAAATTTGGCATAGCCCCTGAAATCATTGAAGCAATCCAAAAGCTTCT
ACCTGCTCAGACAGACATGCTCCTAGTCAATAGTATTTCAAAGTGGAAGGGTGGGGAGAA
CCCGGTAACCTCCAAAAGTCCATCGTACTGTAGCCATCACTGTCTCTCTAAAAGCAGCAC
AACAATCCTCAACAGCAGCTGAACACAGGCTTCTTTCTGATCAAAATGAGAACGCTTGAT
AAGTCAAGGTCACCGGGGGCCTGCTTGTATAAGGCCTCTATCACAGTCGGAGCCCGACAA
ACACTGCAAAGTCATAAAGTACTTTGTCATCACTCGTTATATAAACTCTCCACAATGGAG
TGGGATCACATTTCTCCCCTCCTGTGTGGCCCGTGTCACTTGATTTTCCTCCTGGCACCG
TGTCAAATCCAAATGGAACACACCATATACCGCTAGGGTTGTCATGTGGGGGAGCTACGG
GGCCCCTGTATGTGAACCAGGTGGAAAGCTTTTGTCGCTTTATTGGCAGGTAAGTGAAGG
TGTCTGCAGTGGAGAGCGACAGAGAGAGGAAAGTGTTAGGAAAAACAATAGCGGTGCTGT
AAAAGAGGCCGATAAATCTTTCAAGCACCGAAAGCCCCTGGAAGTAGGGGATACTGCCGG
CGATATTTATGAATGGCCCAGTAATGAGGCATCAGGAGTGTGGCAGATATGAGAACACGA
GGTTGAGACGAAGGAGAGGGGGGAGAAAAATTGCCGTTGTCCTGCACTGGTGGAGAGAAG
AATGGATTATCCAGGGGTGTGCTTGTCAGTCTGTCGAGGACCCAGGGCTGCAGGCAGCGC
AGGGGCAACAGGTGCGGCGCTCGCCAACGTTTTTGCAAATTACACTAATCACAGGGCCTG
ACTGCAGCCAGGCAGGAGCGAGGGGAGGGAGGGAGGCAGGGATGGAAAAAAATAAAAAGG
AAGGGAACAAGAGGAAATTAAAATGGAGTAGATACTCCCTCTTTACGACTCTCCTCTTCA
CACAATGCACAGTAGTTGTGACGTTCCCCTTGAGACTATGTTCTGCATAGAGGCAATAAA
GCACTACAACAACCTGAGCAACACACTCAAACTACTGCTTCCAATAAATACACCCATAGT
CATATATGGTTATTCAGGATATGAGTAACACCACTCATCATTCCAAATGTCATCAGGATT
CAACAACTTGTTCTGGTTATATTGCACCTGATCCCTAATAATGTATTCTAAATGTAGTAG
GCATGTAGTAAATAAATGTAGCTTGCTGATGCTAACTTCTTGATATACTGTACAGTAGTG
TCTTCCTAATCATAACTGTTGAATCATTTGTTGTTTTGGATGCCACGTTTTCCTGAACTC
CTCTCAAAGCGCTGATGGGTAGAGAAGGGTGGTCTCTGGGAAAAGGGGGAGGGATGTAGA
TTTGACGACCTTGTCCTACAGAATTGGCATGGATTGTCACTGCGAAATACAATCCTCATT
TTTGAGCCCTCAGAGAGAGGCAGAGCAAGTGAAAAAAAGAATCCCACAATCCCTCACTGG
ATGCCCAACGTCTGACTTTGGAAGGAGCGTGGTACTCGCAAAATTCCTTTGGTAACAGAA
ACCAAAGTCAATGATAGACATTTTCTATTATTAGCGTCAGTCCAATCTTTGAAACCTTTC
CTTCTTCCATGATACAAATGTCACATTGCTGATGTATTCCGTATTAAATTACAGCGTTTT
AATAACTGAGCTGCTGGACGCAGAGTGTTATCAACAGCCATAATGTAGAAGATTAGCACA
CACATCATGCTCACCTGTTGTCCATCTACTTTTTTATGAAGGACACAGCTGTCACTGAAA
CCCGTATTTTTAAAGGTTCTTGTCATGGGCCGCTGTTTTAGGATTCATATTGGGCAAGGA
CAAAGAGAAAAGTGGCTTAGAAGAAAAATATCACATTTTTTAAGTTGAAATTCGATCGAT
GCCCACAAATCATTTAAGAATAGGCTGTCAGTATGTAGTAAAAACTATATCGGTGTAAAC
TGTCATAGCATGTTATGATGGATATGGCAGTATTTTGAAATGTTTTTACAAAAAGAAGCC
ACTCGAAGTAAATAGTCAGGTTTGTTTACTATGGAATTAGCCAGATCAGTTTTTTACAGT
ATCCATGTCCCAGTGAGTCATAAGAGGCTGGTGCCAGGGTCGAAGTCTTTTACTGCCCTG
TCAAATGCTGCCAGTCCTGCTTTCTTCCCATCATCACACAGCAATACACCATGTTGGACC
ATTGCAGCTCATTGTCAGCCAATCTGCCAGGGTTTTTCCCTGAAAGAAAACGATCCCATT
CCCCTCGGACTCACGTCAAATTAAGCAAATTTACAGCTTAGCACTTAAGAACTTCTTCCT
TTGCCAAGAAACCGGGCCTCTCTCTCTCGTCAGTGAGTGGTGCGCTGTGGCGGCTCAAGC
TGAATGCGAATGGCTCTGGCTCTTTGCTTGCTAGCTCTGGGCATTTGATTGTTGCTCCTA
GCTCTCTCCTTTTTGGACAGAGTTATAAAGTGATGAAACACTCTCCTTTCCGCTCTGGAG
ACCTCCCGTCAGATTTTTTAAGCAAACTACTTGAAACTTAATGGCTCCTTGGCTCCTCGC
CACGGAGGATTAACCATTTTATGTGCTTGTTTCTCATTGCTGTTCGATGCTAGTTGTTTG
TTCTCTTTGTAAAGTCCTGTTGAACACTGGGTAAAACTAATTTACGGTGAGGTGCAAACT
TCGGGCTAACTAAAACAAATAGAACACAATGTTTGGTATTCCTTGGTAAACATTTATGTA
ACGGAGTTGACAGGCGTCTCATTTTTCAAATGCTGTTTATAGGGCCTCTACACTAATCTT
TCCATTGGATTGTGTTTGTGTTTGACAGATGCGGACAACTGCTTGTTGACCAAATAAAAA
AACTCCCACTGCAACATAACACCCCTCAACTTATGTGACCTGTTAAACAAATTTTTACTT
CTGAACTTATTTAGGCTTGCCATAACAATACTTATTGACTCAAGACATTTCAGCTTTTAA
TTTTTAATACATTTGTAAAAAAAATAAATAAATAATGATGTTTTGAATATCATTCCACTT
TGACATTATGGGCTATTGTGTGTAGATCAGTGACACAAAATCTCAATCCATTTTAAATTC
AGGCTGTAACACAANNNNNNNNNNNNNNNNNNNNNNNNNNNNNNNNNNNNNNNNNNNNNN
NNNNNNNNNNNNNNATTTTAAATTCAGGCTGTAACACAACAAAATGTGGAAAAAGGAGTG
TCAATGCTTTCTGAAGGCACTGTAGTTTTTGGAACCAATATCTATATCATATTGATGTTA
TGAATAACACTGCAACTGTGTGATGGTTTCCTTTTCTTTGCCACTGCTTTGTGAACTGCT
TGCTGATTTGCCCATTGGGCCAAGTATGATTATTCTGAGAACCTACCCAACCTGTTTGAA
TACAATGGGAATCCAGTTGATGGCCCATTAGCAGGCAGTTAAGTATTCTGAATTGCGAGC
CTGCGAGAGGGTTTTGTACCTACAAGAACAGTCATGAATGCTCTTTAACATAATAGTGTA
AGTTAACAGCAAGAATAATCCATTTTTACAATATATTTTGCTCATATCGATAAATGGCCT
CGCTTTTTTTCTGAATCATCAAATGTACATTCTCATCTGCTGCAGTGACATGATGCAGAA
GGACATTCAATCGATGTCAGAATTAAATATTTAGTTATGAACAACCTACACAGGTCTCTC
ATAAGACGTAATGCTGTTTTTCAAACATACAGTCTATGGGTCATTCCACAAAATGGGTGC
CTTTTGGACATGAAAACATTTAAGAAATGAACTTACAAATATTTCTCTTTCAACATTCAA
TTGCACGGAGGATATGTTTAACTTACGGAGAAAAAAAACACCTTTTCCCATCTGAGGCAT
TAAAATCCTATGAACTAAGAGCATTTTAGCTTCACTTTTACCACACTGTCTGTCAACCCT
GTCACTGATACGTATGTAGCTTTCTGACTATTAATTAAAAGCCTGTTTGATATAAATCCA
ACATTTTCTCATTGTTTAAGTATGCCTTGTACAAATAAACTCACATCAAACTGATAAGTT
ACCATTGGGCCTCTAACAGGGTTGACGATAACAGGGTTGAGGTTTTAGGTGAAGATCGTC
CACTACTCCTCATGTGATGAAAATCATGGGACCACATGGTGTTCATGAAATTATACACAT
TTTCCACATATGATTAAAGTCCTAACATTAATTAAGCGAACAGGGTTGACGTGTTGAGCT
CAACCACCTCAGTCAAAGATACATTCTTTTATAAATAGACCAAAGAGAGAGAAGACTTCC
TCTCTTTTCCACCATGCTGTTCAGAAGACCCAAACGATGTCACCTGCTGTGAATCATTTA
ACTTGGTAGAATGGTACATTATTTCAAAGTGGTTAACTGTTTGCATAACAGGGTTTACCT
TCNNNNNNNNNNNNNNNNNNNNNNNNNNNNNNNNNNNNNNNNNNNNNNNNNNNNNNNNNN
NNCTAATCTGCCTCACAGCCATCATGTGACCACATATGCACTGCACACCTGTCGTGTGCG
TTCCCAGGGCCGATCGTCTCTTCACTGCTGCTGTCCCCTTGCACAAACTGTTCTTGGCAC
ATCAACCTGGGACAAGCTGAGGCAAAGACACACACACGTACATGCACTCACATGCACGCA
CGCACACACGTGTATACATGCATGTGCTCCACTCACATTGGCCCAAACATGTCATGCAAT
CAAGCGTTGTAGCCTATAAGTCATCATTAAATAACGTTTCATGTTCTTACTGGACTGTTA
AAAGACAACATTGAAACAGGCCATAGATCTATTTTTGTTCAATACATCTTTATTTTATTG
AGTGAAAAGCTCAACCCTTGCATAAGACATGCAGAAAGAAAAAAAACGAATATAGCACAT
TGAAGGACTAAACAGCACTAAATCAAAGTGGTAAATATGCAGTGAGGAACACCAGTGCAG
AGGGCAGCAAATTCAAGTAATTTAAAATACTTTTCCATTAACTTCACTGTCTACTTTTCA
TACAAAACGTCTGATTTGTCTCCCTGTGTGGTTGTGAAATAAAACCAAAAAGAAAATGAG
CTAGAGATGGCTTTTAGTCCTGGAGTGCAAAATATTTGACAACTTTTCTCTATTTGTCTG
CCACCAAGCCGTAGTAGTACACTGCTTTTTGAGTACATTATTACGCAACAGAGAAAAGAT
CTCATTTAGTTTTTCTTTCTGTTTTCATGTCATCTTTTCCCCCGTTAATTAAAACGGTAA
AGCAATCTGTCGTTTCAGCAGCAGTCTATGTAGGATTTGGAGGTTGTTTCCGTCTGGTTT
TTGTGTAATATAATTTTCATGTTTATTTTTTTCCTTCTCGTAGATTATATACAGGATGCC
AGCTGGCTGACAGATGGTGATGCCTTTACCCGTTTTTTATTTAAAGAAACATCACAAGGA
AGAGGAGGAGGAGAGACGGCAACAGCTGTAGGCTGAGGGAGGACAGACACCACCAGAGCG
GCGCGCTGGTCATTGTGTGTCACTGAACGAGAGGAAGGGACCTAACAGCACAAAGCTCAC
AAAGAAAAAAAAACACCAGAAACTAAAAGTGTACTCCTTTCGTGAAGAGACACAGAGACC
CATCTTGTTGGCACCAGCAAATTTCTCCTTTCATCCCCAGACTATTCCCATTTCAAACTC
TGAATTGTATTGGTTCTGATTGGTTAATCTCTGACCAGAGGCGAGCCCTCATTGGGCGGC
CTGACAACAAATATTGTTGATTCTCTGCTATCTGCAACGATGCAGATGTTTCACTTGAAT
GTCTACTGGGACAAACTTTTACTTCAATGTCTACTGGGACAAAAGCATTTGGAAGAATAG
AACGAGGAAAGGTCACATGAAGCGAGGCTTTGTAGCTCTAAGCGACCAGAGCAGTTCCAC
AGGTCTCTCTGCTATTAGCGGTCTCTATCCGGGGGGAGAGAGACTAGCCAGACACTAAGT
ATTATCACAGAACGAGAGACCAGTTCTCTGCCCTCATGACTTGCTCCAGCTACCGTATAT
GGGTTAGTCTCTCTCCCCATGAGGTTTTGATAGTGTCAGTATTCTGGGACTTCCCCCACA
ACACATGACCCCAGACGTCATCGGGCTACAGCACTACTAAGCAGAACATATGTATCGTTA
TAATAATTATGGTTTCTTTATTTTCAACTTTTTACAAATCCTGCTATTTTACACACACAC
AGGCACACACATAAACTGTATTCAAGTGCACAATATCTTCCAGCCCAATAGCTATTCCCA
AAATGTTGTCAGAAAAACTCAAATAAATAAAAAGTGATGCACTGCCTTGCATTTGAGTCC
GTGAGAGAGGCATGTATGCCCACAGCAAAGTAAAATGTTAAAGAAAATATCAAATTAAGG
AAAAACTACAAGCACACACAAAAATGACAAACANNNNNNNNNNNNNNNNNNNNNNNNNNN
NNNNNNNNNNNNNNNNNNNNNNNNNNNNNNNNNAGTGCTACAGTATGGCAAGGGTCCTAA
CAATGTTTACTGACTTCCTCTAGAAATCTAAGGGGGGGAGAAAAATTATATTTAAAAAAA
AGGTCACACACACANNNNNNNNNNNNNNNNNNNNNNNNNNNNNNNNNNNNNNNNNNNNNN
NNNNNNNNNNNNNNAAAAGGTCACACACACACAAGCAAACTATAGTGGGGTTATTTCAAT
GTTTGACTTTTTATTATCCATTTCTCCTTTAATTGTTTTATTTTTAAAGGAAGCTGTTCA
TCAAAGAGCATTTTGTTCATATATAGTCTTTTTACAGAAGAAAATACTGTACAACCTTTT
TTTCTTCTCTAAACAATATTTTGTGGATAACAATCTACACACATAATTCCCTATATTATG
ATTATTTTTTCCAAAGCCATATTCAAGAAATAATTCATCATAACAATTTTCACCCCCCCA
GTAAACCTGAAGATAGGTTAGACTAACGTGTTTTGTGTGATAATTTAGTACTACAGTATC
TGAGCATTGTCATGTTTTTAATAATTAATTGAAATCACAGTTCTTCTTATTAGTGTCGTT
ATTAGGCCACCATAACTCGGGCATGCCCATTTCATATTTAAATCCTCCAATCACAGAAGC
AAATAAAATCAGTCCTTACTTTAAATAAAACACAGAACAACAGTTCTTTGTCACACTTAA
CAACTATTTGTGCATCAAAGCAAAGTGAACTAAAACGACATCTTAAAGCAAATTCCCTGT
TAAAAGATGCATGCCATATTTTTTCTGAAGATAAATCTAAAAAAGTGCTAGAACACCCTA
AAAATGTCTCATTGCAAGGTCACATAAATATTAAATAAAACCGTTACAATAGGCGCTAAA
CCACAGCCATAGTAAATGGAAAACAAAATGTCCAACATTGACACATTTTGCTTTCTGTCT
GTACATTTCAAACAAACACTCCCTGACGCTACCTCTGTCATTCCTCATTGCATCTGAGTG
ACTCATCTTTTCCTCTGGTCAGTTCATTCAGACCCCCAGCTAGTTAGTCATGATGGTTCC
TCGCCTAGTTCTAAATCAATATTCCGAGCCGTCTGATTTTACTATGCAAGTATAACGCAA
TCGTAATGCAATGATGCATATGGTAACAAAAATATGTTTGAATATCTATCATCGTTTATA
TAAAAGTGCACTATCCAAATGCAAACTTAATAGGTTCCTCGACAGGGGGTAAGGGTTACA
ATTGCAAGTCCACAAGCTTGATTTTGGTGAGAATTTAACATAATTTCCCAGGTAGCTGCA
TACACAGAGCAATGCTCGCTCAGAGATCTATGCCCATCTGCAGTTGAGACTGAGGACACA
GTCACTGGTCACTTCTATTTGAAAATGTACATTGAGAACGAAAAAGAACCTTGCAAAGGA
TGAAGAGAGAAGGGGACAAGCCAAAACACTAATGCAGACCCCTNNNNNNNNNNNNNNNNN
NNNNNNNNNNNNNNNNNNNNNNNNNNNNNNNNNNNNNNNNNNNTGTTCATTTTTTTATGC
ATAATTTAATTTCTATTGTTGGTCATCTTGTAAACATCATCATAAATCATTTTGGGCCAT
AATTTCTTGTTGTTGTTGTTGTTGTTGTTGTTGTCGTCTTCTTGTTGTCATCTGCAGTGT
CTCTAACCTTGATAAATGAGGCCACTTTAATTTGTTTGTTCATAGTATACAGGATACTTC
TTCTTCAGTGTCAGAGTATCTTTCATGGGTCGGCCTCTTGCTTTTCCAGTTGGGAAGTGT
CAGTGTGGTTTAAGGAAGCGTCAAAACTCTCGTCATTGTCCTTGTTGTCGCCGTCGGGCT
GTGGCATCGAATCTTCGTACGAATCAGTGTTCAGATCCTCCTCCGCCTCATCCTCATCCT
CCTCATCTTCCTCTGCATTGGCCTCTTCCTCGGGTGACTGGTCATCTTCGGGGTCGCCCG
ATGTTCCCGTGGTGTCATCCTGAGGAGCGGGCAAGCCCAGCGGTGGCATGGGGTTGGGCC
CGGCAGCCATGGTCAGGCTCGGGTCATGGTGATGCTGCATCTTTTTGCTCAGGTCCAACG
AGTCATTGAGGCCCAGGCCAGCGGCGTTCTTCAGGAAGAACAGGGAGCTGCTGGTGTCGG
TGCCCAGGTTGAGGGAGCTGTCCAGACTGACCAAGGAGGTTGGATAGGGGTGGTTGTAGT
CAGATGCCACGCTGGCTGGGGGGTAGAGCATGGAGGGGGCATGGTTGTTGTTGTTATGGT
GGTGATGGTGGTGGTGGGAGAGTCCTGGGAGGCCACCGGGCGAGGCTGGAAGAAGGCCCA
TGGAGGCGTGGGGCATTGCGGACACTCCTCCCGTCATGTGGTGCGCCCCCTCCTGACGGG
GAGACACCGACGGCAGCTCGCCGCGCTCCTGCTTCTCATGCTTGCGCTTGTGGGAGTCCA
TCTGGGACATACCGACTACAGTGTGCTTGCACTCGGGGTAGGTGCAGTGAAAGTGTGAGC
ACTTGAGCTTGTATTTGCAGTCGACAACCTCGCAGTCAGCGCTGGAGCTGAACTGGCAGA
AGCCAGCGGCGCTGATCACATCTTGCTTGCCATGGTGTTTGCGGTGGGCAGTCACCTTGG
TGCTGTCCGTGCAACGGAAGCTGCAGCGCAGGCAGTGGAAGTGGGTGCTGTTGCCGGAGA
ACTGGCAGTCGGAGAAGTTGCAGCTGAGCGATGACTTGAAACGCTTGAAGTCGTCCAGGA
CCAGGTTGTCCACGCGGTCGTGGTGCTGCGCATGCTTGTACATGTGCGTGCGGCCGCAGA
ACTTGTAGCCGCAGTTCTCGCGGGTGCAGTGGTAGTGGGTCACCTTCAGAGAGAACTGGC
AGCCGGAGTCCTTGCAGTCCTCGTACAGATCATAACGGCGGAAGCCCTCCAGCATCATGC
CCTCGTCCAGCATTTTGCGAGCAGAAGCCGTCTTACGCCGCTTGCCGAAGGGGGACATGT
CCTCGATGATCCAGAAGCGTTTCTTGGCGCCGGTGGCCGTAGGGATGGAGATGGTGTTGC
CTACAGAGAGGGGAAAGAATATTAGGACTCCACAACTGATCGACTTTTAGTGGTACAGCA
CACTAAACAAGCTGGGCCAAGGGGAGATCTTCCTTTGTGGAATTTCTGAGAGGCTGTCCT
ACATTCCCAATTGTATATTGTTTTGTCTTTACAAATTATTGAAGGAGAAGAAGGGAAGGG
GGGGGTTAAATGATAGATTGACTTTGCTGCTAATCGGTACTTGACATTTTTACTGGGTGT
CTACAGCCTCCAAACAGTGGCAGAGATGTGGATCTTGGCGGCCCCTCTTATCTGCCTTTG
GTTTACGAGGGGTAGCCTACCTTGCCGAGTCCCCTGGAGTCACTGCTAATGATGTGATCC
CTGTTCGGCTCGACAGGAAGCAGGGGCCTCGATAAAAGTGGGGGCACGATTAAAATAAGA
GTCGGCTGATGCGCTGCCCATTAATGGAAGCTAAACAAGGCCACGGCTTTGGACTACAGG
TGCTGAATTTACAGTGCTGTTTCCACAGCCTTGTAAATACCAAAGGGGGACACTGTGCAT
AACCTGTGTGTAATGGAGACGTAAGACCAAGCTCCATGAGAATAAGGGAATGGCTCAAAT
GGAAAATAAAGACGTTTCTATGTCTCATCTAGACCGTATATCCTGACTTTTTCAGGCTAA
CTTACAGATGTTTTCCCAAATGTTCACTTTTTCACAGTTTTTCCAAATAATGTTTGTATG
GTGACCCACAATTTTGAGAAGTCATACTGGATCAAACAAGTACACACTGAAGTAGACTAC
ATCTACACCAATTGACACTGACAGCTACAATGTTGGTTTGCGTCGGGATAAGTACCTGCA
GCATCCTGCACTATAGGGACGTCATTTTTAACCGGAGACGGAGTGGCAATGATGGGGCTG
AAAGCTGGTGTGTTGGTTGGCATGACAACACTCCGAGTGGCTCCGAGAGAGGCGCTGAGC
AGAGAGTATGACAGACAGGATGGAGAGACGAGATATGGGAGCGAGGGAAGAGGAGGTCGG
AGGAGGGCAGGAGGGAAAGATGGAGCCTGAGACTGAAGTCCAGGCTGAGGAGGAGGTGGT
GGAGGAGGTGCGTTTTGGGGAGCGCTAGTGTCAGCGGGGGTAGAGGGAGCAGTAGTGACC
GGGCAGCCTGGTCCTGGAAAGACAGGATGACCAGGAAGTGTAGAAAGACAGGAAGGGAAA
CAGACAGACGGGTAGACGCAAACACACACAGACCCATTCAAACACACAGGGATGGAAGGG
AAAAAGGGAAAAGATAAGAGAATGATACAAAATGAAGCCGAATCAAGAAAGCAAACACCA
GCCAAAGCAACAATGATGAAAATGGTGGATAACATTTGACACAAAATAATGGAAATGTGA
AACTCATTTGATGAAGGCAAGATCAGATTTTGAAAAGCAGAGAATCTGAGAAGTTTGTTG
CCACAGGGATAGCTTTCAGGTAAAAGGTAAATGTAGTCTACTATCAAACTTACATTGCCA
TAAGTTATTACTGTAAATGAATAATAGAAAATAAATGGCCTCCGAATAAGAGAACAGTTA
CTTTATGGATTTTTATTGGTTTCCCACTCTTCCTATTGTTAGATTTTTTTGTTTGTTGTA
AAAATGGAATCCACTACGAAATCAGGAAATTATGATTTTGATGAGATATGGACATGAATT
GACATGGCTGTGTCCTGTGAGTTCTAATGGTACTGTAAATGACGCTGGATTTACAATACA
AAAACACTACTTCATTCTAACTTCATAACCAAGTTTTACTTGCTTCTTTAATAGAACTTG
ATAGACAATTTACTTTTCACTGAAATTAAACAATATCGCCATCATTTCACTAAGCAACAC
CGTCCATAAATCCATTGTTTTTCTTGTTATCAACTCTACAGTATGCATTTGTATGCAAGT
TGCTATAGCCACAATGTTAATACTCACTCCTCAACCAGTCTGGCTAACCCTAGCTTCTAT
ATCCTGCCCCCGCTCCTCAACTCACCTGCTGGGGAGCTTTCATTGCCCACGGGGGTGCTG
CTGCAACTGCGGTCCTGATTGGAGGACTCAGAGGAAAGGCACAGGGGGCTGCCCCCGCCC
ATGTAGTCCATGTAGTCATCCGTCTCATCCATCATGCTGGAGAACCCATGGGTCATCCCC
GGGTGGCTGCCCATGAGACCTGAGCCCATGCCCGACAAGTGCTGCATGTCATCGGCCCTC
TGGCCATGGGACACCACCTATAGAGGACCACACAGGGGGGAATACATATTGTAGGGAATG
TTCCTCATATAGGATTCTTCTTTTTTAAACATTAGATTTATTGACATATTTAAATGTAGG
GATTCCCCATTTATGTAAGATATTCTCTCATAGGGCACCAACTGTCAGGCATACGTATAC
TGGCACTACATCACCATAGAGTACTGATATAACAATGACATTGCTGGCGGTGGTTTGCAT
ATTGCAAGTATGTAAAAACACAGTTCTTTAGAGACACTTTCAGTGGAAAAAATGTACCTC
CATGATACTTTTTTTGAGAACGACAGCATATTAGCGGCAAATCCCATAGATACACTGTAA
CATGAAGGTTAAAACAAATAAAACATGCACAGTGTCACCAAAGGTGTTCATTACTCATTA
TCCATGCATCTGACTCAGGAATCAGGAAGCACAATGGAAAATTATAAAACCCAAAACCTT
ATGACATGATCTGCCACAGTCACATTTTTCAGTGAAAGGGTGTGTGAGGAACTGCGTGTT
TTTGCATACTTTCAATATGCAAACTATCACCGGCAATGGTTCTATGGAAACTCCCCACAT
ATTTGTCTTAATAATTGCACTGTTCAGAACATTATGTGGCGCGCGCACACACACACACAC
AGACACACACACACANNNNNNNNNNNNNNNNNNNNNNNNNNNNNNNNNNNNNNNNNNNNN
NNNNNNNNNNNNNNNACACACACACACACAGACACACACACACACTTTTCGTTACCTGGG
ATGGAACCCTGTCAAAGTTCTTTCCCAGCATTCTCCTCATGTGTTTGCGGGAGTGCGAGG
TCATCTGGTGCTTGAGCAGGAAGGAGAACTGGCAGCTCTCGCGGATGCAGTGGAAGTGAC
TGTTCACCTGGTTGTACTTGCAGCCTGCAAAGAGACAATGATACGGTTTCTATCACAAGG
TGAAGAAATCAACTTTTTAATTTTTTTTACATATGACGTTTTCACAGAGTTTAACTCAAT
GCTACGTGAGAAATGTGATGTTTTCACATATGAATTTGGTATTGCCTGGCACATTTCAGA
GATTCGCCCAAACTACAATTCAAAGCAACTGTAAATGTCAGTTATTGTATAATGTGAAGT
GTAAGTGTCCATTTAAAGATGTCCTCTAACTATCTCTGAAAACCTGGTAAAATCCTGTCT
TTAAGAAGCTCTACTTTGGTTTAGATTCAGCATCATGACATAGCAGGGACAAAAACAACC
GTATATGTAGGAGGCATATTAGATTAGATGACTCCAGTGTCACACTGAGCCAGTCTAGGC
TGCCGTGGACTAAACCTGTGGAGCTCTTTTATTACAGTGACATCCTTTATTCAATTAGGA
ATTTACATAAATACATTATCCTATGCAGTGTAGGCCAATAATGCACACACCCCTGCAAAC
CAAAGTAAATATACAATTATTCCCATATTAAATTCATTTTTCAAAATCGAGCCATTGTTG
TCTTTTCATTTTTTGTGCCATGGCACTGTTGTGTTGTTGTTGGATTCTTCCTCTTTTATT
CTTTTCCTCACTTTTAGGGAGCCATTTTAGAATTGCTTCATGATTTCAAATGAAACGTCG
GCTCCTCCAAATATCATTATATAAAAGCAGGCAGAAATAATTGAAAGAGCAAAATGCTGG
GCAGGTGCTAGCATGTCAGTAACCATGGGACCAGGTGCACGAAACAATAGCTTTTGTACA
CAGTAACACTGCACATATACTTTAACCATGCAAAGTTGAGTCAATAACTGTAGCCACTGA
CATTCAGGGCCTTTATGAGACCCTTCCAGGTAACTTAATCGGCCGTGTTCAGTTGAATGT
TGCTGCCATGGATACCACCAAACCCATAAATGTTTTATAACTTGAGTGCTTGCTTTAGTG
ATCCCTTTTACCTTTTCAAAACAAAACAATACAACGGGGCTGATCAGGATAGAGGACAGG
AATTCCTTTTTTGTCTTTTTCATTTGTGTTCAGAAGAACTTTTTAGAACAGCCAGAAATA
AGACATGACTTTTAAAATAATTTGGGAATGATGATGAGGGGAGACTGAGAAAAGTACACA
GCAAACACAAACAAGTATGTAATCGCTCATTTCTGACAATAAAAAAGAAAGAAAACAACC
TGAGTGGGTTTGTCCCTTATAAATATATACATATGCATTCAAGTCTAGTATAACATATAG
CCAAACATTTAAGTTATATGAGAAAGAAAGCAACAAATATAGATGTTACAGTGCCGACAA
TGTAATCACTAGGAAAATAAGGTTTCACATTCATAGTGCCTATGCAAAACATTCCATAAA
AAGTTGAGTACGAGCCAGACTTGTTTTATGCCATGTGAATTGCTCTGTGATAGCGTGACA
CTGTGTTTGCCAGGATTGGGAGCAGCTCTCTCTGTGACAGTTGAGGCGTATAGAGAGAAT
AGCTGCTCGGAGCGTCCACAGAAAATCAATGTGGAAACATCACTACATCTCTCTTGATTT
CACACCCTTAACCCTTACATCTCTCACTGGCCTAGCAGTGAGAATGAGAAAGAGAAAGAG
GGAGTGAGAGAGTGAGAGTGAGAGACAAAGAGACAGAGAAAAAGAGACTAGTTTAAATTG
AAATTTTACCTAGCCTGCCACACTCCTCTCTCTTGGTGAAGTATTTGAAGCCATTGGCGG
CGCGTCTCTCTGCCTTCTCATGCTTCTTGACATGCCAGGGAAGCTTGGTGGTGATGTTGG
TGACAAAGTAGCAGCCGGATCGCAGACAGTGGTAATGGCCCCTCATTCTGAACTCACAGT
GCTGGAGGAAGGAAGGCAGAGAGACAGAGGGGCGGTCATCCTAATGTAAGACTGGGAAAC
AGGCTAGAACAATGACTTTAAACCAAAGTTGCTGCAGATTGACTTGACTTGTGGATACAA
ACTCCAGAACAAAATGTTGCGAGATAAGCTTGCTGAATTCCCAACCAATTTCTGTTCTGA
TGTCTGATCAACGAATCTTCTGTTTTCCTATTTGTATTTATTTATAGTTACTGCAGGTCC
TACAATAAACAGATTTTGGGGTGCTGCTGATTGCTCAAATGGACATCTATTTTACTCTAC
TCTACCAACAATTCACACCTTGACACCAACTACCCTCTTGTACATTTGGAAGGATCGGTC
TATCAAATACTCTCTAACCCACCCCTCCCTTTTTAAAACCTGTCTCCACACCACTATCTG
TTTCTGGCCTGTGTCCCCCATAGGAGCCAGGCTATATAGGATTATCTCAGTTCANNNNNN
NNNNNNNNNNNNNNNNNNNNNNNNNNNNNNNNNNNNNNNNNNNNNNNNNNNNNNTGAGAG
GATGATTTTAGACACATTATTAATGAAATAAAATACAAAAAATCCTCCAAATATTGGCTC
ACGAGAGGCAGGCAGGAGCCTCCATTAAGGGGTTTAATTTGAGAAACATTTGCCAAATTT
TGCCCTATTCAAGACAGCCTTGTTTATTGTGCGGCTGACAATGATTTATTAGGTAATATC
AGCTAAATTGGCCTTTTCTGAGGGGAGAATGCGGCAGTCAAAATGACATCATTGACATAT
AAACAGACATTACGGGGTGAGTCGACTGTCGTCTCCCAGCAGACAGAAGACAGACGAGGA
GCGGTTCTGAAAGACTGGAGTTAAATCACCTCAAATACAGGTCTAATAGATTGTATACTT
CATGGTTAGAAAACTTGATGATATGACAGTCATTTGCTGGTGCTTGGAGAGGGAAGGTGG
GGACCTACCTGGTTGGGACATAGACACTGGAGGGAGAAGTAGGAGAACTGGTCTCGAACG
TTGACCAGGTGGTTGTTAGGATTGATGTGGTCCAAGCAGTGGGATTCGGCCTTCCCCGAG
GTCTTGCAGACGTACTTGCAGTTCCCGAAGAGACAGTGGAAGTGGACCTTGTTGGAGTAC
TTACAGTCAGTGGCCAGGCAAGGGTCACTGTATGAACAAAAAACATAAAAGAAAGGGGGG
TATGTTCAATACCTTTTTCTAAACAGAAATAGGACAGGGATTCTGTACTGCGGTCATGGA
GGGATGAAATGCTTCTGGTTTTCATTCTGTCCGTCTAATCAGGGACCTGGGACGCCAGGG
GAGTGGACTCTCTGACCAATCAATTTTATCATTATTAGTTATACCAGATGAATGAACTAC
CAGGTAGATAGGAACACCAGCCGTACTTTGGCACTCGAGGGCTGGTAATTGAATAGCCCT
GGAATACAGGATCTCCAATGTCCAAGAATATCAAAATCCACACATCTATAACATTTCATT
TAAAGTATATTGCCATGAGAGGTCATGACAACCTATATTCCTTAAACCTACGATTCTTAA
AACATTCTTTCATTTTATAATTGTATTTTTTGTGTAGCCTAATGACAATACAACTTGTCA
TGTCAGTGGTCAGTGATTTTGCCTGAACGTGTTCAATTAAGGTGCTCAAGTCAAAGTGTT
TCATGCGTGTTATTTGCAAGTCTCACGGTCCCTTACTTGTCCTGGAACTGCAGGAAGCCC
GGTTTGACCTGTGGCTTGGCGTTCTCCAGAGAGGTGGTGGCCAGCGGCGAATTGGCAGGC
AGGTTAGGCATGGAGGCATTGAGCTGTGGGATGCTGCCCGTCAGCTGCTTCCATGCCAGC
AGTGAGGGGGAGGAGCCATAGCCGCCGCCTGACGAGGATGACATGTTGGCCACGTCCATG
GCGGGGTTGTTAGCCATGGAGACAGGGGCGGTGGACTGGTGGGATGCTCCGTCGCCGCAG
TCCTTGACTTTGTTGAAGTGAGGCTCTGATTTCACCTTCAGCGTGGCTCGTAGGTGGAAG
CTGAACAGATGGACATGGTGGGGACACACTAAGTCAGATCTTTCATTCAGTCATCGACTC
AAATTATCGGCTTAACATTTGTATAAAGCTTTCTAAGCAAAATTGCTTTTACACAATGGA
CTGTAATAAACAACCAATGATCATCATGATAAAATATATTTGCCTCATTATTAAATATAC
AGTATGCTTCTTTTATTGTATCAACATGGGTTGGGTTGACCGTTGAGATGCATGAGACGC
TACGGTCACAAGACGGAGACCTCCTAATTGTCCCTAGAATTTCTAAGCANNNNNNNNNNN
NNNNNNNNNNNNNNNNNNNNNNNNNNNNNNNNNNNNNNNNNNNNNNNNNGCTGCTCCAGT
TTCAACTGTTCTGCCTGTGATTATTATAATTTGACCATGCTGGTCATTTATGAACATTNN
NNNNNNNNNNNNNNNNNNNNNNNNNNNNNNNNNNNNNNNNNNNNNNNNNNNNNNNNNNCT
GGCCACCCCTCATAGCCTGGTTCCTCTCAAGGTTTCTTCCTAGGTTTTGGCCTTTTCTAG
GGAGTTTTTCCTAGCCTCCGTGCTTCTACATCTGCATTGCTTGCTGTTTGGGGCTTTAGG
CNNNNNNNNNNNNNNNNNNNNNNNNNNNNNNNNNNNNNNNNNNNNNNNNNNNNNNNNNNN
NGCTATATAAATACATTTGATTTGATTTGATGAGCCCTATGGCTGATGCTGATTCTGAAT
CTGCACAGCCAGAAGAAACATGCCTATGGCACAGTGTATCACATGGACTAGTCTTCTGGT
GCGGTGCCACCACACTCACTTGGCGTGTTTAATGGCTCCGTCCATCGTGCTGAAGAGCGC
CCCGCAGTCCTCCACTAGACAATGGAAGTGGACCTTCTGCAGGAAGTCACACTGGGNNNN
NNNNNNNNNNNNNNNNNNNNNNNNNNNNNNNNNNNNNNNNNNNNNNNNNNNNNNNNAAAA
AAGGGGAAAATAATTCAAGAAATACAATGACATTTTACCCCTCTGAAGCATTATATTTGA
GCTCTTCAAGTACCTGCGCAGATATGTCCTCCAGAGCTCGCTTGGTTTGTCTGGCATGGG
CCTCTTCATGATGCGGCTCAGGTACTGTGCTGCCTCTGAGGTGTCGGCCCCTTGGCCGAT
CTCCATCTCCGTCTTCAGGTTCAGGGCACTGAAGAAGCCGGCATTCATCTGCAAAACACA
CAGCACATAAAGCACCACCGACGGCAGTGTTAGCTGAGTGCGGGCCTACACACACACACA
CACGGAATGTACATAGGTACACACACACACAGGCGTGCAAACACCTACACACACAATCTC
ACGCGAACAAACACGCACACACACACNNNNNNNNNNNNNNNNNNNNNNNNNNNNNNNNNN
NNNNNNNNNNNNNNNNNNNNNNNNNNTCTCACGCGAACAAACACGCACACACACACTTTG
GCAGAGCGGAAGCTCAGCCGAGTTTACAAACAGCCGGCTTCTGCTTGAGCACAGGCCAAG
TGCGCATGCCAAGTGTCCACTGTGAGCGATTGTGCGTGCTTTATGTGATGTGGTGACTTG
GAACGGGACCCCAAAAGGCCTACATGAAGGGGAGAGCTGTAGGACATCTGATCATCAAGC
CCCTCTCCCGTCAGGCCTCAACGGCCGCTTTGTGGAAACCACTCATGAGTGTGTTTGAGT
GTGTTCCTGATACAAGAATACAAGCAGAAGGGCAAGAAAACCCCCTTAGCCGGTAGTGTG
AGTGAGTTTGCCAAAAAAAATGGAGCCAGAAAACTCTTTAAATCATCAAGGTAATGGGAA
CCACCCGCACATTTGTATTAGTCAGAAAATATGTATGATTAAAACAATGTCCATTTCAAT
CTTCACAAAATCACACATTTAAATATCCCTCAGCAAANNNNNNNNNNNNNNNNNNNNNNN
NNNNNNNNNNNNNNNNNNNNNNNNNNNNNNNNNNNNNGCTGACAGCCAATCAGATCAGTT
CAAATAGCGTGACCTCCAGATCGGATTCTCCTCTGAATAGGTATTCAGCAGATGATGTCG
TGAGTGAGGACAGCAACGGCATGATAAATAAATAAATAAAGACGAGAGGGGCGGGGGCAA
AGACTGCTGACAGGAAGGTGAGCTTCCCCCCCCATCAATCCCCAAGTGATTGAAATATTA
ATTTCTCCTCGGGCGATATAGAGAAAGCCGGGCTTTGGGTAGACAGTAAGTGGTATTTTC
TTCAAAAAAGAAGAACGAATAAGAGTGAAGGAGTGCCTGGCAAGGGCTTTTAGGCCCTTG
TGCTGAGTGAGTGCATCGCCTGTGATTGGTATTGTGTGGGGCCATGTTGTTTAGGAAACA
GGGCCTGGTAGTGACGTATTGTGACGGGCAAGGTCGCGGGGGGCCAACTATGTGCCCTGC
AAGAAAGCAGCTATGTGAGTGGGAAGCTCGGAACCAGCGTCCCTGACTAGAAAATGACCC
AGAGACATATCAAAGGCAATGCGAGTGGAAAAGCCAGTCTTGGGCCTTGTCAGCTCAAAG
CTAAGGGACAGAGATGGGGATGTGTCAGTGTCATAGCCTTTTAAGCTGACAATGGTGTGG
TGGTGGGGGGGATGGGGAAACCAGGAGGAGGGGGTCGAAGAGAGGCCGTTTTGTGGCTGG
GGTGAGGTCACTCCCCTAAAAAAGAAACCCAGTGATTAACTAGCCAGACAAATTGTCATT
GGACATTACATCAAGTCAAAGACCTGATGAGAGCACATCATATGGAGGAATATATGACCT
ACANNNNNNNNNNNNNNNNNNNNNNNNNNNNNNNNNNNNNNNNNNNNNNNNNNNNNNNNN
NNNCACATAGACATTTAGTTAATCACATCATATAAAAGTTAGTGGTGAATGTTCATCAAC
AAAAAAAAAATGCTTAGAGATCTCGGCAAAGATTCTTGTCATGAAAAAAAGGAGGAAGAA
AATGTGTAGATTTCAACGTGGTGTTTTTTCTGGATGTTCTCCAGGAATAACGACCACAAT
GTAATTACTCTGGCTAAGTTACAGAGGTCGTGAAAGATCATTTGCACTCTGTGTTTAATT
AGTAAACCCTTCGGAGGCCTGGATCTTAAAAAAACAAAAAAACATTTAGGGGTAAATTGG
TGAGAAACACTGATAAAAAGCAGTCTATACTGAACAAATGAAAAAATAATACATAGTTTA
CCACGGAAGAGATCGGCCCCGTAAAAACACACACACAAAACATATAAAAATAGCCACACG
CTAAAAGGTTTCTCAAACATTTTTGACACTTTGAGCCATAACCACTTCCTCTTCAATTTA
GCCCGAATGCCCTGTTCACACATATTTTACGAACAATAAGTTCAACTTCAGAGAAAACCT
AAGTGCCACTGGAAACATCTATATTCTCTATTACTGCTGTTTAAAAAGTGAACGCGTAGC
CCTGTGTGTGCTGAGCTCCCCTCATGTTCTGGTGCAGTGGAGAGACGGAAGGGGAGCCAG
CCCCATCTGAGGAGGCCCTCCTTCCCAGTCAGGCCCTCTCTCTCTCAATCTCTCTCTCCC
CCTGTTACCTGCTGCCTGGAGGCCCAGAGGTGGAGCTCCGACTGACAGCCTGTGCTACCT
GATCACACCTCCCCCGAGCAGCTGCCCTGCTCTCTCCCAGGGCCCCGTCCTTCTCCAACA
ACACCACCAGGCAACTAATCCTCCAGCCCACCAGCATGCGGAGACGCTCTCCTGTCTTAG
CCCAATTTTCCAATCTGTACCGCACCTGCTAAAGTCTCAGCTCGGGCCTGTAGCCTCGTC
TTCTTTTTGCTCAGTTGTGACAGTGTGAGACTGTTTTATGGTCTTTTAGACATCTTTATT
CACTATTTTTGCTACTTTTGTAATGAGTAGTGGTTGTTTGTGTCTGAACCCAAATAGTGT
GTGAATGTGTGTGTGTGTGTGTGTGTNNNNNNNNNNNNNNNNNNNNNNNNNNNNNNNNNN
NNNNNNNNNNNNNNNNNNNNNNNNNNGTGTGTGTGTGTGTGTGTGTGTGTGTGCTTGGGC
TGTGTGAGTGTGTGTTTTGGAGTATGCATGCATGACAATGAGGTTGTTGTTTGTGAGCCC
AAATTGTATGTGTGTGCCTGTGTGCATGTGTGTGCCTGTGTGTGTATCTGTGTCTGCTCT
TGCATTCTGCAAAAAACCACCCTCTCTCTGAATGCTCTGGTGCGCTGAGTCATTTCTGCC
TGAGCGATTTCTGTTTTTATATCAGTTTGTAGAGAGAGAGAGAGAGAGAGAGCAAGAGAA
AAAAATGGGTTTTGTTCTTGCAATTTCTGAACTTAATTTCATTCCACCTCCATTTGCTCG
GAACGAGCGCACGCACAGATAAGAGACCAATGATGAGGAAACATGTACAACACAAGCCCC
GGGAGCCCCCTCCGAACGCCGTAAGAGACTTTTACAGGGCCCACTCTCCTCTCTGTCAGC
GCATTTATCTACAAATGGATTGCAGGTATCTAGCTAACCATCGGCACAATAACAAGCGTG
GAGCAGTGAACCACGCCTTCAGTATGCCCCTTCAAGCCTGGAACTAGCAGTTTGTGACTG
CTACATTCTCATCCACCGTGGGCCAGTGATATTGGTTAGGTGACCTAAGTGTGCACTCTT
TTAGCTCTTGCTGCAGTAGAGTGACTCCACACTAATGTTGGCGGGGGGGGGGTTGCGTCT
TCCCCACAAATGTCGTGAAGAAAGACAGACTCTAGCTACATCCCTTTTTGAGGAGCAAAG
TGTTTATACTTTTACAGAACTGTGCAGTAGCTAGCTCAACCCCCCCCCCCAGAANNNNNN
NNNNNNNNNNNNNNNNNNNNNNNNNNNNNNNNNNNNNNNNNNNNNNNNNNNNNNCCCCCC
CCCCAGAAAAGAGGTATAAATGCAAAGAGCAAAAACAAATGGCCGACATACGCTAGAGCA
GTATTTCCTAAAGTCAGTCTTGGGGACCCCAAGGCATGCATGTTTTGGTTTTTGCCCTAG
CACTACNNNNNNNNNNNNNNNNNNNNNNNNNNNNNNNNNNNNNNNNNNNNNNNNNNNNNN
NNNNNNGCCCTAGCACTACACAGCTGATTCAAATAACCAAAATAACCAAAAAATGCACCC
TTTGGGGTCCCCAGTTTGGGAAACACTGAACGAGAGCATTGCTACTACCACAACAAGCTG
TGTAATAATGTGTTGAGCTATCTCACATTCCTTTACCATAGACACAAAATATTCACATTT
TAGACATGTAGCAGATGCTCTTATCCAGAGCAACTTAGAGAAAGTACATACATTCTTTTA
TACTTTTTTCAAACTGGTCACCCGTGGGAATCGAACCCATAACCCTGGTGTTGCAAGCAC
CACGCTCTACCAACTGAGCCACATGGGACACTACAACATTATAAAAACACCCACCTGTGT
CTTGGTGGTTGCCAGAGGGCTTGAGGGCAGCTGCTGCCAGCCTGGCCATCATCGGGGATA
TGAGGCCCTTGCTAGCAGAGATCTTCTCCATGATGGAAGAGGCTGAGGCGTAGGAGGTCG
GCGTGGATGCCATGGCGCCATCGCTGCCCGCCGAGGAGCAGCCGCCCTGGGACAGTGAGT
CGGTGGGCATGGAGTGGGCGCCAGACGACACGGCCGAGATCAGGCTGGCGGCCGAATGGG
GCAGCTGCATGGGCAGCCGGGGCATGAGCGGGAAGAAGGGATTGTTGACGCTGGCGAGGG
CACTGTTGGACAGCGCCAGTGCCACAGGCATGTTGCTGGGCAGCGCCTGGGATAGCAGGC
TTGACATGCGTGCCGAGTGCGGCAGCGAGGAGGTGGGCTTGAGGCCGCTGTGGCCACCGC
CGGAGGACGACATCACCGTGGTGGGTGTGGCAAGCAAGTGGGTGCCGGGACCGTTGGACG
ACTGCTGGGTGGTGGGCGAGGCGCTCAGGCTGGAGTTCTTGCTGCTGATGGCCGAGAAGT
CCATGAGGTCGTCGTTGCTCGACTCGTCTCCGGGTTCCTCCTTGGGCATCAGGAAGGAGC
CGCCAGAGGAGAGGGCCATCACGCCCGAGGAGCGGATGTGGCGGCGCTCGTGCTTGCGCT
TGTGGGAGGTCATCTGGCTGGTGGAGGTGAAGGTGAAGCCGCAGCTTGAGCGGATGCAGT
GGAAGTGGTTGGTGGCCTTGCTGTAGACACAGCCCTCGTATTTGCACTCCTCATACTTGT
AGAACTTCTTGAAGCCATCCTTGGCATATGCGTCATCCTTGATGTGGTAGCTCTTGTGCT
TCTCAATGTCGCACTTGTTCTTGAAGGTGAAGGTGCACCCCGGGCGCCTGTGGAAGGAGG
AAGGGAAGCAGGGAGAAAAGTTCAAAAGATGTCACCTAAGATGTTAAGTTACAAGGCCTT
TACTGTACAGTGGAAAAGTTTTGAGGCAGTTGTGGATTGAAGCCACATAATCAAGATACT
TCCTAATGGAGAAAGGTGACACAATAAACCTCCATTGAGATATCATCGCTTTCACAACTT
ACCAGAGGTGTTTTAAACTGTGCCAGCTAAGGACCCATTCCAAATGACTGTTCGGCAAAA
CCAAACATGTTTTCGATTTCAATCTCAATTCTTACAATCCAATTTTTTATGTGGAGCCTA
CCAGCTCATCGAACCCATGGTATGAAGCAGATTCAAACTGCATTCTATGAAAAAAAGACT
TTGATTCCGATTTCTTTGGGCAATCATGGATGCACACATTAAACAAAGTGGCTGGTGTGA
GTTAAACTCAAACAGTGTTGAGACCTGGTGAAAAGAGACACCTGTAAATACAATCTCTAT
CTCGATTACGGGGGGTACTCTGTTCTGATCTCCTGACCTGCAGTGGAAGTGGGTGGTCTT
CTGCCCGTAGAATTGGCACTCCACCGTCCCACAATCCTCAGTGGCGCGGAACCTCTGAAA
GCCATCGTTGATCAGCTGGGCGTTCTTCTTATGGAAGTTCTCGTGAGTCATGACATCGGA
GGTGCTGGTGTATACCTTGTTGCAGCCCACCTGCAGACAGAGAGGGCAGTGTGGGATTGA
AGCTTCTCAGTAATAGGAAAATAAATCGACATATAACTTATTCTTTACTTAACCAGGTAT
GGTATTGAGAACATCATTTGTTACCATAAGGACCTAAAAGAGGTGTGGAGACAAACCTTC
AACTTTATTGACATCAATGAATAAATCTCTGACACCAATCTTTAAGAGGCAACCTAGCAT
TGATTTACATTGTTTTTGTTCGTTCAAATAGCAGTGGTTTAGGACAGTGACTAAGTCAGA
CTTTTACACAGCGGGGCCATTAAGAGAACTGAGAAAGGCTCTGTTGAGAAATGAGCTCAG
TGTGGTAAGAAAGAGTCTCCGGTGACCTAGAAATTGTAAGACGGACGGAGGTATTTTTTT
CAAGTTAGGCTACTTGTCTGTGTGACAAGTCGAGAGACCTTATCAAACATCATGTTAAGT
AGAACAAGGCAAACCTGCTCTGTTTGAAACATTGCGACGTGACAAACTTAAGTAAGAGAC
AGTGGTATAACTACCAGGGTCGTGTGTGGTTAAAAAATACCTTCCATTTAAGGCTTTCTT
TTAAGCTGATGCTATTCATATTCGGAGCGCTACAGTATGCAATCACCGCAACCTAACTGT
AACTCACAGAGCAACTTGAGGGGAGGAGGGGGTAAGAGGTGGGCAGGTTGATTGTCACTT
TCTTTAGTTTAAAATGTTCTGGTACTCAGGAGCCCTCGGGGCCCGGAGGAAAATACAGCT
AATGTTTGAATTAAAAGCAGCAATTGTATATCATCCCTGGCACTTTTTAACCGGCGCAAA
AGGGGCAACTTCTCCATATTGAGTCAAACAATGAAAAAAATGCCACTCTGTTTTTTCCCC
ACTAAATCAGAGGTGCCTGATGCCAACATCTGCAGGTTCTCAGGCCTGTTAAAACAAGGG
CTGAAACGTCTTAATAACAATTACGCCGTTAGGGGGGTTTAAAAAAGAATATATCTCTGG
CCATCCAAGNNNNNNNNNNNNNNNNNNNNNNNNNNNNNNNNNNNNNNNNNNNNNNNNNNN
NNNNNNNNNGGCGCGATGACACCTTGAAAATAAGCAGATGTGGAAAAAAATTAAACAAAT
CCGGTGGGGGGAATAATCTTCAACTCGTCGCTTGGTACTAAAAGATGAAAAATTTTCAGT
TAATATAAACAACTAACTGAATTTTTACCCATGCCAATTAAGGAGCGAGGAGAGAGTAGG
GGAGGGAGAGAAGAGTGCTGCCGCCGCTGCTGCAACGACATGGGTTCATCCCTTTCATTT
TTATTTTATTTACTTTATGACACCTTTTGTTAAACGCACAAAAACTGCTCTTAAATGGCA
ATTTGGGCTTAATGGAAAAAGTGGAAGAAGTGTAATTCCCTTTTATAGATACAGTTAAAG
TGCAGCGCTCTCAAGACTCGGAGAGCTCATCGGTGTGCATCTTGTCATGCCTGAGTGGTC
TGGTTTTCCCTGGGCTTGGCATGGGGGCCATGTCTCTGCTCACACATTTTTTCATGTTTT
TGGTGGGGAGGAGTTTATGCTATACTCTCCATGCCACCCCAAATTTTCCCCTAAATGGTA
TCACTCGAGAAATAAAATGACAATCATTTTCCTTATAGGCTTCTGGTAGATTTGGGTGAA
CTATCCCTTTAAAGGACAGACACACTGCATCTGTATAGCTAGCCAATTCCAGAAAATGAC
TCCAGTATGTACTGTATATCCGGTACTGTGGTGTGTGGCTCTGGAATGCAACATCAATGA
ATTATGCATGAGTCTGCAAAATCCCATTTCACAAGAAGCCTCAGATCTCCATAGGTGACA
ATGGTCATGGGTCTGTAATGTGTGTGGTGGAGTGCCGTGTGTGTGCGTGTGTATGTGTGT
TTGTGTGTGAAACAAGAGTGTGTATATGTGTAGCACATTGGGATGTGTGAAACTTACTCC
TGAGCCTGAAGTGTCCCCACTTGCACCAGCGAATAGCTAGCTTTTCGCGTAACGCCGACT
GGTAAGACGCTTCAGGAGGGCGGTCACATGTGCTAGCAAAGCAGAGGTCCTGGTTTCGAA
CCTCGTTGTGAGCCGAATCAGGAGGGAGCGGTATTGGCTAAGCAAGCAGTGTGACGTCCT
TTATAGTTGATGCCGTGACCCAGATGTACAGTTGTGCTCAGCTCAATGCTGGGGTCACTG
TTGAGTAAGTTTGAGGGGTGAATGTCACACATTGGGATGTGTGGAACTTACTCCTCAGCC
TGAAATGTCCCCACTAGCGCCAGCGAATAGCTAGCTTTTTGCGTGGTGCCGACTGGTAAG
ACTCTTCAGGAGGGCGGTCACATGTTCTAGCAAAGCAGAAGTCCTGGGTTCCAGCCTCAG
TGGAAGCCCAATCAGGAGGAAGTAGTACTGGCTAAGCAAGCAGCATATCTTTCGAGTGTG
CGTGTGTGTTTGGTGTGTGTGTATGAGTGTATGTGTGCATGTGTGTTTACCTGCATGCAG
TGGTAGTGGGTGCTCTTCCCGTTGAGGTGGCAGCCATGGTAGTAGACGCTACAGTCGTCC
AGTGGGCTGAAGCGCATGAAGCCATGCTGTAGGGAGTTGTCCCTCTTCTTGTGCATATTG
TAGTGCCTGATCACGTCTTGCTTGCTGGTGAACCTCTGCCAAGGGACAAAACGCACGGCA
ACAGATTGGTGTTTATTTAAATAGTCACAAAATCAAGTCACTATTGCTCTGGAAACAGCT
GCAAAGCGCAGGAGCCAACTTGCAAAGTAGGAGATGAGGCTGTGTGTGTTGTAATGTAGA
GGGCCAGACTCTCTCAGGACTTTATTCATATTTACATACATGGCCTCTATATGTCCAGGG
CTATGTATGTGGCACTGATAGGTAGCAACAAAGACATATTTAAGAAGTGGAAAGTCTTCG
GCTCGTATCTCTATTATTTTCCATTTCCTCCGTTTTGTTTAAATGAAGATGGATCACTTG
ACATGCAAGATCACAGTTCCGATGTTCCTGGCTTTTGCAAAATTATGTTCCGTGCAGATG
GTTTCTCAGACGTGCAACTGGAGGGAAAAAAAAATAGACAACAAAACAAACAAACAAACA
AGCTAACCAAAAAAAAACGTTTTCCCTTTCAATTCCCTCACCGAGATATGATTCCATTTT
TAATTAAAGCATTAACAGTGCAGTTTTCGCGCCGGCTTTGGCTGTAATAAGGAGGGAATA
TGCTACGATACCCTCCTCAAAATGAAAAAGCCTCCTACACTGAGGAGCGGAGAAGAAAAA
CAGAAAAGGGACTCTGGAGAGACCTAGAGCAACCAAATCTGCAGTAATTGGGCTTAAGCT
GATGTTACAGGAACTGTAACTAGAGAAGCCTGAATCAATGACTCTGGAGCTACTTATATC
CATATTTATGTACAGCAGAGAGATAGATCAGGGGAAAAATGTAATTCAATCATTCTAAAA
ACACATACAATTGCTTCTACAAAGTATGGTAATTCCTGGTGTATCAAGCATTTGTATCAC
CAAGGCCCAAATGAATGGCAGCTGGTTGCCATTCCTTAGTTCTTGACCCATTTCCCACCC
CTGAAGTTTTATCTTCTGCAACCCTGTAACTTACAGTAGTACTGTATCATTCTGGCTAAG
GATTTGTCACCAATAACTGATCTATTGATTTTCCATAGAAACATTTTTCATTCTGGAAAT
GATTATCTTTGGCAGTAAATGAGGACGAGATGAGAAGTTGAGCTGCGGATGTCCCACTGC
GTTTGATCCGCTATGGAAGCCAAAATAAGCCTGGTGATAGCTGACTAGGGTAGAAGAGCC
TCTTTTCAGTTGGAGTCTGGGAGCTGGAAGCCACTTGACATGCACCATGTATTTTAGGAT
TCCCACCACTGTAGAGGATGCACACACAGGCCCATGAAAGGAGAATGCCACTGAGCCTGG
CAGCAGGATAATATTCCAGGAGTGTGTCATGTAACATTTCATGAATTATCACTACCAAAG
GAGGTGCTTATCTTAGCTAGGCCGGTTTTTGCCGGATATGTACACCCAAATGTCTAGATT
TTGAGCTCTGCACTTCAAGTCAATGACAGATGGGGACTTGACCTGATAACCCCAACGAAA
ATTCTAAAGGACGACTTGAAATCATTTCAAAGCCTTTTTTCTCTCCGTTACATTCAGCCA
AGTGTCCACCCTGTCGAACGGTGAAAGCATGACTTGTGACAAGTCTAGATGTTATGCTTT
GTGATTGGAGCTACAGATGCCTTCATTCGGAAAAACGGACGGAAGGACGGAAAAAACATA
CCGCTCAAGTTGCGTGAGGATCTGACGTCTTTGACAAATACACGTGTGTTTGTCTAACTC
TTTTAGACCATATGCTAAGGCAAACACACAGGCCGGTAGTCTGATCTCCTTAACACTCTT
TTACCTCCCTCCCTGTGCCGTACATGACAACTCTTGGGACCGGGACAAGATTAATAACGT
GAAAGGGGATTAAAAGCAGACCCAGAGCAACGGCAGATGTCTCCAGGAAAATTATAAAAA
AACACATCGAAAAGGAACCATATTTCAAGCATATTTACAATTAACCCAGGATAAAAGGCC
AATTGTCAAAGACCAACTGTGCACGGAATCAGCTTAGGGAGAGAAAAAAAAGCCTTTGCT
CTCAATTGGACGAGTGCCAGCAGTCATAACCTGTTCGGTGGACACACGTCAACAACGTTT
CATCTGTGCATGCCTTTGTTGGGCATGAGCAGAGATGAAGTGATGACATATTATTCATCT
CTGTATATCCTAGAACCCTTAGTTTTCCCCGTCAAGAGGTCAGGAAGACACGGAAGAGGA
TTCAAACTCTGTGCTCATACACTTCCCCATATTTGTGAACGGGACACTGAGTTATAGAGA
CGTCTCTGAATCACCCAGCGACACCGTCTCTATGGGTTCTCGCTAGCTGAAGTTGAGACA
GTAGGGGATGTAGAGTAGAGTACAGCACAGCGCAGTACATTTGGAGGCACTGAACCATGG
CTGTTAAGAGTACAGCATTACCCCCGCTGCTGTTATCTCGTTTGTCATGGTGACACGAGG
CAAGGCCTAGACTAGAGAGAGGGGAAGCCTGCAATTTGTGGGAGATGGGGAAACAAGGCA
AACATGTGTCTGACTAGGCCACCTAAATAGGGGGTGTACAGTGTCCATTTTAGGTCAACA
TTACAAAACCTTGTATAAGTAATAGGGACTTTTGTCATCGGGAGTGGGGACATTTGTCAT
AGGGAGTAGGGACTTAAGTCATAGGAAAGTCCTAAAACGTACACCTTAGAGTTGTTCACC
AGGGTGTATGGTGAACATTGTAGGACATTCTCACAAAACGTGTCATAGCAAGGGACTTTT
GTCATAGTGCTGAAGGGGTGTCCTAAAATGTATAACGTTCAGCACACAGCTACTCACCTG
GTAGTTGCACTCCGTGTCCATGCAGTGGTAATGCTCCCTGTATTGGTAGGCACAATGCAC
ATGTCCGCAGTGCTGGCTCCCCGAGAACCTGGAAGCCAAGTGACAAGAAAAAGAGTACAG
AGTTACATCACGGGCCATGTGGACTTTACACTGAGTGATTTTGTCATGACTAATCAAGGT
ACAGGTGTAAAAGCTGTGGACACTCCAATGCTTCTTCATAGAAGACAGTCATAGAGCAGA
CGTTATCTTCACAAAAAAGGGGCTGAAAAATTATGTTATTGTGGTATAAAATCATGCATG
CTATTTTGCAATGATAGTATTGTCTGAATATAAACTCCCTCCCTAATTCTCTTGGGTGCA
TCCTTCCTTTTCTTCTGGCGATTAGTGAGCAAATGGACAAAAACATCACCTTCATGGAGG
GAAACACCTGTTTCTATTCCCGAAACTTAACCTAACCCAAATTTCCCCCCTTTAACATTC
AAGGTGTCTGTCACTACCAAAAGGAAATCCAATCACCTCACAGAGAACTACCTCCTAATC
CTAACCATACCTCCAAAACAACTCATCTCGTCACGCAAATACGTCTGTTTTCCGCACACC
GCCACAATTGACTCGCCTGTCACACCAATTTCGACTCAAATTAGCTCCGTTTATTTCAAA
AGCAGCCGGTACACAGACACTTATTAAACTGTAAACCCCACGCATGATTCCCCTCATTTG
CCTTTTAAACCTTGCCAAATCAATGTTGTGGAGTTCTCTCTCAGGTTAACGGCGCTTGCT
TTAATCAAAGGAAGGTTAGGTTCTGCTGAGAGGCTTGAGTGGATCTACACGCTACTGCCG
CCCCCTCCCGTCCCCTTCCTCCTCCTCTTGACTGTAAGAGTCTGACTCGGTAAAGACTTA
TCCAGGTAAAAGAGTGGGCACCATTTTCCTTGTGCGTTTACTGATGACTGTTAAAAAACC
TCCAATTACGACTGAAAACACACAAATAAACATTTGCACTGCCGCTGCCAAGAGCACCAT
CTGCTCTCTCCCTCACTCGTTCTCTTTCTTTCTACCTCTCTTTCTCTATCTCTCTCTGTT
TTTTGTTGTTGTTGCCTGTAGCCTGTATGACTATCCTAGGGCTGCATTTACAGATCACTT
TGCGGAGTTCATTAGGCTAATTGAACGGCAAATCCACTACCTTTTAAAAGTTGGTGGTGT
GGTGGGGGGCTCAGGGTATGGTGGTGGTGGTGGTGGTGGTAGGGGCTTCGGGAAGGTTTG
ACGGCTTCTTTAGAAAAAAAAAAAAAAANNNNNNNNNNNNNNNNNNNNNNNNNNNNNNNN
NNNNNNNNNNNNNNNNNNNNNNNNNNNNTCTCACGCGAACAAACACGCACACACACACAC
ACACACACACACGGTCACACACACCAACCAACTCTCCCACCATCGGTGCTTTTCTCAGCC
CTACTCCTCTATGGACTGTGCATGTACACACGTATTCGGACACACGCACACGCTCACGTA
CACACACGCACACACAGCCCCCCTGGGACTGTGGCCCACCCCTCTGCTCATTGCCCAGCT
GTATCACTTTGCCTATGGACAATTCCCACTTGCCGCGTCAGGGGGCCTAATGGGCCGCTG
CTATTCAGCTGCAGATTAAATATTAATATCACAACGATACAGAGATTGCGGCACATCTCC
TGTTACAATAGAGTCAACGCAGATCAAAGTGCCGCGGCAATAGTGGGTGCATGAAAGCAT
TTAAAGAGGGAAAACTGCGACTAAACACTACCAGGGAAGCTCTTTAAAACATCAAACTGG
TGCGCGGCAAGGAGATAAATAACTTTTCCCCCCTTGGTTGGTGAGGGGGAGGGGGGTGGA
AGGTGGGAGTCAACAACATTTACAAAGCTGGGTTTTTAGCATAAATGTGCGCTCATTAGT
TGTGGCTCCAGAGAGATGAACCTCCCCCTACCCCTACCCCCCTCNNNNNNNNNNNNNNNN
NNNNNNNNNNNNNNNNNNNNNNNNNNNNNNNNNNNNNNNNNNNNCTCCACATTGACATGA
TTGGTTGATGGTAGGTGGGGGCGGTACGTCCTGTATTAACACAAACTCACTTCCTGACAA
CTTCTTTCCCAATAGCTCTGCTCTGCTAAGCGCAAGAAATATGAAAGCCCTGAAGTCTGA
GTTGGCTGCATCGCACTCAACGCTGCATGGTCACCTCAGACGTCGGATTGACCATGTAGT
GTCTTTTAGTGTTCAGCCTAGGCCCTGTGACTCTCTGGTAAGTTAGTCACAGCTGCAAAG
TCATTAAAGGGACAGTTGTTCCACCCCAGCCAAAGGAGGAAGTCAGTCACTTTGCGATGA
CTGTGCTAAATCAGTCTCCGAAGAGAGCGCCCAGCAGGTAAACACTTCATGGGCCTTCGC
TACTCATCACATCGTGGATCTATTGGCACCATGCGCTATTTCACACTACATTCGCATCGG
CTGTTGTGGAGGTGGCAATTACCTTTGCGTTAGGCTAACTGACTCGCAGTGGCAGTTAAG
TGTATGTGAGACGCCCATTATCTCCCAGGTGTCCCACAGAGACAATTTAGGAGAATTGTA
CAATATTAAAACCTGGAATCATTTCAAAACACAAGCTAAATAAATCGGGGGGGACTCAGT
TGACGGGTTATTTGATTTAATAATTCAGGGAGGTTTGCATAGGCAACTTTTGGTGCAATG
ACATAATTTTGTGAGAGATTTTCATTATTTCCTTGGACAATTTTTGTCATGAGCGACCAA
TTTTCACTACTGGGATCTCACAACTCATTCAAGAAAATGTATGACTTGAATAAGCGCGTA
ATATACAGTATATAGTATACAGTACACACATTAATATTGCTGTGTGAGAAAAGCTTAGCA
TGTTTCTCATGCAGATCTTCTGTACCTATGTGGTGTCGTTCAGCTAAAGTGTCATTTAAG
TCATCTGAAGAGGTTCTTACTTGACAGAAGACACAGTGCCCGTGGTGATGGAGTCGGTCT
TGGAGAAGCTGGACTTCATGTAGTCGGAGGTGTTGAAGCCCAAGTGGCCTGTCTGATCCA
TGATGAGTCCTGGGGGGCCCGTGGCCCCAGCGGAGGAGGCCGAGGTGGCAGCCACAGGTG
TCCCCGGGTTCCCAGGTGTGGCAGGCAGAACGCTGGGCATCAGCGAGGACTCGGGCCTCC
CCGGCATCAGCTTCTGGATGTTCTTGATATCATACTTGGACGGGCGGCCCACCTTCCCCG
TTTTATAGGCGATGGCGCCCCCCATGTCAGTGTTCCCGTCGCCGGGCTTGAAGAGGTGCA
GGTATCGAACATTCTCCAGGTCGTACTTGGATGGCTTCTTGTAAGCATTGCCATTCTGCT
GGCTCCGCAGGCTTTCACCCATCTTCAGCTTCTGGATGAAGAAGTCATACTTAGAGGCTC
GGGAGGCCATGTTCTGGAGGTGGGAGGTGGGGTTGGTTGGTGGGGGATTGTGCCCAAGGT
TGTGCCCCTGCCCTTGCCCCTGCTTGTGGTCCAGGCTGGAGTGATAAATCTGTCCCTCAG
CCCCGGAATGGCACCCCCCAGAGGCGGCCATCTGGGCCTGGAGCAGGGCATTCTTCTCCT
GGGCAAGCTTGGAGTTGAGGTCCTCTTGTTTGGGGTTGGTGTGGATGGGCCAGGGCAGGG
TCTCGCCAGCCTTCAGCTTGCGGATGTACTCCTCATACTTGGAAAAGCGGGCTCGCCGCG
TGGCCTCCTCGCTGCTCAGGGAGGATGGGTCGGAGCCTGAGGTAGCGGCTTTGAGCTTCT
CGAAGCTGATCTTCTTGGCCAGCTCGTCCCTCACCTGCTGGTCGTCGTAGCCGAACATGC
CCAGGAACTCGTTCATTGTGTTGGCTGCGTAGTCTCGCAGAGTGGACGCCTCTCCTGCAC
AGAACAGGGAGGAGCAGAGAGAACAGAGCCCTTAGGTAAGATATGTGACACACCGTTTTT
GTATGACCTCTTTGTTCTATTGAACGTCAATAGATTCTTCTATCCAAAAATCATAAAACC
AAGAAAGGGGAAGCAAAAGCACTGTACAAAGCTGAAAAGGGCTGATTCTTTGTCAGTCAT
TTTAAGCCGAACGTAATGGAAATGAACCAAAACATTCCATGGGACTTCCCCAGTCAGTCT
TCTGACTTGGAAATTACCTGTACTGCTATCCTCACCTAACACTTTAGATATACACCAATT
GTACAAAACTTCCTCAAATTGGGTTTGCCCCTCAGAACAGCCTCTATTTGTCAGGGAATG
GACTACAAAGTGTCTAAAGCACTCCCCATGTTGACTCCACAGTTCTGTCAAGTTGGCTGG
ATGTCCTTTGGGTGGNNNNNNNNNNNNNNNNNNNNNNNNNNNNNNNNNNNNNNNNNNNNN
NNNNNNNNNNNNNNNCTTTGGGTGGTGGACCATTCTTGATACACATGGGAACAAGCAGCG
TTGCGGTTCTTGACACACACAAACTGGTGCGCCTGGCACCTACTACCATACCCTGTTCAA
AGGCCCTTGAATCTTTTGTCTTGTCCATTCACCCTCTGAATGACACACATACACAATCCA
TGTCTCATGGCTTAAAAATCCTTCTTTAACCTGTCTCCNNNNNNNNNNNNNNNNNNNNNN
NNNNNNNNNNNNNNNNNNNNNNNNNNNNNNNNNNNNNNCAATAAGGGATCATAGCTTTCA
CCTGGATTTACTTGTCAGTCGATGTCATGGAAAGAGAAGATACCATTTAATCTCTTGTAT
ATTGTTGAATGCTTGAGAATTTGAAATAGGTTACAAGGTTTCATTTTTCTCAGTGAAAGA
CCTTACTAATGGGCCTTCTGATTATGACAACATTCCAGAAACGTGTTCCCTTTAGTAAAA
AACATTATTTCAAGTCCATCGCGTCTCTATCTACGGAAGCCACATATGTGCTTTTACATA
TTTGTGAACTGAAACGCCACTTTTTTATTTTAAGAGTCCATTAAATTGAACAACCTCCCC
AAGGACATGGGGACATGTAGTAAATGTATAGTTTAATTGCATTATGTGGAGATTAATTCT
GGCTCATTAACTTTCATCCAGGTTAGCGCAAGAGGTCAGCAAGTTGGGGGAAAGGGAGGA
AAAAAATGTGCTTGAAAAAAAGAGGGGGAAGAAAGAGCACTGCATAGCTATCCCTTATTA
AGACACGCCACTAGCAGTAGAGTGTGTGTGTGTGTGTGTGTGTGTGTNNNNNNNNNNNNN
NNNNNNNNNNNNNNNNNNNNNNNNNNNNNNNNNNNNNNNNNNNNNNNTGTGTGTGTGTGT
GTGTGTGTGTGTACGTATGAGAAAGAGATTGAGAGAGTGTATGTATATGTGTATGTGTGT
GTCTGAGAAAGGGAGAGCATGACACAGAGAGAGAGAGAGGGAGATAGAGGGAGGGTGAGA
GAGAGAGAGAGAGAGAGAGAGAGNNNNNNNNNNNNNNNNNNNNNNNNNNNNNNNNNNNNN
NNNNNNNNNNNNNNNNNNNNNNNGAGAGAGAGAGAGAGAGAGAGAGAGAGATGATACAGA
GAGGAGGAAACCCTTGGGCATTCAGCTTTTCCTTTCTTAACAGTAGTGTTTACTGATCCA
GATCTATTCCAAAAATCTTGCCTGGTGTCAGTTTGGATGTCAGATAAGATATCATGAACA
CAGCCACTACGCTCCAGATGACAACTTCACTTAGGTGTCATGTAAAACTTTTGGCATTCT
TGGTTCCATTCTGGCCACGGGCCCAGGACCCCGCTCCTCCAGACCTTTTCTTAATTTATT
TGATTGCTTTTTTCATCGCTAACGCACACACACAAGGCGGGGCCAGCGGTAATACCAGCC
GCCGTCCTGGTAATTAATACAAAAAGATTTCAGCTCTCGTCTCGGATTTCTGTGTTATTG
CTAAATCGGTCGCCTCTCCCCCACATGCCTTTTCACATCTCCTTCACGGAGTGTAAAATA
ATCCCCAAATTTCCATCAGCGTCGCCGGGGTTACTGCTCTCTGTGGCACATTGGTATGAA
AGGGGATCTGGCGGATCGAAAGGGCATGAAAAATGTAAGAGAAATGGATCAGGTATTTCT
ATTTGAGAGGAAATTCCTGCCTGTTTTGTCACATATCATCTGATCAGCATGTTTGTACAT
TTGTGTTTGACGACAGAGTGAGCTAGATAAGATAACATAGATAAGATAGTACTTTATTAA
TGGGCACTAGATTTATCTGAGTTTATCAAGCAGCCCGTTGACTTTCACCTACTTCTCAAT
TCAGGAGGACCTCCATACAAAAAAATATCATATCTGTAATTCTGTTGGCTCAGTTGGTAG
ATCCAAGATCCTGGTTGGTTTCCTGCTGGGATCACCAATATGAAAACGTATGAACTAACT
ACTGTAAGTGTCTGCTAAATACATGATCATAACATTATCTACTTATACAGACATGTACCA
AATGTGTTGTCCTAAGATACACCTTGACATTAGTGTGTGGTTTAGTCATGGGAGTGTTTA
CTGTACTCTACATCCATGGGCTTCTACTGTAGCAGGGTCATGACGTCTAGCATGGTTAGC
CAGGCCGCCTCAGGTCATATCATATAGCTCTAATGATAGGACCGTCTTCACATCTTCGAA
GCAAGGGACAAGACATTCCACTGGTTCCAGGAATAGTAGTATATGAGTCAAAAAGTTTCA
ATGACAAAATGTTCAGCTGGGGACCGCTTTTAACCCCAAGTAAAAGGACAGCTTTGACCC
CCAAGTGGTGAGTCTGCTAAACAGCTAATTATAATATGGTTGCACTGCACTGTATCTTAA
ATAGTTGATGTCTTGTATGTGTATTTATTGATGTTCATTTCTTGTTGTAATGCATCTTTT
TAATCTACTACTATTATTGTGAGGTAAGCAATATTCTGGGTAGGCATTTCATTGCATTTC
CATGGCCGCCTGAGAGCCGTTCCATCAATCAGAGCTTTTAAAATGGGGCTTAAAACACAT
TTCTTCAGATTGTCTTTCTCATAGTCCTAATACGTAAAAGTATTTTTAGCACATAGCCTA
CTATTGCTTTTCACAGCCTTGATTCAAAAAGTGATCTTTTAATATCATTTTTATTTTATT
ATTATTATGATGACAAAAACACAACCTTACACTTGCACAATCCTTTTTTCAGACTTCATG
TACTTTAAATAAAAAACCCTCTAATTAAAAAAATGATGATTGTCATGAATGATCTATACT
ATTCATTTGTTATTTTAGTATTATTACTAAGGTAGTACTTTTATTATCATTGTTTTGCAG
TGGTTGTAGTATATTATACGGAACAAAAATATAAATGCAACATGCAACAATNNNNNNNNN
NNNNNNNNNNNNNNNNNNNNNNNNNNNNNNNNNNNNNNNNNNNNNNNNNNNAATACAGAT
ATGCATCTGTTGGTCACAGATACGTTTAAAAAAAAGTAGGGTTGTGAAGCAGTAAACCAG
TCAGTATCTGGGTGACCACCATTTGCCTCATGCAGCATGACACATCTCCNNNNNNNNNNN
NNNNNNNNNNNNNNNNNNNNNNNNNNNNNNNNNNNNNNNNNNNNNNNNNCAAAAATATAA
ATGCAACATGCAACAATTTCACGGAGTTACGGAGTTACAGTTCATATAAGGAAATCAGGC
AATTGAAATAAATTCAGGAGGCCCTAATCTATGGATTTCACATGACTGNNNNNNNNNNNN
NNNNNNNNNNNNNNNNNNNNNNNNNNNNNNNNNNNNNNNNNNNNNNNNTTGCCTCATGCA
GCATGACACATCTCCTTCATATGGAGTTGATCAGGCTGTTGATAGTGGCCTGTGGAATGT
TGTCACACTCCTCTTCAATGGCTGTGCGAAGTTGCNNNNNNNNNNNNNNNNNNNNNNNNN
NNNNNNNNNNNNNNNNNNNNNNNNNNNNNNNNNNNGTATGCAGGCCATGGAAGAACTGGG
ACATTGTCAGCGTCCAAGATTTGTGTATAGATCCTTGCGACATGGGGCTGTGCATTATCA
NNNNNNNNNNNNNNNNNNNNNNNNNNNNNNNNNNNNNNNNNNNNNNNNNNNNNNNNNNNN
GTTGTCCGTAGCTTATGCCTGCCCATACCAGAAACCCACCGCCATCTTGTCTCATCGCTG
CAACTCCCCAAAGGGCTCGGGAGAGGCGGAGGTCGAGTCATACACCCGAAGTCAGCCTGC
AGGCGCCAGTCCCGCCACAAGTAGTCACTAGAGCGTGATGAGTCAAGTAAAGCACCCCTG
GCCAAACCCTCCCCTCACCCAGACGACACTGGGCGGTTGTGACAAAGCCTGGGATCAAAT
CATTATTTGCTGTAGTTCTTGCTGCCTATTTATACATAATTTATTCAATCATTATTTATT
GAAGTTCTTGACTCTTGTCATCATTGAACTTCCGCTAGCTAGCTATATGCCAGTGATTTG
TTTAGCATAGCAACGTGGAATGAATAGAATTAACGACTGGGTCAAAACATCCCAAAAATA
ATTAGCCAGCCTGTTTCGTTAGCTACTTCAAAACCTCAGAACTTTTGCCCGGACTGTATC
GTCTGGTGGAAAGATTAAATCAAATTAATTTACTCATTAAAATAAAGTTAGTTGTTTAGC
TTTCTGTAACTTTGTAGCAAGTACGGTCTGCATGTGTAGGCGCATATTGCGTCATGATTT
CAAGGTGTCCCGATATATTTTCCAACTGTCACGTTATCTGGTTTTAATGTCCATTCTAGA
ATGCCCTTCTAGCCAAACAGAAACAAATACTCAACAATGTTGTGGTATACCACACGATAA
TCCCTGAGTTCTCATGCCTTATTGCTTAAGTAGTTAGCAGATAGCAGTAGTGGTAGTAAT
AGTTGCAGTGTTAGCAGTAGTAGGTTTATAATGTAAGTTATTGTTGTTGTTTTTTTATAG
AAGTTATTCTTAAAATTAGCCGAGTCACATTATTCCGCTCTCAGACCATGTGACGGACTA
TCAATGGCAGGCCAATAATTGGACTTGAACTGAAAGGATTACGCCTGGAACCGACAGCAG
ATAACCTTTGTGAAACACCATGTAAATGAGTTTTATTCTCCAGCCTTATCTCGCACCCTC
TTAATGATGTCATGCGAATGCCTGTGAGGGAGACCGGGGCTTACAGGTTAAGGTGAGATT
GGCCCTTGCTGCTACTGTGCTTTCTGTCTTTTTTTCCCCCTCCCTCTCTTCTTTCCTCTC
CCCCTCTCTCACTGTGGTGTCATTGGAGAGTATTAAAAGAAGTGGGTGTAATCTCTGCAC
TTCATGCCTGGCAAATTGCAACACGTGACACAGACCCAGGGCCTTGTCTGTGTTTGAGGC
AATATAGGACCACATTTCCCTCCTCCCCTGATGTGACAACAAATGGGCATTATATCTCCT
TTTTGCTGACCAAACACGGATATCAGCATGCCACCATGTCTTCTGAGGGTCACAGATAGA
GTACGGTGAGGTGCTGGAGATGATAAGGCTTCAGCTTGCTGTTGTGACTATATATGGCCT
ATAATCTCACTTTAAATACACCTAGGGTTTTAGAGCAGGACATTTCCAATGCTAATCGTT
CGGTCAATCATTCTTTCGAAATCACCTGAACTCTAGAGTTCTATGTGTTGAGCTGATGTC
TCAAGTCCTTACATGGAATGAGGATGATGGTATTGGCACCTCTGGCCTGAGGAAAAACCG
CTTTAATGAGCTTTAATGTAACAACTTAGACAATGTTGACTGGAATAAAAAAATAATTTT
GATTTTACTGAGCTCTCGTCTGGGTGAAGTGACAGTGCATTGTAGGTTTGTTGAATTGAG
CATTTTGTTAAAGTGGAATCAAATGTCTGGGATGACTGAGAAACTAATGAGTTGCAGAAC
GATTCCTCAAATTCTTGGAAGTTAACATGCTTGCTATTTTGAAATAAATATATAGAAAAT
AAATAGAATAAAATGTTTTGAAAATGATCCATAACCTTTGACAAAGAACATAGCAGTGCA
ATTGGAAGTCATGGTCAGTTATGTTTGATTCGATGAGCATCTTTGTCATTGCCTTCATCA
TTTTTATTCAGTTGTTTTCACTGAATAGCTTATGAGAGGCCTAATAATGCAACATCTAAA
TGATCTAGGAAAAGTATTCTGGGGTTTTGCACTGATAGGAAATCCACACGGTGCCTCGAT
GTGAGGAGTTAAATGTTTTGAAGGTCGCAGTTTCTCTCATTGATCTTGCAATGTTTGTTA
ATTACATTGTCACTGATGTTGTGAGAGATAATTAAGCCACTATGTTTATATGCATAATTA
TGCGCGCTCCGCATCAGCCTTTGAAAGACAGCGGCGAGAGGGGGGGAAAATGTTTTAATT
GTGAGCGCCACAGAAACATGGCAATATAGATGCCCTAGTTACAATCAACAAAGAGCAATG
CAAAAAAAAAAACAAAGACAAGAGTTGCTACTAATGCAGGATGCTCTCTCCACAGTCTTC
AAACAGTTTGCCTTTGTTGTGAGATGTAAAGTAGCAGGGACCCAACGGAGGGAAAGGTGT
AAGCCTGTTTCACAACACAAACACACATTTACAGACAGTTTTTTTTTTTTTTTACAGGCA
CCAAATAAACACAAAATGACTAATTAAAACCACAAAGCCCCTGCATTTGCCGGAAAAAAA
ATATATTTTTCTGAGAAGCCCTTGGCCCCACTTCTCTGACAGGCCACAGCCACTGCTGCT
CCACCGGTGTAAACAAAAAAGGAAAGAATAATAATACGAAAAAAAACCTTCTGCAGCATA
TGTACATGACACTGAAACACGAGATGAAAGACCAAAAAATGTCTGTGAAAAGTGAGGTGA
GCAAGCAGAAAACAGACCTAAACAAAACCTGTTTTGTACCACACGACAACAACACGACTC
CAACTGTGTCTTGTTCTGTCACTTATTTTGTGGTTATCTGTGAAACTAATCTTTTCTCTG
TCTCTGTCTTTTTTCTCTCTCTTTTTTTTTACTGCTCTGTGTTTTGAATTCTACTGTAGC
TATATAGCCCAGTCTCTCAGATAGCAATGTGCCTCCTCCTGGTTTCCAAGTTCAAGTCTG
TAAACGGTGCATTCTCTGGAGATTGTTTGTGCAGTTAACACGTTGCTGTTGCCACATCAA
GACCACACCGTTAAGGTATATGCCACCTAATCTATTTGATTGTCCCTCAGTGCTACCAGA
GGAATATCATGTAAAAAGAGACAGATCATTTAATAGGCTGTTGCTGTAAGCCACTAATGC
ACAGCAAATCAATTGATGAATAAATTAATTAAAGCAAATACACTTACAGAATATCTGCTT
TCATCAAATGTTAAGTTCATGAACAATAATGTACCCTCAACTGTGATTCAATGGAGATGG
CAAGAAATAGGTTCTTATTCTATTTCAGACTTTATTTGACAACCGATTATCTGGATTCGA
GTGCTAAGAGCTAATCGTTCCACAGCAACGATGGAGACCTATGCTCCTCCAATGCAGACT
AGGCTACCACTGTATGTAATAGTGGGCTTGGGCAGTGACTAAGTTTAGTGAGCTTAGGGA
AAAATCTAAAACTCTAAATGTAATTCTGGGTGTATTATGAAGCTTATCCTTGGACTGACA
AACTCTTTTGGCCTACACAGAGTGAGCAGGCAGTGTAAGCCTACTCCAAATACCGGATGA
ATTTGTTGTTTCACTTACTGTAACCACACACACACACACACACACACACACNNNNNNNNN
NNNNNNNNNNNNNNNNNNNNNNNNNNNNNNNNNNNNNNNNNNNNNNNNNNNCACACACAC
ACACACACACACACAAACACAGGTTCCTGTTTTCCCAATAGCCTGTTAGTCAGTTCCATC
TGTCTGTGGAGTAATACCGTCACTGGCTAATCATGGGATGCACCTCTGTCCCTCGGTCGC
GTCGTTGCCATTGTTATCAACGCTCTGCAGACGCCGCATATTGATGCCCGACTGATGACT
AATGCCCAGTCCTTCTGAAAGAGATCTAATTTACACTATACTGGCTTGAAAATATGATTA
CATTGCTAAAGTACACAAGTAATTAGTAGGAAGCAACTTTTCCATCATTATGATGTCGTC
AAGTTAGCAATGTTGTCATTAGCTAGCAAAGTTTGTCAAAAACAGCTCGCAATGTTAACG
ATAGCTAGTTCAAATTCGGTGCTGTTCCTTCAATATTATCTAGCTAGCTTAAGTTATACT
GCATCTATAGTCAATCTGGCACCATCACAATGATGACGAAAGGTTTCCCTACTTATTATT
TGCCTCATCATGTTTCCAAGCCTCTGTAAAGCACTTTTGATGAAATATTCATCAGCGCTA
TTTGACAATGCATTGAGCAGAACACTCAGTTAGGCATCAGTCCTAAAACGAACGTTCAAA
ACAATATTGTTTTGCAACCCATGAAATCTCATTGTAACCTTACAGTCTCTCTTTCCAGGG
ACAGGTTCAGGACAGGTCTTGGATGTGGCTATGTCCCCCACGTAATATATATTGGCTACT
TAACACTTTAGTGAAAGGAATGGAAGGTTTGAAGGGCAGTTAAAGCGAGAACAGAATTCA
TCGAGAGGAGTGACGAGAAAAGAACAGAACAACGAGAAAAGAAAGAGAGCCTTGTACCTG
GAGAGGAGAAAGATGTTTGGCGACTCGGGGGCTCACTTATCAACGGCATGTAGACGTCCT
TTTGAGGCCCGTCTTCCGAGTCCTTGTCGTCGTGGTAACTGCCGTCCCGAGAGTCGAACA
TGGGTTCGGGCTCATCAAGCGCATTGTCCTCCTCGTCACTACAGCCCTTGGGCTGTACCA
TGTACACACCCTCGGGGGGTCCGTCCTCGCCATTGTTGGGCTTGAGTCCCTGCTGTTGCT
GCTGTTCCTCCCCACAGTCCAGGGCAGAGGGTGGTGGTTCATCCCCATACTCCCCGTTGA
CCCACTTCTCAATGGCCTTGCGCCGTTTCTGGTCCTCTTCGAGGCTCTGGCCGAGACTCA
GGCCCTCGGGGAAGTTGGTCTCGAATCGCTCGCCGCTGTCGTCATAATGGGAGCTCCCGC
GCTCGCTGTTCTCCGCCACACTGTGGTCTCCCTCAGCATGCTGGGAGCTGCCGTCGTACA
CCACCTGACGGCTCAGCTTGGCACAGATTGCGTTGAGTTTTAGGCCACCTTTCCTTTTGC
CGGCCATGTTGGATTTTCCTGAGGTCTTTTCAGTGCATAAAGTCCTTTCAGCTGTTGGAG
AAAAAGAAAAGAGAGAAAGGAAAATTGTTGAATGTCAAGGGTAGCCTAGTGGTTAGAGCG
TTGGACNNNNNNNNNNNNNNNNNNNNNNNNNNNNNNNNNNNNNNNNNNNNNNNNNNNNNN
NNNNNNAAAAAAAAAAAAAAAGAACCACCATATGTTATTATCAAACGTTCTACCATGGAA
TTATATTTGTGTTATTCAAATGTCATCATCATTTCCCTCAATGAACACGTTTATCAGGTG
AGAGCTGTAGGCCAGCTCTCTTCATCAACAAAGGGCCATCGATCAAGTGTCATTCACGTG
ATTATTTGAGCTTCACCATGGAAAAAACAGTCTAACAGCTCCTATAAATAGCCCCAAAGC
AGTGCCTTTAAAAAATACTAATAAGAGCAATCACAAGACTGCAGGGACAAAGAGATAGAT
ACATACATACAGTGGGCATATGTTAGCCAAACCACTGACAGTCAGTTTAGTCAGAGTTTT
AACGTATTAGCCGCTGCAGAAAAAAGAAGGAAAAAACTCTCTGAGAGCTGAATAGGAAAA
CCACATCCAGATCAGTATCGGACCCCCTAAGGTACTACAAGCAGCCAATACACAAGCTAC
ATAATCCTTCACATGACAGCTCTGTAGAGACCCTCCTGAAATGTTATCTTCCAATCTTCC
CCTTTACCTAAAGAGGCTGTGGTTCTGCCAATGAGTGGGGGGCTGCTTAGTTTTAACCCT
GACAGGCAAGGGGTAGAATGCTAGAGTCCATGCTTTACTTCCAGCCCTCCTAGTAGTTTT
AGCAGAAGTAAGCTAGCTAGCCAGCAAACTCTAAACTCCTCTTTTGCTCTTCTCTTCTCA
AATCACATTTTAAATGAGCCGAATACAACAGGTGTGAAATACTTACTTATACAAGCCCTT
AACCAACAATGCAGATTCTTTTTTTTTAAGTAAGAAAATATTTTCAAAAAAAATCTAAAA
CATTAAATAAACTAAAGTTAAAAAAAAAATTACAATAAAATAACAATAATGAGGCTATAT
ACAGGGGGTACCGGTACCAAGTCAATGTGCGGGGGTACAGATTAGTCTAGGTAATTGAGG
TATGTACATGTAGGTAGGGGTAAAGTGACTATNNNNNNNNNNNNNNNNNNNNNNNNNNNN
NNNNNNNNNNNNNNNNNNNNNNNNNNNNNNNNTAGTTAAATAAAGGTAAAATAAAAAAAT
AATGAAAAACAAGTTTTTCGAATTTTTTAGATTTTTTTGACAAAAGTATTCAGACCCTTT
GCTCTGAGACTCGAAATTCAACTCAGGTGCATCAAGTTTCCAATAATCACACTTGAGATG
TTTCTACAACTTGATTGGAGTNNNNNNNNNNNNNNNNNNNNNNNNNNNNNNNNNNNNNNN
NNNNNNNNNNNNNNNNNNNNNTAAAGTGACTATGCATAGATAATAAACAGCTATTAGCAG
CAGTGTAAAATAGTGGGTCAATGGAAATAGTCCGGGTAGCCATTTGATTAACTGTTATGC
AGTCTTATGGCTTGGGGGTAAAAGCTGTTAAGGAACCTTCAGACTTGATGCTCCGGTACC
GCTTGCCGTATGGTAGCAGAGAGAGCATTCTATGACTTGGGTAGCAGCAGTCTTTTACAA
ATTTTAGGGCCTTTCTCTGACACCGCCTGGTATAGTGGTCCTCTCCTCTGCACTCAGTAG
GCTGCACTGCTGCTGCCTGTTGCTTTGTGTTGTTGGCCGTTATCAAACAATATTACTGGT
AAGGCGGTAGGTGCACTGGCCATGAAAACAACAAATATACATTTACATGCATTTGTTGCT
GATTAGATGTATAGTTGAAATGTGTTCATTCTGCAGGTGAATTCATAGCCAACATGACAA
CAAGTATGTTGAAAATACTCTTGTCCACTCAAATATACGGTGCATTCGGAAAGTATTCAG
ACCCCTTGNNNNNNNNNNNNNNNNNNNNNNNNNNNNNNNNNNNNNNNNNNNNNNNNNNNN
NNNNNNNNTCAGAGCAAAAACCAAGCCATGAGGTTGAAGCAATTGTCCGTTGAGCTCAGA
GACAGGATTGTGTCGAGGCACAGATCTGNNNNNNNNNNNNNNNNNNNNNNNNNNNNNNNN
NNNNNNNNNNNNNNNNNNNNNNNNNNNNGACTCTTCCTAGAGCTGGCCGCCTGGCCAAAC
TAAGCAATCGGGGCAGAAGGGCCTTGGTCAGGGAGGTGACCAATNNNNNNNNNNNNNNNN
NNNNNNNNNNNNNNNNNNNNNNNNNNNNNNNNNNNNNNNNNNNNGGAGTTTGCCAAAAGG
CACCTAAAGGACTCAGACCATGAGAAACAACATCTCTGGAGAGACCTGAAAATAGCTGNN
NNNNNNNNNNNNNNNNNNNNNNNNNNNNNNNNNNNNNNNNNNNNNNNNNNNNNNNNNNCA
AGCTTGTAGCGTCATACCCAAGAAGACTTGATGCTGTAATCACTGCCAAAGGTGCTTCAA
CANNNNNNNNNNNNNNNNNNNNNNNNNNNNNNNNNNNNNNNNNNNNNNNNNNNNNNNNNN
NNGGAGAGACCTGAAAATAGCTGTGCAGCGACGCTTCCCATCATATCTAACAGAGCTTGA
GAAGATCTGCAGAGAATAGGAGACACTCCCCAAATACAGATACGCCAAGCTTGTAGCGTC
ATACCCAAGAAGANNNNNNNNNNNNNNNNNNNNNNNNNNNNNNNNNNNNNNNNNNNNNNN
NNNNNNNNNNNNNAATCACTGCCAAAGGTGCTTCAACAAAGTAAAGGGTCTGAATACTTA
TGGAAATGTTATATTTCAGTTTATTTTTAATACAATTGCAAAAAATTCTATAAACCCATT
TTTGCTTTGTCATTTTTGGATATTGTGTATAGATTGATGAGGGGAACAAATAAATTGAAT
ACATTTAGAAATAAGGCTGTAATGTACATTTTTTGGGGGAAAAGTCAAGGGGTCTGAATG
ATTTCCGAATGTATGTTTACCAAAATTGTTTGTCATTGTTTCCGTAGTGAAAATACACAT
TGTAAACTGAGAGATACAGAGATACAGTATAATCTCTATTTCTCTAAAGAAGCTCCACTG
AACAATAACAGTGACAGAGTGACTGTTAGGGGTAGGAGTGGGTGGCATTATTTCACCTAG
CCCAGGCAATCTTTAAAACATGTCCTCGGCTAAAGCAAGTGCAGCTGCCTCTAGCATTCC
ATATTAAGAGCTGCCTTTTTAGGGCAGAAACTGCACACTGTTACCTTTCACTTGATGAAA
AGAGCCACCAAAGTTCACCTTGAGCAGATGTTCCAAGCAAAAAAATCATGTCCAGATCTT
TATCATGTTGTAAATAACTTATATCACGGGCAAAGCTTAGACGTTAGTGAATAATATGCT
GTCCATCATCTTAACCACTTTTGGAATTATTTCCTGCCATTTTAAAAAGACCACCAGGGC
TAGTTTGGTGCCCAACTCATCAAAGTTGTCAATGTTTCAATTGACATAAACAAGGAGAAG
GCCAAATCTTCTGCAGTGTCGTCCACTTTAAGTTGTATTCTTTGTACCAAATACTGAAAC
TGTATTTCTCTTTACTCAAAAGTATGTCACTATCATTATCAATACATTGTACTTTACTGG
GTATGCTATTTTTGTTGAGGAAAAAATAAGATATTACTATGGGAGAGGAAACAAAGTTCT
ATTTCAATTGACTTTGTATAAAAATGTGTATAATTACATTGACATTTGAGTCATTTAGCA
GACGCTCTTATCCAGAGCGACGTACAGTTAGTGCATTCATCTTACGATTGCTAGGTGAGA
CAACCACATATCACAGTCGTAAGAAGTACATTTTCCCTCAATAAAGTATTTATCAGCAAA
GTCAGAGCTAGTATAGGCTTCTTCATTACATCTAGGCCATAAAGCGAAGATCAAGCACAA
TTATGCGTGAGCCATTGCTGGCATTATGTAAATCACAGACAGCGCTTAAAATCCTTTTTT
CATTTTTTTCATTCGAAGATACATTGTGGCTACCTCCCAAATGGCACCAGTTTCCTGGTC
GAAAGTAGTGCACTATATAGGGAATAGGGAGCCATTTGGAACACAGCCCTAGTGTGAGTG
AGTTTACAGATATCTCGCCAGTATACAATGCACCCAGTGCTGCCCACCACACATGCTTTC
TCAGTTACTTTATTTACATTGTGGACTTCCTCATTTGAAACAATGACTTGTGGAATTATG
TGTAGTCTCGAGCTCGCCGTATATCAGTGGCACATTACTGTACAATTTTGTGTTAGACAA
TTGCGGGCCGGGGTGAAAAGGTCACATTTTTAGAGGACAGCAATTTTGAAAAAATCAGCT
GGAAAAACTATTAGGAAGTGGAAGACATAAATGTTCGGGTATTTTTTCAGAAACACCCCT
CCGAAGGAAGATTGAGGTCATTTGGGCGTTGCAGTGGAGGTCATTTTTCTGTTTACTGTG
CTCAGTATTTCATGCTTTAACTACCGATTTCCTTTGCATCGCAATCTCCTGCTCCTTGTA
GGAAATGACCCCTGCCGAGTTGTTTCTTTCCATTAGTGACTATTTATGTACATTTTTCCC
CAACAACATAGAGCTCGACTCCTGGGGTAAACTCCTACTGATTGAGAAGCACAATAGGCT
TCACACTAAATCTTCTGAATGTTTTAATTACTAGATATGCTCTAAAAAACTATGTGGTTA
ATACAATACATATGGAGACCTTTATTAAAAGACCGAAATATCTACGGGAAGAGATTGGGA
ATCCAACTGGAAATTAAGAGTCTTTGTGGATTGGAGTGGCCTGGGGACTTTACAGTACAA
CTTGCTGTTTTCAGTGTAGAGAACGCTTGTCCACACGCAGCAGCTTTTGCCACTGCGTAC
AACAGGGATTGCTATGGTTACACTGGCCTCACGTCATTTGTGTGCATGACAGCATACAAT
GAGATAAAATCAGTGGGGACCTACATGAAAGAACAACTTTTTCCTTTGGGGCCAACTCCC
CCTTCCCAAGAGTCCAGTAAGCAATCTCAGCCATTAATGAATATCAGGGAGAAAAACAAG
ACTGGATGCATCGCTCCTCTGTTTTAGAATAGACTACTAATTGTCAAAGCCACACACCTC
GGTCGCACAAAACACTAAGAGCTCGGGAAGACAAATAAGAGTTGAATCGGAGCACTACCA
AATGAAACGTATGTTTCCTACTGTTTACTGTAACTGTGACAAGATTTTTTACTGGAAACT
GTGCAGGGCTGAGACAGCGGGGCTACGTTGACTGTATAAGGCCAAAACCTGACGAAAAAG
TCAAGAAACTATTTTTGAACGCATCCACTTATTTGTACTGGGACAGGGGATCTTTTTCAA
GTCAAGAAGATGTGCATCAAAGCAATTTGTAAGCCCTGTTTCTTCTCAGAACTGGATGAC
TACATTCAACACAGGGCTCACGTTCAAATCTACTCTCGGCACTGAGCTTTCCGAACCCCG
GCGTGTCTTGTTGTGTCTTTTTGATGCCGAGCCCCTCTGTTTACGTGCCAGAATGATATC
ATGCCCAATCAAGTGGTGTTTCAAATCCTAATAACGCTGTTGGAAGTGCATTATTTGCAT
GTACGTGCAACGACTGTAAAAAAGGCTGCCAGAGCGCAAGAGAGAGAGAGAGGAGACAGA
GAGAGAGGAGNNNNNNNNNNNNNNNNNNNNNNNNNNNNNNNNNNNNNNNNNNNNNNNNNN
NNNNNNNNNNGAGGAGACAGAGAGAGAGGAGACAGAGAGAGGGAGCGAGAGAGGGAGGAG
ATAGAAAGCGAGAGAGAGGAGACAGAGGGAGAGAGGAGACACAGAGAGAGAAAGGAGACA
GAGAGAGGAAGAGAGAGAGGGAGAGAGAGAGAGAGGAGACAGAAAGAGAGGAGACAGAGA
GAGGGAGAGAGAGGAGACAGAGAGAGAGAGGAGACAGAGAGAGAGGAGNNNNNNNNNNNN
NNNNNNNNNNNNNNNNNNNNNNNNNNNNNNNNNNNNNNNNNNNNNNNNAGAGAGAGGAGA
CAGAGAGAGAGGAGACAGCAAGAGAGAGAGGAGACAGAGACAGAGAGAGGGGGGGAGAGA
GAGAGAGAGAGAGAGAGGAGAGAGATAGAGGAGACAGAGAGAGAGGAGACAGAGAGNNNN
NNNNNNNNNNNNNNNNNNNNNNNNNNNNNNNNNNNNNNNNNNNNNNNNNNNNNNNNTTTG
TTTTTTGCTCTCTGTTCACTTGACTCCTCTTCGGAGTCACTAACCCTGATTAAGACGTTC
CCGTTAATTTCCCAGCGCACACCTTTTTTTTGTGCATTAATGGTTCTGATCGTCTAATTA
AAACTTCTCGGCTCGGCTGCTGATCACCGCTCGTTGTGCCTCTGACCTGAAGTTTTAATT
GCCGCATCAGAAGCGATAATAATAATTTCGGAGGTTCTGATGATTAAAAACAATGCCATT
GCCAACTATTCAAGAGAGCGGGAGAGANNNNNNNNNNNNNNNNNNNNNNNNNNNNNNNNN
NNNNNNNNNNNNNNNNNNNNNNNNNNNAGAGAGAGAGAGAGAGAGAGAGAGAGAGAAGTT
TATGTAGGTGGGGATATAGGTGGATGAAGGGGATGTACTGTACCAGAGGGGTTGAGGGGG
TGAGGCGGGGATGGGGGATCACAGGGTGATTGCTCTGGGGGAAGAGGAAGAGAGGGGGAG
GGCAGACGGAATTTTCCCAGCATTCTTCTCCTCTGGGGTCCTGGCGTAGAAGAAACAGGT
TGGTTGGGCTGAGCTTTCCCCACCACCTGATATCTACCACTCACTTATTCAGGCAGTCAC
TCAGCTAGCCAAGAACGTTACTCACTAGGCAGGTTTGCCAGGCTGTGTTAGAGGGAGTGA
GAGAAAATAAAAGATAAAAGGACGTAAAGGAGATGACTTGTATGCACTACTGTCCTCAGC
TCATTTTCATAATCCAACAATAGTTAGCCAGCACAAAACACACTTTTGTTCCAAGAGGCA
GATACATGGAAAAACTCCATGAGATTTGTCTCCCTTGTCAAACAAAACTATGTGTAAACG
GAAAACACAAGGTCTGTGCCTCCCAATGGCCTTTCAAGCAGCACTCACTTAGCAAAAAAT
TACGCAAAACATTGTGATGACCTTAAAAAGGAAAGGTCGTGCACCAGGAAAACTGCCATG
AGCACTAATGTGTCACATTGTCACATTCTGTTCTTTTTTACCAGTGGATTGAAATGGATT
TTTTTTCTTGTTTAGATTCCAGTGCAGGATCAATCTTTTACTTCAAAGATACACGCCAGG
TCAATACAATAACCACCCAGAGTTTACTAAATGCTATTTTAGAGCAAAATGAACAAAGCA
CAAGCACATACTAGTCTCACACACACAAACACATGCACTCACACATACACACACAGGACA
AAGCTCTCCCTCCCGCCCTGTCTCTCGCTCTTCCTCTCTCTCTTTCTCTTTCTGTCGGTA
CCGCTCTCTCACAAATCTATTTTATTATTAATCAGTTGGTTGCACATCTGCTTGCTTGCT
GTCTTTTTTCTATCAATAAAGCACTTATTGCTTTTAGTCTAGGATGTGACCTTGCATGTT
GCATGATGTCTTTTAGGGACTGACCTTGAGGGACCCGTTTGGACTTCACAGCAGCACTAC
CCCTGGGCTGATATCACACTGCAGCCCCCCAGCCATGCGCCCAATACTCACCCTGTATCG
CCAGCCTGCCGCAAACATAAACAAAGACACATACACACATGTATGCACGCAGACAGAAAC
GCACACACACAGAAGCACACACACACACACACACACACACACNNNNNNNNNNNNNNNNNN
NNNNNNNNNNNNNNNNNNNNNNNNNNNNNNNNNNNNNNNNNNCACACACACACACACACA
CACACACACGAGTCTTGACACACCCACACACTCTCTCGGGAAACAGGACAAGGGATACAG
AAAACAATGTATATCTTGAGTGCAAACGGAAGGGGAAAGACGCTGAACTTGGGTGCAATC
AGGCAGTAACGTTGCATTTTTGGGAGGACAAATATGCCCCCTGGCTCGATCACAAACGGT
AATTACAGACATTTTCTAGAACAAAAAACAGACGAGCCAAACGGTTTATCAGACAAGGAA
AATAACGTGGGTGACGTGAGCCATTCTGACAGGCAAGAAGAACCAAAACAGCTAACTTTA
TATTCAGTTTGCCGCAGAGGGTGATTCCTCAGCTAGTGGCGTAGCAGACTGACATCTACA
GTACCTTTCTAAAATTGCACATAACATTTGTCCTAGCAGCCGGCACTGTAGTTTCAAATA
AAGACAATTTCTCTGTATTTCAGGTAGCTAGACCACAAATCGGGAGTCTCTAAATAAAAA
CCAACAACCGAATAAGAAGTCAAAATTAGCGTGGGCGAGGCGACGACTCTGGCTCTCCCT
GATGGCGGCAGTGTGTGCCGGTTGACACCACGGCGAGCCGCACCGGGGCAGTGTGGGTAA
TATGCTGGAAGAAGGGGGCTCGAGCTCAGTGCGCCACTTGAGGGCCCTTGAGCTAATATC
TGTACAGATTAACTGCTTGAGTTGTATTTTAGTCACGGGGATCTTTTTTTGCTTTTGTTG
CAAAGGCTTGTGGGAAGGGAAAGTGTGAGTGTGAGTGTGAGTGTGAGTGTGTGTGTGTGT
GTGTNNNNNNNNNNNNNNNNNNNNNNNNNNNNNNNNNNNNNNNNNNNNNNNNNNNNNNNN
NNNNTGTGTGTGTGTGTGTGTGTGTGTGTGGGGAAGCGTGTGGGGGTTAGTGCAGGCTCT
TCTCCACGGCGAGGGCACATGGCTGGAGAGGTCGGGAGAGAGGGAGGCCCCCCAGACAGA
CTGGTGTCTGTCACTCCAAGTCATTATCTTTGGGGATATATTTAATTTACCGGGTTCCGG
CACCACACTGCTGAGTAAGTCAGTCTCTTCCCCCTCCCCACCCCTACCACTGCCATCAGG
AGGGCCTGTCCTCTAGGGGAAACCCAGCGCAAGACGCTCCATTAGTTATCAATTAAGAGT
GCGGAAATCTCCACTGCGGGTGCACGGACATACGCACGCGCACACGCAGATGAGGCCTGG
ACACCTTCGCTCTCTTTCTCTCACACACCCATTGGACAGGAAGTCGGAGGGGAGAGGGCC
TTGTGTGTGTGTGTGTGTGTGTGTGTGTNNNNNNNNNNNNNNNNNNNNNNNNNNNNNNNN
NNNNNNNNNNNNNNNNNNNNNNNNNNNNGTGTGTGTGTGTGTGTGTGTGTGTGTGTCCGG
GTGGCGCTTTGCTTTTGTCCATGAGGTTAACCTTGATATGAGGCCCTGTCAGGCCAGATA
ATGTCAATCAATGACAAGGCCTCCAAGATAACCCCCTAATGTGAAACCTAAAAAGCAGGC
CTGTTTAGATGTTCAGACATGCCCCCTCTCACACCAGCCATATGAATAACATTACATTGA
AATGAGTTGTGGCATTTCTTTAACAAGACTGTTAAGACATTTTGACAGCCTATAAGGCAC
TTTGCAGCTAAAAAAATAATATGAATAAAGGCCCACACCGAGTGAGCCTGACAAAGCTTC
TTCGTTGCATATGGCAGCATTTTAATGGCCGGTACCAACTCAGTGTGAGTGTGGGGGGAG
GAGAGAAATGGGAGGTGGTCTTTCTCAAGGAAACGTTACAGCTCCCGGGACGGCTTAATT
GATTTCCAAGGTTACTTTTCAAATTTGTTTTTCAGATACAAGGGGCCTCGTTTATGTGAG
TGTGTGTATGTGAGTGTTCGAGAGAGAGCAAGTCAATGTTTTTCAAGCAATTTCCTCAAA
TTCGGCCTACTTCGGATTGTTCACATCAGATTTCCTGCCGATCTCCTTGAGACGAGAGAC
TGTGAGAGAGGGAGGAGGTGACATTAACCAAAAAGCGTACCTTTCCAGATAGGATGCCTG
CGCTGACAACATTGATCCCTGGCCACCATTAAAGCATTTGCTCTGCTTGACAGATTTTTT
CTCTTTTGGATTTTAAGTGCGGCGGAATGAATCACAGGTGCCCCCTAAATGTCATCTAGC
ACAGGTAGCTAGCTAAATATACGATAAGACCTTTACTGTAGCTTTACTGTAGCCTCTATC
TGAAAGGCGAAAGCTGTGTAAAAAGAAAGCCTGCGAAAGGTATTTACGCTTTCAGTAAAA
AAAAAATGTTTTTAAGTTTTTCCCTTCGCATACAGTGCAGTCAAAGATATTTAGGGAAAG
AAAAATAGCCTTCTTTGTAAGACCATGAGTATCATATTTGGTTGAAGGGAATTGATATTC
CTGTCATTTAAGCTCGCCTAAGTCTCTTTTCTGGGCCTCACTAACGAAACACAAAAGTCT
GAGCCAGTAGACCAAACACTGGTGGAAAGTCTCATGGTGGAAAATCACAATCTGGGGCCT
GGGGTGTGGATGCAGAGAGCATATTAAAGAGAGACGGGTCCCCTCAGTGAACACTGCAGT
ATGTTGACTCTTATTTACCTCTGACAGCACGGGGCTGAGGTGAGTGTAGTCACAGCTAGG
GTTTGTCAGTTGTTAGAAAGACAACAGGGTTCGATAGTGTACGTTTCAGTCGGCAGGGAG
AGAGAGAGAGAGAGAGAGAGAGAGNNNNNNNNNNNNNNNNNNNNNNNNNNNNNNNNNNNN
NNNNNNNNNNNNNNNNNNNNNNNNGAGAGAGAGAGAGAGAGAGAGAGAGAGAGTCTGAGG
TGGCTGCAGGCCCTTAGACAACATGGTACCCTCCAATCACATTGCTCCTCTGACTACTGG
CTGTAGGTCACGTCACAGGCTCTGACACACACACTCTCAAATATGTACAGTGACACTTCT
ACACACATGAAACATGTTTACACAGTTCAGCTCAAATGGGTAGAGTAAAACAATTCAACA
ACACAACATGCTGTATAGTTAAACACAGGTTAAAACTAAACTAGAGGTGGAAGTAAAGGA
AGAACTAAATGTTTCTATTTCACCTAAAACAGAAAAGTCATGTCTTTGAGAGTTTTGTTG
AAAGAACAATGTGTCTTGGTTGGATTTGAAAGTCGCATTGAAACAAAAAGTGACTGTGAA
ACCATGAGGCGGGTATAAAGCTGCTTTACAGAGAAAAAGAGCCTTCTATTTTGGTCCAAG
ACACAGAATAGGCTACAAAAGGAAGTGTTGCTAGCTGACTCAAACAAATAATATGCTTTT
GATAAAAACCACAACAACTCCTTTTGCATTCTACACCAAAACCCACCTGGTTTCCTGAAT
TTTCTCAACATCATCTGCTTCTTTCACCAGAAACAACTGCCAAAATGTCAAGCATCAAAC
ACATAGGTCTTGAGAAAGGATAGTGTTGTTGGTTGTAACGTAATGTTGAATAAATAATTA
TAGATACAAAAAAAAATGTAAAACACCACAAAACTGAACATTGAAGCTTGCATGTTTGAA
TGCTATACAGCTGCCCATTTTACATTTCTGCAGCATTAATATTCCTCTTATTATTATTTT
AAAGTGAAAACGGATACTCCGTTGAAGTGCAAATCTGATGAATTACGGTAGCAGATTGCT
GTTATTAATTATTAAAGCCTATTTTATAAATATTCAGGTCTGTCATGCATCTAATAATGA
ACGCTTTAGAGAAGGTTACTTCCCGTGCGTATCCTAACGTGTCAGAAATATCACTTTTAA
TCACACTCATGTCAGGTGGCAGGGTACAGGTCGGAACTCTGTTAAAAAAGAACCGAATTG
CTTGCCTAGGACCTCCACTGTGCTCATCCACAGCTTTACGTTACTGTTGCTTCACGCCAT
TCAGTACCATAGGTACTGTAGTCGCTCTACCCTGTCTAAAGTGGTGTCGAACTAGTACTT
CTAACTTCCTGCAGGATTCTCACCGGCATCTGTAATTTGAATGGCGAATAATGCATCAAC
GCCCGCTCTACCTTCTGGACACACCTAGTCCCAGCGCTAGGGGAGCCATATGGTGCCTTG
ATGCATATTCATAACCTTTCTCAGTGTGTCGGGATGCAGCCAGGCTTTAACAAGTGCCTC
GCAAACTTCAAATAGAAGACGAAAAGAAAGAGAGAAGAAAGAAAAAGCCAAAGAAGTTGG
CCCGTGCTCCCTTTTCTTCTTTCTTCCCCCCTCTCTGGAAGAGAGGAAGATGAGTATGGG
TGCTGATAGCTGATCCCAGCACAGTTGCGTTGTGTGGAAGGAGGGCGAGGACGTACTGGA
GCGCTCGGAGAGTGTCTTACAGTGGCAGGGAGAGGCGGGGGTGACAGCCGGGTGGGTAAA
CTGTGTTGTCAGGTGGGCTTGACAGTCTTACCAGCAGGGTAAATATCAGAGGCACCCTAT
CTCCACTCACACACACACACACACANNNNNNNNNNNNNNNNNNNNNNNNNNNNNNNNNNN
NNNNNNNNNNNNNNNNNNNNNNNNNCACACACACACACACACACGCACGCACGCACGCAC
GCACACGCACACGCACGCACAGAGAGAGAGAAACGCTCTGCACGCTCTAATATTAACACT
GTCAGAGCTGCAATACTACCCCATTATTATCTGTGCACAGGGCCCTCTCTGTAAGCTTGC
CTCACTGTCCTCTCCCATGCTCCTCCATGGAGGTAGCAATTACTAAAGCTAACATCTCTG
GTGCTCTCCACTTTTCCTCCTGCACCCCCCTCCCTCCATTCTTTTCCTCCTTCTTGTGCG
ATACACACTCTAATGCCGTGCCAGTCAGTTTACCAGCCAGTGACACAGTTGACGGTGTGC
CAGCGATTAAGTGGCATTTTATCAAATTAGTTTGGTACCCAGCTGATGTGTAATAAAGGT
ACAGTAGGATCCCACAGGTCCACAGACATCAATCCCCGGGGTCTCCGCCAAACTGTGGAG
CCGGTAAGCATGGCCCGGAGTTACCTCACCTAGGAGCCATTCGCTCAATGCTCCAAAACA
CAGACATATCAACTACGGGTCATATTAAATATTATATAATGAACATTTTGATTTTAAACT
ATTTCAACATTATAAATGATTTCTTATGTGTTGATATCTAGGCCTATACTTCAATTGATT
ATTTTCCAAATGTTGTCAAAATGCAACTGACTCTGTGTGTACACGGTTAATGTAATCGGT
TGAGATGAGAGGAGTGCTGCCTTCTTGGATGGCATTTTCATTACTAACAATGTTCATTTT
TTTTCTCCCCTGTTGGAACCCGCGTCTTTATCAAAGGTGATGGCTTGCTTGGGCTCATTT
TCTCAAACGTCTTCTTCCCCGAGCGCATTTCCCAAGCCGCTCTCCGGCGAGTGTCAGTCA
TAAGAAAGATTTGATGGTGAGATCAAAAAGAGAAGGACAGTGCGGAGGAGAGGAGGAGAG
GAGGAGAGTGAGACAGAAAGGGATCTGCCTCCCCGTGCCGCTGAGGAGGGGGATTTCTCC
AAGCAAGCCCCTGTTTTCAGACGCAAATACAACAAAACACGAGGAGCCGCCACGAGACAT
CAAAATGTGCGATGTTGACTTTAAAGAGGCCTTCAGATGCATGAGGAGTTGTCAGTGTCA
GCTCTTGCCAACCAGTGGGACTAACGGCTGAGAACAGAAGATACAGGCAGAGAAGATCAT
AACCAATTCAGCAGCTCGGCGAAAAACTATGTCTCTTCCAACCTGTCGATCAGCACGAGA
TCAGTAAACATTTCTATTGTCCTCTGAATTTCTCCGCTCCTATGATTTCAACTTATATTC
AGGAAGACTGTCAGGAAGACAGGCCTAAATAGCAACTGGCAGCTAAGCATATGTTTCTCA
ACTGTCTCCCCCACTCCATGGACTGGGGCCTTCAACAGGTGCCTAGAAAACTAGGCTCTC
AACTCAACTTTGCTTCATACAAAGAGATCTTCATTGAGAGATATCAAAGATTTTCTTCTG
GCTTTTTTAGGTCTGAGCTGGGTCACGACATGTAAAGACGACGTCCATATTTCTCCTGTG
TTGTCACGTTCATTCCCTGAGCATTAGGTTCACTTTAAATAGCCTCCAGGAGATTGCATT
GGCTCTTGTTCAAATGTGCATTTTCTCCAAAAAACCTGGTCCACAAGTGGGGCCAAAGAT
ATCACAGGAGCAACAGAAGGCCAACTGTTGAGACGATAGTAGTCAGAGAGATTCTGCACC
TCAGCATCCCTTACTAATCAGGTGAGAGAGAGAGAGAGAGAGAGAGAGAGNNNNNNNNNN
NNNNNNNNNNNNNNNNNNNNNNNNNNNNNNNNNNNNNNNNNNNNNNNNNNGAGAGAGAGA
GAGAGAGAGAGAGAGAGGGGGAGACAGACAGAAAAATACAAACAAGCTCCGCTCTGCTAT
TTGAGTTTAGTTAGCCAGAGAGTTAGCGGGATGAGTTATGGTTAGCTAAGAGCCGAGGGA
CGCTGTATTTATGGGGGGACTGAGTGAGTGTTAAATCCCTGGTAAGAAATAAAGTTGTCC
GTGAGCGAACTGGGGGAAACATTTCACTCAGTCTAAAAGGTGGCTTGAAAAAATAAAAGA
CATCCCTCTTCCTAGGTAAGCACTTTTCCTTACTCCACAAAAGGAAGAATAAAAAAAAAT
AAAAAATCTAACTGTAGAGCACATTCAAGTGGCCTGAATCTTTAAACAGTACTTGAATAG
TAGCATATTTCCCCAAGTAGATAATATCTGGGGGATTCAAGAGCCAAAAGGAGGAAAGGG
CCTGATTCCTCTGAAATTGCATGCAGGTTTTGTGACGGATTGTAGCTATGCAGCTTTCTA
CACATCAATAGGAGCACACTTGTTGCAGGACAGTAGTTCATCCAAAAGCTTTGTAGCACT
GTAGTTGACCGGTACACCAAAAATGGAATGGTTTTAGTTTGAAGCAAATTGCTCAGAAAC
AGGTATTAAAAAGTGAAAATTAGGTAAAATTGTCAAATGAGAAAGGACCAAAATGAGACT
TCTGTTCAATAGAGTAGCCTTAGAGATCGGTCTTCACACACATACTTCACCTCAAACTTC
TAGCCCACCCTGGCTCACCAGTAGTAACAACAATTATTACTTAAAAGGCTGTATTTTTGC
ATTAACTTAAAAGGCTTTATGCTTTTCCTTCCAGTCTGTGCGGCCTCACTTCCCCTAAGT
ATTTCTATAAATCACCAGTTACTGTTAACATGTACTCCACAATTCAGTCATCAACCTCCT
ACCGGGTCAGAGTGAAAACAGAGGGGGAAATATCTGCTTAGTAAAATCTCACACACACAC
ACACACACACACACANNNNNNNNNNNNNNNNNNNNNNNNNNNNNNNNNNNNNNNNNNNNN
NNNNNNNNNNNNNNNCAAACAGACACACACACACACACACACACACCCTCTCCCCTACAG
TGAAAGTTGACGTCTATCAGGTCTCACGTTTCAGGTCTCAATCAATTTTTTGTCCCCGGG
AGATTGATTTAGGAAAAAAACACAGAAAAGAAAACACCCTTCATTGACACAGGCCCGCTA
AATCTGAAAGCTCTCTGTAATTCTACAGTGGGGAATTTCTAGTTTCTCTCTTACTTGTGG
GGCACTTCTAGCACTGGGAGAATATTAGGTGGCCCACTAGAGAATGCCAAATCCCCAGTA
CTCACTCATTACAATGAGGGCTGCTGTTGCTTTGCTACAGAAAAGCAAGAGACAAAGTAA
ACTACAAGAAAGTCAAAGTCTGGAATGAACAATCTTAGGCCCAAATTAAAGCGATAGTTC
ACAGAAAAAAACTATCTTTTAGTATTTTGTTAATTAGTCCACTGTTAATAAAATCCCAAA
ACATGGTACGTCAGCAGTCAAGTTTTCAAGAAAGAGAAAAAACTGTGATGATGATACTTT
TTTGGGAACTATTCCCAACACCAAGCACTGGACTAAAACTGACCATTAACATAAGTCTAA
AACTAAAAAGATAAGTTAGACACGCTATTGTTAATCGACGTGCTTGCAATTGAACCATAA
ACAAGGCCCTTAATGATATGATGTGAGACGAACGATGTCCTATATGAGTGCCAGGCAGTT
TATATCTTTAGTGTGATTTCAGCCCAATTCTCATTAAGGGAAGGGACGTTGCTGACAACA
ACAGAATCTGATCCTACAAGTTTATATGAAATATTGCTCAACTATTTTTACGAGCGTGTA
TTGAGGCAATACAAAGGTCCCAATTAAGCTCATCTGAAGCATAGATCGGAAGAGCGGTTC
NNNNNNNNNNNNNNNNNNNNNNNNNNNNNNNNNNNNNNNNNNNNNNNNNNNNNNNNNNNN
GGGGATTATCAGCCAAAGCCTTATGATGCAGGCGTCTTTTCTTTTATTGCTCGGGTGGAA
CAGGATAAGATTATCTGTTGTTAAGATACGATATCCTGGACGACGTGCGGTTGGCATTGT
TTAAACAGAGGGTGTATCGCCCTTTATTTGACTCAAACAAACGGTTTTAATGACACAAAA
ATGGAAGGTAAGCACATTTGACAGACAAGCTTGCGCACCGCCCTTTCAGGGAGTCTCCAA
TACGTTGACAATGAGCAATTAGAGAAATAGGATGTTAAATAATGGGATACGGATGTTAAA
CTAAGAGATCGAAGGTCGAGACACTTTTGTTGATAAGGTAATATAGGAGTGAATTTGGTT
TGGCACTTTGAAAAGAAAAGAAACACTGTACTTTCAGTAGGCTATCGATCCTTATTNNNN
NNNNNNNNNNNNNNNNNNNNNNNNNNNNNNNNNNNNNNNNNNNNNNNNNNNNNNNNTATT
GTACATTCAGTAGGCTATCGATCCTTTTCGTACTTTCAGGAGACTATCGATCCTTATNNN
NNNNNNNNNNNNNNNNNNNNNNNNNNNNNNNNNNNNNNNNNNNNNNNNNNNNNNNNNTTT
CATCTTTTTTATTGTTTTTCTGTCAATTTTCGAAACGAATAACCATCTAATTTGCGTCAG
CGCTGATTACGTTCGTCCCTCAATAGAGGTCGGCAGCTGCGCCGGGGAAACAAATCAATG
AAAAAACATCATAAAACTCGAAAGTACAATCAACCAGGATATGGGTGACATTCCGTGGTT
GCTGAAACGAAGTCATCAAAAAATATATACTTTTTTCCCTCTGCATGTGTGAGTGTGGTG
AGGAGGACACATACAATGCCTTCAGAACGTATTCTTACCTCTTGACTTATTCTACATTTT
GTTCTGTTACAGCCTGAATTCAAAATGGATTCAATTGTTGTTGTTTTCTCACCCATCTAA
ACACAATACTCCAAAGTGAAAATGTATTATCTGAAATTATTGCTTTTTTAAATGTATTTT
TATACAAAAATGTTCAATTCATATAAGTATTCACACCCCTGACTCAATACTTTGTAGAAG
CACCTTTGGCAGCGATTACAGCTGTGAGTTTCTAGGTAAGTCTCTAACAGCTTTCCACAC
CTGGATTGTGCAACATTTTCCCATAATTACTTTCAAAATCCTTCAAGCTCTGTCAAATTG
GTTGTTGATCATTGCTAGACAACCATTTTCAGGTTTTGCCATAGATTTTTAAGTATATTT
AAGTCAAAACTATAACTTGGCCACTCAGGAACATTCACTGTCTTCTTAGTAAGCAACTCC
AGTGTAGATTTGGCATTGTGTTTTAGGTTATTGTCCTGCTGAAAGGTGAATTAATCTCCC
AGTGTCTGGTGGAAAGCAGACTGAACNNNNNNNNNNNNNNNNNNNNNNNNNNNNNNNNNN
NNNNNNNNNNNNNNNNNNNNNNNNNNACAAGCATACCCATAACATGATGCAGCCACCACT
ATGCTTGAAAATATGGAGAATGGTACTCAGTAATGTGTTGTATTTGCCCCAAACATAACC
CTTTGTATAAATTAAGTTAATTGCTTTAACACATTTGTTTAAGTTCTACTTAAGTGCCTT
GTTACAAACAGGATGCATGTTTTTGGCTTCCTTCTTTTCACTCTGTCAATTAGGTTGGTA
TTGTGGAGTAACTATAATGTTGCTGATCCATCCTAAGTTTTCTTCTATCACAGCCATTAA
ACTCTGTTTTAAAGTCACCATTGACCTCATGGTGAAATCCCTGAGCTGTTTCCTTCCTCT
CCGGCAACTGAGTTAGGAAGGATGCCTGTATCTTGCAGCGACTGAGTGTATTGATACACC
ATCCAAAGTGTAATTAATAACTTCACCATGCTCAAAGGGATATTCAATGTCTGCTTTTTA
ATAAAAAAAATTACCCATCTACCAAATATTTATTTTTTTACCCATCTACCAATAGGTGTC
CTTCTTTTCGAGCCGTTGGAAAACATTCCTGGTCTATGGTTGAATCTGTGTTTGAAATTC
ACTGCTTGACTGAGGGACCTTACAGATAATTGTATGTGTGGGGTACAAAGATGAGGTAGT
CACTAAAAAATCATGTTAAACACTATTATTGCAAACAGACTGTGTCCGTGCAACTTGTTA
TGTGACTTGTTAAGCAAATGTTTACTCCTGAACTTTTTTAGGCTTGCCTTAATAAAGGGG
TTGAATACTTATTGACTCAATACATTTCAGCTTTTCATTTTTAATTCATTTGGAAAAACA
CAATTCCACTTTGACATTATTGGGTATTGTGTTTAGGGCAGTGACAAAATAAATTTCAAT
TTAATGAATAAAAAAATTCAGGCGGTAACCCAACAAAATGTGGAAAAAGTCAAGGGGT
>MMSRT034B_scaff_8581_1
GTAGCGCTGTCTTAGGCGTCTCACAGTACGGACATTGCAATTCATTGCCCTAGCATCTGC
AGTCCTCATGCCTCCTTGCAGCANNNNNNNNNNNNNNNNNNNNNNNNNNNNNNNNNNNNN
NNNNNNNNNNNNNNNNNNNNNNNCATAACTGTGACCTTAATTGCCTACCGTCTTTAATGT
GTTAGTGTCTTAATGACCGTTCCACAGGTGCATGTTCATTAATTNNNNNNNNNNNNNNNN
NNNNNNNNNNNNNNNNNNNNNNNNNNNNNNNNNNNNNNNNNNNNTAAACAGGCCCAGACC
CATAACTGGTCAAACGTAAACAGGCCCAGACCCATAACTGGTCAAANNNNNNNNNNNNNN
NNNNNNNNNNNNNNNNNNNNNNNNNNNNNNNNNNNNNNNNNNNNNNTAAACAGGCCCAGA
CCCATAACTGGTCAAATGTAAACAGGCCCATAACTGGTGAAGCTGTTGTAAGTGGAATAT
GGAAGGCGTTTGGTTTCATTGCCTGAGATAAATACTTGCCTTCTCCACAATGAAAGCTGT
GATGCCCTTTTGGTGAGCCTCCGGGTCTGTCTTAGCGTACACAATGAGAACGTCTGCATC
TGGCCCGTTGGTAATCCAGAACTTTCCACCGTTAAGAACGTAGTGGTCACCTTCAGCAAA
ATAAAAACCCAGAGAGGAGACGGACAGCAGTATGAGCAATTATGCCCATTTTAAAAAAAG
GTAAGGAACTAGCTCAGGNNNNNNNNNNNNNNNNNNNNNNNNNNNNNNNNNNNNNNNNNN
NNNNNNNNNNNNNNNNNNCGAAGGGCTATATAAATACATTTGATTTGAACATATTTTGAT
ATTGTTATGCAAAACGTAGTTTATTCCCCTTCAGAGCGAAGCAGCGTCACATGCATGCAC
GAACTTTCACCCAATCAAAAGCTGCACAAGAAACCCACCCCTCGTCCACACCAACGTTAG
CTGTCCGCATGTAACCTTTGTCTAGGATCATACCAGTAGCTAGCTACCAGAGGTCTGAAA
GCATCGTTTGCCCCGTGCATAAATTTGCTCTGAACCGACTACTAGTGAGCTACAGCTGAT
AGCCTAACTGAGCTGAACAACGAGCGTCTCGATGTCCAGGCAATATAGGTAGTTAGTACA
ACCAAAAGCCATCTAAATAAAGACTCTCGACACAACAGTTATGTCATAACAGTAGCAGTC
CGTCATTTTGGCCTTTAACACTTGCTACGCGTCCTTGACACCTTTCTGTTTTGTTCCTTC
ATTTTAAAAAAACAACAACCCCACAATACACTTTCATTTGAGCTTGTTGACTGAATGTCA
GCTGTCTTTGGTCGTTAGCTAGCTAACGTTGGTTGAAAGTTAGCTACTTCAGTTATCTAA
CGTTACTTGTATCTGCTCCTCGGTAAGCCCGTTGACGACATCATCCACGGGAAGACCGGC
AGCGCATCCTCGTCTTGAAATCTCAGTGATTCTTGCACCCAGGCGGAATGCACTCCTGAC
TGCAAACATTGTTAAATTGCGGTACTAGACTGTATCCTCCGAAACAGTCAAGATCAGCGA
AAGGTCGGATAATTACGGAAAACGGGAAGTGTCCGACGTGCTACAACAATCCACAAAACA
GGGATGTATTCATCACGTCTTGCAACGGAAACCGGTTAAGAACCGAACGGGGCGGGACCT
ACCTGAGTTTGTCCTATAGAAACTCTCGTTTTCTGTTGCAAACGTTTTCCGTTTGGCGTA
AACGATTTCTGTTGCAAAATACTAATTGTTTTGCAACAATTGTTTTTAATTAATACACCC
CATGTTTGGAAGGGAATTCCCTCTATTATGCGCGAAGGTTTTCTGTCAGCTGTTAATGGA
ATAACGGGTGCGTTAGCGCCACCCTGTGTCCTGGAGCACATCATATGACATTATGGGCTA
CTTGCAGCAGAGACTGTACAGATTATTTCAACACAAATGCATCGAAGATAAAAGTGAGCA
AATATAATAATAATAATAATAATAAATTGTTATTTGATTTTCAAAAGTAACATCTCAAAG
GGTAAATTATAAAACTGTGACAAAAAAATATATTTTATTTTTAATTACACGGTCCAGTTT
CTTATCAGTACAAAGACAAAGTGAGATTAAAGCATGTCTCTGGAGCCACCAGGACCGGGA
CTGTCTCTCATCATGGTTGCATAGACTGATCTGTACACGCTCAGGACATCCATTGCAGAG
GGGCGAAGATGAGGGTCTCTTCTCTTACACTCCCCATTGATCTGAAAGAGATGGAAGTGG
ACCACGTCACCTCCCGCTACCCTCCCCATCAGGAAACGTGTAACATCTGGAATCTTCCAA
ATGTCCGTTTTTTCGTCGTACCCCGGCATAAGCTCATCGACAAATGGCTGGCCGTCACTA
TGGGGCCACAGCTGCTCTGGGGCCACAAATTCCCCTGTGAGCTCCCGGTGGCCGCATCTC
ACTAGCGAGCCTGCAGGGGCCCCGACCTCTGGCAGGGCATCCAGGTCATTGACCACCAGG
TGGAAGTCGCTGGTCAGCAGGAACTGTGACAGGGTTTTCACCAGGTCATTCGAGTCACAC
ATGACTCTGGTCCCGGTGGGGCTGGTGTGGAGGTAATGGAGAATGGAGATGTAGTCCAGT
GCCAGCCGCAGGCGAGTCTGCCAGGTGTCCCGTACGCGGTGCCTCTCCTGGGCCAGCACG
GCATCCAGGTTGAGCAGAGAGCCCAGCGGATGGTACTCTGTGACCAGGGTGTGGTCCTCT
GAGCACAGGCCTACCAGCACCACCACATGGGGCCCTTGGAGGGCCTGGAGCATGGAGAGC
CCATGGAGGAAGTCCTCCTGGTACTCCGGAGAGGAGAGCTTGGACAGGGCTACTTTGTGA
CCCTTCCACTCGGACAGGAAAACCTATGGGAGGGGGAGGAGGACACTGAATAAACACTTC
AGGTTTTGTTATGTATTCAGGTTTGTTACGTCAAATGAAATTGGGCATATGTTTCGATTT
TCTCTGTTGTTGTGTGGCTAACCTGCTTAACAGCTCCCTGGCCGATCATCTTCAACTTGC
GCACCTCTGTGCGGACTTGTGGACACTCCAGCCAGGGCGAACAGTTCCTCATGTTGGCCA
TCCTAAAGTGACGGGGCGGACATGCCCCATGAGGAGTCAGGTGGGGGTCGCCGTCGCCAC
TCTGCTGCAGCGAGTCCAGGTACAAGTAGATCACCACATTGCCCAATAGCAGAGCACCAA
GGCACACCAGCACCACTGGAACACCGCGCGAGGTAGTGCTGTTGCTTCTGCCCATGTTGC
TGTCCTGAGCCTGCTCACAAAAGGAAGAGAATTAGGCAACTTTTAGAAACCCACAGACCT
AAAAATTGGCTTAGCTACTGTAGCTATGACATTAAGTCTTAAATTACAAGCAGTCTCCCT
CCCTGGCATTTAGGAGTTGCAGCAACCTAGCTCTGCAGTGGGCCACAATGAGAACAGAAA
CGAACCTTGATACTTCCAGCACCCTCGGTCTTTGCATAGCTAGCTAACTACATATGAAAC
CGACGTCAACGTTAACAGCCACTTTCAGACTGCCCAATACCGAGCTCGAACCAGTGGTTT
CCTGCACCGCAACACACGTGACCTCCCTCCTGGACAACTCAATTCAAACTAACTGTGGAG
TGAGTTTACGGCACGTTTTGACCTCCATTACACATACATAAATCATATTACACACACAAA
GCATGCCCTATTCACAGCCTAAGGCGTGTTCACAACACAACAAGCAGTTACTAGCCAACC
CAACACCCGGCTAAGCAGCTGCATGCTAGCTAGCCCTTGATCATGACTCTCAGTTCCTTT
ACACATGAGTGANNNNNNNNNNNNNNNNNNNNNNNNNNNNNNNNNNNNNNNNNNNNNNNN
NNNNNNNNNNNNTTGGTCCTTTTGTGGTGGGTGATTCTGTAACGGTCTTCTTGATGAGAA
GGAGAGTCGTACCAAAATGCAGCGTGTAGATTGCGATCCATGTTTTAATGAACAAACGTA
AAACACGAATCAATGCAAACACTACAAAATAAAGAACGTGATGAACGTAACGAAAACCTA
AAACAGCCTATCTGGTGAAAAACACATAGACAGGAACAATCACCCACAAACACANNNNNN
NNNNNNNNNNNNNNNNNNNNNNNNNNNNNNNNNNNNNNNNNNNNNNNNNNNNNNCCTGAC
CAACACTAAAACAAGGAAAACACACACGAACGATGGTCAGAACGTGACAGGCACAGTCAA
CTTAGTGTATGTAAACTT
>MMSRT033D_scaff_8687_1
GGGCCGAATACTTTCGCAAGGCACTGTATAGATAGGGATAAAGTGACTAGGCAACAGGAT
AAAAAGAAAGGTCAATGCAGATAGTTAAATAGTTAGCCAATAGTTACCCAGACTAACTAT
TTAGCAGTCTTGTGGCTTGGGGGAAGAAGCTGTTCAGGGTCCTGTTGGTTCCAGACATGC
GGTAGCAGAGAGAACAATCTATGACTTGGATAGCTGGAGTCTTTGACAATTTTTAGGGCC
TTNNNNNNNNNNNNNNNNNNNNNNNNNNNNNNNNNNNNNNNNNNNNNNNNNNNNNNNNNN
NNGACAATTTTTAGGGCCTTCCTCTGACACCGGCTGGTATAGAGGTCCTGGATGACTGGA
AGCTGGGCTCCACACTCCACACACTACCATCTGTCATGCCTTGCGGTCGGATGCCAATCC
TCAACTTTTTGAGGATCTAGGATCTGTCCATACAATTTGATTTATTATGATCAAAAAGTA
AAAAACTAAAGCTTGATCAGCACTCTGTGTGTCTGTGTGTCTGTCTGTGTGTCNNNNNNN
NNNNNNNNNNNNNNNNNNNNNNNNNNNNNNNNNNNNNNNNNNNNNNNNNNNNNCACCTGG
AATGCTTTTCCAACAGTCTTGAAATAGTTCCCACATATGCTGAGCACTTGTTGGCNNNNN
NNNNNNNNNNNNNNNNNNNNNNNNNNNNNNNNNNNNNNNNNNNNNNNNNNNNNNNGATGA
CAGCTTTGCACACTCTTGGCATTCTGTCAACCAGCTTCACCTGGAATGCTTTTCCANNNN
NNNNNNNNNNNNNNNNNNNNNNNNNNNNNNNNNNNNNNNNNNNNNNNNNNNNNNNNATTG
TCCTGTTGAAAAACAAATGATAGTCCTACTAAGCCCAAACCAGATGGGATGGCATATNNN
NNNNNNNNNNNNNNNNNNNNNNNNNNNNNNNNNNNNNNNNNNNNNNNNNNNNNNNNNACA
TATGCTGAGCACTTGTTGGCTGCTTTTTCTTCACTCCGACTCATCCCAAACCATCTCCAT
TTGGTTGAGGTCAGGGGATTGTGGAGGCCAGGTCATCTGATGCAGCNNNNNNNNNNNNNN
NNNNNNNNNNNNNNNNNNNNNNNNNNNNNNNNNNNNNNNNNNNNNNGCAGAATGCTGTGG
TAGCCATGCTGGTTAATTGTGCATTGAATTCTAAATAAATCACAGACAGTGTCNNNNNNN
NNNNNNNNNNNNNNNNNNNNNNNNNNNNNNNNNNNNNNNNNNNNNNNNNNNNNAGGTCAT
CTGATGCAGCACTCTCCTTCTTGATAAAATAGCATTAACACAGCCTGGAGGTGTTTTGGG
TCATTGTCCTGTTGAAAAACNNNNNNNNNNNNNNNNNNNNNNNNNNNNNNNNNNNNNNNN
NNNNNNNNNNNNNNNNNNNNAGTGTCACCAGCAAAGCACCCCCACACCATACCACCTCCT
CCTCCATGCATTACAGTGGGAAATACACATGCTGAGATCATTCGTTCACCCACACTGCAT
CTCACAAAGACACAGCGGTTGGAACCAAAAATCTCCAATTTGCACTCATCAGACCAAAGG
ACAGATTTCCACCNNNNNNNNNNNNNNNNNNNNNNNNNNNNNNNNNNNNNNNNNNNNNNN
NNNNNNNNNNNNNTTTCCACCGGTCTAATGTCCATTGCTCGTGCTTCTTGGCCCAAGCAA
GTCTCTTCATCTTATTGGTGTCCTTTAGTAATGGTTTCTTTGCTACAATTCGACCATGAA
GGCCTGATTCACACAGTCTCCNNNNNNNNNNNNNNNNNNNNNNNNNNNNNNNNNNNNNNN
NNNNNNNNNNNNNNNNNNNNNTGACTGACCTTCATGTCTTAAAGTAATGATAGACTGTCG
ATTCTCTTTGCTTATTTGAACTGTTCTTACCATAATATGGACTTCGTCTTTTACCCTCAA
AACACCAGTCTCAACGTCAACAGTGAANNNNNNNNNNNNNNNNNNNNNNNNNNNNNNNNN
NNNNNNNNNNNNNNNNNNNNNNNNNNNCAGTTTCATCATAGCGCTTGATGGTTTTTGGGA
CTTACTTGAAGAAACTTTCAAAGTTATTGAAATGTTCCACATTGACTGACCTTCATGTCT
TAAAGTAATGNNNNNNNNNNNNNNNNNNNNNNNNNNNNNNNNNNNNNNNNNNNNNNNNNN
NNNNNNNNNNACACCAGTCTCAACGTCAACAGTGAAGAGGTGACTCTGGGATGCTGGTCT
TCTAGGCAGAGTTCCTCTGTCCAGTGTCCAGTGTTTTTTCTTTGCAACTCTGCCTAGAAG
GCCANNNNNNNNNNNNNNNNNNNNNNNNNNNNNNNNNNNNNNNNNNNNNNNNNNNNNNNN
NNNNTCTTTGCAACTCTGCCTAGAAGGCCAGCATGCCGGAGTCTGCTCTTCACTGTTAAC
ACGGACTGGTGTTTTGCGGGTACTATTTAGTGAAGCTGCCAGTTGAGGACTTGTGAGGCG
NNNNNNNNNNNNNNNNNNNNNNNNNNNNNNNNNNNNNNNNNNNNNNNNNNNNNNNNNNNN
GTTCTGTGAAGGGAGTAGTACACAGCGTTGAAAGAGATCTTCAGTTTATTGGCAATTTCT
CGCATGGAATAGCCTTCANNNNNNNNNNNNNNNNNNNNNNNNNNNNNNNNNNNNNNNNNN
NNNNNNNNNNNNNNNNNNGTGAGGCGTCTGTTTCTCAAACTAGACACTCTAATGTACTTG
TCCTCGTGCTCAGTTGTGCACCGGGGTCTCCCACTCATCTTTCTATTCTGGTTAGAGCCA
GTTTGCACTGTTCTGTGAAGGGAGTAGTACACAGCGTNNNNNNNNNNNNNNNNNNNNNNN
NNNNNNNNNNNNNNNNNNNNNNNNNNNNNNNNNNNNNGCATGGAATAGCCTTCATTTCTC
AGAACAATAATAGACTGACGGGTTTTAGAAGAAAGTTATTTGTTTCTGGCCTGTAATCGA
ACCCACAAATGCTGATGCTCCAGATACTCAACTAGTCTNNNNNNNNNNNNNNNNNNNNNN
NNNNNNNNNNNNNNNNNNNNNNNNNNNNNNNNNNNNNNAGGCCAGTTTTATTGCTTCTTT
AATCAGAAAAACAGTTTTCAGCTGTGCTAACATAATTTCAAAAGGGTTTTCTAATGATCA
ATTATCCTTTTAAAATGATAAACTTGGATTAGCTAACACAACGTGCCATTGNNNNNNNNN
NNNNNNNNNNNNNNNNNNNNNNNNNNNNNNNNNNNNNNNNNNNNNNNNNNNTTGGAACAC
AGGAGTGGTGGTTGCTGATAATGGGCTTCTGTACACCTATGTAGATATTCCATTAAAATC
TGCCGTTTCCAGCTACAATAGTCANNNNNNNNNNNNNNNNNNNNNNNNNNNNNNNNNNNN
NNNNNNNNNNNNNNNNNNNNNNNNATAGTCATTTACAACATTAACAATGTCTACTCTGTA
TTTCTGATAAATATTTTGTTATTTTAAAGGACAAAAAATGTGCTTTTCATTCCAAAACAA
GAACATTTCTAAGTGACCCCAAACTTTTGAACGGNNNNNNNNNNNNNNNNNNNNNNNNNN
NNNNNNNNNNNNNNNNNNNNNNNNNNNNNNNNNNTATATATATATAAGGTTATATACTGT
TACATTTTTTTTAATAGGAATTAAGTCTAAATAATGTTTTTAATAGTTTTGCCATTGATA
ATGTAAATACTTATTAAGCCAGAATGGTGTGTTTTTTTTAAATCATTTTAATTATAGTTA
TTTAAAAGCCTGCTTTAGAATACAAATTAGGGGTTTAACAAGACGCTTGGGATATTTGGA
CTGTTATAACATGTTATAAGAGCTGTATGTGGAGTGTCCCAAACTTTATGAAAACATTTT
GGAAAGGTGAGGAAGAAATACACTGCAGGTGAGGGACAGGAAGTGTAATATTTTGATCAT
GATAGCTATTTTCTATTATTCTATTTTCTATCATTTTCTATGATTTAAATCTGAGTCTCA
GCCACAAACCCCTCATAACCTGTCTGTCATTGAGATATCTTCTGCCACAGGACAGAAGTG
CCAAAGTCGCACAGAAAATTGTAAACAGATTCTACCCAATATGCCACAGGTTTTTCCACA
CCCTACCCTACAGTGCTGTCATTTTGGGACATATTTTCCTAAATATTTTGCTATGCTACC
TGGAATGTTAATTTGGGAGCACCAGTGCCCCTAGAAAAAAAATTGCCCAAGTAATAATTG
TTGTAATTATATCTTTGCTGTCCCATAGCCTCAGTAGTATGCAAACATGGAGATGTGCTT
CAAAGTAAGCTAGGATTCATAGGACCAATGTAAGGCATCAATCTTAAAAATCTATTTTTC
TGGTGCTTCTAAACCCTGCATTTTGTAATTGCTGGCAATTCTTATCATTAAAGGGGCACT
CTGCAATCACAACATACATTTTGACTTATAAAGAATGATATATTGTAAATCCTTTGATGA
TTGAAGAGTTTAAGTTATAAGCGCCCCAGAGCTTAGTTCCACTGTCGTACCCCATCAGAA
GCCAAAATATAGGGCTCTATTCAACATGTGTTGCTAATGCATTACAGGCTGCGTGATAGA
AAGGTAAAGGTAATTTCAGATTGAGCCGACATATGCTGCGTTTACCGTGAAAGCTGTCTC
CACTGTAATGCTGAACTTCCGTGATATGGATTGAATATAGCCCATGAGCTTGTTTTTACA
ATATTTGTCAACAAAGTGAATGTAAACAAACACTGTATAACCTCCAAACATTGTTCAAAC
TATAATCATGGATGAACAGTTCCTTGCATCCATATGTGGCTCTGTCAATGACTTTGAGTG
TGGTTACATTTCTCCAGGCCCTTAACTTTTTACCGAAACAGTGGCGAGGAAAATTGCGGA
TTGCAGCTTTAATACCTCTAATATTTGTCATTGGGCTCCTAAATTGTTCAACTTAGGAGC
AGATGTGTCACGTAGAGCCCTGCTGTAATAACAGGTTATCTCTCTACATCCTATTGACTA
TAGAGGAAGTCAGCCCTGTCCATTGCAGATACCCAGTCTAAGGCCAAAGTCTGCCTCGCT
CTACCTCACGCCTACCCTACCTACATAACCTCTACCCCNNNNNNNNNNNNNNNNNNNNNN
NNNNNNNNNNNNNNNNNNNNNNNNNNNNNNNNNNNNNNCCCCCCCCCACCCCACACACAC
ACACATATGCTGTAAAATCATGTTTCTATATGCTCTAGTTTTTATTGTTAGCTTACAGTA
GGCCTATCATGTAATACACAGTGCCTTCAGAAAGTATTCATACCCCTNNNNNNNNNNNNN
NNNNNNNNNNNNNNNNNNNNNNNNNNNNNNNNNNNNNNNNNNNNNNNTTCAGAAAGTATT
CATACCCCTTGACTTATTCCACATTTTGTTGTTACAGCCTGAATTCAAAATGGATGAAAT
TGATTTGTTTTCTCACACAATACACCATGATGACGAAGTGAAAACGTTTTAGAAATGTTA
GCAATGTTATTGAAAGTGAAGTACATAATGAGATCATTTACATAAGTACTCACACCCTTG
AGTCAATTTCATGTTAGAATCACCTTTGGCAGTGATTACAGCTGTGAGTCTTTCTGGGTA
AGNNNNNNNNNNNNNNNNNNNNNNNNNNNNNNNNNNNNNNNNNNNNNNNNNNNNNNNNNN
NNGATTACAGCTGTGAGTCTTTCTGGGTAAGTCTATAAGAGCTTTGAACACCTGGATTGT
ACAATATTTGACCATTATTATTTTAAAAATTCTTCAAGCTCTGTCATGTCTTGCCATACT
GTAACTAGGTCACTCAGGAACATTCAATGTCGTCTTGGTAAGCTCCAGTGTAGATTTGGC
CTTGTGTAGATTGGTGTAGATTTGGCCTTGTGTTTTAAGTTATTGTCCTGCTGAAAGGTG
AATTAATCTCCCAATGTCTGGTGGAAAGCAGACTGAACCAGGTTTTCCTCTNNNNNNNNN
NNNNNNNNNNNNNNNNNNNNNNNNNNNNNNNNNNNNNNNNNNNNNNNNNNNGAAAGCAGA
CTGAACCAGGTTTTCCTCTAGGATTTTGCCTGTGTTTATCTCCATACTTTTCTTTTTTAT
CCTGAAAAACTCCCCAACCCTTAACAATTACAAGTATACCCATTACATGATGCAGCCATC
ACTATGCTTGGAAATATTGAGAGACGTACTCAGTAATGTGTTGTATTGGATTTGCCCTAA
ACATAACACTTTGTATTCAGGACAAAAAGTTAATTGCTTTGCCATCTTTTTTTCTGGATT
AATTTAGTGCCTTGTTGCAAACAGGATGCATGNNNNNNNNNNNNNNNNNNNNNNNNNNNN
NNNNNNNNNNNNNNNNNNNNNNNNNNNNNNNNGTGCCTTGTTGCAAACAGGATGCATGTT
TTTGAATATTTTTATTCTGTACAGGTTTCCATCTTTTTACTCTGTCAATTAGGTTAATAT
TGTGGAGTAACTACAATGTTGTTGATCNNNNNNNNNNNNNNNNNNNNNNNNNNNNNNNNN
NNNNNNNNNNNNNNNNNNNNNNNNNNNAACTACAATGTTGTTGATCCATCTTCAGTTTTC
TCCTATCACAGCCACTCTGTAACTGTTTTAAAGTTACCATTGGCTTCATGGTGAAATCCC
TGAGCAGTTTCCTTTCTCTCCGGCAACTGAGTTAGGAAGGACGCCTGTATCTTTGTAGTG
GCTGGGTGTATTGAAACACCATTCAAAGTATATTTAATAACTTCACCATGCTCAAAGGGA
TATTCAATGTATGTTTAAAAAATATATATCTACCACTAGCTGCCATTCTTGGTGAGGCAT
TGGAAAACCCCACTGGTCTTTGTGGTTGAATCTATGTTTGAAATCCACTGCTCGACTGAG
GGACCTTACAGTTAATTGTATGTGTGGATTACATAGATGAGGTAGTCATTCCAAAATCAT
GTTAAATACTATTATTGCACATACATAGAGTGAGTCCATGCATATTATGTGACTTGTTAA
GCAAATGTGTACTCCTGAACTAATTTAGGCTTGCCACAATAAAGGGGTTGAATTCTTTAT
TGACTCAAGACATTTAAGTTTTTAATTTTCAATTAATTTGTAAAAAAAATCTATAAACAT
AATTCTACTTTGACATTATTGGGCATTTTGTGTAAACCAGTGACACATAAAGTCAAGGGG
TTTGAATTATTTCTGAAGGCGCTATATTAATTTGATTAAACAATAATAATGAGCTATTTA
TGGAAATTCTACTGTAATTTCTAAAGACAACTTTGTAAAATGTAGAACATGTCTGGATCA
ATTTCAATGGGAATCACCTGGATAAATAAAGAATAATTTTAATCGATAAAATGGATCATG
TTCAAGTTGGTTGACAACATTTACTCCTCAGCTAGATTACGTCTCCTTTCCTCCATCTGC
ACTGAACTGGCATGCATTTTCAGATAAGTGCAGATGAGGGACAGGAGACAAGGAAAGGAA
ACCACTATCCTACAGGTAACTGCCAAAATAAAGGAAACACACCAACATAGTGTCTTATTA
GGGTGTTGGGCCACCACGTGCCACTAGAACAGCTTCAATACACCTTGGCATAGATTCTTG
AACTCTATTGGAGGAATGCGACACCATTCTTCCACAAAAAAATCTATAATTTTGTGTTTT
GTTTGGATAAACCTAAATCACTGTCTCAGGTGCCGCTCCAGAAACTCCCATAGTGTTCAA
TTGGGTTGAGATCTGGTGACTGNNNNNNNNNNNNNNNNNNNNNNNNNNNNNNNNNNNNNN
NNNNNNNNNNNNNNNNNNNNNNCAATTGGGTTGAGATCTGGTGACTGAGACACATAACCT
TTAAACCCCTTATGCTCCTTTGACTCACCTCTTTAAAAGTCACTAGGTATTTTCTCTTCG
AGCCATGGTAGCAAAAGGAATGGGCAACTGGGCATTTTTATACATGACATTATGCGCGCG
AGCATTGCAAAATACATTTACACATACATGTTATTCAATNNNNNNNNNNNNNNNNNNNNN
NNNNNNNNNNNNNNNNNNNNNNNNNNNNNNNNNNNNNNNTACATTTACACATACATGTTA
TTCAATCATTTCATCCAAACTGCTTGTGCGCGTCAACGAGCGTCTGCATAGCTGGGCGCA
AAAATAGAACTTGGTCCTATTTTTGACTCGACGCACTACAAGTCCTGCTTCTCCCATCCT
CATTGGTTTTTAGGAGCATTTACCCACGTGGGTGATTGGAAGATGAACTGAGGTCCAAAC
TCCAGTCTAGCTGGTGGTGGTAATGCACCTTAAAGTTGGTTGCCAACCGCCATATAATTT
TATTTATTTGACCTTTTATTTAACTAAATATATATTTAATAAATCAATATTTAAATATAA
AGTCCAAAGAAGAAGAAAAAGACTGAAGGAGGAGAGATTGTTAGAAACTAACTAGGTTTA
TCCTTTTATCTGTGGCTTAGTAGTCGGATTAGAGGACCTTGTGCATGCTGACAAGACCTG
CCCGGTCTATTCAGCATGCTTGATCAGATGTTAATTTCTTAGTTAACTTGGGAACCACAA
CTGTGTTGGAGGCACCTGCTTTCAATATACTTTGTATCACTTATTTAATCAAGTGTTTCC
TTTATTTTGACAGTTACCTGTATGTACACGCTGATCTGAGAATAGGTACAACCAAATTCA
GTAAAGAGGCTTATAGTTTATGCCCTCTGCTGGGCAGACCTTGTATAACAACTGCATTAT
CTTATTCTGGTGTTGCTTTCTGTCAGGCTGTGCGTAAAGAAATGTGGTAGAAAATTGAGT
CTAAACCATGGTTACACCAATCACAATGCTTTGAAATTTACACAGGAGCGTGACCAGATG
CAAACTTCAGGGAGAATGTGGAAAATCAGACCGCAGAACAGTAGTAAAACAGATCATTTT
GAAGGAGTTTGTTTTCATATTTTTGTTTATTTCTTTACTAACGTTACAAGGGAAGCACAT
TTATTTATTCACTTATTTGCCTTTACAAACATCTGTATTTCTGGTCTTGTACATCCTTGA
AGTAAGGGTTAAAACAAGTCAAACAAATAGCGTAGGTTTCAAATATATATCTCATAATTC
AAATGATACTGTAATGACTGTCCTGATGTTAAATAGCCATGGGAAAAGGGTAATGTCCGC
TCACTGACCACGTTTACATGTGCCCAGTATTCCTGATAATTAAGCAGAATATCAGCAACT
AAGGTCTTACTCAGGACAAGCGGTTTACATGCACCTTGATTATCCTGCTCACGAGTATCC
CTGCATTCATGAATAAACAGAATATTTCTTATGGGTTAAATGGAATAGTAACTGAAATCT
GAACACTGACTGTGGGCCTATAACCTCTCACATGTATCAGAATATAATATTAACTCCTGC
AGAATTCTGCATTTCTTGCAGTAAAATTATACAACAAATGTTAATTTTGTCGGCATCTCT
TGAGAAAATGCAAATAAACATGTCATGTGTTATCTTTGACACTGTTATGCAAGCNNNNNN
NNNNNNNNNNNNNNNNNNNNNNNNNNNNNNNNNNNNNNNNNNNNNNNNNNNNNNGTGTTA
TCTTTGACACTGTTATGCAAGCAGCAGACAGTTTTTCAACCACACAAAACAAACTGAAGT
CTTATATGAAGCTGTGCTTAATCATTTTCTCAGTTTATAACTTCCTTTAAACCGGTCAAA
CTGATGACATTTGGACATTTTGCACAGGACCAACCTTTCAACTGTTTTGGAGTTATTGCG
TTTTATTCCCGGTCCCGAAACAGACTTTACCGGTGTTAGCGAGATCACTCATGCATTCAT
TACATCAATGTAAGACATTATTCTAGTGAGCACTACTTTATTTAGTTTCTGGTGTAACAT
GTTGTAGCATATCTAAGACAAACAAATGGCCTACCAAATGTCGGAAATTATAAACAGAAA
GTTGTCTAAATTAGGGGTAAGTAGCAAATAGGCTATATGGTCCATTACCGAATATCAGCT
AAATAAATTACTATGATGGATCGAATTGCTACTTTTGGAAGTGATTTGTTTGACAATGAG
ATGACATCATCAAATATGCTAAACAGCCTGCGCAGACCGCGGAAAACAAAAAAATGGGAT
AAAATGTTTACATGCCACAGTTCCCATCCAAAATCAGCATATCCCAGGCATTTTATCCGT
GTTTCAAGCTTTTTCGGGTAATTGTAAACGAGATATGATGTTTACATGTGTTAACTCAAA
AATATAATACTTGAGTATCCCAAATATTAACGGGATATTGGTGTGCAGGTAAACGTGGTC
ACTGATTTCTGCTTTCAACAAGCTTGCAACTCAGTAAACAGTGAGAGCAGACATGACCTT
TTTTACTTTGTAACTTTTTGGTCTGCTTCTGTGAAAGTTGCTAATAGACAACATATATAT
ATATATAAGTATGTGGACACCCATTCAAATTAGTGGATTCGGCTATTTCAGGCACACCCG
TTGCTGACAAGTGTATAAAATCGAGCAAATAGCCATGCAATCTCCATAGACAAACATNNN
NNNNNNNNNNNNNNNNNNNNNNNNNNNNNNNNNNNNNNNNNNNNNNNNNNNNNNNNNTAG
CCATGCAATCTCCATAGACAAACATTGACAGTAGAATGGCCATACTGAAGAGCTCAGTAA
CTTTCAATGTGGCACCGTCATAGGAAGCTACCTTTCCCGAGTGGTGCAGCAGTCTAAGGC
ACTGCATCTCAGTGCTAGAGGNNNNNNNNNNNNNNNNNNNNNNNNNNNNNNNNNNNNNNN
NNNNNNNNNNNNNNNNNNNNNCTGCATCTCAGTGCTAGAGGCATCACTACAAACCCTGGT
TCGATTCCAAGCTGTATCATTACCGGTCGTGATTGAGAGTCCCATAGGGCGGCCCAGTGT
CGTCCGGGTTTGGCCGGGGTGGGCAGTCATTGTAAGAACAAATTATTAACCGACTTGCCT
AGTTTAATAAAGGTAAAAAAAAAATCTAAAAGTTAGTTTGTCAAATTTCTGCATCGCTAG
AGCTGCCCCGGTAAACTGTAAGTGCTGTTATTGTGAAGTGGAANNNNNNNNNNNNNNNNN
NNNNNNNNNNNNNNNNNNNNNNNNNNNNNNNNNNNNNNNNNNNGAAGTGGTAGGCCACAC
AAGCTCACAGAACAGGACTGCTAAAGTGCATAGCATGTAAAAATCACCTGTCCTCGGTTG
CAATACTCTAAACTGCCTCTGGAAGCAAACAAAGAACTGTTCGTCGAGAGCTTCATGATA
TGGGTTTTCACGGCTGAGCAGCAGCACACAAGCCTAAATTTACCATGCTCAATCCCAAAC
GTCGGCTGGAGTGGTGTAAAGCTTGCCGCCATTTGGCTCTGGAGCAGTGGAAACACGTTC
TCTAGAGTGATGAATTACCAACGGACAAATCTGGGTTCGGCAGATGCCAGGAGAAAGAAC
GCAATCTTCCCAAAGGCATAGTACCAACTGTTAAGTTTGGTGGAGGAGGAATAATGGTTT
GGGCTAGGCCCCTTAGCTCAAGTGAAGGGAAATCTTAATGCTTCAGCAGACAATAGCATT
CTAGACAATTCTGTGCTTCCAACTTTGTGGCAANNNNNNNNNNNNNNNNNNNNNNNNNNN
NNNNNNNNNNNNNNNNNNNNNNNNNNNNNNNNNAGGCCCTTTCCTGTTTCAGCATGACAA
TGCTCCAGTGCACAAAAAGAGGTGCATACAGAAATGGTTTGTCGATATCGTTGTAAAAGA
ACTTGACCGGCCTGCACAGGGATGAATTGGAACACTGACTGCGAGCCANNNNNNNNNNNN
NNNNNNNNNNNNNNNNNNNNNNNNNNNNNNNNNNNNNNNNNNNNNNNNGGATGAATTGGA
ACACTGACTGCGAGCCAGACCTGATGTCCCAACATCAGCACCCGACCTCTCAAATGCTTT
TGTGGCTGAATGGAAACAAGTCCCTGTAGTAATGTTCCAACATCTAGTGGAAAGCCTTCC
NNNNNNNNNNNNNNNNNNNNNNNNNNNNNNNNNNNNNNNNNNNNNNNNNNNNNNNNNNNN
AGGTGTCCACATACTTTTGGTCATGTAGTGAAGTTACACACTATGGCTGTGTATGTCTGG
TGTATGTCTGGTGCCCATGTTATTGAGACAGAGTTATAATGCTAAACCTACAATCATAAT
GTATGACAATTCTAACTCCAACCATCTCAACACTAAGGCACTAAGACAGTGCATGTTTTT
CAACGCAATATTATTTCAAATAAATGTAATTTTCCTGTCTCTTTGACTCTCCTGTTCTTA
GTTTAATGGAGGCAAAATACAAATTACAGACAAGTAGCAACAATAGCATCAGAATGTAGA
GATGAGGTGGGGGTTCAGTATGTTTTCTGTAACTTCAATCCTGAACCCTAATACGTTAAA
TATTAATTGTCAACATTATACATTTTACAGTTGTTGCATTTTGTGAAAAGAAAAACAAAG
GGATTAACTGAATTGTGATGAAATTCTAATGTTTATGACTAGGACGTCCCCAATGAAAGA
GATTGGTTTTCTTAAAGAAATACGGATGATACATCTCTTCTCATCTGACCCAAGACAAGT
GGCCAGTACACTTCTGTAACAGGCTTATGTCAGTCTTATCACATGTTATGACAGTGTTTT
GAAGCATTCTGACATCTGCTTAGTGCAAAGAGTCCTCGTCATTAAACCAGTAATATGCAA
CCAGCTCCTTCATTCTAGGACCTAGACCTTTCACTTACATCACTAGTAGCATATTGAATT
GATGCACAATGTTAAGAAAATCATAAATAGATCTGTCATGTACAGAATGGACAAGATCCT
CTCGTGTGGAACAGACAACCATGACCAATTTCTATATGAAACAATCAGAATGTGACCTAT
AGGATATTATATAACTAAGCACACAGATGAGGATAGGATATAGAATTGGGCACATTGGGA
TAGGTTTGGGCACATGTAGTTTACTGTGGCAGGAATGGGACACCCTGTGTAGGTTGATGA
GTAGCCTCTTAATGATGACAATTGTAAGAGAGAAAAATCCTGGAGCACTCCCAATGTGCT
GCTCCTGAGTTAGTGATCACACAGGCTGAAAACCAAAAACACTGTCTGCTAGCCAGTCTG
AGTATGTAGGTGCACTCATCTAGCCTGGATATCAGACAGTGATTTCTGCATTTCTGCTTT
AGACCAAATTTACATAAGAACAACGACAAAGGAGTTGGCTACAGCAGAAACAGCCAGACA
CCCAGGCTAGATGAGTCCACCTGCACACTGCACTGAGAATACAGACAGAGGGGGGTATTT
TCATAAGGGAGAGGAGACAGGGATGCAACATGTCTTTGGAGGATCAGATTCAAACCAGGA
TAAAAAAATAAGTCAACTCAAATGAAAACAAAATGTATTTATCTGTTCACCTTTACAGGA
TGATAAGCTTTGAAACTAGCTTGATATAGAAGAAATAAAACTATATATTATAATATGACT
CACCACCCAGCACACTAACAAGCCCTAAACTACACATATTATAGTTTAACATAAGCAACA
GGCAATAAGGACCTGGTTTGTTCCTTCCCCATGTCACTCCCTATTTCCATCCAACACGTC
CCAAGGTAGCCTTCCAACCTCCCAGCCCTGCCCTGCCCCACACAACTACTACTCAATCCA
ACCCAACCCCTAGATCAGGACTGTCCAGTCTTATCTACAGAGGGCCAGTCGTATGGCTCC
AGGCTTCTGTTTCAACCAAGCACTAACCTGATTCAACTAATAATAGTCTTCTATGAAGGC
AGAAATCCAAACAGGAATGAAACCTGGCCATATACTGGCCCTCAGTGTGGATACGACTGG
ACACTGCTGACATCTAGATAGAAACCCATCCATCACACAAGGTGTCTTTTCTCTTTTTCT
ACAGCATATAAACTCAATGTCCTACACAACTTCACTTCTGTATCATGTCACAAGGTACCA
AAGGATGCTTGGAGAATCACAAACACTTTCCTAAAACGGAGAGGAGGAAGAGGATAAATA
GGAGGAAGAGGAGGGCTAAAAGGAGTGACTGGTGCATGATTATGTGAGTTTGTTTAGTGA
CAGACAGCTCCTGGAATGACAGTAGTTAGTCTCTGTGGTTCTCTCCTCCAGAGCGACAAC
AGTGTGTTGTTTCATGTTGTGTTGTGTGTTAGGGTTGTCACCGAGGATGACAAACTACTA
TGGCTCTAGTAGTCTGGTTCGCTTCCATTTGGGTCAGTTGGGTCTGAAAACATAAGATTG
GTTCTCTCTCACACAGACACATCAGAGAACCCCTACCCTCCCTTTGTGAAAACAACAAGT
AGCAAGCCTCTGAAGGAGTCACTGAGCAGAGAGGAGAAAAAAGAAAGAGAAAATAAATGA
TGTTCAGTCCACGTTCAACACCCCTTTCAACTCTGGTGTGAAGAGGTGTGGTAAGGTGTC
TCTTGGTTGGTGAGCTGGTGCTCCTGACTACAGGGTAAAAGGCTTGTTTACAGAACAGTT
TCTATGACAAACAGGGTGTGGTGGTTGGGTAGGATATACTGGCCTCTGGGGTGAGGCCTG
ACAGAGAGGTCAATGGCAGCCATATTGGATAGGTCTGGATGAAACCCACTAACTGATCCT
TGGGAAGGAGTGATCATGTGGTGGTCCTGATGGTAGCTTCCAACCCCCAAAATGTAGAAA
GTCAACAAGTGAAATTGGATCTCAAAGTGCGATTCCTTATTGTGGTAATGACTCCAGAAA
CAGTGGGCCGTGCACTAGAACCAGAGAGCTTCTCTGAGAGCAAGGGGAGGGTAAAAAGCT
GTGCCTGTCAAAACAGTGATTCACACACTTAATCAAATATAGAACAATTCTGAGAATTAA
AAATCAAACTAGAGTGGGGGGTGGCCGGGTTACTGAGTATAAACATTCCATCCCTGTCTC
CGTCATGACAATGACAGTCTGACACTCTTGTCTTCCCATGGTGCACTGCTCTCTGGTCTC
AACCCATCAGTTCTATCAGGGTTGGGTCAAAGGTAACCTAAAGTAGCAGGCGCATGAGCT
GAGTCCCCACATCCGTTTTTAAGGGGAAACGGAAGTTCTGTTGAAAATATTGTATCCCTG
AAAAACTGAAAAATCCGCTTTCTGCCTACCCCGCGGATAGTGGGTCAACGGTCGATGAGA
ATACGACCCAGACCACAGCAGAGGGAATTTAGGATCCGGGGAATGCTGCACTCCTTTCTG
GGTAAGAGGGGGTAATATTGTGGTTGTGGTGGTGGAGGTAAAGGTGGAAGTGGTGGTAGA
GGGGGACTATGACTGAGTTATAAAGAATATCTAGACGAGGGAGACATTTTAACACTTCAC
ACCGCAGCTTCTCATACATATAATCCATAAAAATCCTTGTTTAGTAATAAAAAAATTGCC
ATGTTTATATGTATATAATAGTCTTTCTGCTCTTTAGGAAATTATAGTCCGTGTGTGTGA
GGGGAGTGGGGGTTGTCTCCCCTTCACTACAACTCCATGTCCTGAGCCTCATCCTCGGAG
AAGTCTGACATGGAACTCTCAGATGAGGAGTCGCCTCCCTCCTCCTGCTCCTTTAGAGCC
TCCTCTGTCGCATACTTCTGGAGATACTCTGGAACAGAGAGAAGGAAGAGAGAGAGGGAG
TCAGATGGGACATCTGGTGTGTGTGTGTGTGTGTGTGTGTGTGTNNNNNNNNNNNNNNNN
NNNNNNNNNNNNNNNNNNNNNNNNNNNNNNNNNNNNNNNNNNNNGTGTGTGTGTGTGTGT
GTGTGTGTGTGTCTCACCTTTGATCTTGTGTTTGTAGTCCTCTGGTCGGTGCAGGTACAT
GGCAGCAGCGTCTCCGTTGAGAGGATCGATGGGGTTGGGGTAGGCCAGCAGCTGGGGCAG
GAACGCCTCAAAGATGTTGGTCAGGTCTGCAAGGGGAGGAGGGACGACCAGAGTTTTACA
TTTATGGAGGTGGAGAGGTGATAAAGTGCACCCTACTCAAGGCAAACACTCAATGAGCTG
TACTAGGGCTATGGCAGTCGGTGATTGTCATGCAAAAATGCTAATGGTCTCATGGTAATT
TACCGTGAATTAACTTAAACACATTTGGCATCTTCTGGCTTCCACACATAGCCTACAAGC
CACTGATGCGGACCTTAGGAACATCTACATTTTAAAGTCTAAAACATCAATTTAAATATA
GCCTACACCATTACAATAAACCCATTATTTATTTTAGACCGGTCTAAAGAAACATGATAT
GAAGAAAATGCAGCCAATTTCTGTATAACAGAACAGCACAGCACATTCTGAGATGTGCTT
ACGTTAGGCCCTGATCTGGCTATTTCAGCAGATAAGATTTGCTTAGAATTCCATGGCATT
ATTTTCTAGTATTAAGAATTCAACTGCTGAATAAAATAGAAAGGATATTTTCCCCAAACG
ATTTCAGAGGGAGTGCGCACATGCGGCTATTCTGTGTTGAGCCGTTAACAAAGAAATAGA
TCCTCCTCTATATGCTTAATTTAGAGTTATTTATGCAACTTTAGTTGTGATACAAAAGTT
AGGCTATATGTTTAGATTTTTATACATTCCAAGGCTGCATGATGCAACTCTAATGATGAC
TTGAAAAAAGTTGCATGAAAGGCATGAGCTCTGCCCTGTTGCTTGCGCAGGCTGTACACA
TTTCATCAGTCTCTCATTCACAATTTGACAAGCACTTGATAATATTCTCACCTATCAGAC
TATTCGATTGATTGATTGATTATCTTTTTGGCCTTCCTGTGACATCGAGTGGTGTAGGTG
TCCTGGAGGGCAGGTAGTNNNNNNNNNNNNNNNNNNNNNNNNNNNNNNNNNNNNNNNNNN
NNNNNNNNNNNNNNNNNNCGACAGGATGCTCTCGATTGTGCATCTGTAAATGTTTGTGAG
TGTTTTTGGTGACAAGCCACATTTCTTCAGCCCCATGAGGTTGAAGAGGCGCTGCTGCGC
CTTCTNNNNNNNNNNNNNNNNNNNNNNNNNNNNNNNNNNNNNNNNNNNNNNNNNNNNNNN
NNNNNCACTACTGTTCCATCGATGTGGATAGGGGGCTGCTCCCTCTGCTGTTTCCCGAAG
TCCACAATCATCTCCTTTGTTTGTTGACGTTGAGTGAGAGGTTGTTTTCNNNNNNNNNNN
NNNNNNNNNNNNNNNNNNNNNNNNNNNNNNNNNNNNNNNNNNNNNNNNNGGGAGTACAGG
AGAGGGCTGAGAACGCACCATTGTGGGGCCCCAGTGTTGAGGATCAGTGGTGTGGAGATG
TTATTACCTACCCTCACCACCTGGGGGCGGCCCNNNNNNNNNNNNNNNNNNNNNNNNNNN
NNNNNNNNNNNNNNNNNNNNNNNNNNNNNNNNNAGTCCAGGACCCAGTTGCACAGGGTGG
GGTCGAGACCCAGGGTCTCGAGCTTAATGACGAGTTTGGAGGGCACTATGGGTGTTAAAT
GCTGAGCTGTAGTCAATTTAACAGCATTCTTACATAGGTATTCCTCTTGNNNNNNNNNNN
NNNNNNNNNNNNNNNNNNNNNNNNNNNNNNNNNNNNNNNNNNNNNNNNNGGGGCGGTAAG
CAAATTGGAGTGGGTCTAGAGTGGAGGTGATATGGTCCTTGACTAGTCTCNNNNNNNNNN
NNNNNNNNNNNNNNNNNNNNNNNNNNNNNNNNNNNNNNNNNNNNNNNNNNGGCTGGGGAT
GCCGTCTGGGCCTGCAGCCTGGCGAGGGTTAACACGTTTAAATGTTTTACTNNNNNNNNN
NNNNNNNNNNNNNNNNNNNNNNNNNNNNNNNNNNNNNNNNNNNNNNNNNNNAGGGTTAAC
ACGTTTAAATGTTTTACTCACATCGGCTGCAGTGAAGGAGAGCCCACAGGTTTTGGTAGC
GGGTCGTGTCAGTGGCACTGTATTGTCCTCAAAGNNNNNNNNNNNNNNNNNNNNNNNNNN
NNNNNNNNNNNNNNNNNNNNNNNNNNNNNNNNNNGACGCTTAGCTTGTTTGATTGCCTTG
CAGAGGGAATAGCTACACTGTTTGTATTTGGTCATGTTTCCGGTCNNNNNNNNNNNNNNN
NNNNNNNNNNNNNNNNNNNNNNNNNNNNNNNNNNNNNNNNNNNNNGATTGACTGTAGACC
CTGCCACATACCTCTCGTGTCTGAGCCATTGAATTGCGACTCTACTTCATCTCTATATGG
ACGCTTAGCTTGTTTGATTGCCTTGCAGANNNNNNNNNNNNNNNNNNNNNNNNNNNNNNN
NNNNNNNNNNNNNNNNNNNNNNNNNNNNNCACTGTATTGTCCTCAAAGCGAGCAAAGAAA
TTGTTTAATTTGTCTGGGAGCAAGACATCGTGGTCCGCTACGGGGCTGGTTTTCCTTTTG
TAGTCCGTGATTGACTGTAGACCCTNNNNNNNNNNNNNNNNNNNNNNNNNNNNNNNNNNN
NNNNNNNNNNNNNNNNNNNNNNNNNCGGTCACCTTGCCCTGATTAAAAGCAGTGGATCGC
ACTTTCAGTTTTGCGTGAATGCTGCCATCAATACACGGTTTCTGGTTGGGGAATGTTTTA
ATAGACGCTGTGGGTACAACATCACCGATGCACTTGCTANNNNNNNNNNNNNNNNNNNNN
NNNNNNNNNNNNNNNNNNNNNNNNNNNNNNNNNNNNNNNTACAACATCACCGATGCACTT
GCTAATAAACTCGCTCACATAATCAGTGTATTCATCAATGTTGTTGTTTGACGCTATGCG
GAACATATCCCAGTCCACGTGATCGAAGCAATCTTGAAGCNNNNNNNNNNNNNNNNNNNN
NNNNNNNNNNNNNNNNNNNNNNNNNNNNNNNNNNNNNNNNTGGTTGGACCAGCATTGAAC
AGACCTGAGCACAGGTTCTTCCTGTTTTAGTGTCTGTCTATAGGCTATGAGCAACAAAAT
TGTGTTGTGGTCAGCTCTTCCGAAAGGGGGATGGGGGAGGGCATTATATGCGTAGCGGAA
GTTAGAATAACAATGATCCAGGGTTTTGCCAGCCCAGGTCGCACAATCGATATGTTAATC
AAATTTAGGGAGCCTTGTTTTCAGATTAGCNNNNNNNNNNNNNNNNNNNNNNNNNNNNNN
NNNNNNNNNNNNNNNNNNNNNNNNNNNNNNAGGATATGTGGTTTCCAGTTTACATAGAGT
CAAATGAAGTTCTTTCAAGGCCGTGATGTGTCTGCTTGGGGGGGGGAACATACACGACTG
TGATTATGATCGAAGAGAATTCTCTTGGTAGATAATGAGGTCGGCATTTAATTGTAAGGA
ATTCTAGGTCAGGTGAACAAAAGTACTTGAGTTCCTGTATGTTGTTATGATCACNNNNNN
NNNNNNNNNNNNNNNNNNNNNNNNNNNNNNNNNNNNNNNNNNNNNNNNNNNNNNTTGAGT
TCCTGTATGTTGTTATGATCACACCACGTCTCGTTAATCATAAGGCATACACCCCCGCCC
TTCTTCTTACCAGAGAGATATTTGTTTCTGTCGGCGTGATGCGTGAAGAAGCCGGGTGGC
TGTACCAACTCTGATGACGTATCCCGAGTGAGCCATGTTTCCGTGAAACAAAGAACGTTA
CAATCTCTGATGTCTCTCTGGAAGGCAACCCNNNNNNNNNNNNNNNNNNNNNNNNNNNNN
NNNNNNNNNNNNNNNNNNNNNNNNNNNNNNNGATGTCTCTCTGGAAGGCAACCCTTGCTC
GGATTTCGTCTGCCTTGTTGTCAAGAGACTGGACATTGGCGAGTAGTATACTCGGGAGAG
GTGCGCGATGTGCCCGTCTACGGAGCCTGACCAGAAGACCGCTTCGTCTGCCCCTTCTGC
GGTGCCGTTGTTTTGGGTCGCCGGCTGGGATCCGATNNNNNNNNNNNNNNNNNNNNNNNN
NNNNNNNNNNNNNNNNNNNNNNNNNNNNNNNNNNNNTGTTTTGGGTCGCCGGCTGGGATC
CGATCCATTGTCCTGGGTGGTGGACCAAACAGAGGATCTGCTTCGGGATAGTCGTATTCC
TGGTCGTAATGCTGGTGAGTTGACGGTGCGCTTATATTCAATAGTTCCTCCTGACTGTAT
GTAATAAACCCTAAGATTTCCTGGGGTATCAATGTAAGAAATAACACAAAATAATGCATA
GTTTCCTAGGAACTCAAAGCGAGGCTACCATCTCTGTCGGCGCCGCTGCTCTGAAGCAGG
AAATCGGGCCACAACTCAAACCACAAAGGGTGCTCTGTTCCGATCATGTTGAAACCTATT
GACCCTGCTTAAAAGACAAACATACTATTCCCCGTCTGGTATGTCCCACTGACAGTCTTT
ATAATTGTTGAAACAGAGTACACATTACCGCAGAAAGGTCAATTGTTAGTACAGGTTTTA
ATGATAGGAACAAACTTCTCTTTGGCAATTAGGGCTGACGCCAATTAGTCGACTAGTTGA
TTGTTTGGTGGATAGGCTGTCGAGCAGTAGCATATACAGTACCACTCAAAAGTTTGGACA
CCTACTCATTCAGGGGTTTTTCTTTATTTTTACAATTTTCTAGAATAATAGTGAAGACAT
CACAACTATGNNNNNNNNNNNNNNNNNNNNNNNNNNNNNNNNNNNNNNNNNNNNNNNNNN
NNNNNNNNNNATAATAGTGAAGACATCACAACTATGAAATTACACATATGGAATCAGGTA
GTAACCAAAATGTTAAACAAATCAAAATATAGTTTATATTTGAAATTCTTCAAAGTAGAC
AACATTTGCCTTGATGAAAGCTTTGCACACTCTTGAGCTGTGGAGCTTCTCAAAGTAATG
TTTTCTTCACCTCAAACAGCAAACAAAGTCTGTTTTTGCATCCATTGAAAATGACAGTTC
CTCAATATATTTGAAAATAAATTCCAGCCCTCTCCCTTTTGATAACCACTCGGCGTGGTA
AATGACATGCTCTGATCCAGTGGAAAAATCATAAAATAGGCCTACCTGTGTCTGTCTTAA
ACTCACTGTAGAGGGAAACTGAGAGCCCAGAATTTCTTATAGAACGAGTCAAGCTTGCTA
GCACAAGTTAATAGTTGGTACAATGTTTCAGGTTCATTGCAGATAGGCCATGCGTAGCCA
ATGTGATTTCATCAAACATTTTCTACCTGCAGGCTGCAATATTTATTTTGTCGGCTTTAT
GTAGGCTATTTCCACATAGTTGGCAATGGCAATAGAAGTTACTTTTTAGGATTGTATTAT
TTTCATTTAGATTTGGATAGAATTTTGATTACCCACATTACAATCCTTTTGAAATGCGAA
GATGTTATTATAAATTACATGAAACAAATGTGCATATTAAAACCAAAACTGACACATATA
GATAGAAATGGTGAGATATATTGGCATTCCACATGAGAAAGGTTGCAGACTCCTTGTGTA
GCCTATTACCAGCAACTTCAGGAGAGTAACGGAAGAATCTGTGAAAGCCAGAAGGAGGAG
GATGGTCGTGTCAGGTTAAGTATTATATTTTTTCTGGATATCTTGAACTCTGGCTCCCCT
TTGAGTCATTTGTGTCTTATTTTGTCACACAGTGTGCTTAGACAAGCATCAGACAAGCTA
AATGCATATAGTTGATTTTATTCAAACACATACGGTGTGTTTATACATACACCAGTTGTG
TTTATGGAAAGATATACGTTTAAAAATGTTGACCCTTAAATTGTTCGAAAGAACAGATGA
CTTTCAGTTGACCAAGATTTTTGACAATAATGCTCATTTGGGAGCTACGTAAGTTTATAC
AGACATTCTATACCTGTTTTTCTCGTCTGTCCCTCTTATATCAGCTTGTCACAGCTGCTC
CTTACAGTCAACAGTCCAGATTTGATGAGAGAAAAGGTATGTACCCATGTCATGGGAAAA
AACCATTCAGTAGGTTTCAAACATTGTCAAACTGAGGTGGTACCATGTCCATTATATATC
CAAGTAGACATTTTGGAACTGTTACTCACCGTACAGGGCTGTCCATGTCTGGTTGATGAC
ATCTAGACACACTGTACCTGACCTGAAGGAGAGGGGAGATGAGAGAGAAAGAATAAAGTG
ATCAAAATTGTGAGAATAATTTTGTGATATAGGCTAACATCAAACAAACATCATGGATAA
TTGATAATATTGTCTAGGCCTATACATCAACATGCATTAATTGCTAACTACTAAAACGAA
CTTACGCTTCATCAATATTGGGATGAAAGATTTTATTCATGAATCCTGCGAGGAGAACAA
TAACAGTCAGTCTGCATAGAAAACCTGTGGCTTGAAAAGGTGTTACTGTCATAATGCTTT
CACCAGTTGTGTTTATAATTGTATATTACATAGAGTGTTGTGACCGATGCATTGATACAC
TGTACCTATAGATGGAGACTTGAAGGGGTATTTGTCCGGTAGGTCTACTCGTACCTTCCA
TACACCTCCTTCATACGGTGCTAAAAACAACATTTGATTAGAAACACACACACTTGCACA
TGTTCACACACTGGGAGGAAGACATACAGATCTTGCATTGACACAATTACCCAGTGTGGA
TGTTTATGAAAACACTTACTTACTATATTAGTGGCCGTGTGGTTAGTGTCCACCCTGAGA
TTTGAAGGTTGTGAGTTCAATCCCTAGCTGAGTCATTCATTTTATTTAACCTTTATTTAA
CTAGGCAANNNNNNNNNNNNNNNNNNNNNNNNNNNNNNNNNNNNNNNNNNNNNNNNNNNN
NNNNNNNNTTAACTAGGCAAGTCAGTTAAGAACAAATTTTTATTTACAATGATGGCCTAC
CAGGGAACAGTGCCGTGTTCAGGGGAAGAACGACAGATTTGTACCTCGTCAGCTCAGGAT
TTGATCCAGCAACCTTTCGTTTACTGGCTCAATGCTCTAACCACTAGGCTACCTACTGCC
CCGGGATACTAAAGACTATAAAAAATGGGACCTGATGCATCTCTGCTTGGCCCTCAGCAT
TATGGGGGTATTGCCCTGCGATAGATCCGGTCCAGGGGGTGTACTTGTACATCAAGCTGC
CTCGTGCTACAGAAACAGGAGACTCCTGCCCTATGAGCCGTTCTGGCTCAAGGCTACTTA
CTTCCTTGTGGGCCGTAGAACTTGACCACAAATTCGTTGAGTCCACTGAGGATGGTGACC
TCATGCTTGCTCTCGATGCTGAGCATTTGTTAAGGAAAAGACACGACTGAAAATGAACTA
ACAATGAGAGGGAAACACTACAAACAAATATTGAAATGTCTGTAAACAAGCAAATTAAAT
GAGCTACAAATAAGATACAATTCGTTGGGAGAAATGGTACTAGTCCAAAGTAGTGCACTA
AATAGTGTGACAGTGGTCTGTGTGAGTGAGTGAGTGAGAAAGAAGGGCCATCTACGCCAT
CAAAAGGAACACAACATTTGACATCCCAATTAAGATCTGGCAAAAAATATACTCCAAATC
AGTTATAGAACCCATTGCCCTCTATAGCTGTGAGGTCTGGGGTCCACTCACCAACCAATA
ATTCACAAAATGGGACAAATACCCAATTGACACTCTACATGCAGAATTCTGCAAAAATAT
TCTGAGTACAACACAAAACCCCAAATAAGGCATGCAGAGCAGAATTAGGACTATACTCAC
TAATGATCAAAATCCAGAAGTGACGTTAAATTCCACGACCACCTAAAGGAAAGTGATGCC
CAAACCTTCCATCAAAAAGCCCTAACCTGCAAGATGAACCTAGAGAAGAGTCCCCTCAGC
CAGTTGGTTATGGGTCTCTTTTCACAAACAGACCCCCGGACAGCAACACAATTTAGACCC
AACCAAATGATATATATATATATATAAAAAGAGAACTACTTGACGCATTGGAAAGAATCA
AGCAAAAAACTGAGCAAACTGGAATGCTATCTGTCCCTAAACAGAGAGTACACAGTGGCA
GAACACCTGAATAATAGCGATGATATTGAGCGAGGTCGCCATAGGCAGACCTGCCTCTCA
AGAGTAGACAGAATACTGCCCACAAAATGAGGTGGAAACCAAGCTGCACTTTCTAACCTC
CTGCCAAATGTACAACCATATAAGAGACACATATCCCTCAAATTACACAAACCCCAAAGA
ATTCAAACAAATCACATTGACAAACTCCTGTATGTTAGGCGAAATACTGCAGTGTGCAAT
CCCAGCAGCAAAATGCGTGACCTGCTGTCAGAAGAAAAGGTCAACCAGTGGATCAGAAAC
ACCAAATATAAATATAACCTAACCAGAACTAACACCCACGACAACCTCAGACTCTACCCA
GAACTAACTGCAGCTATAAGCGTCTCTTCTGGGAAGAATAGGAACCAAAACAATAAGAAA
TTACCAGTGTCCCATCAACTAGGGCTCTGGGAGACCAGGTTCTGGACTGATGAGGATCCC
TGCCCTGATGCTACATGCTGGGCATCAATCACTGGGGTTCTGGGATTTGAGGTAGCCTCT
CCAGCCTTATGGATGGAATGACCTTCCACATTCTGACACCTGTGTCCTGGTATTGTTTAG
ACCAATGAATTGTTACAGCTCAGTTGGCCAATGTTCTAGTTCACCGGGGTTAAGAGATGG
CTCAGGGAGGGAAAATAATGGGAAAGAAGAAAAGAAAGAAAGAGAAATAGGAAAACTGAG
AATTTGAAAGAGGAGGAGCTGGAGAGGAGGAAGAGCGTTTGACATACAGCAGCAGCTGAA
CCTCAGAGAGAAAGATAGTGAGACGATCAGGGTAGAAAGGTTTCCCTTCAGCATCAGAGA
CATGGCTGACACATGGTTGTGTGTGTGTGTGTGTAGCATCCACTATTGTCCAGTGTGACT
ACACAGTACAGTATGATCCAGATATTTCCATGTGAAGAAATCTGTCATTCAGACCAAGGG
GACTGGAAACAACATGAGAAGGTTCTTCCACTGCCCACCGGTGGTGGTTGGGAGGGAGGT
GCTACTGTAGGGAGGATGTGTCATGATTACAGGATGTGTTGGTGACCGAGCAGGAGAATC
CAGGGACATGTTGAGTGTGTGACATGAATCCAGACCTTAGTGTGTCTGTTACTCTCACCT
GACACACACACACACACCAGTAGCAACAGCTATTCCCTGTTTCATCATCCTGTCACTTCC
TTCCCAATGAAAAACATGACACGATCTTCTAAACTTCCCTTCTCAATAAGGCAGTCATAG
AGCCTATTCCAGCTCACTAGAAGGCAAAAATGCTAGCTTGTTGTGTACTGTAAATGAGAT
GATGTATTTTACCTCATGTGCATTACACTCCTCGTGGGGAACTCAAGTCTAATCCAGCTC
AAACAGGCTGAAAAGCAAGTTGAAGCAGGAAAGGATTCATCCAACATTCACCTCAGCTGC
CGACTTGCCCCTAGGATCTGAAATCTGCCGCTCACACCTGTACTTCTACAGTGGCAAGAT
AAAGTGTGTGAACCCTTAGGAATTACCTGGATTTCTGCCTAAATTGGTCATTAAATTTGA
TCTTCATCTAAGTCACAACAATAGACAAACATAGTGTGCTTAAACTAAAAACACACAAAT
TATTGTATTTCTATTGTCTATATTCAATACATAATTTAAACATTCACATTGTAGGTTGCA
AAAAGTATGTGAACCCCTAGGCTAATAACTTCTCTTAAAGCTAATTGGAGTCAAAAGTCA
GATAACCTGGAGTCCAATTAACAAGACGAGATTGGAGATGTTGATTAGAGCTGCCTTGCC
CTATATAAAAAACTCACAAAAGTTGAGTTTACTATTCACAAGAAGCATTGCCTGATGTGA
ACCATGCCTCGAACAGAAAAGAGATCTCAGATCTAAGATGAAGAATGGTTGACTTGCATA
AAGCTGGAAAGGGTTACAAAAGTATCTCTAAAAGCCTTGATGTTCATCAGTCCAGGGTAA
GACAAATTGTCTATAAATGGAGAAAGTTCAGCACTGTTGCTACTCTACCTAAGAGTGGCC
ATCCTGCAAAGATGACTGCAAGAGCACAGCGTAGAATGCTCAATGAGGTTAAGAAGAATC
CTTGAGTGTCAGCTAAAGACTTGCAGAAATCTCTGGAACATGCTAGCATCTCTGATGAGT
CTACGATACGTAAAACACTAAACAAGAATGGTGTTCATGGGAGGACACCACGGAAGAAGC
CACTGCTGTCCAAAAAAAACATGCTGCACATCTGAAGTTTACAAAAGTCTACCTGAATGT
TCCACAGCACTACTGGCAAAATATTCTGTGGATAGATGAAACTACAGTTGAGTTGTTTGG
AAGGAGAACACATCACTATTTGTGGAGAAAGAAAAGGTACAGCACACCAACATCAAAACC
TCATGCCAACTGTAAAGTAAGGTGGAGGGAGCATCTTGGTTTGGGGGCTGCTTTGCTGCC
TCAAGGCCTGTACAGCTTGCTCTCGTTGACGGAAAAAGGAAATCAAGTTTATCAAGATAT
ATTGCAGGAGAATGTAAGGCCGCCAATTGAAGATCAACAGAAGTTGGGTGATGCAACAGG
ACAACAACCCAAAACACAGAAGTAAATCAACAACAGAATGGCTTCAACAGAAGAAAATAC
GCCTTCTGGAGTGGCCCAGTCAGAGTCCTGACCTCAACCCGATTGAGATGCTGTGGCATG
ACCTCAAGAGAGCAGTTCACACCAGAAATCCCAAGAATATTGCTGAACTGAAACGAGAGG
AATGGTCCAAAATTACTCCTGACCGCTGTGCAGGTCTGATCCGCAACGACAGAAAACATT
TGGTTGAGGTTATTGCTGCCAAAGGAGGGTCAACCAATTATTAAATCCAAGGGTTCACAT
ACTTTTCCCACCCTGCACTGTGAATGTTTACACTGTGTGTTGAATAAGGACATGAAAACG
GATAATTATTTGTGTGTTATTAGTATAAGTAGACTGTGTTTGTCTGTTGTTGTGACCTAG
ATGAAGATCAGCTAAAATTTTATGACCAATTTATGCAGAAATCCAGGTATTCACATACTT
TTTCTTTCCACTGTATATATAAACCTGATAGCTAACTGCCACAGACCTTCTACTGACCTC
ACTGTTATGGTAATCAGATGCAAACATGAACCCTGAGCCATACTCAGACCTGGAATAACC
TGTCTGTTAAAACACAGACTCCACCTACAACCAGAGCAGAGGGCCTGGTGAAATAGGTTT
ACCAAAATGGTGTCTTTTCATGTCAATCAGGAGGACCCACAGTTGGGTTTTACTTAGCTT
GTCTTGAGTTGCAGCTAGACTAACACTTAGGTTGTGGTTGCGTGTCTGTGGGTCTAAAGG
AAATGTTTATTTTATTGGGTTAAGGAAATTCTAACCTAGAGGATAGGGCAGATGCCACTG
ATTAGTTGAATCAGGTGGTGTGTTAGTGTTGGGCTGAAACAAAAGCCTGCACACCCTGTG
GTCCCTAGAAGCCAGGTTAAAGAACAATGGCCTAGAATAAAGGACAGAGGCAAGGCAGGC
AGCGGTGACTGTGACCTACAACAGACAGGACCTATAAATAAGCCTGGTTACAATGATGCA
GTTTGTAACGGTGCATCTCGGTCTTGTCTTTCCACAGGGGGTTGCCCTAATAGACCTAGG
GTCCAACCTGTTGTGCACACAACACAGGAAGATGCTGAGAGGATGGCTCATAATAAAAGT
CCAAAACAGAGCAAATGGAATGGCATCAAACACCTGGAAACACCTGGAAATGTGTTTGAT
ATTTGATATCATTCCACTAATTCTGCTCGATCCATTTCCATGAGCCCAGCATCCACAATT
AAGGTGCCACCAGCCTCCTGTGGTGCACCCACAGACATAAGCAAACACTGAAATAACCAG
AAGGTGCAAAGGAAGAGACTAGAGCCTGACAAACACAGTCATGTTCTACATTGAGCACAC
TCTACATTCACAGGTCTTCTGCTGCCTGGAGTAAACACCAGCCAGTCCTCACACTGGGTG
GCTGATATCAAGGACATGCCACATTTCTCCACTAGCGCTGGGTTAAAAACACTCCATTTA
CTGTGTGCAGGCTTTTCTACCAGGCTCATCAGATAAGAGAGCTGAGGGCTCAGAGAATAA
CATACAAGTCCTAATGACTGAGTAAAGGCAACAGACAATGCTGGTTTGGCAAAAAGAAAG
GAAGGATTTACCACAATACCCAGACCCCACCTGCTGCTAAGCTTCAGGAACACCCACAAG
TGCATAAACATGCATGAAGACACACAAAAACACAGAAAACACAAAATATCCAAATGGCAA
AAAACAAACATGCTCAAATATCAAGATGAGAGTATATCTCCCTTTCCAACAGTCAAAAGT
GCTGTGTGTGTGAACCTGCTCCCAGGCATCACAGCGATGGCAGCAAGCTCAGGGAGCCCC
AGCTGCCTGTTAGATCAGCCAGTCTCCTGCATCTCCAGACAGACCCCTCAGACAGACCCC
TGCCCCACTCAATAGGCCACTGCTCATTTAGTTGATACAGCCCAAATCCATCCTTTATTT
ATCCAACCGATCCAATTGAGATGATTGTCTTGAGAGAACTGCCTGGGAAGGCAGCTAATT
ACTCATGATATCCATGCATTGATTTCAAACCAGACAGTATACAGTGCATTCAGAAAGTAT
TCCGACCGCTTCACTTTTTCCACATATTGTTATGTTACAGCCGTATTATAAAATTCAATA
AATGTTTTTTCCCCCTCATCAATCTACACACAATNNNNNNNNNNNNNNNNNNNNNNNNNN
NNNNNNNNNNNNNNNNNNNNNNNNNNNNNNNNNNTTTTTCCCCCTCATCAATCTACACAC
AATAACAAAGATGACAAAGAAAAAACAGGTTATCATTTATAAAACATAAATATCACATTT
ACATAAGTATTCAGACCNNNNNNNNNNNNNNNNNNNNNNNNNNNNNNNNNNNNNNNNNNN
NNNNNNNNNNNNNNNNNGGCTCTGGCTGGGCCACTCAAGGACATTCACACTCGCGTGTGA
ATACTTACAGTACCATCGAATGTTTGGACACACCTACTCATTCCAGAGTTGTTCTTTATT
TTTTACTATTTTCTACATTGTNNNNNNNNNNNNNNNNNNNNNNNNNNNNNNNNNNNNNNN
NNNNNNNNNNNNNNNNNNNNNTTTTACTATTTTCTACATTGTAGAATAATAATGAAAACA
TAAACTATGAAATAACAAATATGGAATCATATAGTAACCAAAAAATATATTTGAGATTCT
TCAAAGTAGCCACCCNNNNNNNNNNNNNNNNNNNNNNNNNNNNNNNNNNNNNNNNNNNNN
NNNNNNNNNNNNNNNTTCAATTGATTGGACATGATTTGGAAAGGCCCACACCTGTCTCTA
TAAGGTCTCACAGTTTACAGTGCATGTCAGAGCAAAAACCAAGCCANNNNNNNNNNNNNN
NNNNNNNNNNNNNNNNNNNNNNNNNNNNNNNNNNNNNNNNNNNNNNCAAAAACCAAGCCA
TGAGGTTGAAGGAATTTCCATAGAGCTCTGAGACAGGATTGTGTCGCGGCACAGATCTGT
GGAAGGGTACCAACAACTTTCTGCAGCATTGAAGGTCCCCAAGAACANNNNNNNNNNNNN
NNNNNNNNNNNNNNNNNNNNNNNNNNNNNNNNNNNNNNNNNNNNNNNCGGCCAAACTGAG
CAATCAGGGGAGAAGGGTCTAGGTCAGGGAGGTGTCCTAGAACCTGATGGTCACACTGAC
AGAGCTCCAGAGTTCCTCTGTGGAGNNNNNNNNNNNNNNNNNNNNNNNNNNNNNNNNNNN
NNNNNNNNNNNNNNNNNNNNNNNNNCAGAGCTCCAGAGTTCCTCTGTGGAGATGGAAGAA
CCTTCCAAAAGGAGAACCATCTCTGCAGCACGCCACCAGGCCTTTATGGTAGAGTGGCCA
AACAGAAGCCACTCCTCAGTAAAAGACACATGACAGCCCGCCTGGAGTTTGCCAAAAGGC
ACCTGAAGGACTCTCAGACCATAAGAAACAAGATTGAACAAATTTGCCTGAATGCCAAGC
ATCACATCTGGAGGAAACCTGGCACCAGAAAATGTGTAAGAATTGAAGGTGCCAACAAAT
GTGATAGTCATCATAAGAATGTTTTACCATCATATACAGCGGTTGCTCCACTAAAGGTTT
TGCGATTATGCTGCGGTACTTAAGAGGTAATTTGTGGTTTAGTATTTTGTGGTTCACTAT
TTCATTGCTCCAGACCAGCGCAAGGGGGAGATGGATCCAAAAGCATAATCAGTGCTCTTA
CCGTGTCTCTAACTGACAATGAATGGGCGACATAAACCTAAATACAAACTGATAAGTGCA
CAACTATAATAAAAGTTTTTTTTATTATTTTAATGTTAGGATTATTTTGCTCTTACTGTA
GTACTGTAGCCCACTCCCGACCAGTCACATTGTACAGTACCTGAGTGGCGCAATGGTCTA
AGACACTGCATAGCAGTACAAGCTGTGTTGCTACAGATTTTGTTGCTACAGATGCTGGTT
CAATACCTGTGCCGGCCCCAACTGGGAGACTGTAGGTTTTTGGTTTCTCTCCCTCTAAAA
ACAGAAAGAAACAATTATAGGTAACAAACTGGCTTTATTTACAAATTAGTAATAATGTCT
CACCCCATGTTCAGGAATAGCCTTGTTCNNNNNNNNNNNNNNNNNNNNNNNNNNNNNNNN
NNNNNNNNNNNNNNNNNNNNNNNNNNNNAGTCAGTTAAGAACAAATTCTTATTTACAAGG
ACAGCCTACTCCTTCCTCCCTGTTGGGGAATTGAACCCCGGTATCCCGTGTACGACACAG
GGATTCTTTAGCTAAATAGCCNNNNNNNNNNNNNNNNNNNNNNNNNNNNNNNNNNNNNNN
NNNNNNNNNNNNNNNNNNNNNTATTATTATTATTAATTTATAATTATATAAAAGCCCCTT
GGATATTCTCAGATATATTATTAACCCTGTTAGTAGCAGAACAATATATTTTGGTCATGG
CTCCCGAGTGGCGCACAATGGGATTGCCTTGCAGTTCTCCAGCTGTATCTACTGAAAGCT
CGCGAAGCTCAATGCACAGAGGGCAGGGGGCACGGGATGGGCCATAGAGCCGCACGACAG
AAGACAGACTTAGCCCATGGGGAACGGAGGAGGGAGGGAGTTTGACCCCCACTCCGCCAC
ACTGGGTAGCACAGAGCAACACTAAGGGGCATTGCACTAATAATGGTGCTGACTAAGGAA
ACGTTCCCGCGGTTGTAGCAGGTAGCTGGACAATAGACTTGCCTAGATGGAGGGTAGGGG
GAGAATTATATCATAGCACCGTTTTAGCAATGTTTCACGCTGCTCTGACACAAGCATTGG
GACTCGTCTTGATAAATCAATTACATTTTTATTTTGACTGAATCTCCATTTGGGTATTGG
TTAGACTAAAAGTATGGAGTAGAAATGTCTAGGCAAGTCAGTTAAGAACAAATTCTTANN
NNNNNNNNNNNNNNNNNNNNNNNNNNNNNNNNNNNNNNNNNNNNNNNNNNNNNNNNNNAC
ACAGGGATTCTTTAGCTAAATAGCCCAGTACTGTGTAGCCTACTCCCGACCGTCACTTTG
TACAGCGCCATATTTTCCATTCCATTCCTAACAGAAACCCAGAGGGTTTTTCGTTTAACT
TGGAATATAAATACCATAATATTAATCCAATGAATCCCAAACTCTAAAAGTAATTGGAAA
GGTAGATACAAATGATTTGTAACATTGTGGTTACAATAAAGAATGTAAACAAGATGTAAA
CAATATGCTGTGCTTTTATTTACAGTAGTGATGAACATCTTGCATTTTGAAAATAGGTTT
TCAAACACTTGTAGCCCAATTATCAGGACAATAGACTCTTCATAGCCCGGCTAATTTTGG
TGTGAACATCACCCTACCTGCAATGTATTCAATGCTTAAGTACTCTGAAGTGTTACATTT
CTAACTGAAAACAGTGGTACAGTATTTCTTCATCAACATCTTTATTTTTTCGTTAATAAA
ATAACTAGAGAAAAGACACTCAAAATGCAGATGGTTATTTAAACTACATTTTAGTTGCAG
TTCCACCCTGCTCCACGACCACGGTTAAAACCTTGCTGAGATGATCAATGTATTTTTTTT
TTTGTAGTATCGTCTCGAATGCCTCAAACGTTTGGACACACCTACTCATTTCAGAGTTTT
TCCTTTTCATTTGACTATTTTCTACATTGTAGAACTATAGTTATGACTTCCCAACTATGA
AATAACACATGGAATCAGTTAAAAAAAACTTAAGGATATGTGTCTTATATCAGCTGAAAG
CTTAAACTGAAAGCTTATATCAGCTGAATGCAGTTATATTAACAAGAATTTAAGCTTTGT
CCAATTTACACTAGCTATTACTGCGAAAAAAAATGATATGCTATTGTTTAAGGATAGCTC
CTAACAACAAAACACTTTTAACACAATAGGTTAGACAAATTCACCTCTGAAGTTGAAATG
TGTACTTACATTCTGAAATCTTGCTCTGATTTATCATCCAAAGGGTCCCAGAGATTTTAT
TAGATAAAATCCTTTTTTCATATCCTAAAAAGATCCCTATAGCATGCACGATCGATTTTG
TATTTCCACTCGTTCAATTTCCAAAGAAAGGAATCTGTGAAAATCTCACCCTAAACGTTG
TTTGAACGAGTCAAATCATGTTCATATCTATTCCTCCGAGATCCTAGAAGGTAACAAGAC
TTCACTATATCATTAGGGGTGTAGTATATCCTNNNNNNNNNNNNNNNNNNNNNNNNNNNN
NNNNNNNNNNNNNNNNNNNNNNNNNNNNNNNNATCATTAGGGGTGTAGTATATCCTATAG
GATACCATATTTGGTCAGAGAGCGCCGCCTTCATGGCACGCCGGTGAACGAATGTATCTT
TGTCAAATAAGCACCAATTGGGGTCCAACAAAGCTAGCTAGATAGCCAATGAGCTGGGCT
TTACGGGAGTATCGGAAACCATGTAGCTACTAACCTTGTACAACCGCATGCCTTTTCATT
TTGGACAAAAATTATAAGAATATTCAGAGTTATGAAGTTATGAAAACGGGTTGTTTGCAA
ATGTTTAATTTATAATATGGCTACTAATACTTGGAAAGCTAAATCAAAGTCCAAGTATAC
AGATTTTATGATATTCTTGCAGAAAAATTGAATATGAATGCGAATGTCTCCTTCACGATT
TGCCCAAATGTACCTGGGGACTTTACACAAAAATTATTGTAGGTCAGTCATTCTTCAAGT
TATCCTTCTGAAACTTTGCACATACACTGCTGCCATCTTGTTGACACTATCGGAAATTAC
AACCAGAGTGATGGCTAGAACTATGAACTTTCTCTTGTATTTCAAAGACGGTGGTAGAAA
AAGACTGGTTGGTTTTTCTTTGTATTTTCTTCTACCAGATCTATTGTGTTATATTATCCT
ACATTCAATTCATATTTCCACAAACGTCAAAGTGTATCCTTTCAAATGGTACCAAGAATA
TGCATAACCTTGCTTCAGGGCCTGAGCTACAGGCAGTTAGATTTGGGTATGTCATATAGG
CGAAATTTAAAAAAAAGGGTGCTATCCCTAAGACATTTTAAGAACATATTCTTATTTACA
AGGACAGCCTACTCCTTTACTCCCCATTGGGGAATTTAACCCCAGTCTCCCACGTGCCCG
CGCACGACACAGGGATTCTTTAGCTAAATAGCCNNNNNNNNNNNNNNNNNNNNNNNNNNN
NNNNNNNNNNNNNNNNNNNNNNNNNNNNNNNNNACACAGGGATTCTTTAGCTAAATAGCC
CAGCACCATATTTTCCGTTCCATCCTAACGGAAACCCAGAGGGTTTTTAATTTTTCTTGG
AGTAGAAACACCATAATAATCAAATCAATTAAGCAACATTTCTTAAAATCTGTCCCATAT
ACTATGATCTTACAAAAAAAGATTTTACATTCTCTAGTACAGCCACTATTGAAAGGTATC
AAATGCTTCTCAAAGATGCCCTCTGGTGGTCAAACNNNNNNNNNNNNNNNNNNNNNNNNN
NNNNNNNNNNNNNNNNNNNNNNNNNNNNNNNNNNNGATGCCCTCTGGTGGTCAAACTAGC
ATTAATGGTACCAGTGGTTGGCACTTAAATAACGTGCCATAGAATTCTGCAGCACAGCTT
ACACTGCAACTTTTAAAGGACGAACCACTGTACAAGACAATCTGCTCTTACCTCGACGGG
GACCCATCAACTTCCCTATTTTCTGCTTCGGCCCACCACCTAAGTGGAAGAGAGGACAGT
AGCAGGTAGCTGTGGTTTGTGACTACTATGATTTCCCATTGTAGCCAATTCAATTGCAGC
CATTCTGTTACTGATTTTCAGTGAGTTTTAATCACTTAATAATTCATAAACAAACTTATC
AGTAAAAACAACTAATTGGTAGGTAAACCTTTACTTGTTACCTCTGAAGTTTTATTATAT
TCCCTCCTCATGAGGGAGAGAAATTAAAGTATCTTAAATATATGTGGGGTTTTGGTAACA
GAATGACAATATTTCTTAAACTTACAGAAGGCAAATATTTTTTACAAAATTAAAGTGCTG
ATATTAGTTGGCAGGGGTCTTTACTTCAACATTATTGTGTTTTAATGTATTCTTAATACC
TTCTAAGACTTTTTCTGGTACCAACTGTCTAACAACAAAATCGAATGGTTTCTCCAAAAA
TGGCCTATAGTGTCAAATATTACTCAAATATTTAACAGCATGCATTTTACACCAAAATAG
AACATATTTTGAAATTAGACAGGGCCATTCTGCAGATTATATACAGAGACAAATAGACAC
AATGATTAATTTCCACTGGATTGATATCATATCGCAGGTGAGCCCCTCTTTAAGACCGAT
AGGCCTAGCTACTAACTAGTACATTCGGTCAATTCCCAGCCCCCTCATCCTGTGCAAGCA
GGGTTTGTTGTCACTCGATCAGCTGCTTATATAGTCCCGCCCCCTACCAGTTTCCGGGTA
GTAACAGGTTGACCAATCGAGGAGCTAGCTCACGCTGCAGGAGCATAAAAACAAAACAAT
TCAACTCATGCCGTCTGAACCTTTCAGGCAAACTTAAATAACTAGACGTGAGATAAAATA
TCATGTCTACATTCTGATACCTCGGTGTAAAAGGTTACAATACACGTTTTTAAGAACTAG
TGTTAATGAGAGCTTGGATTATATTAGTAATTCAATTACCACTACATCACAGCTTTGTTA
GGGAGGAAAACACAAATGCAAAAATATAACAATAATAACTAGTTAGCAACTACAATATTT
ACTACTTTAAGATGGGAATATATTTTTACCACAAACATTTCCCCATTGTTTAATATATCT
TCCCAATGACTCACGGGTGGAAAACAGAAGTAGGCCTGTCTGTAGCGAACTGGCAAACTT
GACAGGGACATGTAAACGACTCGTAAACAAGACTAGGTTAGCTACGCGTGCAATGCCAAT
ACTGATACGATTATATATTGATCAGCTAACGTTACAATGACTGGACTGTCAACCAAAATG
ACTTTACAAAATCGAGATATCTTAGCTAAATACCCAGACATAAAGCCAAGGAAACATTAT
TAGATTGTAAAGAAAGACCATTACATTTGGACGGATGACGGATCATAGCTCGCAGAAAAT
GGTGCTCAACAAGGCCAGCGTCGTTGTTTAGTTTTTTCTAGCCATCGTCGTTTGAAGGAT
AAAGCTATGTTAATTTTGCATAAAATAAATTATTCATTGTAGAAAACCATCAAGGGCTGT
TTTGATGAGAGCTTCACTATTAAGCAAGCCAAAATTACATTGTTTGATAACTGCCCAAAT
GTCATCCAATAGGCCTACTGGCACCTGTAATTTTCTGATCTGAGCAAACATGCAAAAATG
TTTGATCACACATATCTAGCAAATATTACTGTTGGGTAAAATATTGAACCTATATCTGGC
AACAATGTAACGTTAACCTTACAGAACTGAAGCGAATCGTGTGATTCCTGATCAAAACAA
AAACCAAATCTGCTTTTCTTGTCAGAAAATCTAACAACCATTTGTCTATCTAATCTAACA
GCAGTTATTGTTCCCTTACACAACACGTCAGTTGTCCTTTATCAATAAACAATCAATGCT
AGAGACCTGTCACTAACTAGTTAAAATACGACAAAGATTTTTCGCCTGTCTGTTGTTTAT
GTTCAGAAAAGGATACAGTTTTACCACGTCGGTATCCATTCGCCTCTTGCCTGGACTTGG
CGACGACATTGTTGTATTCCTTTGAGAAGTGTCAACGTAATAACGTTAAATCCGATGCTA
GCTCAATATTTAAAATATATCGTATCCCTTTCACGTTTGTCCATCGATCTAAATCTGCAC
TTTCTCTCAACAGTAGCTAACATATGTCGCTCTCTCTCTACCTAGTTCGTTTCTGTCCAG
TCCTGTCCTGAAACTTTGGGCGCGTTTGAGCAGATTGCTTTTGTTACGCCTTTCAACGTG
TGTTGCATTATGGGGATTTAATTATCTGACTTGTGCCTATGTGTGGACTGCATGAACAGA
AATCATGTGATCACAGTACACTACGTTTTGCAGTCAGAGAGGAAGAGACAAAACGGCAGG
TAGCCTGGTGGGTAGGTGTGTTGGGCCAGGAACTGGAAAATTGCTGGTTTGAATCCCCAA
ACTGACAAGGTAAACATGTGTCATACTGCCCCTGCACAAGGCAATTAACTCACGGTTCCC
CCTGGCGCCAATTGGTTGATTAAGGCAGGCCTCCCTGCCTTGTTTGAATGGTAAGGCAAA
AGCAACCAACTGTAGACAAAAGTCGGGGGAAGTGCATCTGGGAAAGCCGAAATTCAGACA
CTGATGTGGTTTTCCAACAGCAAGAATCAGTGCAACATGGCAGTGTTGCCATTGTTTATA
AAAGTTGTTCTTCATAATGAAATATACATGTCTCAAACCCCCATATCACACACTCAAGCT
GAAAATATGTGTGTACAATCAATTGGTGAGAGAAAGAGGCTCATAACACATTCATTTGTG
CATATCCACTGCATACATGAATTGAGGCAAAGTTGGTTCCTGTTTCAGTCATGTCTTTGA
TCATGTTGACGTGGGTCAAACAAAAACACCCCCATGATTGGTTGACAATATAGCCTCCCA
CAATGCAGGTGATTGCTGCAGGATGAAGTTGGTAAAGAGCAACTGCAGAAATTTGAAGTC
GACTGCAGACAAAACTTCATGACCTTTGATCACATTATTTTTATAAAGTTCATGCAGTCA
ACATGTAGGCACAAGTCGGACATTTTTTATCCCCATAATGCAACACACTTTGAAAGGTTG
TGATCAAGGTTGGTAAGGGCTTATCAAAAGTGATCTGCTCGAACGTGCCCAGTCTTTGCT
GCAGTCCACTGCAAGTTTCTGTAGTTGCTCTTCACCAACTTCCTGGGCACGTTAGAGCAG
ATCACTCTTGTCAAATCGTAAACCATCGTTGTTTCAAAGTTTATGTGCAATCAGTGAAAG
CATTACCATGTTTATCTCTCAATACCAAAAGTATGACGAAAGTGAAGTGTAGTCTAGTGC
TGTAGGTTGGTTATATTTTAATGAAGCAGCACTAACATACCAAACACTCAATCAGCCTCC
ACAGATAGCATTATCAACACTTCAGAAGCCATGGCAATGTTTAGAACTACAGGAAATTTG
CTTTAAAACTGAAACATTTTCTCTCACCCTTATAGAAAAATGTGTAGAATAGCAGGACAT
TTGCTTTAAAAATGCAAAAATGTATCTTAGTCTCATGGCAAAACATGTAGAATGGCATAA
AATTATCTGTAAAACTGCAAATGTTTCTCTCTGCCTCATGAAAAAATGTGTAACAGCTGG
AGCTCCTACCTAAAAACGTGGACCTCTAGTGGTTTGAATATTGCATTTGATCTCAGGCCC
TTTCTATGAACATTTCAACCCAATGAACATCATTTGCCCACAGTTTATTAGCATATCATG
TTTCCCATGTTGATGATGTTCATTATGCATTATGTTTGAACCACAAGAAGATAATAAAAC
AAATATGAAAGTACATGATTATATTTGCCTGTATTTACCCCCAACAAATGAAATGTTAAT
TAGCTGATAATGTGGCTATCACAAATAACTACAAATGCCATGATGATCTGGACTGAATTG
AGGCAAAGGTAAGAATCTCTGGATTGACTATCTAATGTAGCTAAATGCAGTGGAGATTTT
AGCATGAAAATCTTGGTGGGGGAAAAAAAAAGTGGTATGCATGCCAGCAAAACCACTATA
CAACATAACATTAAACAATACATTAATTGCACTATAATGGTGACAAACGGTGCCCACAAA
CTGTTAGGGCCTACATAAAGCTGCCCCAACAGCAGAGTCCAAACAGCAGTCCCAACACCT
TACCACTGCTANNNNNNNNNNNNNNNNNNNNNNNNNNNNNNNNNNNNNNNNNNNNNNNNN
NNNNNNNNNNNAAATGTGGTTTCTACTGACAATTGAGATGTACAAGCTATGGCATAAAGG
GGACGACAAGCGGATAAGAGGCAATTTGTAATATCTATTAAGACATTAATGAGCGAGCTA
GGACGGNNNNNNNNNNNNNNNNNNNNNNNNNNNNNNNNNNNNNNNNNNNNNNNNNNNNNN
NNNNNNTTAAGACATTAATGAGCGAGCTAGGACGGATGTAGTCAATTTAACTATTTGTTC
AGCACTTTTGAAATGTACAGCNNNNNNNNNNNNNNNNNNNNNNNNNNNNNNNNNNNNNNN
NNNNNNNNNNNNNNNNNNNNNTTTGTTCAGCACTTTTGAAATGTACAGCGACAGAATTTA
GAACATAGGCCATCCTCCCTGTACAAGTCAGGAACCATAGGATAAATAAAGGGGGCATAT
AAGCAGANNNNNNNNNNNNNNNNNNNNNNNNNNNNNNNNNNNNNNNNNNNNNNNNNNNNN
NNNNNNNATAAATAAAGGGGGCATATAAGCAGACAATAAATGCTCTTACAATATTCAATG
ATTTAATTTCTGAAAAATAGGTTATAGGCTACATATGCACCACCAAGTCAGAACAGTAGG
CAAAATTAAGAGGTGAAAATAGACCAAATGATTAGGGTGAGGCACATGGGCTACTAACAG
CTTANNNNNNNNNNNNNNNNNNNNNNNNNNNNNNNNNNNNNNNNNNNNNNNNNNNNNNNN
NNNNGTGCTGTGCTCACTTGAACAGGAAGGTGGCGCGGCGGTCCTTCGTGGGCATATTTT
GTCATCAAACTTTGTCTGGAATTCTCTGGATTTACAGTGCTTTCAAGACAAATGGGAACT
CTGAAAAAAAAGGTTGAATCATGATGACATCAGGTTGTAGCTCTAGAAAGAGCCCCAAGT
TCCCAATTTACAATTCCGATTTGGTTGAAAGCTCTAAACTTATTTTCCCAGTTGTAGCTC
AGTACCCAATTGTCATACTTGAGTAAAAGTATAGATACCTTAATAGAAAGTTACTCAAGT
AAAAGTCACCCAGTAAAATACTACTTGAGTAAAAGTCTAAAAGTATTTGGNNNNNNNNNN
NNNNNNNNNNNNNNNNNNNNNNNNNNNNNNNNNNNNNNNNNNNNNNNNNNACTTGAGTAA
AAGTCTAAAAGTATTTGGTTCTAAATATACTTTTAAGTATCAAAAGTAAAAGTATATGTA
ATTTCAAATTTCTTCAATTAAGCAAAGCAGGCGGCACAATTTTTCGTTTTAAAAATGTAT
GGATAGCCAGGAGCACACTCCAACACTCAGACATTATTTACAAAAGATGCATTTGTGTTT
AGTGAGTCCGCCAGATCGAAGGCAGAAGGGATGACCATGTGTTGTCTTGATAAGTGTCAC
GTTCTGATCATAGTTCTTTTGTGTTTTCTTTGTTTTAGNNNNNNNNNNNNNNNNNNNNNN
NNNNNNNNNNNNNNNNNNNNNNNNNNNNNNNNNNNNNNAGGACGTGAGCTGAGTGGGCAT
TCTATGTTTTGTGTTTGTGTTTCTATGTTGGGTTTGTTGTTTGGCCTGATATGGTTCTCT
GTCAGAGGCAGGTGTTTGTCATTGTCTCTGATTGGGAACCATATTTANNNNNNNNNNNNN
NNNNNNNNNNNNNNNNNNNNNNNNNNNNNNNNNNNNNNNNNNNNNNNTTTGTGGGTGGTT
GTCTTCTGTCTTTGTGTCTATGCACCAGATAGGACTGTTTCGGTTTTCACATTTGTTATT
TTGTAGTGTTCTCGTTTATCGTCTATATTAAACATGTTGAACACTAACCACGCTGNNNNN
NNNNNNNNNNNNNNNNNNNNNNNNNNNNNNNNNNNNNNNNNNNNNNNNNNNNNNNGAACC
ACCCACCAACCAAGGACCAAGCGGCATGGTAACAGGCAGAAGCAGGAGAGGCAGCACTAT
TTAGAGAAATGGACTTGGGAGAAGATCCTAGACGGGAAAGGACCCTGGGCACAGCCAGGA
GAATATCGCCGCCCCAAAGAAGAGCTGGAGGCAGCGAAGGCGGAGAGGCGCTGGTGAGGA
GGCGGCGTGGATGGAAGCCCGAGAGTCAGCCCCAAAAATGTCTTGGGGGGGTGGCACACA
GGGAGTGTAGCGAAGCCAGGTAGGAGACCTGCGCCAACTTCCTGTGCTTACCGGTAGGCG
AGAGACCGGGCAGGCACCGTGTTATGCTGTGGANNNNNNNNNNNNNNNNNNNNNNNNNNN
NNNNNNNNNNNNNNNNNNNNNNNNNNNNNNNNNACCGGGCAGGCACCGTGTTATGCTGTG
GAGCACACGGTGTCCCCAGTGCGGGTGCATAGCCCGGTGCGGTACATACCAGCTCCTCGT
ATCGGCCGGGCTAGAGTGGGCATCGAGCCAGGTGCCATGAAGCCGGCTCTACGCATCTGG
TCTCCAGTGCGTCTCCTTGGGCCGGCGTACATGGCACCAGCCTTACNNNNNNNNNNNNNN
NNNNNNNNNNNNNNNNNNNNNNNNNNNNNNNNNNNNNNNNNNNNNNAAGTAAAAGTTGTC
AAAAATATAAATAGTAAAGTACAGATACCCCCAAGAAATGACTTAAGTAGTACCTAAAAT
GATTTTTACTTAAGTACAATTTCCAACTTGTGTAATGTTTATGTCCAATGGTCGGTGAGC
ACCGATACATTTTATCTATAATTTCTCTATTTCTCTTCATATGACAAGGATTAGAAAGTA
TTTGCCAGAAGATTGTCGACTTGATTCATGATGATGACTGCTAGCTAACATTTTGAAAGT
ATGACGTTGACATCAGCCCAATCAAAGCTACTGTAGATATAACATGATTTGACATCATTT
TATCTGTTGCCAATGACCTTGAGCCTTTGTGGATGGGCACTTCTAACGTAACTCTATGGC
AGCACCCAAGGGGCTTGACTTTTCAAGCTCTACCATTAGACTTTTCAAGCTCTACCATTA
GACTTGGCGGTGACAGTGTCCCCATGAGTGACAGAACAGTGAGCCAATCACGGCACAACG
CTCCGTATTTTCTTCTGGCTTGCCCCACCACCATAGAAAGCACTGAGCTAGGCAGGTGGG
GCTCTGCCTGTTAAATTCCACGTAAACATTTACTCACAGTAATTAGGCTTCTCCAAACTC
TGATTCTGCTGCTGGTCATTAGTAGCCTACCAAACTTGCTACCTGTCAGGTACTCAGCAC
TCTATTATCCCTCTAATCACTATGACATCAATGCAAATGTAATCGAAATTCTAAACACAC
ACTTCATGAGAGCATGAGGGCATGTTGCGCAACATTTCTATATGCTATGCAACTGCGTGA
CAAAACAGAGTGATGGCCTCTATTAAAAAGAAGAGGATCACATCAGATTTCTATAGGCTA
GGCCTATATTTATTTCTCAACTTTCATAATATTAAGCACATTGCTTCTCTTAACAGGAAT
ATAGCCTACTAGGCTGGCATGAAAATGAACCACAGGGAAGCGTCCTCCATTCGCTATTTA
AGTGCATAGATTNNNNNNNNNNNNNNNNNNNNNNNNNNNNNNNNNNNNNNNNNNNNNNNN
NNNNNNNNNNNNCCATTCGCTATTTAAGTGCATAGATTACATATTTTTCCCCTTTTTTGA
GACAGGTGCATGATAATGGTCCATTCTAAATCAAAACAAATTTCACACATACAGTGCCTT
GCGAAAGTATTCGGCCNNNNNNNNNNNNNNNNNNNNNNNNNNNNNNNNNNNNNNNNNNNN
NNNNNNNNNNNNNNNNCACGCTGCATTTTGGTCCTCCTCTCCTTCAACGGAAGAAAACCG
TTACAGAACCACCCACCAACCAAGGACCAAGCGGCNNNNNNNNNNNNNNNNNNNNNNNNN
NNNNNNNNNNNNNNNNNNNNNNNNNNNNNNNNNNNGCCGAATACTTTCGCAAGGCACTGT
ATATTATTTAGTATATGTAAAGACAAGATTAAATAAAGAATAGTCTGATGGGTGACAATA
TTAGCTTATCACTTGTAAATTGTATATTATCACTTGTGAATGATGCCCAGCGTAAGGCAA
GAAACAATGCCTTTATTTGTTGTAACTTTTTCAAATCAAAGTCGCACACCTCATCTAGCC
TATCCCATAGGCCTATGTTTTGATAAGGTCTGTACCACAACTAAAGTGGCCAAATAACTT
TTTAAAATTAAGCACATTAATCCGCTTTACAAGGAGTGTAGAGCCTAACTGGTATACATA
CGCAGCGTGTGAGTTTCAAGTTTGAGGAAGTTAATTTTCACCATAAAAAAGCACCTTTAT
AATAAAAGCATTACATGCATAATCCCATTTGCGGTCAATTTTGATAATGGTGTTTCCAGC
TAATGGAACATTCGAGCTTATAGTCTACTGCCATGTGCGCATTGCTGCGCTTATAATATG
AAGAAATAGCCTAATAGTTTATCAATATTTTAAGCTAAACGTTCTGATCTGTTGCGTCAA
CCTCATTGCTTTAAAAAAAAAATGTGATGCTAGTAGTTGTATTAATTTGGGATCTATCGC
ATCCTCGGCGTTGGACCCTGATCTCTCTTTTGACGAACATANNNNNNNNNNNNNNNNNNN
NNNNNNNNNNNNNNNNNNNNNNNNNNNNNNNNNNNNNNNNNATATAATTTACCTCTTGAG
GATGTCATTCGAAAACATAATGTTAACTTTCACTGCTATGCGGATGACNNNNNNNNNNNN
NNNNNNNNNNNNNNNNNNNNNNNNNNNNNNNNNNNNNNNNNNNNNNNNAATGCTCTACTT
TCCGGCTACACGGATAAAGCACTAAATAAACTTCAGTTAGTGCTAAATACGGCTGCTAGA
ATCCTGACTAGAACCCCAANNNNNNNNNNNNNNNNNNNNNNNNNNNNNNNNNNNNNNNNN
NNNNNNNNNNNNNNNNNNNGATGGCTGCAAACGTTCTACTTTTAAACTCAGACAAAACAG
AGATGCTTGTTCTATCTCCCAAGAAACAAAGAGATCTTCTGTTGAANNNNNNNNNNNNNN
NNNNNNNNNNNNNNNNNNNNNNNNNNNNNNNNNNNNNNNNNNNNNNGATCTTCTGTTGAA
TCTGACAATTAATCTTGATGGTTGTACAGTTGTCTCAAATAAAACTGTGTAGGACCTCGG
CGTTACTCTGGACCCTCTGAACATATCAAGACTGTTTCAAGGACAGCTNNNNNNNNNNNN
NNNNNNNNNNNNNNNNNNNNNNNNNNNNNNNNNNNNNNNNNNNNNNNNCAAAAATCAGAA
ACTTTCTGTCCAAAAATGCAGAAAAATTAATCCATGCTTTTGTTACTTCTAGGTTAGATT
ACTGCAATGCTCTACTTTCCGGCTACCCGNNNNNNNNNNNNNNNNNNNNNNNNNNNNNNN
NNNNNNNNNNNNNNNNNNNNNNNNNNNNNCGGCTGCTAGAATCCTGACTAGAACCAAAAA
ATTTGATCATATTACTCTAGTTCTAGCCTCCCTACACTGGCTTCCTGTCAAGNNNNNNNN
NNNNNNNNNNNNNNNNNNNNNNNNNNNNNNNNNNNNNNNNNNNNNNNNNNNNAGCATTAC
ATGGGCTTGCTCCTACCTATCTTTCTGATTTGGTCCTGCTGTACATACCTACACATACGC
TACAGTCACAAGACACAGGCCTCCTAATTGTCCCTAGAATTTCTANNNNNNNNNNNNNNN
NNNNNNNNNNNNNNNNNNNNNNNNNNNNNNNNNNNNNNNNNNNNNAACGAACCGCCCTTG
TTGTCTCTGCCTGGCAGGTTCCCCTCTTTCCACTGGGATTCTCTGCNNNNNNNNNNNNNN
NNNNNNNNNNNNNNNNNNNNNNNNNNNNNNNNNNNNNNNNNNNNNNACCGCCCTTGCTGT
CTCTGCCTGGCCGGTTGCCCTCTCTCCACTGGGATTTTCTGCCTCTAACCCTTTTACAGG
GGCTGAGTCACTGGCTTACTGGTNNNNNNNNNNNNNNNNNNNNNNNNNNNNNNNNNNNNN
NNNNNNNNNNNNNNNNNNNNNNNAGTGGGTCATATGATTGAGTGTAGTCTGGCACTGGAG
TGTGAAGGTGAACAACGGAAAGTCTCTGGAGCAACGAACCGCCCTTGTTGTCTCTNNNNN
NNNNNNNNNNNNNNNNNNNNNNNNNNNNNNNNNNNNNNNNNNNNNNNNNNNNNNNATGCC
GTCCCTAGGAGGGGTGCGTCACTTGTATGAATTTACGGTTGGATCAGAATCGCCGTTATA
ATCATTGGCCAGTACAGAGAATTAAGTCCAAATCCCTATCTCCATCCATGGCTAATTTAC
AAAAGGGGCAATTTTAGCTAGCTAGCTGGCCACCGGAGGACAACAACACAATGAGATGCA
ACAATTAACATTTTTCTGTCAATGATATGCTCTCAATGGGATTTGATAGGAGGGATGCCA
AAATCCAAGCTGGCTTCCTTTTACTTTTTTTTTGGTGAGCCAAGACCATTCACAGTTGAG
CTCGCTCAGTTTAGCTCAATACTGATTGGTTAATTTTGTATACATTTTTTTATCAAGGGA
GGCCAAATGCCTTGCCTTCAATGCTACAAGCGGCAACAATGTCATACTTATTTGGACCAG
ACAGCATCAGATAGATGGCCTACTTGTAGAGAGACAGAGGGACTCTGTGTCACTCGCTTG
GGTGCTTTCTCATGTGAGATACATTCAACCTCTTGTGAATTTAATGAAAATCATGAAACA
CAGAGAGACGAAAGATAAATAATGGTATGTTTTATTTTTATTTTAAACATGCGGCTATTC
TGCATCGAGTGGTTAACAAAGAAATAGGTACTCCTATATGCTTAATTTATAGTTATTAAT
TGTTCTACAAACATTGTGTCACATAATTAGATTTTTAGCACATTGTAAGGTTGCATGATC
CGACTCTGCTGCAGGCAGAACAGTTGAAACTGGAGCAGCAGNNNNNNNNNNNNNNNNNNN
NNNNNNNNNNNNNNNNNNNNNNNNNNNNNNNNNNNNNNNNNAGTCATCATGCCAGGTAGT
CCTGAGGCATGTTCCTAGGGCTCAGCTCCTCCGAGAGAGTGAAAGAAAGAGAGAAAGAGA
GAATTAGAGANNNNNNNNNNNNNNNNNNNNNNNNNNNNNNNNNNNNNNNNNNNNNNNNNN
NNNNNNNNNNCAGGACACCGGATAAGACAGGAGAAGTACTATAAATATAACACACTGAAC
CTAGCCCCCCGACACATAAACTACTGCAACATAAATACTGGAGGCTGAGACAGGAGGGGN
NNNNNNNNNNNNNNNNNNNNNNNNNNNNNNNNNNNNNNNNNNNNNNNNNNNNNNNNNNNT
CACGTCAGTGACTCAACCCACTCAAGTGAGTACTGTATGACAGAGTGATAGACCTTTTCA
TCAACATGAAAGAAAGGAGGACGGCATTGGCGGTACTCTACAAGTAGCATGAGTCAACAT
GTTTGTCTACTTGCACGAACCCGCACACACACATACAAGCATACAGAAATCAGAACCATG
GACAGCCACATAATTTGATGATGTTGAATTTGAAATGGTGCTGGAATAGTGGATGCAGCT
CCTGTTTTCTTTGAGACTTGCGGTAACTGTGGTTCTAAATCAATAGTTGTTTATTGGTCC
GAATATGTTGGAAACAATAACCTGCTTGACCATGCTGTAGGTCATGTAACTGATTGTTAC
TGTACATGCAGGGGGGGCACTTCCCCAGGGATTTTATCCACGCACCGCTAGTGAACACAT
CCCTTATTTTAAGTGTTTCTAAAATCCCCGATGGGAAAAAAATGAATGGTGGAAGAACAT
TTGGAACCATTTCCCTGTTTGACCGCTAGGTTTTATGGGTATTATGACACCTCCANNNNN
NNNNNNNNNNNNNNNNNNNNNNNNNNNNNNNNNNNNNNNNNNNNNNNNNNNNNNNGTTTT
ATGGGTATTATGACACCTCCACTGTTGGGCTCTATGATGTATTGCTCTCAATGTGATTGA
GGTGAAGCCAAATCCAAACGGGCATACCTTGACACTTCTTTGGGTGTGTCAAGACCATTC
ACAGTTGAGCTTGGTCAGTTTAGTTAAACGCTGACTGACTATTATTTTATACTTTTTCTA
TCAAGGGAGGCTAAATACTCATGGGCTTCCCTTGTTTCCAATGTTACTCCAGCATTCAAT
GCTACGAACGGCAACAATGTCATACCTTTTTGGCCAGACAGCATCAGATAGATGGCCTAA
ACATACAGAGACAGAGGGGTGCTGTTTAGCTCGCTCGGATGCTTTCTCCAGTGAGATATA
TTAAGCCTCTTGCTAATTGAAGGAAAGTTATGAAACACAGGGAGACAAAATATCAATTAT
TTAATGCATCCTTTTCTTTTTTTCTTTGATTTCTTTTTGGCATTCATGAATACAAGTCAC
TGCATTTCACTTTCATTTGTGAATAAAACATTGTCAAGTCTGATCACTTTTATACCCAAA
TAAATGCTGCAGTAGCTGTTTTCAAAAGTATTTCTGCCATTTTGTTTCATAGCTGGTAAA
TTCATCGCACAAAGTCAAAACTACAAATCCTAGCCTATCCCACCTGGCGCAACAAGTGAA
GTGTTGAGTTAATTTGTAGGAGCACTGTGCACAGGCATAAAAGTTGGTCTAATTTACTTG
AAACGAAGTCTACGGCCGTGAGACTTTGCCTTTGTTTTTGGCTATTTACATTGTTTTGTT
CACAAGTTAGTTTGCTTTTCAATGTTTGAGTTCCAACTGCCAGGAAAGAGAAGACGACAT
GGCTGCTAGTCACACAAGATATCCACATAGCAAGTTAGGCGCGCTGAAACAACTGAAGCC
CATACATTTTCAATGATAGTGTCGAATTTGGTCAACAAAAAAAGAAATTGCGTATTTGAT
CTAATAAAAGTTTTGTAATGCATAAGTTGTTATGAGTATAAAGATATAAGTAGGACACAT
GACATCCTGGCAACTGAATTGGCCAACTCCCATTCATAAAATTTGGTATCATAGCTAGCA
TACAGAAATCGGTGGTGATAGTCAATGTAGTTTTTAGGATGGTGACATGAACATGGATGG
TGACATGAACATGTATTGGGGTCAGAGGCAACCCGTCATTCAGGGCAGGTGAGGCAGAGT
ACTTCTTACTAGCAAATCATGTACTTTTTTGAAAACATTACAAAGCTGCTCATCTGGGGG
GTTTTGTGTTTTGTTGGTGTAATTTTAGCGATTTTATTTGATTTTGGCTGGTAAAAAATC
TAAGTGGTTGGTGGACCGAAAAGTTAGTTTCAGGCCCTGGACACACCTCTCGCTGTGTTA
ATTGGCTGCACTAATTGTACTGTTTGTCTACATAACCTGCTTCAAGCATTTACCATGTAA
CCCTGAGGAAGGCACTGCATGCTGAAACGTTGGTTGCTACACCAATTAAGTGCTTGGGAG
CATAATTAGAGTGTGCAACTTTCTTTCTTTTTATAGTATACTTTCCGTTAGTAAGCTTCT
CAAAAATGTTAGCGGGTGTGCATCAGCTTATGCCTTTTACTAAAATGTGTAACAGCAACA
TTTTCTCTGAGCCTTATGGAGAAGGACACAGATGTCAGTTCAATGTGTAGTTTTGATTTA
CATTTGGTTGAGTTGTCAATTTACGTGAATTCAACGTCAAATCAACAAAAAAATGTCACT
GTGTTATTGGATTTAGGTTCAAAGTTAGGTGAAAAAAGACTAAATTCCTTTAAATTGATT
ACTTTTTAATAATCCAATAAGTATTCCACGTTGATTCAATGTCATCACATTATTTTTGTT
GTTGTTGAAATTACATGGAAACAATGTTGAATCAACCAGTTTTTGCCCAGTGGGATGAGA
TTAGCTATAAAACAGAACATTTTGATCTTTGGCATATGTTAAAAAGTTAGCTGTTCGCCA
CTGTGCAGCAGGTAATCAGCAGGTCATTTTTTAAAGTCATCACTTGTATTGAGTTTATAT
AGGCGACCATTTTTAAATTGATAGGCCACTGTGGAGTGGATTCACAGTGGTTAAAATGGA
CATGTAAAATCAAAAAGTCAATCAGTCAGCCATTTGTTTACCAATCCCTTAGCTATTCTC
AAACTAAGTTAAGACATTTACCATTCCAAATTTGGTGTCCTTTGGTCCTATGGCTCACTA
GCATAAGAGTTAAGTATTTTTTTATATTTTAGCATATTAGCGTATGTGCTAATATGAATA
TACTGGTATAGTGTGGCCATCTTTGAAGGCATCAATGTTATTTTCTCAACTTCTTTAGGG
ACTTTTGTGATGATGTCACGCCCTGACCTTAGAGATCCTTATTTATTCTCTATGTTTGGT
TAGGTCCGGGTGGGACTCGGGTGGGAAAATCTATGTTTTCTATTTCTTTGTTGTTTTGCC
AGTGTGGTTCCCAATCAGAGGCAACTGTCTATCGTTGTCTCTGATTGGGGATCATATATA
AGTTGTGATTATCCGTTTGGGTTTTGTGGGGTGTCATTTTCTGTTTAGTGTCTGACAGAA
CTGTTCGCGGTCGTTTTTGGATTAGTTATTTTTGTTTGAGTGTTTCTTGTAAATAAATAT
CATGAACACTTTCCACGCTGCACTTTGGTCCACTATCCCTACCATCAACGAGAGCCATTA
CAGATGAGTCCTACGACCAAATTTGGAGTGAATCTGACTTTTAGTCAGGGCCTGAAATGT
ACTTTTTGGTTTACCAGCCACTGTGTCAGGTAAATCTACCAGCCACTTAGATTGTTTTGG
CTGCTAAAATTACACAAACAAAACACCCAAAAAATGGATTAGCATGATTTGTAATGTTAA
AACAATACATGTATTACTAGTAAGAATTCATGTTGTATTTTGTTTCATTTCATTACATTT
TTTACCAAAATATCACAGATAAGACAAATATTCCCATTGTGCATGTTTTTAGCTCTGCGA
TTGAGAGACTGACTAGTAGCCGCTTCATCTTCTCTTCCCTAGCAGTTGAAACTCATGCAT
TTAAAAAATTGCTTCGCTTGTGAACAAAAATGTAAATAGTGTGGGATCCTGTATTTTACA
TTATAGCCATTAGTGTATATATATATGATTAAATATTATCTGATGTTGGTTGTGTGAGGT
GTCTGCATTTGTGCACTGGAGCATCATAATGAGATTAAACAACTGCTTGCTACTTGCCTG
TTTGTGTGTGACAAGAACTGAGTAACATGGTGTGACCTGCATGTTGCAAAACTGTAGATA
ACAGCCCAGCAGATGCTTTTTCCTTGTGTTTGTATGTAACAATATTGAGCACATGGTGTG
ACTTGCTGTATCTTACAAAGTTGTTATAGGGAGGGGTGGTCATCATGAGGTTTAACTGAG
ATGGAAAAATACTGAACAACACAATAGCAGGAACTGAGCAACTGTTATAACTAGGGGGTG
CTACCAGAACAGTAAGGATCTATACATCGAAGGAGGGAGGACTCCAAGAAGCACCAGGAG
GCGGGGACCCGCCTGAGCGCCTGCGATAGGCTGGGTAGGCCAACAGACGGGTTGGAACTA
TGTCTATCACAGTATAAAGAATACTGTTTACATACATCCTGTCAGTTCTCTGTTCTGCCC
TGCGTGGTATTACAGAGAGCCCGTATATACGAAAGTTGCATTTGCCATTTATTACTTAGC
TAATAAAAAATACATAGAATACAATCAGTGACTCATTGTTATATTTATCCTGATACCAGA
TTTGAATTTACGCAACCCTAACAATTTGGTGGCCCCGACGTGATCTGGTAAAGGACATCG
CTGGACATTGGTGTGCCAGCAGATTGGCCAGTACTGTCNNNNNNNNNNNNNNNNNNNNNN
NNNNNNNNNNNNNNNNNNNNNNNNNNNNNNNNNNNNNNTGGTGTGCCAGCAGATTGGCCA
GTACTGTCGTCAGACGGTGTGTCTCACAAATCCTGACCGGTCAACTAAAAAAGGTAAGCA
GACACCTGTTGTGAAAAACTAAAGNNNNNNNNNNNNNNNNNNNNNNNNNNNNNNNNNNNN
NNNNNNNNNNNNNNNNNNNNNNNNTAAGCAGACACCTGTTGTGAAAAACTAAAGTTCTAC
ACATTGGAGTTATCCAAATTTAGTTTTGTGAGACACCTGTTTGATGTAAGTTACTAAATT
TAAACTATTATGATGTGTGAGATTGGAAAATAGTTGAGAAAGTAATATCTCCATTGGCAA
CAATACTTAATGATGCATTGTGTATGGGATGTACTAGTATGCCTGGCTGGTAGGTGGTAA
CAGAGAACACTTACTACATGTATGAGTGGTGGGTAACGGGTGACCACCAAAGCGTGAATG
GATAGTCTGGGACTACATGTATGATTCATTCTAGTTGATTATAACGCAACAAATAATCTG
CTCAACCAAGGAGCATCAAAAGTCGTGCTATAAATTCTCAGACAACCCAAAGATTTCTTG
ATGCCCTTCCAGACTCCCTCTGCCTACCCAAGGATGTCAGAGGACAAAAATCAGTTAAAC
ACCTGAGGAACTAAATTTAACCTTGCGCAATACCCTAGATGCAGTTGCNNNNNNNNNNNN
NNNNNNNNNNNNNNNNNNNNNNNNNNNNNNNNNNNNNNNNNNNNNNNNGCAAGCTTCCAG
AAAATTGGAACGGAAATGGTGCCACACCAAACTGGGAGTCTTCCGACTATCTTGGAATGA
CAGTACCGTGCAGTATCGAAGAGCCCTCACTGCTGCTCGATCATCCTATTTTTCCACCTT
AATTGAGGAAAATAAGAACAATCCTAAATGTTTTTTTGATACTGTCGCAAAGCTAACTAA
AAGGCAGCATTCCCCAAGAGAGGATGGCTTTCACTTCAGCAGTAATAAATTCATGAACTA
CTTTGAGGAAAATATCATTATCATTAGAAAGCAAATGACAGATTCCTCCAAAGCTCAGGT
GTCCTGAGTCTGCACAACTCTGCCAGGACNNNNNNNNNNNNNNNNNNNNNNNNNNNNNNN
NNNNNNNNNNNNNNNNNNNNNNNNNNNNNCTCTTGACACAATGATGAAAATAATCATGGA
CTCTAAACCTTCAAGCGGCATACTGGACCCTATTCCAACTGAACTACTGAAAGAGCTGCT
TCCTGTGCTTGNNNNNNNNNNNNNNNNNNNNNNNNNNNNNNNNNNNNNNNNNNNNNNNNN
NNNNNNNNNNNAACTACTGAAAGCGCTGCTTCCTGTGCTTGGCCCTCCTATGTTGAACAT
AATAAATGGCTCTCTATCCACCGGATGTGTACCAAACTCNNNNNNNNNNNNNNNNNNNNN
NNNNNNNNNNNNNNNNNNNNNNNNNNNNNNNNNNNNNNNCCAAATCTACGGGCAGGTAAA
GAGCTGTCATCTGCTCCCCACTGACACATTGTGTGGTCTGTGGAGAGTTNNNNNNNNNNN
NNNNNNNNNNNNNNNNNNNNNNNNNNNNNNNNNNNNNNNNNNNNNNNNNGTTATTTACTT
TGTTACAGTCAAACCTACTACATAGGATGATCACATTGAAAATACTCAAATGTAGGCCTA
CACACACACACACACACACACACACACANNNNNNNNNNNNNNNNNNNNNNNNNNNNNNNN
NNNNNNNNNNNNNNNNNNNNNNNNNNNNAGTAGTTTGTGTCGGGGGGCTAGGGTCAGTGT
GTTATATCTGGAGTACTTCTCCTGTCTTANNNNNNNNNNNNNNNNNNNNNNNNNNNNNNN
NNNNNNNNNNNNNNNNNNNNNNNNNNNNNGGCTATGGAACCCTGACCTGTTCACCGGACA
TGCTACCTGTCCCAGACCTACTGTTTACAACTCTCTAGAGACAGCAGGAGCGGTAGAGTT
ATTCTTAATGATCGGCTATGAAAAGCCAACTGNNNNNNNNNNNNNNNNNNNNNNNNNNNN
NNNNNNNNNNNNNNNNNNNNNNNNNNNNNNNNAATGATCGGCTATGAAAAGCCAACTGAC
ATGTACTCCTGATGTGCTGACTCATTGCACCCTCGACAACTACTGTGATTATTANNNNNN
NNNNNNNNNNNNNNNNNNNNNNNNNNNNNNNNNNNNNNNNNNNNNNNNNNNNNNCATCTT
GGCCATGTTCTGTTATAATCTCCATCACAGCCAGAAGAGTACTGGCCACCCCTCATAGCC
TGGTTCCTCTNNNNNNNNNNNNNNNNNNNNNNNNNNNNNNNNNNNNNNNNNNNNNNNNNN
NNNNNNNNNNTGTACAGCACTTTGAGATATCAGCTGATTTAAGAAGGGCTATATAAATAC
ATTTTATTTAATAGATTTACTCACATCGGCTATGGAGAGCTTGATCACACAGTCGTCTGG
AACAGCTGATGCTCTCATGCATGCTTTAATGTTGCTTGCCTCGAAGAGAGCATAGAAGTG
ATTTAGCTCATCTGGTAGGCTTGTNNNNNNNNNNNNNNNNNNNNNNNNNNNNNNNNNNNN
NNNNNNNNNNNNNNNNNNNNNNNNCTTGTGTCACTGGGCAGCTCGTGGCTGTGCTTCCGT
TTGTAGTCTGTAATAGTTTGCGAGCCCTGCCACCCCCTACGAGCATCAGAGCCGGTGTAT
GACGATTCAATCTTAGTCCTGTATTGAAGCTTTGCCTGTTTGTTGGTTCATCTGAGTGCA
TAGTGGGATTTCTTATAAGCATCCGGGTTAGAGTCCCGCACCTTGAAAGCGGCAGCTCTA
CCCTTTAGCTCAGTGCGAATGTTGCCTGTAATCCATGGCTTCTGGTTNNNNNNNNNNNNN
NNNNNNNNNNNNNNNNNNNNNNNNNNNNNNNNNNNNNNNNNNNNNNNATCCATGGCTTCT
GGTTGGGGTATGTACGTACAGTCACTGTGGGGACGACGTCCTCGATGCACTTATTGATAA
AGCCAGTGACTGATGTAGTGTACTCCTCAATGCCATCGGAAGAATCCCGGAACATGTTCC
AGTCTGTGATAGTAGTTTAGCATCTGCTTCATCTGACCACTNNNNNNNNNNNNNNNNNNN
NNNNNNNNNNNNNNNNNNNNNNNNNNNNNNNNNNNNNNNNNAGTTTAGCATCTGCTTCAT
CTGACCACTTTATAGACCGGAGTGCCAAGTCTAGGACAAAAAGGCTTTTCAACAGTTTTA
CCCCCAAGCCATAAGACTCCTGAACAGGTAATCAAATGGCTACCAGGACTATTTGCATTG
TGTGCCCCCCCCAAACCCTCTGCTACTCTCTGTTTATCATATATGCATAGTTACTTTAAC
TATACATTCATGTACATACTTCNNNNNNNNNNNNNNNNNNNNNNNNNNNNNNNNNNNNNN
NNNNNNNNNNNNNNNNNNNNNNACTATACATTCATGTACATACTTCCTCAATTGGACCGA
CCAACCAGTGCTCCCGCACATTGGCTAACCGGGCTGTCTGCATTGTGTCCCTCCAACCAC
CACCTGCCAACCTCTCTTTTACGCTACTGCTACTCTCTGTTCANNNNNNNNNNNNNNNNN
NNNNNNNNNNNNNNNNNNNNNNNNNNNNNNNNNNNNNNNNNNNATATGCATAGTCACTTT
AACCATATCTACAAGTACATACTACCTCAATCAGCCTGACTAACCGGTGTCTGCATGTAG
CCTCGCTGCTGTATATAGCCTGTCTTTTTACTGTTGTTTTATTTCGTTACTTACCTACTG
TTCACCTAACACATTTTTTGCACTATTGGTTAGAGCCTGTAAGNNNNNNNNNNNNNNNNN
NNNNNNNNNNNNNNNNNNNNNNNNNNNNNNNNNNNNNNNNNNNACGTGACAAATAAACTT
TGATTTGATTTGAGAAGCTTTTTTCGGTCATAAGAGACGGTAGCAGCAACATTATATACA
AAATAAATTACAAACAATGCAAAAAAAAAAAAANNNNNNNNNNNNNNNNNNNNNNNNNNN
NNNNNNNNNNNNNNNNNNNNNNNNNNNNNNNNNAAAAAAAAAAAAATTTGCACGGTTGGT
AAGAGCCCATAAAACGCCAGCCATCCCCTCGGTGGCGCCATCTTTAGAATGTATCACAGC
TGTTGGTTGTGGTTGGTGATGACTGGCAGGCTCTAAGAAGAGAATAAGATGGCTTCAGAC
TTGGCAGATCTTCTCCCCTATGTGCCCCAACCTCCGCATCCCTAATATGTTTCTGAAAGA
AGGTGGGTAATTGTAACACCCCAAGACAGCAGCCGAGACCTCCTCTCTTCACAGACCAAT
ACTAACGTAACTTTAGTGCATTCAGACTCTGCTAAAGAATGATGGGATTAGATTAAGCTG
GCCCGGGTTGAACCAGGTTTTTTCAAATTGTATTTTTATTTAACCTTTATTTAACTAGGC
NNNNNNNNNNNNNNNNNNNNNNNNNNNNNNNNNNNNNNNNNNNNNNNNNNNNNNNNNNNN
TTAAGAACAAATTCTTATTTACAATGACGTCCTACCAGAAGGCAAAAGGCCTCCTGCGGG
GACTGGGGCTGAGATAAAAATATATATAGATAAAAAAATATATATATAAATATAGGACAA
AACACATTATGGCCAGTCACTTGTCCGGGCGAAGCCGGTGAGGGAGGCGCACCCTGCTCA
AATTGAACAGTAATCTGTGTCGCTCAGTCATGTTGTCTATAAGGCATCATGATGCATTGT
TCAGAAACATACATCTTATTTACATAAAATATGTGTTTCAATTTTCGAAGTAGATTTCAT
TGGTTATGCAGATAAAGTGTTTTTCTCAAAAGCAATCACTTTTGCATGTAAAAACCGGAT
CCTACTCATTACCCCACATGCTTATCCTACGTCACTTTTGTTTTCAGCCGATAAGGGAAA
TCCACCTGTACCCCTCTGCTTCCTCCTCTCTTCCTATCCAAACCACCTCCTTTTCCTTTT
CTCTGCCTTGTAATGGTTGTCGGTCAACTCCACCTCTTCTCTTCCTTCCTGTTCTCTTCC
ATCACTTGAGCTTCAAATCATCCCTCCTAGTAAGAGTCTCTCTTCCTCTGATTGGCCCCG
GTTCCTCCTCTCCTCACTCCTCTCCAGCTTTCACTATTGGACCAGGGAGGCTTTCTCTCC
TTCAGTGTCTGTCTCTGGGTTTGGAAGTACGTTTGTCATGGAGTGGTGTTCTCTGAGGTC
TCGCTTTCTCTGTTCTATTTATCTATGAGTCTGTTATGTGGTGGTTATTGTCATAATCAT
TATAGGAAACAATAGACCTGTGTGGCCCCCTATTTTCCAGTGTCTGAATTTTTTAATACA
CCTCGTCATACTGATATGACGGATGGGCAGTTAATCATTACACACAGTAAACTAAACTAC
CTCCCCATCCACAGTGCAGATGTTACAAAGCATGTCAATAAGAAATAGTTGATTATTCAT
TTAACCTGGTGACTATTTCCAAATGAACTTGTCGTATAGAGAGCACATTAAACAAATGCT
TGCTATTCTGATGTTTACTTCGTGTGTCACGCCCTGACCTTAGAGAGCCTGTTTAATGCT
CTATTTGGTTAGGTCAAGGTGTGATTTGGGTGGGGATTCTAGTTTTCTATTTCTTTGTTG
GCCGGGTATGGTTCCCAATCAGAGGCTGTCTATCGTTGTCTCTGATTGGGAATCNNNNNN
NNNNNNNNNNNNNNNNNNNNNNNNNNNNNNNNNNNNNNNNNNNNNNNNNNNNNNATTGGG
AATCATACTTAGGCAGCCTGTTTTCCACCTGAGTTTGTGGGATCTTGTTTTTGCACAGTT
GCTGTCTAGCCCTGCAGAACTTTACGTTCGTATATATTTTGTTGTTTTGGTGACGTTTCA
GCATTAAATATCATGAATACTTTCCACGCTGGGATTTGGTCGCATTCATTCAACGACAGA
CGTAACATCGTGTGATCGCTAGCCCTATTTAGCTAGATTCTTAAACAATCCAAAATATTT
AAGCATATGCATCTTAAAAGCTGCCTGCTTGTGTAGGTGAACACAGTGCAGTCATGCTCC
TGGTAATCTGTGCAGCAGATTATAGAATTACTAGAGGGATAATGGCTCTGTGTAGAAATC
TGCTGGAAACCCACTGGATTACTTCACCGCAGTTTATTATACTAATTTATGTCTCTAGGT
CCGCTGTCTATAACACACCAATGCGAAATGACAGAGCCTAGGCCTACACGTCTATGGCTC
TCCAGCCCATGCAAATCATGTAGGGGAGGTCAAGTCAACAAGGGTAGAGGTGCAGGATAC
ACATTTTTAGATTGGAATCTAGACAATGTTTCAGAGCTGCATTCCATTCCATAACGATCC
CCTCCACTCTATGGTTCCCTCCTGACCTCACTCCCCCTCATGGATATGGCTGGACTAAAT
CAGTGAAAACAATATGGCAGATCAAAACTAGGTGGCGCTATTGCTTACATCTACATGGTT
ATCTCCCCCACCTCAGGTTACTGTGCCTTCCTAGCGCGCAGTGGGCACCGGTGTGTGGCA
GACAGTGCCAACCTGTATGTTTTTGGAGGGTACAACCCTGATTTTGAGGAGGCATGCGGT
ACAGGGAGCTGTGGAGATTCCACTTCGCCACGGCTACCTGGCAACAGGTCCACACAGAGG
GCAACATGCCCACCGAGCTGGCTTCAATATCGGGAAAGAGTTGGAGATCGTCTGTCTTTC
TGTCCATTATATGTACATCTATCCATTACAGAATTAACTTGTTAAACCATTCATTTCAGT
CCCTGGTCAGACTAAGAGCAGACAGTTTAACAGTTTTTTTTTCTGTGTCCCAGCTGTCTT
ACACAGCAACAATCTATTGATGTTTGGGGACACTGGGATTCCTTTTGGAGAAAGCAACGG
GAATGNNNNNNNNNNNNNNNNNNNNNNNNNNNNNNNNNNNNNNNNNNNNNNNNNNNNNNN
NNNNNGATTCCTTTTGGAGAAAGCAACGGGAATGACATACGTCTGCAACATTCACAACAA
ACACTGGAACCTGCTCAATTTCCGAGGGAAGAAACCCATCCAAATCTACGGGCAGGTAAA
GAGCTGTCANNNNNNNNNNNNNNNNNNNNNNNNNNNNNNNNNNNNNNNNNNNNNNNNNNN
NNNNNNNNNACTGACACATTGTGTGGTCTGTGGAGAGTTGGCGGTTAGCTACAAACCTGC
GCTGTGGTATGTTCCAATGGTCCTGTGTGGCTTCCTTTCCCTATCTCCTTTGCTTTCTGA
CCTCTGATCTAAAAAGATTGGATTGGTCAAAGTGAATAACTGACACATAATTACCTTGTC
AAGTTATTTACTTTGTTACAGTCAAACCTNNNNNNNNNNNNNNNNNNNNNNNNNNNNNNN
NNNNNNNNNNNNNNNNNNNNNNNNNNNNNACACACACACACACACACACACACACACAAC
CCCTGCAGCACAAAGCAAGCTTATTGAAGCACACCTAGCCTACTTCTTTGCCTCTTGACA
AACTTGGTGATGCAGAAACAAGAGACAATGGTTGTCGGAATATCTCAGAATATTTTGCCA
AGGAAACATTTTGAGTGGGTCTCAAGGTATGTCAACAGTTAGGGAGACTTTTTCAAATGG
GATTGAGTGAAGTAGCAGCAAATATGGTGAATGAGCAACTAACGAGCATAGAGAGCCTCA
CAAGTTTGACGAAATTACATATATTTTTGTATAATATGTCTCTTGACTTACTTTTGTAGC
TCTTCGTTAGAAATGCGCATTTTGTAAGAAGCCTAGTTATCTATCCTTTCCAAGTTGAGC
TGGATTCCTTTTGGAGAAAGCAACGGGAATGNNNNNNNNNNNNNNNNNNNNNNNNNNNNN
NNNNNNNNNNNNNNNNNNNNNNNNNNNNNNNACTGACACATTGTGTGGTCTGTGGAGAGT
TAGCGGTTAGCTTCAAATCTGGGCTGTGGTATGTTCCAATAGTCCTGTATGGCTTCCTTT
CCCTATCTCCTTTCCTTTCTGACCTCTGATCTAAAAAGATTGGTTAAAGTGAATAACTGA
CACATAATTACCAAGTTATTTACTTTGTTACAGTCAAACCTNNNNNNNNNNNNNNNNNNN
NNNNNNNNNNNNNNNNNNNNNNNNNNNNNNNNNNNNNNNNNGTTATTTACTTTGTTACAG
TCAAACCTACTGCAAAGGATAATCACATTGGTGCTGATGCACACCAGAGAGAATATAGTA
GACAGTATGTGTCAAAAAGGTATTGACGAGCTATTTCTGTGTCCATGTCCTTTCTGGATG
TCCTCATGCTATTTATGGTGTGCTTATGTAACATGATAGTGCAGCTGTTTCTTTGAAGTA
AAGCAAATGTTTGTAATTAAAGTAATGGCCTGATGATTGATGTGTGGTGACCTTGTTGAA
CTGAAAGAAAAATGTGATACAGTTGGGAATTTTTGTTGTGAACTTGTGGAGCTGCTTGTG
ACCCCTTGTATTGTAAGGACAGACGCAGGACATGAGAAGCAGGTACGGGGCGTCAACATT
TAATCAGCAACAAACAGGTAACAAGACAGGCACAGCGTCGGCACATGGGTAAACAAGGAC
ATATGACAATCCATGCTGAAGCAGGGAACAGAGCGGGGAACCATACATATATAGGGAAGG
TAATGACGGAGGTGATTGAGTCCAATAATCGCTGATGCGCGTGACGGGGGGAAGGCAGGT
GTGCGTACTAATGGTGGAAGGAGTACGCAATGCTGGGGATGCCTTCAAGCACCAGGGGGG
TAAGAGCGGGAGCGACATGTATATGGAAAAGTAATGTCCGGGGTAGGTCTGCCTGAGTAT
AAGTAAGTGTTAGACTTGTCTTGTGCCAAGTCTAACACATATAAACTACAGAAAACATGT
CTCCTATACCAATTGTAGGTGTATTGTGTGGTCTGGGACAAAATGAAAAAAACATCTTAA
GCCATTTTCTCCTGCGTTTCTATCAAGTATGAAGGTAAGACCCAGATGCAGACCACGTTG
AATAAACAATAGTTTCATTATCCAATAGGGGCAGGCAATAGACAGGTCAAGACAGGCAGG
GGTCAGTAAACCAGAGGTGAGGCAACGGTACCGGATGGCAGGCAGGCTCAGGGTAAGCAG
AGGTCAAGAATCCAGCCGGGAGCAAAGGTACAGGTCGGTAGGCAGGCTCTGGGTCAGGTG
TGGTCATGCAGGCGGGCCTGGAAACAGGAGACAATGGGCTGTGAGACATGGGTTTGACTC
TGGACACATGAAAGGTTGGATGGAAATGAAGGATACTGGGCAACAGAAGACGAACAGCAG
AGGGGTTATTGATCTTGGAGATTGGGAACGGGCCGATAAACCGGGGGGAGATCCTGGGTG
GATAGCCATACCTTCTGCCCGAGACGATACCGGGGGAGAGGAATGAAGTGGGCGGCCTTG
GAAAAGCGATCCATCACAGTCAGGATGGCGGTGTTGCTATCAGACGGGGGGAGACCCGTG
ACAAAGTCNNNNNNNNNNNNNNNNNNNNNNNNNNNNNNNNNNNNNNNNNNNNNNNNNNNN
NNNNNNNNCGGGGGGAGACCCGTGACAAAGTCCAGGGAGATGTGAGATCAGGGGCGATGG
GGGACGGGCAGAGGTTGGAGGAGGCCAGCCAGAGCTTGTCGAGGGGTCTTGTTCCGTGCA
CAGACCGTGGTGGCAGCGACAAAGGCGGCGACGTCTGGAACCATGGTAGGGCACCAAAAG
CGTTGTCGCACGGAGGCCAGGGTCCCACGGGAGCCCGGGTGGCAGGCAAGCCTGGAAGAA
TGGGCCCACTCCAGGACCGCGGAGTGGACAGCGTCAGGCACGAACATTCGGTTATCTGTG
CCCCCCCTGGGTTCGGTTGGGACCGCTGCGTCTCCCGGACCTGTTTCCCGATACCCCAGC
TGAGTGCCGTCGCCAGGCACGAGGTGGGAAGAATGGTCTCGAGCTCTGGGGTAATTTGAT
GTTCTTTTACAAAGAAACATACAGCCATATTTATTTGAGGTGGAATACAATGAAGAGGAT
TTGAGACAGCGAATACAAATCATTGCGAGACCAGCAAGCAACGGCGGCAGCCTAGACAAA
CTGGACCAGGACTCAAGAGGGTAAATGACAAACAAGTAAGTTATTTTGTTGTTGGTAGCT
AGCTAGTAATATAAGCTCTCTTTTTACAGACGACAGTGTTGTACAGTACAATTTGAAACA
TTAAAAAGGTCATCCTTTTTAGATAAAACTCTACTAAATATATTCACATCTCATCAATTA
CTAATTAAAACACACTATTTTGCAATGAATGTCTACAGTAGCCTCAACAGCAGTCTCTGG
AGTAGCTCCATGGTATAGCCGGAGGACAGCTATTTTCTGTCCTCCTCTGGGTACATTGAC
TTCAATACAAAACCTAGGAGGCTCATGGTTCTTACCCCCTTCCATAAACTTACACAGTAA
TTATGACGACATTTGCAGGATGTCCTCCAACGTATCGGAGGTCTTGTCCACCCAATCAAA
GGAACAGATAATTAATCTAGTACTGTAAGCATAAGCTACAGCTAGCTAGCACTGCAGTGC
ATAACATGTGGTGAGTAGTTGACTCAAAGAGAGAGAAACACAACAGTTGAACGGTTTTGA
AGATATTAACTTCTTCAAAAATTAAGGAGAAGCAGTAGAGCGGAGAGAGCTAGCTTTATT
TTGTTACATTTTTTTCACTTAAACTTACTTAGCTAGCTAATGCAGGGAGGGTTTTCTGGG
TGTGGAATGACCAGTGGGTGAATTTCCCTGTGAGTCCAGTTTTTGTTACACATCTATGGG
TTTCTCAACACTAAAGATAACAATTATATCATTAATATAACATTATTTTCTGAAAAACAA
TGGCAACACTAGCTATTCTCTCTTACCTTAAATTGTCCTATCAAACGTTTCAGCTGACTC
CTATCAAGAAACCATATTGCGGAAACTCACAAATAAGGAAATTCTGGAGATTTTGAAATA
TTCTGACAACGAGTCTGAAAGTCAGGAATCAGATTCTGACAGTGAGGAGCTGCCCCCCAA
CCTTGTAGCCATTGAGAACCCTGAATCTGAGGATCCCTTGTCCACTGCCGAAGTCCCAGG
TCCCTTTGAAGATGCTGGTGGTGATGGAGGCAGACGGACAGTGGATGAAGTACAGGAGTT
CTGTGGTAGCTGGAAGGCCGCCAGCCATTTCACCCCTCCCGGCCCTGCTGTTTGCTTTGA
TGAGTCTCAGTCTGGAGTGCAACATCCCTTGCCATTTCCATCTGAGTGCTTCAAGTTGTT
TCTGACAGAGGAGCTGGTATGAGATATAGTAGAGGAGACCAATTGCTATGCCTTGGAGGT
ACAGGAGAAGAGAGAGCCAGGAGTGGGGGGGAAACTCGCTGAATGTCACCCAAGTAAAAG
AAGAAATCCCTAAGAGAATACTGGAGCACAAATCCTATGTTTGCAACTCTCTTCTTTGCC
TCTTTTCCCAAGACCGCTTTCTAGTTCTGCTGCGATGCCTGCATTTCGTCAACAATGTTA
CTGCCATCCTAAATGACCCGTTATACAAAATAAGAAATATCTTACCAGCCTGACATCAGC
ATTTGGTCGGGTCTTTGTGCCATACAAGGACCTATGCATTGATGAGTCCCTGATGTTATG
GAAAGGTAGGCTGGCATTACATCAATATATTCCCTCCAAAAGGCAAAGGTTTGGGGTCAA
GTTTTTTGTCATGTGCGACGTGAAGACAGGATTTGTCCAGGACATTATAGTTTACACAGA
GTCCACCACTGACATCCAACATTATAAGGGGCTTGAGGTGTCCGGTCCATGGTGATGACC
ATGCTGGCTCCTCATCTTGGCAAGGGACACACTTTGTATGTGGACAATTGGTACAGCAGT
CCCACACTCTTCCAGCATCTGCTCTCCAACAGCACAGGGGCCTGTGGCACAGTCAGGTCG
AACAGGAAGGGGATGCCGGCATTCAGATGCAGAGAGGGAAGGTGGAGTTCAAGGAGAATG
GTCAACAGCTTGCAGTAAAGGGGCATGACAAACGAGACGTCCATACAGCAACCATGTCGG
CCACAGGGAAGGTGGACCACCTGACGGGAGAGAGAAAAATCAAACCAGACTGTGTGCTTG
ACTATAACCTCAAAACGGGGGCAGTGGATAAGGCGGACATTTTTTTTTTTTTTTTTATTT
CACCTTTATTTAACCAGGNNNNNNNNNNNNNNNNNNNNNNNNNNNNNNNNNNNNNNNNNN
NNNNNNNNNNNNNNNNNNATGGGGATGAGGTAGGTGAAAATGGGTGGGACATGATAAACA
GCTTTGTGGAATGCACTTGGAAAACTACCAAGTGGTATAAGGAGATATTTTTTCCATCTG
ATCGACACTGCTGCCCTCAACGGCCACATAGTTCACCGCCAACTAACAGGTGAGATGATT
ACTAAACAAGGTATTTTTTGTAATTGGACGTACAGTTCCATTATGCAATTAGTGACAATA
TCGCACCCACGTACCCACTGCCTCATCATCATCTCCCTTCCCTGATAGGTAAAGCAATTA
CCCACCAAAAGTACAGAGAGATCCTCGAGAGAGCTGCTGGAGGAGCACCACACCACTCGG
CGCCCATCCATTGGGGGTCGTCCCGCTGCAGACAATCCCCTGCACAGCATTTTCCCTGCA
AGTCCCTCAAACTGCTCAAGGTAGTCGCACACGGAGGCACTGCAAAGTCTGCCTGTCTGG
CACCAGGAGAAGTAAGCAGAGGAAGTTGACAAAACACATGTGTTTAGCATGTGATACACC
TCTATGTATTTCACCATGCTTTGGGGAATATTATATGCTCAAGCACTATTGAGCACATCT
GCAGCAATTACTAACTGAATGACCTGACAGGTGACCTGCCATGATACTATGCCTTTAGAG
GTGGGGGGTGGAAATGCAGTTGTTCAGTCACTGCAGTTTTTTTTCCTCAGGTAAAGAAAG
TTGTTGAACCAACCACCACCAATACTGCAATAAAATAGACGACTATTACATATTGGCCTG
TGTGTTCACTAGCATACAAAAGCTGGCCTCAATCTTCAGCTCGAAAGATGTCCAGCTCCA
GTTATGATATTGGTAAATACTGTTTGTGGTTTCTGAAAGTGCAGAATAAAGGAATTATTA
GTAATTAGAATACAATAAGGATATAGCAATAAAACAATATTACAAAGTAGTAACATAAAC
ACGGCTATAAAAATAGTATATTGCATTGACAAAAATCACAAATTTGAGTTTATACAGTAA
GACGGAGGGACAGGAGTCACATAGCGACATCTTTACCTCAGACAGGGTGGTCGAAGACTC
TCCTCATCTCCTCCGTGAAGCTGAAGTAGGAGGAGCAGAAGGGGGACTATTTCTCCCACA
CAGCCTTGGCCCAAGAAAGCACTGTTCCACAGACGCTGCCAATCAGGAAGAAAATCTTGG
CCCGCTCGCTAGCATCAGCGTAGGGCTGTTGCTCGTATACCAGTGAACATTATACCAAAA
AGGCTCTGCAAGCTCCGAGGTTGCCATTGTAACGCTCGGGGGCTGGAACAAACAGCTCAC
AGAGCAGATGAGAAGAACTAGGGCCTGGTTGCGAGCTCTGGGCGAAGGTTCGACCCTGCA
GGTCCAAAAGGCTCCGCGATGTGCTCCAGAAGGATTTTCAGGGCTTGGTGATGTTGTTCG
AGCAGGGCGCCTTGGCTGGCGAGGGTTTGGTGGAGAGGATCTGAGTCTGCTGGGTTCATC
TCTTTGGCCAGATCGTACTGTTACGCAGAGCGGAACAGGTGAACACGAGAGCAGTCTCAG
ATGAGGAGACTGGGATGAAGTAACCAAGGTATTTATTGAAACACATGGGGAAGATGGGGT
GCAGGCCAGGGGAAGCTCGGGTGGGTTGCCGGAAACCAGGTGCGGAGGCTGAGCCTGGAG
CGAGAGGGGTTGGGACAGGGAAGCAGGTCCGGAAGGGAATAACAGGGAGTGGTAGAGTGG
GGTATCCAGGACAGAGTAGCAGGACTGATGAGCGTGGGACTGGAGACAGGGACCAGAGTC
AGAGCGGGCAGAACTGTAGCGGAGAGGAAAATGGCGTCAGGCAAGGGAAAACAGGATAAC
AGGATCTAAACAGAAACAAACGGCAAGAAACGTAGACTGACTGAGCAGAGATTATGATCT
GGCAGCGTGGAAGTGGCAGGGCTGAGTATTTGTAGAGGTCTTCATTATGGAACAGGTTGC
AGCTATTGGGGATTTGCTCTGACTCCAGCACACCTGTCAGATTGATGAGGGGGGAAAAAC
GATTTAATCCATATTAGAATAAGGCTGTAATGTAACTAAATGTGGAAAAAGTTAAGGGGT
CTGAATACTTTCNNNNNNNNNNNNNNNNNNNNNNNNNNNNNNNNNNNNNNNNNNNNNNNN
NNNNNNNNNNNNGGGGTCTGAATACTTTCCGAATGCACTGTACATTGGTGGGCCAAATAT
GTTGACAGTGCTAATTTGGCACCCTTGCCCCTTTCTTAAATAATTCCATATTTCTTCTAA
AATAAATTGATATTGAAAAAAACTTTTGGACATATTGTAATTGGATTGTCAATCTTGCAC
ATGTTCAAGGCCCCCCAGTACCAGAGGCAGCAAAACAACTCCACAGCATTATCAAACCGC
CCCCATCAACAAATAGCTGCCTGTTAGCTCTTATTTGAATGAGCCTAATACTTTAAATCT
CGTAGGGTGCTTGGGATAATGCACCTTTAATATGCAAAGTGTGATTTCAAAAATCAGCAA
ATTGACATTTGGATACAGGACTCATGTCCTGACATTCAGGTTCTCTCAGAAACATGGTCA
AATGTTTCTGTCTCTGATAAAGGCTTGAAGTAAATGATTACAATGCATTTAAATTTGTCA
ATTATTATAGAAAGGGGGAGGAGTGGCCATTCATGTAAAAATCTAATTTCATCGGAATCC
CAATCTTTAAATATTTATGTTTCCAAGAAATTTGAGCCCTTGGTTGTAGATGTGTCCATA
AACCAGAATACACATGTATTTCTTGTTGGGATCTACCTCACCCCTGCTGCCATGGCAGAT
GGTTTTATATCAGATGGTTTTATATGCTATATCGGTGTTTAACACACTGTCCTCGGAGTT
GGTAATTTTAGGGGATTTGAATCTGTATTGTTTATCCCAGGATTCAGATCAATTTAGGAG
TATTTGCATTGATTTTAATCTTACACAACTGATCTCAAAACCCTCCCTGGCTAAATGTGA
AAAACCTGTTAACTCTTCATTGATTCATTTTACTCTGACTAATAACCACCATAAATCAAA
TGAAAATCTATGATTATTACTCACATGTGCCAACAGGTTTCACCTTACTGTGATGCTTAC
TTACAAGCCCTTAACCAACAATNNNNNNNNNNNNNNNNNNNNNNNNNNNNNNNNNNNNNN
NNNNNNNNNNNNNNNNNNNNNNTGCTTACTTACAAGCCCTTAACCAACAATGTTTAGGGG
TGTGTGTCTGCAACCTGTCCTCCTGAACGCATCTACATCCCCATGGAGGGGGATCGGCTG
TTGACCTGGTCACACACATCCCTCGCCGCTGGACACCAAGGTATCACCCGCACTAGTCAA
TCCATCTCCGCTAAGTACTGGTTTCCCAATTTGGCACAGGACGTCGCCCGTTATTTGAAT
TCATGCTCTGTCTGTGCCCAAACAAAATCTCCCTGGCACACTCCAACAGGGAAACCCCAC
CCCCTTCCCATGCCTCAGAGGCCTTGGTCCCATCTGTCCATAGATTTTGTCACGGATCTT
CCTCCATCTGTTGTTTTCATCACTATTATGGTTGTTGTGGACAGATTTTCTAAATCCTGC
AGTTTTTCCCTCTCTCTGATCTCCCTACCGCTCTCCAGGTCATGGAGGCACTGTTCCATC
AGGTCTTCCGACACTATGGCCTTCCAGAGGGCATTGTCTCCGACCATGGCCCCCAATTCA
TGTCATGGGTGTGGAGGGCTTTCATGGAGAAGCTGGTGCTCACGGCCAGCCTCACTTCCG
GGTACCGGCCTCAGTTTAAGGGGCAGGTGGAGATGAACCAGGAGCTGGGGAGGTTCCTGA
GGGGTCACATCCAGGACCGGCAGGTAGTGGGCCGATTCCTTCCCTGGGCGGAGTACGACC
AGAATTCATTATGTCACTCCTCCACCGGACTGATTCCCTTCCAGTGTATTCTGGGTTATC
AGCCAGCCCTGGCTCCGTGGACACAGATCCAGACCGAAGCTCCTACGAGTGGTTTGGGCA
TGCAAAAGAGGTCTGGAACGAATACTCTCCACCAGGAACCTCCCACTCCGCCTTCCCTGT
AATAAGCTGAGTCCCTGATTTGTGGGGCCATTCAAGGTCTTCCGGAGGGTCAATGAGGTG
ACATATAGATTACAGCTCCCCACTAACTACCGGATCTCACCCTCTTTTCATGTTTCCCTC
CTCAGGCCGGTGGTTCCTGGTCCCCTGGTTGAGGCTGTCCCCCACGACACACCTCCACAT
CGACGGAAGCCCTGCCTATGCTGTCAGATCCCTCCTGGACTCCCAACGTCGTGTGGGTTG
GCTCCAGTACCTGGTGGACTGGGAGGGGTATGGTCCAAAGGAGCATTGTTGGGTTCCGGT
GGATGACATTCTAGATCCCATCATCATCCGAGATTTCCACCTTCGCCTTCCGGACTGGCC
CGCTCCTCGCCCTCCCTGCCATCCCCCTGGCAGTGAATTTCAAACACAAATTCAACCATG
AAGACCAGGGAGGTTTTCCAATGACTCTCAAAGAAGGTCACCTATTGGTACTCCACAATA
CTAACCTAACTGGCAGAGGAGAAAAGAAGGAAGCCTGTACACAATACAAATATTCCAAAA
CATCCATCCTGTTTGCAACAAGGCACTAAAGTAATTCTGCAAAAACTGTGCCAAGCAATA
CACTTTTTGTCATAAATATAACGTGTTATGTTTGGGACAAATCCAATACAACACATTACT
GAGTACAGTTCTCCATATTTTATATTGGGGGGCTGCATCATGTTATGGCTATGCTTGTAA
TCGTTAAGGACTTGGGAGTTTTTCAAGTTAAAAAATAAGCAAATTACTAGAGGAAAACCT
GGTTCAGCTTTCCACCAGACACTGGGAGATAATTCCAGCAGGAATATAACCTAAAAGACA
AGGCCAAATCTCAAATCAAATTTTATTTGTCAAATACACGTGGTTAGCAGATATTAATGC
GAGTGTAGCAAAATGGTTGTGCTTCTGGTTCCGACAGTGCAGTAATCTAACAGTTCTCCA
ACAGCTACCTAATACCCACAAATTTAAAAGGGGTAAATGAGAATATGTACAAATAAATAT
ATGGATGAGCGATGGCCGAGCGGCATAGGCAAAGTTCAATAGATGGTATAAAATACAGTA
TATACATGTGATATGAGTAATGTAAGACATGTAAACATTATTAAAGTGGCGTTATTTAAA
GTGACGAGTGATCCATTTAAAATCAAAGTCAAATCAAATCAAAGTTTATTTGTCACGTNN
NNNNNNNNNNNNNNNNNNNNNNNNNNNNNNNNNNNNNNNNNNNNNNNNNNNNNNNNNNTC
AAATCAAAGTTTATTTGTCACGTGCGCCAAATGCAACTATACAACCTTACAGTGAAATGC
TTACTTACAGGCCCTAACCAACAGTGCAATTTTAAAGTAAAAAATAAGAATTAGGGGAAC
AATAGATAAGTAAGGAAATAAAAAAGAACAGTGAAAAGACAGTGAATAATAACAGTAGCG
AGGCTATATACAGTAGCGAGGCTAAAACAGTAGCAAGGCTATATACAGGCACCGGTTAGT
CGGGCTAATTGAGGTAGTATGTACATGTAGGTATGGTTAAAGTGACTATGCATATATGAT
GNNNNNNNNNNNNNNNNNNNNNNNNNNNNNNNNNNNNNNNNNNNNNNNNNNNNNNNNNNN
NTGAACAGAGAGTAGCAGTAGCGTAAAAGAGGGGTTGGCGAGTGGTGGATGGTTTGGACA
CAATGCAGATAGTCCGGGTAGCGGGGGCACCGGTTAGTCAGGCTAATTGAGATAGTATGT
ACATGACTGTATAGTTAAGGTGACTATGCATATATGGTAAACAGAGAGTACCAGCAGTGT
AAAGAGGGGTTGGGGGGACAATGCAAATAGTCCAGGGAGCCATTTGATTACCTGTTCAAG
AGTCTTATGGCTTGGGGGTAAAAGCTCTTGAGAAGCCTTTTGGTCCTGGACTGCTCCGGT
ACCGCTTGCCATGCGGTAGTAGAGAGAACAGTCTATGACTGAGGTGGGTGGGGTCATTGA
NNNNNNNNNNNNNNNNNNNNNNNNNNNNNNNNNNNNNNNNNNNNNNNNNNNNNNNNNNNN
TGGATGGCAGGCAGCTTAGCCCCAGTGATGTACTGGGCCGTACGCACTACCCTCTGTATT
GCCTTGCGGTCAGAGGCTGAGCAGTTATTGTACCAGGCAGTGATGCAACTGTAGAACCTT
TTGAGGATCTGAGGACCCNNNNNNNNNNNNNNNNNNNNNNNNNNNNNNNNNNNNNNNNNN
NNNNNNNNNNNNNNNNNNTTTTGAGGATCTGAGGACCCATGCCAAATCCTTTTAGTTTCC
TGAGGGTGAATAGGCTTTGTCGTGCCCCCTTCACGTCTGTCTTGGTGTGTTTGGAACATT
CTAGTTGGTTGGTGATGTGGACACCAAGGAACTTGAANNNNNNNNNNNNNNNNNNNNNNN
NNNNNNNNNNNNNNNNNNNNNNNNNNNNNNNNNNNNNCCTTTTCCTGTAGTCCACAATCA
TCTCCTTAATCTTGGTTACGTTGAGGGAGAGGTTGTTATTCTGGCACCACCCGGTCAGGT
CTCTGACCTCCTCCCATATAGGCTGTCTCATNNNNNNNNNNNNNNNNNNNNNNNNNNNNN
NNNNNNNNNNNNNNNNNNNNNNNNNNNNNNNGGTGATGTGGACACCAAGGAACTTGAAGC
TTTCAACCTGCTCCACTACAGCCCCGTCGATGAGAATGGGGCGTGCTCTGCCCTCCTTTT
CCTGTAGTCCACAATCATCTCNNNNNNNNNNNNNNNNNNNNNNNNNNNNNNNNNNNNNNN
NNNNNNNNNNNNNNNNNNNNNTGTCTCATCGTTGTTGGTGATCAGGCCTACCACTGTTGT
GTCGTCTGCAAACTTAATGATGGTGTTGGAGTTGTACCTGGCCATGCAGTCGTGGGTGAA
CAAAGAGTACAGGAGGGGACTGAGCACGTACCACTGAGGGGCCTATGTGTTAAGGTTCAG
CGTGGCAGATGTGTTGTTACCTACCCTCACCACCTGGGGGCGGTCCAGGATCCAGTTGCA
GAGGGAGGTGTTNNNNNNNNNNNNNNNNNNNNNNNNNNNNNNNNNNNNNNNNNNNNNNNN
NNNNNNNNNNNNGGAGGTGTTTAGTCCCAGGATCCTTAGCTCAGTGATGAGCTTTGAGGG
CACTATGGTGTTGAACGATGAGCTGTTTTCAATGAATAGCATTCTCACATAAGTGTTTGT
TTCATCCAGGTGGGAAACGGCAGTGTTAAGTGCAATAGAGATTGCATCATCTGTGAATCT
GTTTGGGTAGTATGCAAATTGGAGTGGGTCTAGGGTTTCNNNNNNNNNNNNNNNNNNNNN
NNNNNNNNNNNNNNNNNNNNNNNNNNNNNNNNNNNNNNNGGTTTCTGGGATAATGGTGTT
GATGTGAGCTGACCAGCCATTCAAAGTACTTCATGGCTACGGACGTGAGTGCTACAGGTC
TGTAGTAATTTAGGCAGGTTGTCTTAGTGTTCTTGGGCACAGGGACTATCGTGGTCTGCT
TGAAACATGTTGGTATTACANNNNNNNNNNNNNNNNNNNNNNNNNNNNNNNNNNNNNNNN
NNNNNNNNNNNNNNNNNNNNCCTTGTGAATGTTGACCTGTTTAAAGGTCTCACTCACGTT
GGCTACGGAGAGCGTGATCACACAGTCGTCNNNNNNNNNNNNNNNNNNNNNNNNNNNNNN
NNNNNNNNNNNNNNNNNNNNNNNNNNNNNNGTCCGGAACAGCTGATGCTCTCATGCATGC
CTCAGTGTTGATTGCCTCGAAGCGAACATAGAAGTGATTTAGCTCGTCTGGTAGGCTTGT
GTCACTGGGCAGCTCGNNNNNNNNNNNNNNNNNNNNNNNNNNNNNNNNNNNNNNNNNNNN
NNNNNNNNNNNNNNNNCTTGTGTCACTGGGCAGCTCGTGGCTGTGCCACCCTTTGTGGCC
TGTAAGAGTTTGCAAGCCCCACATAAGACGAGCTTCGGAGCCTGTGTAGTACGATTCAAT
CTTAGCCCTGTATTGGCGCGTTGCCTGTTTGATGGTTCGTCAGAGGGCATAGCAGGATTT
CTTATAAGCTTCCTTGAAAGCGGCAGCTCTACCCTTTATCTCAGTGCAAATGTTGCCTGT
AATCCATGGCTTCTGGTTNNNNNNNNNNNNNNNNNNNNNNNNNNNNNNNNNNNNNNNNNN
NNNNNNNNNNNNNNNNNNATCCATGGCTTCTGGTTGGGGTATGTACGTGCAATCACTGTG
GGGACGAAGTCCTCGATGTACTTATTGATAAAGTCAGTGACTAATGTGGTGTACTCCTCA
ATGCCATTGGAAAGATCCCAGAACATGTTCCAGTCTGTGATAGCAAAACAGTCCTGTAGT
TTAGCATCTGCTTCATCTGACCACTNNNNNNNNNNNNNNNNNNNNNNNNNNNNNNNNNNN
NNNNNNNNNNNNNNNNNNNNNNNNNAGTTTAGCATCTGCTTCATCTGACCACTTTTTTTA
TAGACTGAGTCACTGGTGCTTCCTGCTTTCATTTTTTGCTTGTAAGCAGGAATCAAGAGG
ATAGAATTGTGGTCAGATTTCCCAAATGGAGGGCGAGTGAGAGCTTTGTACGCGTCTCTG
TGTGTGGAGTACAGGTGATCGAGAATTGTTTTCCCTCTGGTTGTGCATTTAACATGTTGA
TAGAAATGAGGTCAAACTAATTTAAGTTTCCCTGCATTAAAGTNNNNNNNNNNNNNNNNN
NNNNNNNNNNNNNNNNNNNNNNNNNNNNNNNNNNNNNNNNNNNTTTAAGTTTCCCTGCAT
TAAAGTCCCCGGCCACTAGGAGCGCCGCCTCTGGGTCAGCGTTTTCCTGTTTGCTTATTT
CTTTTTACAGCTGACTGAGTGCGGTCTTAGTGCCTGAATCTGTCTGTGGCGGTAAATAAA
CAGCCACGAAAAGTATAGATAAAAACTGTCTTGGCAAATAGTGTGGTCTACAGTTTATCA
CAAGATACTCTACTTCAGACGAGCAACATCTAGAGACTACCTTAGATATCGTGCACCGGC
TGTTGTTTACAAATATACACAGACCCCCCACCCCCCTCATCTTACCAGAGTATGCGGTTC
TATCTAGCCGGTGCAGCATATATCTGCTAGCTGAATATCCATGTCATCATTCAGCCACAA
TTCCGTGAAACATAAGATGTTACAGTTTTTGATGTCCCGTTGGAAGGATATTCACGATCG
CACCTCGTCTAATTTATTGTCCAATCATTGAACGTTTGCGAGTAATATTGATGGTAACCG
CAACTTTCCCACTCGCCTTCTCCGGATCCTTACGAGGCTCTGTGTCGTCTGTACCTGCGT
CTCTTTCTCATGCCAATAAAGGGGATGTCAGCCTTGTCAGGTGTTCACAGTATATCCTGT
ACTTCCCACTTGTTGAAGATAAATCTTTGTCTAATCCGAAGTGAGTGATCGCTGCCCTGA
TATCCAGAAGCTCTTTTTTGCCGTAAGATATGGTGGCAAAAACATTATGTACAAAATAAG
TTACAGATAACACGAAAAAAACACATAATAGGCTACCCGGGGCGGCAGGGTAGCCTAGCG
GTTAGAGCGTTGGACTAGTAACCGGAAGGNNNNNNNNNNNNNNNNNNNNNNNNNNNNNNN
NNNNNNNNNNNNNNNNNNNNNNNNNNNNNGTAACCGGAAGGTTGCAAGTTCAAACCCCGG
AGCTGATAAGGTACAAATCTGTCGTTCTGCCACTGAACAGGCAGATGGAACAGGCAATGA
CTGTTCAGTCATTGAAAATAATAATTTGTTCTTAACTGACTTGCCTAGNNNNNNNNNNNN
NNNNNNNNNNNNNNNNNNNNNNNNNNNNNNNNNNNNNNNNNNNNNNNNACTGACTTGCCT
AGTTAAATAAAGGTTAAACAAATAATAAAAAGAAAAGGTTAGACGCCCGTAAAACTGCTA
CCATTTCTTCCGGTGCCATTTTATTAATGTGGCCAGTGATTGGGTCTCCGTGTAGGCAGC
AGCCTCTCTGAGTTAGTGATTGCTGTTTAGCAGTCTGATGGCCTGATGGCCTTGAGAAGC
TGTTCTTCAGTCTCTCTAGCCCAGCTTTGTTGTACTGACCTTGCCTTCTCGATGGCAGCA
ATGTAAACAGGCAGTGGTTCAGAAGGTTGTTGTCTTTGATTGCCTTCCTGTGACATTGGG
TGCTGTAGGTGNNNNNNNNNNNNNNNNNNNNNNNNNNNNNNNNNNNNNNNNNNNNNNNNN
NNNNNNNNNNNGGGCAGGTAGTTTGCCCCCGGGGATGCGTTTTGCAGACTGCACCACCCT
CTGGAGAGCCTTGCCGTTGAGGGCGGAGCAGTTGCCATACCAGGCTGTGATACAGCCCGA
CAGGATGCTCTCGATTNNNNNNNNNNNNNNNNNNNNNNNNNNNNNNNNNNNNNNNNNNNN
NNNNNNNNNNNNNNNNATACAGCCCGACAGGATGCTCTCGATTGTGGACATGCAAAAGTT
AGTCAAGGTTTTGGGTGACAAGCCAAATGTCTTCAGCCTCCTGAAGTTGAAGAGGCACTG
TTGCGCCTTCTTCACAACACTGTCTGTGTGGGTGGACCATTTCAGTTTGNNNNNNNNNNN
NNNNNNNNNNNNNNNNNNNNNNNNNNNNNNNNNNNNNNNNNNNNNNNNNGTCTGTGTGGG
TGGACCATTTCAGTTTGTCGTTGATGTGTACGCTGAGGAAGTTAAAACGTTCCACTTTTT
CCATTGCTGTCCCTTCAATGTGGATAGGGGGGTGCTCCCTCTGCTGTNNNNNNNNNNNNN
NNNNNNNNNNNNNNNNNNNNNNNNNNNNNNNNNNNNNNNNNNNNNNNCACCTCCTCCCTG
TAGGCTGTCTCGTCGTTCTTGCTAATCAAGCCCACTACTGTTGTGTCGTCTGCAAACTTG
ATGATTGAGTTGNNNNNNNNNNNNNNNNNNNNNNNNNNNNNNNNNNNNNNNNNNNNNNNN
NNNNNNNNNNNNTGAACAGGGAGTACAGGAGGGGGCTGAGCATGCACCCTTGTGGGGCCC
GAGTGTTGAGGGTCAGGGAGGTGGAGATGTTGTTTCCTACCTTCACCACCNNNNNNNNNN
NNNNNNNNNNNNNNNNNNNNNNNNNNNNNNNNNNNNNNNNNNNNNNNNNNATGTTGTTTC
CTACCTTCACCACCTGGGGGCGGTCCGTTAGAAATTCCAGGACCTAATTGCACAGGACGG
GGTTGAGGCCCAGGGCCTCCAGCTTTATGATGTAGTCAATGACCAGCATTCTTACATAGG
TATTCCTCTTGTCNNNNNNNNNNNNNNNNNNNNNNNNNNNNNNNNNNNNNNNNNNNNNNN
NNNNNNNNNNNNNATGGGATAGGGCAGTGTGCAGTGTGATGGCAGTTGCATTGTCTATGG
ACCTGTTAGGGTGGTATGCAAACTGAAGTGGGTCTAGGGTGCCACATAAGGTGGAGGTGA
TATGATCCTTGACTAGTCTCTNNNNNNNNNNNNNNNNNNNNNNNNNNNNNNNNNNNNNNN
NNNNNNNNNNNNNNNNNNNNNTTCATGATGACAGAAGTGAGTGCTACGGGGTGGTAGTAA
TTTCGTTCAGTAATCTTTGCCTTCTTGGGTACAGGAACAATGGTGGCCATCNNNNNNNNN
NNNNNNNNNNNNNNNNNNNNNNNNNNNNNNNNNNNNNNNNNNNNNNNNNNNCAAAGAAGG
TGTTTAGTTTGTCTGGAAGCATGTCATCGTTGTCTGTGACATGGCTGGTTTTCTTTTTGT
AGTCTGTGATTTCCTNNNNNNNNNNNNNNNNNNNNNNNNNNNNNNNNNNNNNNNNNNNNN
NNNNNNNNNNNNNNNGTCCGTAAACACACCAGCCAGCTGGTCTGCACATGCTATGAGGAT
AAGGCTAGGGATGCTGTCTGGGCCAGCAGCCTTGCAAGGGTTACCACGTTTAAATATTTT
ACTCACGTCAGCCACGGCGAAGGAGAGGGGGGGCGCAGTTCTTGTTAGCGGTCCGCAACG
GTGGTACTGTATTATCCTCAAAGCAGGCAAAGAAGGTGTTTAGTTTGTCTGGAAGNNNNN
NNNNNNNNNNNNNNNNNNNNNNNNNNNNNNNNNNNNNNNNNNNNNNNNNNNNNNNGTTTT
CTTTTTGTAGTCTGTGATTTCCTGTTGACCCTGCCACATACGTCTCATGTCTGAGCCATT
GAAATGCGACTCCACTTTGTCCTTGTACCGGCATATCGCTTATTTGATTGCCTTGCAGGG
GGAATAACTACACTGTTTATATTCAGCCATATTCCCAGACTTCTTTCCATGGTTACTTCC
GGTGGTTCACGCGTTCAGTTTTGCGCGAATGCCTCTATCCATCCATGGTTTCTGGTTAGG
GTAGATTTTAATAGTCACAGTGGGTACAACATCTCCAATGCACTTCCTCATAAATTCACT
CACAGAGTCAGCGTATTGGTCGATGTTATTCTCTGAGGCTGACCTGAACATATCCCAGTC
CGCGTTATCAAAACAATCTTGAAGGGTTGATAGGCAGGGACAATCTTGAAGGGTGGATTG
GTAGGGATGCAGCTGACACTGAACTTGAATGGTTCTAGTCACTGGTACATCCTGTTTGAG
TTTCTGCNNNNNNNNNNNNNNNNNNNNNNNNNNNNNNNNNNNNNNNNNNNNNNNNNNNNN
NNNNNNNCCTGTTTGAGTTTCTGCCTATAAGACGGTAGGAGCAAGATGGCGTCGTGCTCA
GATTTGCAGAAGGGAGGGCGGGGGAGGTTTTTGAAAGCATTGTGGAAATTAGAGTAACAG
TGGTCGAGTGTATTACTCCGGCGCGTAGTGCAATCAATATGCTGATAGGATTTAGGTTGC
CTTGTTCTCAAATTTGCTTTGTTAAAATCCCCAGCTACAATAAATNNNNNNNNNNNNNNN
NNNNNNNNNNNNNNNNNNNNNNNNNNNNNNNNNNNNNNNNNNNNNTTAAAATCCCCAGCT
ACAATAAATGCAGACTCAGGATATATGGTTTCCAGTTTACATAAAGTCCAGTGGAGTTCC
TTTAAGGCCATCTTGGTGTCTGCTTGAGGGGGAATGTACACCGCTGTGACGATAACTGAC
GAGAATTATCTTGGATGGTATCATGGCCGGCATTTGATTGTGAGGAATTCTAGGTTGGGT
GAGCAGAAGTACTTGAGTTCCTGTATGTTGTTGTGATTACACCCTGAGTCGTTAATCATA
AAGCATACTCCCCCAACCTTCCTCTTCCCGGAGAGGTGTTTATCTCTGTCGGCGCTATGC
ATGGAGAAGCCTGGTGGCTGAACAGATTCTGACAACATATCCCGAGAGAGCCCTGTTTCT
GTGAAAAAGATAATGTTACAATTGTTGATGTCTCTCTGGAAGGCCACCCTTGCTTGAATT
TCATCTACCTTGTTGTCAAGAGACTGGACATTGCCGAGTAGTATACTCGGGAGCGGTGGG
CAATGTGCATGTCTACGAAGCCTGACCACGAGGCCACTCTGTCTGCCCCTTCTGCGGCGC
CGTTATCTTGGGTCGAATTCTGGGATTAGATCCATTGTCCTGGGTGGTGNNNNNNNNNNN
NNNNNNNNNNNNNNNNNNNNNNNNNNNNNNNNNNNNNNNNNNNNNNNNNGGGATTAGATC
CATTGTCCTGGGTGGTGGTGCAAACAGAGGATTCACTTTGGGAAAATCATATTCCTGGTC
ATAATGTTGACAAGTTGACGTCGCTCTTATATTCAATAGTTCTTCCCAGCCGTATGTAAT
AAGACTTAAGATTTCCTGGGGTAACAAAGTAAGAAATAATTCATTAAGAAAACAAAATAC
TGCATAGTTTCCTAAGGACTCGAAGCGAGCCGACCATCTCTGTCGGTGCCATCTCCATAG
GAGATCTACACAGGAGTTGCTTACCAAGAAGACAGTGAATGTNNNNNNNNNNNNNNNNNN
NNNNNNNNNNNNNNNNNNNNNNNNNNNNNNNNNNNNNNNNNNCAAGAAGACAGTGAATGT
TCCTGAGTGGCCAAGTCAGTTTTAACTTAAATCTATTTTAAAAGATATGGCAAGACCTGA
AAATGGTTGTCTAGCATTGATCAACAACTAATTTGTCAGAGCTTGAAGAATTTTGTACAA
TCCAGGTGTAGTAAACTCCAGAAAGACTCACAGCTGTAATCGCTGCCANNNNNNNNNNNN
NNNNNNNNNNNNNNNNNNNNNNNNNNNNNNNNNNNNNNNNNNNNNNNNTTTGTCATTATG
GGGTATTGTGTGTAGATTAATAAAAACTGTAACACAACAAAATGTGGAATTAGTCAATGG
GTATGAATACTTTCTGAAGGCACTGTATGTACTTGTGTCCCTGCTTACAAATATCTGTGC
ATCTGGATAGATGAAAAGCTGTCTTTAAAAAAGCATATTGATGAGTTAGTTAAGAATCTG
AGAATAAAAATGGGCTTTTCTATAGAAATACAGTAAGTCCTGCCTCTCGCTAAATAGTAG
AAAGCAGATTATTCAGTCGACATTACTATCGGTCCTAGACCATGGCGAAATCATATATAT
GAACGCAGCTGACACTTCATTAAAGGCGGTAGATGCAGGTGATCATAATGCACTGTGCTT
TATTACGGGCAACAATTTTAATACTCATCACTGCATTTTCTAGTAGAAAGTTGGTTGGTC
CTCTTTGATGTCACCTAGGTTGATACATTGCTATGTTTTCATTTATAAAGCCATTTTACA
AAAAGTCCCACTGTACCTAACATCATTACTGAACTTTTGACATGAGTTACCAAACCTGGT
CTCATGAATGGCTAACTCTGGAAATTCCTTTTGTCTCTAATTAGTTAGGTAAATCCGTTT
TTTTATGATTGTGTTTATCTTTCTGCTTGCATTTTGTGTTTAGATTTGTGTATTTCCTGT
AAAATTATCCCTGATAACATAAAGGTTAAATAGTATAAAAACGTTTTGTAGGAATGCTGT
TATTTTCTTTGAATGATTCATTTGGTCGTTGGTAAACATTATAGGAAGAACCTACTACTG
AAAGAGACACGAGAAACAACATTGAACTTTGCAAAAGCCCACCTAAACAAGTCTAAATCC
TGTGAAAATGTTATGTGGACCACTGAAACAAAATTAGAGCTATTTGGCAATACAGATCAG
TGCTATGTTTACAGATGACCAAATGAAGCTTTAAAAGAAAAGAACACCCTCCCTACAATC
AAACATGGGGAGGTTTGATAATGCTGTGGGGTTGTTTTGCTTCCTCTGGTACTGAGGACC
TTGAACATGTGAAAGACGTAGTAGATTATCAATGTGTTTTTGGTAAACTAGTGGGTGTCT
GTTGAAGGTTGTGGGTCTTCCATCAGGACAAACACACATCAATAAACAACAGGAATGGTT
AAAAAATTAACACTGGACTGTTCTGGAGCGGCCAGCGATGAGTTCAGATCAGAATCCCAT
CAAAAACCTATGGTGAGATATTTTTCACAGATAACTCCAGTACCTGAAAAGAAGTACTTG
GATGTTCATATGTTCTTCAGATTTTGTGTATGAGATCTGAAAACAGTAGTTAGTGGAAGG
CACCACTCAAACATTGAAGAATTAGAGCAGTTTGAAGAGTGACTGAAGAGTGGGACAAAT
TGCCATTAGAAAGGTGCAGCAAGCTCATTGATGGCAACAAGAAGCATTTTCTGGTGGTTC
TGCAATGCTGACAATCCAATAACAACATGTCTAGACTGAAGTTTTTTTTAAATGTCAACT
TATTTTTGAAGAAATAGTGAATTATTTAAGAAAAGTGAAAGGGTGGCAATATATTTATCT
ATATTAGAAATAGAATACAATAGATACATTTGTGTCTATTATTATTTATAAAATGTTTAC
TTCTTGAGTGTAGTTCTGCACACCGTGTGTACCTGCAAAATAAACATTTGTTAACAAATA
CAATGTTACGGTCACAAAGACCTTCAACTCTGGTCAAAGGCATGTCAGAGATCTATGTGA
CCTGAACATTGCGTTTGTCAATAAATGTTTGGGACTTCAGAGTGTGGAAAGCCTTGATTC
CTCCGAACTGGATGTGAATGATTGGTCAGCCAAGGAGGTGGGGCTTTTCAACAGTTCAAC
ACACCCCACTATGTATAAAAGCAGCAACAAGTGGCACAGTGAGCCTTGTGGGTTCCTCGG
ATTGTCTCTTGTTCTGAATCCATGGCCTTGCAGTGGAGTGTTGTTTGTCTCGTAGCAGTG
GCCATGCTTGGCTGTCTGTGTGACGCTCAATTGAAGTGGCCTTACCAACCCCCTCAGAAC
CCTGCCCAACCCCTTCCTCCGAGGCCTGCTGAACCTCTTCCTCAGTGGCCTACCCAACCC
CTTCCTCAGAGGCCTGCTGAACCCCTTCCTCAGAGGCCTGCCCAACCCCNNNNNNNNNNN
NNNNNNNNNNNNNNNNNNNNNNNNNNNNNNNNNNNNNNNNNNNNNNNNNGCCCAACCCCT
TCCTCAGAGGCCTGCCCAAACCCTTCCTCAGAGACCTGCTCAACCCTTTCTTCAGAAGCC
TGCCCAAAACATACCTCAACAGATACCCTACACCAAAGGCGACACAAAACAGACCTGTGA
GGTTGTGGACAAGGACAAGGTGTTGTGTGGACTTTCTGGCATCAATGCTGCCCAATGCCA
GGCCATCAGCTGCTGTTTTGATGGACGAATGTGCTTCTACGGGAAAACAGGTAGGTGTCA
GACCATGCTCATTTTACTCTAGAACTCTTACTCTCAAGTTGTAACAGTGCGATTTTACTT
AATGTTTTGCCCCCTCAGAGAAACTAGTATGTTTCTCTTAAGCAGAAAACTAGTAATTGG
ATTGTGAACTCTTCACTCTCAACAATTTCACTTACCCACTTAGATATGGCCATTTTGTAT
CCAACAATCAACATGCACCAAAATGCTCCAGTTTACTCAGCGATTAGTACTACTAACTTC
ATGTTTCTCCTATGCTCCTTATCACCAGTGACTGTCCAGTGTACCAAGGATGGCCAGTTT
GTGGTGGTGGTTTCCAGAGATGCCACTCTGCCCAAACTTGAGCTAGATTCCATCAGCCTG
CTAGGGGCAAACGGAGCCCACTGCACCCCTGTCGGCACTACATCTGCCTTTGCCATCTAC
CAGTTCAAAGTTACTGAATGTGGAACTGTGGTGACGGTACGTGTGGCCAGGGTTTGTTTT
CAGTACAATGATACGGCATCTTAACCAGAGAGTTACTGTGTTGCTCTAGCACCTAATTCA
GATAATCAAGGTCCTAATAAACAGCGGATTAGAAGAATGGAGTTTGTTAAAACAGGGCAG
GATTAAAAGCTTACTTACCCAGTAGCTCTTCTGGAGGAGGGTTGACTATCCCTTGGCTAT
ATAATGAGTTAGAAAGTACTTGTTTCTACTTTTTATTTCTACAATGTGATGCATGGTCTG
TCTGCAGGAGGAACCTGATACTATTGTCTATGGGAACAGGATGTCTTCTTCATATGTAGT
GGGGAATGGACCCTTCGGCGACATTACCAGGGACAGCCACTATGAGTAGGTGATCTTTGC
CTAAAATGGGGTGTCATGCCCAATTAAATAAAGGTAAAAAAACTAAAAACTAAACATTCA
TATGTTACAGTATACAGTGTTTTTAAGTTATTAAAAATGTATATGGCATTCATAATGTAT
AATAATTTGTTCTTCTCTCTATGCAACAACATTTCAACTGACTTACAATGGCTGGTATTT
AGTCAGGACCATTATGAGATGATTATAAGCTTGAGGGTACATGCTCATAACCTCATTACT
GCCTCATAACGTGTTATACCTGTTATATAACATGTTATACGTGTTATACCCCCCCCAAAA
AAAGAAGTGGTGATATGTGATGTCTCTCTGATAGCTCTGAATATATTGCTTTATTCTCAG
CCTGCTCTTCCAGTGTCGGTATACTGGGACTTCCGTTGAGACACTGATTATCGAGGTGAG
AACGTATCCAAACCCCAACCCAGTGGTCAGTGTTGATGCAGTTCTCCACGTGGAGCTCCG
ACTGGCCAATGGACGTTGTCTCTCCAAGGGATGTGATGAAAGTAAGTCATAGTTTTGATA
TTGTTCCTGTGTATCTGATATGAGGTATACGGTCAGAGTTCATGTGAGTTTTTTCACCAG
GTGTTCAGATTTTCTGCAACACTTAATATTTTTGTATTGTATTTTATTTATTTTTTTTAC
TAAAATATGAAGTATATATATATATANNNNNNNNNNNNNNNNNNNNNNNNNNNNNNNNNN
NNNNNNNNNNNNNNNNNNNNNNNNNNTATATATATATATACTTTAAAAAAGTATAAAGGG
AGAAAGCCTGATATGAACCTAATGATGATGGAGTAATGATCACTTTTCCAAGTGCATGGT
GGTTTAAGTGATTTACAGTCTATTTTAAGGTGAACTCATCCACTACCAATGTGATTTTCC
TCCACAGTGCAAGAAGCATACACCTCTTACTACACGGTGGCAGACTACCCTGTCACCAAG
GTCCTCAGGGATCCCGTGTACGCTGAGGTTCGAATCCTGGGGATGACAGATCCCAATGTT
GTCCTGATACTGGAGCAGTGCTGGGCCAACACAAGCCCCACAGGTGAAAGGCTGCCCCGG
TGGGACCTTCTAGTTAATGGGTAACTAAATATTCTATACTTTTTAAACTTTTCGTTATAT
ATATATATATATATATACAGTGGGGCAAAAAACTATTTAGTCAGCCACCAATTGTGCAAG
TTCNNNNNNNNNNNNNNNNNNNNNNNNNNNNNNNNNNNNNNNNNNNNNNNNNNNNNNNNN
NNNACACACTGTTGCTGGTATTTTGGCCCATTCATCCATGCAGATCTCCTCTAGAGCAGT
GATGNNNNNNNNNNNNNNNNNNNNNNNNNNNNNNNNNNNNNNNNNNNNNNNNNNNNNNNN
NNNNTATATATATATATATGTATGTATGCATGTGTGTGTGTTCAAAATTAAAAGCAAGTA
ATTTAAATAAACTTCTAAATCCAGCTATTCTTTTTGAAGTTTGTGAACGATATAGTACTC
TGATTGATCCATTTCTCCCCAGTTTCTGTCCTAGCTGGTCTCTGGTGCTCCTCACCATGA
CTCTCTCTCTCTCTGTGCGTTTATCTCCCCCCAGGTGTCCCTACCAGGATGACCGTTACC
TGACCGTGCCCATCCGCTCGGACAGCTCCTATTTCCCTCCGGGAGAATTCTTCTCCCACT
ACAAGCGCTTCCTCTTCAAGATGTTCACCTTTGTAGATCCCACATCTATGGTCCCCCTGC
AGGAGAACGTAATGAATGCAGTTCAATCCTAAATCACATTAGAACCCATAGAGACACTTG
TGTAGATCTGAAAGCGTTGCATAGATGTAAAGATGGTTAAGATTCCACCTAACATCCCCT
AGACCAATGTGTAGCTATTACCATATTGCTTGAACATGTACCTATTTTATACATATTGTA
TAGTGCTTCCTCATACACCTATAGTGCTTTAAACATAGATAAAAACATCACAATCAGGTG
AAGGAATACCTAACATAGATATAGACATAACCATGGTACAAATCAATGTAGACAAGGCTC
TGTCGACCAGCTCCAGAGATGTAGCTGATTTCATTTCTGTCTCACCAGGTGTACATCCAC
TGTAGTGCAACAGTGTGCCACGCTCTAGCAGGCTCCTGTGAACAAATGTGCAACAGGCAA
AGTGAGTGGTGCGCATGAGGACCAGGCTGTCATGTTTACACTGTGCAACAGTTTGGAGTG
TGTTTTTATTGGCACAGGGGGTTGGTGGCACCTTAATTGGGGAGGATGGGCTCGTGGTAA
TGGCTGGAGCAGAATTAGTGGAATGGTATCAAACACATGGTTTCTATNNNNNNNNNNNNN
NNNNNNNNNNNNNNNNNNNNNNNNNNNNNNNNNNNNNNNNNNNNNNNTGGAATGGTATCA
AACACATGGTTTCTATGCATTTGATGCCATTCTATTCGCTCCATTCCAGCCATTATTATG
TCCTACACTCAGCAGCCTCCACTGGAGAGTGGTTTATTTGAATCTTTAGTTTGGAGTCTT
TGTCTGTGGTCTGACTGTCTTTTCTCTTCAGGGAGAGATCTTTCTGCTCAAGGCCAAAAG
AAGACTAAAGGAGATGTTGTGGTTTCCAGTCAAAAAGTCATCATGATTGACCCACGTTTT
TATGCTTAAATCAAATGTGTTATATGCTCCTCATTTATATGGTCTGACTTGACAATAAAA
GATGAGACATCTCATTGCTTTTTTTTGTGGAAAGAGTTATGAAAAGGTTAAGTTACAAAA
CTTTTGTTGTGTGTTGGGGACTTTGTGGTCAGCGAAAAACCTTCAAACCTTTTCCCCTCA
CTTGGTCAGAGAAACCGAGGCAGGGCCCTGATAATATGCTGGCTTTGAACCACTTCCCAG
CTTCAACACTAGAGGGCTTCGTCCCCCAGGCAGGGATATTGCACAGAGTATTTTACTGGA
AACACTCAATGCTGGAGAACCTCAATTTTTATTTTACGACATGCTAAAATAATGAGGCAC
GGACACAGTCCCCTTTAAATTAACAAAACATATTTATTAATATATAAAGAAAACAAAAAC
AAATCTGTAAATTGTAAAGGCCAAAACAAGACAAACAATTTCATAATCAAAATAAATATT
TCCTGAATAACTGTACTGTAGTAAATAAGCTTTACACAAGGGGGGGATACTGTTGGTATC
AATACTACATGACCAAAAGTATGTGGACACCTGNNNNNNNNNNNNNNNNNNNNNNNNNNN
NNNNNNNNNNNNNNNNNNNNNNNNNNNNNNNNNCATTCAGCCACAAGAGCATTAGTGAGG
TCGACATTGATGTTGGGCGATTAGGCCTAGCTCGTAGTTTGCGTTCCAATTCATCCCAAA
GGTGTTCGATATGGTTGAGGTCAGGGCTCTGTGCAGGCCAGTNNNNNNNNNNNNNNNNNN
NNNNNNNNNNNNNNNNNNNNNNNNNNNNNNNNNNNNNNNNNNTGGCACTATGCATTGGGG
CAGGTAGCATTCTCCTGGCATCCACCAAACCCAGATTTGTCCGTTGGACTGCCAGATGGT
GAAGTGTGATTTATCACTCCAGAGAACATGTTTCCACTGCTCCAGAGATCAATGGCGGTG
AGCTTTACACCACTCCAGCTGACGCTTGGCATTGTGCATGGTGATCTTAGGCTTGTGTTC
GGCTGCTGGGTCATGGAAACCTATTTCATGAAGCTCCCAACGAACAGTTATTGTGCTGAC
GTTGCTTCCANNNNNNNNNNNNNNNNNNNNNNNNNNNNNNNNNNNNNNNNNNNNNNNNNN
NNNNNNNNNNGAACAGTTATTGTGCTGACGTTGCTTCCAGGGGAAGTTTGGAACTCGGTA
GTGAGCGTTGCTACCGAGGACAGTCCAGCTTCAGCACTCAGACAGTCCCGTTCAGTGAGC
TTGTGTGACCTACCACTTTTGTATATATTGTAATGAAACAGCAGGGTGCAGGTATAACTT
TAGACCGTCCCCTCGCCCATANNNNNNNNNNNNNNNNNNNNNNNNNNNNNNNNNNNNNNN
NNNNNNNNNNNNNNNNNNNNNTTAGACCGTCCCCTCGCCCATACCCGGGCGCAAACCAAG
GACATTCTGCACACATCAACAACAGTCACACACGAAGCATCGTTACCCATCGCTCCACAA
NNNNNNNNNNNNNNNNNNNNNNNNNNNNNNNNNNNNNNNNNNNNNNNNNNNNNNNNNNNN
CTACTTCAAGGTCTCAGAGCAAGTGACGTCGCCGATTGAAACGCTATTTAGCTCGCACCA
CCGCTAACTAGCTAGCCGTTTCACATCCGTTACACAGGTCTCGAACCCTCGATCTTCTAG
ACCGAGGTACGGCGAGCTATCGACTGTGCCGCAAAAGGATGCTTGTGCGGCAGAGTCGAT
TTCCGCGATTATAAACCCAGGGTCGTTACAATATACTATTATAATAATAATTATTAAATT
ATAATATAATATACAGACCGATTTTGGCAGGCAGCTGCTATTTGAAACAATTCCAGCGAG
GGCTAGCTTGTGTATGTGTGTGTGTTTGGTGAAGCTATACTTAGTCATGGCAACATAGTT
CAGCGCATTGCTCAAATATGCCTACTATAAGTATTTGTTCAAGTCAAATATGCCGCAGAG
CACAAAAAAACTAAATAATATTCAAGACAAATATGCTGCAGACCGACAAGTATTCCTCCA
CGCACCAGCGTCTTTGTGAAAGGCTGGTTGGTATATGCTATGGATTATGTTATTGAGACC
ACACTACGCGCACTTGATATTGAGCGCCCACCAGAGAATCAGGGATGAGCGGCATCATCA
GGCACACATAAGATATTATAATAAGCAACTAACTCAACCATAAGCAATACATGACATTTA
ATTGATTACAAAATACATGACCCTTAATATTTTCTAAATACTGTGACGACCCTGGGTTTA
TAAACGCGGAGCATGCGTTTGCTCCGGACCTCGGGCTCGAAGGTCGAGGGTTCGAGACCT
GCTCCCTGCCTGTTTCATTACAATACTAAACTCTTCCCCTACTGAAATTTAAAAAGCATG
ACCCTCCCATTTCCTCCTGGTAACCATTCAGAAAAACGTAGCTATAGGTTGTTGTAACAT
TTAAACTTAAAACATGTTTTTGCACTTGATGGACCACCGGTGGGCTGTATGGTGCACTCA
AAATGTCTTGTAGTTGAGTAGCCAGCCTAGNNNNNNNNNNNNNNNNNNNNNNNNNNNNNN
NNNNNNNNNNNNNNNNNNNNNNNNNNNNNNAATGTCTTGTAGTTGAGTAGCCAGCCTAGG
TTACTTCTCAAATGTCGTGTAGTTGAGTAGCNNNNNNNNNNNNNNNNNNNNNNNNNNNNN
NNNNNNNNNNNNNNNNNNNNNNNNNNNNNNNCTTCTCAAATGTCTTGTAGTTGAGTAGCC
AACCTAGGCTACTTCTCAAATGTGTTGAGTAGCCAGCCTAGGCTACTTCTCAANNNNNNN
NNNNNNNNNNNNNNNNNNNNNNNNNNNNNNNNNNNNNNNNNNNNNNNNNNNNNTAGTTGA
GTAGCCAGCCTAGGCTACTTCTCCAATGTTGCTGTAATAGGTTTCTCCTTTGCATGGCGC
TTTGTTGCACGTTTTTTTTGTAAGCAGGATAAAGTAAAGCAGATTAATTTAAATTGAATT
CACAGATGTGAGCGTAGATGACTCAACTGTTGACTCGCTTATGCGTCCTATTCGGCCTGC
AGTGTTTGACACATACGCTTGCCTTTTAGCCACGTTATGACTGACTTGTGATCATTGCCC
TTGCTAGTTTGATTGTATCGACATTCCCAACATTAGTTACAGTAGTCAGTTTTTGTTCAA
AATATTGAGTTGTTGTAAGAGACTGCATCATAATATTGAGTTATTGTAAGAAACTGCATC
CCGTGGAGGCAGAAAACAACGTACCAGGCAAGCTGTGATTTACAACCTGATGGCAATATT
TTTAGACTACCAAAATATGAATTATGCATTGAACCGCATCCATCTATTCTAGCAACAATG
CCTTTCTGTATGTCATGATATTTTGAGTCAAATAGAACCTATTTTGAAAACATTTAAAAA
AAGTTGTTTTTGTAGCATAACTAGGAATGTCACATTTTTGACTGATATTATGACTGTCTG
TTTGTTTCATATTTGCATATATGTCAATTCCACTTTAACCGTTTTAAATGTCAACTTCAG
TAGGTTAGGTCAGAGTTCGGACATCCCAAGGACCCAGATGAGATTTTTCCGTACACCCCC
GACAACATGGAATCTTGGTTACTAGGTAACGGTAAACTGTACATGGAAGTGTCCAATCAG
AGAACAGACCGGGGCCTGCTTGCAAACTTCTGTGTTGACAAATATTTTGATAATTTTCTA
TTTAGCTAGTTAACGTTATATTACCTACTTTGGGATGGAGTTTTGATATGGCTTCTTTAC
AAAATGCTGACCCGGCGTTGAGGGAATATATACTGAAGCATTCCTTGCCCCAAATATTTC
AGGTGAGACTTTTACAATGTCACAAATTTTGCCATGCCAACTCTCGTAACCCTAACATAA
AATAGCTAGCTAGCTACAGTGGCTAACGTTAGCGAGTTAAAGAGCCATATAGCAGTTGGT
AGTTAACTTAATTAGCTAACGTTATATAGCTACATTTGTCCCGTAATATGTACAATACTC
GTGTTGTGTTTCAACAGGCATTATTAACAGGTTTATGTGTGTCGTGTCCTGAAAGTCCAT
TACATTTTCTGGAAAGGAAGATTGTATCTATTCAGGAAAACCGGGACACTGCTGAGATTG
ATTGGTGAGTAACCTGTCACAGTATCCTACTTCTGAATGGTCTATATAAAATGGTTGTGA
CCTATAAATAAAAACATCTCAAAACTTCCACTTTATGAAAAACGGTGTAGGGAGTAAGTC
ACTGCACATGTGCATTTTCTTATTTTCAAAAAATAAATATTTCCAGGCACAACCGGAACT
GGCCACCCCTCATAGCCTGGTTCCTCTNNNNNNNNNNNNNNNNNNNNNNNNNNNNNNNNN
NNNNNNNNNNNNNNNNNNNNNNNNNNNTCTGCTGATGTAAAAAGGGCTTTATAAATACAA
TTGATTGATGGATTGATAAAGGTTCAATTTGGATACCCACTTGCTTTACTTATCAACACT
CCTGAACACTGCAGTGCAAGGCCCACAGCACAATGAATGCAGTTTGGTCTGAGTATAATG
ACAGTGATAGTTTCATTGCCATGTTTGAAATGCAAGAGGGATTAGAATTTAGAATCATAG
CTAAACTCAAAACTTTATGATACCAGGTTGATAAAAGCTGCAGTGAATTGCAGAAAATGT
TAACAAAGCACTGTCTCTAGGCATACATGTGTTGACGATCCAGAACAAGTCGCCGTGACC
TCACTGGCAGGAAGCATGGTGCATGACATCTTTGGGAAACGAGATGATACACTGGTAAAT
TTATAAATAAAAGCACTTTTCGTTGAACAAGTCATAAGTATTTGGACAAATTCACTTATA
CTGTATTAAAGTAGTCAGAAGTTTAGAATTTGGTCCCATATTCATTGCACTCAATGACTA
CATCAAGCTTGTGGCTTTACAAAGTTGTTGGATGCATTTGCAGTTTGTTTTGGTTGGTAA
GGTTTAGTGGTTTCCTACATACATGCTGTACATGAACATTTTGAAAATGATCTCACCTTT
ACATCTTTCCTTCCCTCAACAGTTTCTCTCCCATTTGTTTGAGAAGGCCTACTCCTGTTA
CAGAATAAGTTTAACAAATATGTGCTTCAAGTAAGTAACCCCTGTTATCTAAAGCTCACC
TATTGAATACAAAAATGGTGTCCCATTTTGAGAACCATGTTTAGTTGGGATACCGAGAGG
ATGGATGGGCGAGGGGGGTTGAGTCTTGGGGCACTCTGGTAGCCACCACTGTTGGAAGAC
AAAGCTTGTCCATCCTGTCTGGAGGAAGAACTGGAAGGGAAAGGCCTTTGTACTGTAGGG
GCATAGCCAGTTTGAGACACTTTGAATGGCTGCTTGACATTAGGGATTTGTTCACTCTGG
ACATCAAAACTGTTATAAGCACCACCATCATTTCTAAAGCTTGAGTCAGAATTACAAAGA
CTTCCATAGCTCTTTGAAACAGATTCTCCTGCAGGGACTTGGTTAGAATGATACAAGGGA
ACAGAATTAGGGCCTTTACTGCCATTACCACTGGGAGAGGCTGGACCTTGGGTAGAGATT
ATAGGATCAGGGACTGTGTCCTTGCAATTGGGCTTTGGACAGGCTCATGAGGCTGTAGGC
TGGCTCTCTCAAACTCTGGGTTGAACTGCAGTCATTTTGGGCAAGCCCTTTCTCAATAGG
GACATGGATAGTTTGGGATATTTGCCTTGGCAGCTGAATACGGGGGACATGTTCATTCTA
CACAGTGTCCAAGGTTTTTTGGAAAGATCTACCTGGCTTAAAAAAGGTGTTCCTCATAGA
CTTCACAAATTGTTTTAAATCATGAATGGTTGCAACACTGACATTCTTGACAATGTTACT
AAGTGCTTGCCTATCATGTAAAGGGTTGTAGGGAGTTTGGACATCATTACCAGTGCTAGC
ATGTTCAGACTCTAGAACAAAGGTGCTGAGAGAGCTGGGATGAACTCATTGGGCTCATGC
TGTGCGGAGATTCCGATCTGGGCAGAGCCAGAATGGCTAGAAACATGATCCCCATAAACA
CTGGAGTGACTGGGGTAGTTGACCTGCTCCACAGTTTATCTTGACTCATACTCGCTTGTG
ACAGTTCCACCCTTGGGCATTGGCCTTGGTTCAGTTGGAGTGGAGACAAGTTGTGTGAAC
TGCCCAGATTCCTGGGATTGGGTGGACAGGTTCTCTCTGCATAGAGACAAAGCTCGGGGA
TGGTTTCCTTCAAATGGACTGGTAGCTGGTGTCTGCAGAGCCAGAGTCTGGACCAGGCCC
TGAGAAGCCTCTAGATTTCAAGAGGCCTGAGGCATCTCTAATTTTCTATTTGATTTATTT
TACCTTTTTTAACGAGGCAAGGCAGTCAAGAACAAAGGGGACGGGGGCTGGGATAAAGAT
AATAAATAAATATAGGACAAAATACACATCACGACAAGAGAGACAACACTACANNNNNNN
NNNNNNNNNNNNNNNNNNNNNNNNNNNNNNNNNNNNNNNNNNNNNNNNNNNNNACATCAC
GACAAGAGAGACAACACTACATACAGAGAGATCTAAGACAACAACATAGCAAGGCAGCAA
CACATGACAACACAGTATGGTAGCAACAGAACATGACAACAACATGATAGCAACACAACA
TGGCAGAAGCACAACATGGTGGCAGCACAAAACATGGTATAAACATTATTGGGCACAGAC
AACAGCACAAAGGGCAAGAAGGTAGAGACAACAANNNNNNNNNNNNNNNNNNNNNNNNNN
NNNNNNNNNNNNNNNNNNNNNNNNNNNNNNNNNNGGCAAGAAGGTAGAGACAACAATACA
TCACACAAAGCAGCCACAACTGTCAATGATTCAGTCTTTGAATGAAGAGATTGAAATAAA
ACTGTCCAGTTTTTTATTTATTTATCTGTTATTTTACCAGGTAAGTNNNNNNNNNNNNNN
NNNNNNNNNNNNNNNNNNNNNNNNNNNNNNNNNNNNNNNNNNNNNNGGCACCCTACACAG
GGCAGTGTCCCCAATCCCTGCCCTGGGGTATTGGGATATTTTTTTTAGACCAGAGGAAAG
AGTGCCTCNNNNNNNNNNNNNNNNNNNNNNNNNNNNNNNNNNNNNNNNNNNNNNNNNNNN
NNNNNNNNAGTGGTATGCAGGGTGGTATGCTGCTGGCAGTTTGAGTGTTTGTTGCAGCTC
GTTCCAGTCGCTAGCTGCAGCGAACTGAAAAGACGAGTGAACCAGGGGTGTGTGTGCTTT
GGGGACCTTTAACAGATTGTGACTCGCAGAACGGGTGTTGTATGTGATGAGGGCTGCAGT
AGATATCTCAGATAGNNNNNNNNNNNNNNNNNNNNNNNNNNNNNNNNNNNNNNNNNNNNN
NNNNNNNNNNNNNNNATGAGGGCTGCAGTAGATATCTCAGATAGGAGGGAGTGAGGCCTA
AGAGCATCAACCAGTGGGTCTTGTGACGGGTATACAGAGATGACCCGTTTATAGAGGAGT
ATAGAGTGCAGTGATGTGTCCTATAAGGAGCATTGGCGGCAAATCTGATGGCCAAATGGT
AAAGAACNNNNNNNNNNNNNNNNNNNNNNNNNNNNNNNNNNNNNNNNNNNNNNNNNNNNN
NNNNNNNAGCACCCTTACCTGCCGATCTATAAATTACATCTCCGTAATCTAGCATGAGTA
GGATGGTCATCTGAATTAGGGTTAGTTTGGCAGCTGGGGTGAAAGAAGAGCGATTACGAT
AGAGGAAACCCAAGTCTAGATTTAACTTTAGCCTGTAGCTTTGATATGTGCTGAGAGAAG
AACAGTGTACCATCTAGCCATACCCCCAAGTACTTTTATGAGGTGACTACCTCAAGCTCT
AAACCCNNNNNNNNNNNNNNNNNNNNNNNNNNNNNNNNNNNNNNNNNNNNNNNNNNNNNN
NNNNNNCTCTAAACCCTCAGAGGTAGTAATCACACCTGTGGGGAGAGGGGCATTATTCTT
AACAAACCACATGACCTTTGTTTTGGAGGTGTTCAGAACAAGGTTAAGGGAAGAGAAAGC
TTATTGGACACTAAGAAAGCTTTGTTGTAGAGCATTTTATGGGGAGGGGCCAGCTGAGTA
TAAGACTGTATTATCTGCATTTACATGGATGAGAGAGCTTCCTACTCCCTGAGCTATGTT
GTTTATGTAAATTGAGAAGAGCGTGGGGCCTAGTATCGAGCCTTGGGAAAGCAGATGTTC
TGATGTTATACACTGCACATAAGGTGCTCCGTAGACCTCCGTAGATGTGTACTGAATGGA
TATCCACGCATAAAAGGGATTCCTAAGGACATACACAGGGTGTAAGGTTGAGTCTAATAT
TATCAAGGTTGTTATGCTATTCAGGTCAATATGCAAGACATGCTTATCACCAAACGGGAC
AGAATTCTCAACTTTTTGGGCAGGAAAAAAGTTAGCGCTGATCAATATGGGTGTGACACA
TAGAGAGATAGACACATAGGACACATCATTGTATCACGAACTCCGTAGCTGATGTGAGTA
AGACCTTTAAACAGGTCTTACTCACATCAACATTTACAAGGCCACAGGGCCAGACGGATT
ACCAGGACGTGTACTCCGAGCATGCGATGACCAACTGGCAAATGTCTTCACTGACATTTT
CAACCTGTCTCTGACTGAGTCTGTAATACCAACATGTTTCAAGCANNNNNNNNNNNNNNN
NNNNNNNNNNNNNNNNNNNNNNNNNNNNNNNNNNNNNNNNNNNNNAACACTAAGGTAACC
TGCCTAAATGACTACTGACCCGTAGCACTCACGTCTGTAGCCAACTAGCCATGAAGTGCT
TTGAAAGGCTGGTCATGGTTCACATCAACAACACTATCCCCGAAACCATTGACCCACTCC
AATTTGCATACCGCCCCAACNNNNNNNNNNNNNNNNNNNNNNNNNNNNNNNNNNNNNNNN
NNNNNNNNNNNNNNNNNNNNAGGACCCTGGGACTAAACACCTCCCTCTGCGACTGGATCC
TGGACTTCCTGACGGGCCGCCCCCAGATGGTAAGGGTAGGTAACAACACATCCGCCTCGC
TGATCCTCAACATGGGGGCCCCTCAGGGGTGCGTGCTCAGTCCCCTCCTGAACTCCCTGT
TCACTCATGACTGCATGGCCAGGCANNNNNNNNNNNNNNNNNNNNNNNNNNNNNNNNNNN
NNNNNNNNNNNNNNNNNNNNNNNNNGACTGCATGGCCAGGCACGACTCCAACACCGTCAT
CAAGTTTGCCGATGACACAGTGGTAGTAGGCCTGATCACCAACAACGATGAGACANNNNN
NNNNNNNNNNNNNNNNNNNNNNNNNNNNNNNNNNNNNNNNNNNNNNNNNNNNNNNGATGA
TTGTGGACTACAGGAAAAGGAGGACTTTTTTTAAAATTTTACCCCTTTTTCATGGTATCC
AATTGTTTTAGTAGCTACTATCTTGTCTCATCGCTACAACNNNNNNNNNNNNNNNNNNNN
NNNNNNNNNNNNNNNNNNNNNNNNNNNNNNNNNNNNNNNNATGAGACAGCCTATATGGGA
GGAGGTCAGACACCTGGCCGTGTGGTGCCAGGATATTAACTTCACCCTCAACGTGATCAA
GACAAAGGAGATGAT
>MMSRT025E_scaff_8783_4
CCAGACCCTCCCCTATAGGTTCAGGTTTTGCGGCCGGAGTCTGCACCTTTGGGGAGGTAC
TGTCACGTTCTGACCTTAGTTATTTTGTTATGTCTTTGTTTTAGTATGGTCANNNNNNNN
NNNNNNNNNNNNNNNNNNNNNNNNNNNNNNNNNNNNNNNNNNNNNNNNNNNNTGGCCTGG
TATGGTTCTCAATCAGAGGCAGATGTCAATCGTTGTCCCTATACATGAGCCCAAACCCCC
CAAAAATTGATTGATTGTGCCGTTATACAATAGCCTAAATAGCTTACTGCATATTATGCA
CAGCAGAAAAGTAGAAAATTTGGTACATAATTGGTCAAGCATATAGTCCAAAATTAAACA
AATTATATATAGTAATTGCCTTTGAGTGTGGACTGCATTATTATGCATACTGGATCGACT
AGTTACCTTATGCTCTTCTCCAAACTTTATATCCATGAGTCTGGGAAATAATGTATAGGC
CTAGGCGATGCTGTTGGTTCATTGATTGTGCAGGGCAGCTTACAGAGTTAGCCTATGATA
ATAGTGAATTTGTATTTGATTTTGAATAGCCTAGTAATAGGGCATTTTTTATATTTTCAT
AATTAATAGGCTGACATATTACCTTTAGCTACAGAATATCTCACCAACGTGCGTTTCCAC
CTCCTACTCGCTGTCCTTCATTCCTTTCTCGAGCACGCAGATAGAGGGGCTGTCAACAGT
TTAATTAAATATGTTTTGTTGTGAAAACATGTTACTATCATGTTCCCGGACTGATTTCAC
TTGGGTTTCCAAATTAAGCACTGGGTAGCTGCAGGAACAGGGTTGCAGAGGCAATGGCAT
ACAGAATTTGGGTGGAATATCACATCCTGCAGCTAGAGGCTGCATGCTCCTCAAGCAGTG
GTTGATGTGTGAGGTGAAATAACCGGCGTAGCCTACCAGGCATGATTGAAAAACCAACAT
TTGCTATTCAACATGTATTTTTTCCCCTGGCCCTGTTTCTGCCCATTTGATAATGGGCCA
TTCTAAATCTAAAATAATTGAACATATTTTTAAAGACAAGGTTAAATTGAGAGTAATCTG
ATGGGTGAAAATATGATTACTTGATGAGAGAACAGCGTGTGCAACCTGAGGCAAGGAACA
GAGCGCAAGCTTTTTTTGTGACTTTCTCAAATCATTAATAGCTTATGGTCACTGTCACGG
TTGTCGTAAGAACGGGACCAAGGCGCAGCGTGTGTAGAGTTCCACATCTTTATTTCCAAG
TAGAACTTAAGCAAAACAAAAACTATAAACAAACAACAAAACGTGACTACGTGGTGCACA
AACACAAAACAATATCCCACAAACACAGGTGGCTACTTATAATAGCTACTTAAATATGAT
CCCCAATTAGAGACAACGATTACCAGCTGCCTCTAATTGGGAATCATACAAAACACCAAC
ATAGAAAATATAAACTAGAACACAACATAGAAATTATAAACTAGAATACCCCCTAGTCAC
ACCCTGACCTACTACACCATAGAGAAACAAGGGCTGTCTATGGTCAGGGCGTGACAGTCA
CATCATGCAGCTCATATATGTTTGGATTTCTAAGACATGCTAAAGTTTGTATCATTCACA
ACTACAGTTGCCAAATAATTATATATCTAGCGTATAGGACCTGTTTCAAATTATCACTTT
TACGCTCAACATAGCCACTTCATACGTGCACTCAGAATGGGAAAAATATCCTTTCTATTT
TATTCAGCTGTTAAATAATATTTTCTTATTATAAAAAAATATGTATATAAAATAATGGCA
TGGGACTTATAAGCATATCTTGTCTGCTAAATGAACAAGCCTGCAGCCGATGGCATGGCA
CATAGCCAGATTGTCACGTTCTTGATAATGGACGGACCAAGGCACAGCGTGTGTAGAGTT
CCACATCTTTATTACGGTGAAACTTCGAACAAATAAAACAATAAACCAACAACGAAAACG
TGTCATCCGTGGTGCAACAAACACAAACACAATATCCTACAACCCAGGTGGGAACAATGG
ATAACTTAAGTATGATCCCCAATTAGAGACAACGATAATCAGCTGCCTCTAATTGGGAAC
CATAGCAAGTACACCAGCATAGAAATAGGAAAACTAGAACACCCCCCTAGTCACGCCCTG
ACCTACAACACCATAGAGAACCAAGGGCTCTCTATGGTCAGGGTGTGACACAGATAACAT
ACTGTAGGACAACTCATTTTCTATTTTTTTGAAATACATTTTCTTCATATCATAATGTTT
CTTTAGACCTGCCTAAAATAAATAATGGATTTATTGTGATGATGTATATTAAATTGATTT
ATTAGACTTTTTAAATGTAGACGTTCCAAAGGCTTGTATGAGTGGAGATGCTAAAGATGT
TTGTTAATTAACTGTCAATTACCGTGAGACCGGCATTCTTTTGCATGACAATAACCATGA
CAATAACTATCTGAAAAAATGTCATGACCGCCACAGCCTCATCTTTTCAAAGCTCTTGTA
GTGCATTCAGATGTCTGTCACCTGAAGCATATATAGAACCGCGCAAAGACATGCACAAGC
CTGGCATGTATGCATGCCTCTCGTGCATGTATTTTTATCTTGTGTCCATGCTTCAGGTGA
TAGAAATCTGAATGCAGTACCAGAGCTTTGAAAAGTTGATGTACTTACACTTTCCTCTGT
ACTGTATATACTGTCTCACATTCCTACCGCCAAAAGGACCAAGCAAACAGACAACCAGCT
TGTAGAGGTCATGAGAGGAAATGAGTGATTCTAGCACTCAACGTTTGGTTTCTAGGCAAC
TTTTACCCCTACCTACATGTACAGTACTGTACATATTACCTCAATCACCGCTTACCCTCA
GCACATTAACTCAGTACCAGTACTTCTTGAATATAGCCTTGTTATTGTTATTTTATTGTG
TTACTATTGATTTTTTGCTACTGTTTGTACTTTTTGACTCTGCATTGTTGGGAAAGGGCT
CCTAAGTAAACATTAAAGTCTACAACTGTTTTATTCAGCACGTGACAAATAAAATTAGAT
TTGATTTTTGGTAATGTGTTCAGGGGTAGGCTTACTTAAAAAAAATAACATAATATCAAG
GGAACTGCCCATAGCACAGTATTTGAAAATGGTTAGCGTGCCATGCAGTCAGCATAATCT
GTGGTTCTACTGGACATGAATGGTTTCCCTTCATATATCTAGAATCTGAGAGGCGTGCCT
TTGTTACCCTTTCTATGAGCTTATAATATAAACTACAACATGAAAGGTACAGTTTACTTC
ACTTTTAACCATGTCAGCACATGTAACAGGCCTTTTTTTGTTTTTTATTCTTCCTCTCCC
CAATTCACTTAAACTATCTCTTTATTTCCCATGGGTTTCACCAGAGTACCCCCTAGTGGC
TGGAATNNNNNNNNNNNNNNNNNNNNNNNNNNNNNNNNNNNNNNNNNNNNNNNNNNNNNN
NNNNNNCACCAGAGTACCCCCTAGTGGCTGGAATACCACTGTATTAAGCCCCTTACAACA
GCCCTCAGCTGTTTCCATATTTACCCCCGTCATCTCTGGGCTCTCTCTGAGGACTGGCTG
GCACTCCTTCACAGTGAAGTTTCTATCAGTCTGAACCCATTTCAGATACTAGCTGTGTGC
TACTCTGTCTGCTCTCTTCATCCCTACGTGGCCTATTGATGAAAACTGGATAAGAATCCT
CATCTCAACTCTCAGACTCAGGACTCTCCCATTTTGCTGCTTTTGCTGGTGTGGTTCCCT
TCTCCACAGACCTCTACTGGGTGTTTCAACAGGTTCTTCAAATGGTAGGGAATTACATGA
CTTGAGCATATTGCGATGCAGAACCCGGGACCAGCCTGTACCCCTCTCGGATTTGACCTC
ATAGACAGGGCTGTTATCACCATTCCTGGTTACCACCACGTGAATTTGGTCCTCCCAGTG
TGATCTTAGTTTTCCCGGCCCCCCCACGTTCTGACATGGTCCTCAACAGTACACGATCCA
CTGAGACCAGAACCGAACTCATTTTCTTCCGATCGTAGTAGGCTTTTCCCTTTGCTGTTG
ATTTCTCCAGGTTTCTACTGGCGATGGCATTGGGTTCCGTCATCTGTTGCTGCCACTTCT
TAGCATAATCCTGGTATGATTTATCCTGTTCCTTTATCTGTAACCCAAAGACAAGGTCAA
CAGGTAGCAGTGGAGACCTTCCAAATAGCAGGAAATACGGTGAGAACCCAGTAGCATCAC
TGATGGTACAATTATATGCGTGAATGTGTCACGTTCGTCGTATAGAGGAGACCAAAGTGC
AGCGTGAAAATAATACATTCTTCTTTTAATAAACAAAGAACACTTAACAAACTAACAAAG
TATCAACACAATGTCACGACTTCTACCGAGGGTAACTCCTCTCCCTGTTCGGGCGGCGCT
CGGCGTCGCCGGTCTACTAGCCACTAGCGATCCCCTTTTCTTTTTCTGGTTGTTTTGTCT
GTGTTCCTTTTCACACCTGGTTTTCAATTGCTTTGATTTCTGTGGGTATATAGGGCAGCT
GTTACCTGCCGTAATTCGTGCAGGATTAGACTTGTGTTCGATGGTATTTGATGTTTGTTG
TTTTTCCGCATTTACGCACGTGTATGTAAAGTGTCGGAACTGTGTTAGTTCCTCCGTGTG
TTTGCACGATTATTCAAGAGCGTAGTTTTGGGATTTTTGTTCTGTGCCATTTGCATTGCT
GGACTATATTATTAAACACGCTCCTCAGACATCCCTGCTCTCCTGCGCCTGACTCCTACA
CCTCTCACCAAGACGCATGTTATCGCACACAAACATGAAGCTATATAACACGAGTGCTGA
CAGGAAACTACACATAGACAATAACCCACAAAACCAAAATGGAAAATGGCNNNNNNNNNN
NNNNNNNNNNNNNNNNNNNNNNNNNNNNNNNNNNNNNNNNNNNNNNNNNNAAATAGGATC
CCCAATCAGAGACAACGATATTTAGCTGCCTCTGATTGGGAACCAATTTAGGCCACCATA
GACCTACATTACCTAGACATACAAAACCCCCATAGATATACAAAAACCCTAGACATGACA
AAAACACACACACCCACCCTCGTCACGCGTGACAGAATGACCTTGTTCAGATAATCACCC
CAGGTGGCCTTTTTCTCTTCAACTACTATGCGCAACTTTGACAACAGTGTACAGTTAAAT
TTCTTCACTGGATTCCCCTGTGGATGATATGGAGAGGTTCTGGAATTGTCTATTTCCCGT
ACAGTTCTGCAAGGCTCTGAATAACTGATTTTCAAACTCCCTTCCCTGATCATGATGGAT
TTTTGAAACAAAGCCAAACTTTGGGAAAAAATAATTGAAAAGCTTTTTAGCTGCAGTTTT
CCCTGACTTATTTCTGATGGGGTGGGCTTGTGCAAATGTTGTAAAGTTATCTCAAATAAC
AAAAATGTACTCGTAGCCCCCTCTGCTTTTCTCCAAATGCACATAGTCAATCTCGAAAGG
AGCTGTAACTTGTACATGTTGCATTGGGGCCCTAGTTATTACACTGGATTTAATTTGTTT
GATACACTTATACACTTGATAAACTGTTCAATGTCATGTTGCATGCGTGGCCAATAAAAG
CATTCTCGTGCTAAGTTCAACACTCTTTCTGTTCCTAGATGGGACATTTCAGTGTGTAAG
TACTTGTAAATCAGTGTTCTATACTGACTTGGTACCACAACTTGTGTCCTTTTTGCTGTT
TTCCTTTGTAATAATCCATCTGGTGAGACATGGAGCCTGTTCCACTCTTGCAGTAACTGT
TTGACTTTGCATGACTCTTGTTGACATTCTGTTGGTTTAGGCTTAGTCCTTTGACTATTC
AGCTGCATCCTTTAACTGAGCCTGATGAGATCGTGTGGAGACAGTCGGTCTGTAACTGTT
CCCCCCACCATGACAGCTCATCTTGCACTGATGGCTTTAGTGTGACCACGGATATCCAAG
TTACACAGTCATTCTGTTATGTCTGAACAACATTGAGTGTTGCTTTTACCATCTCAAGTG
AGTGTCTCTCTGTGCATTCTTCCATGTAATGTTCACATGCAAAGGAGAGCGTGACAGAAA
GTCTGCGTCAGTGTTTACCTTTCCAGGACGATACTTCAGTGTGAGATTAAAGTCAGACAG
CTCTGCCACCCAGCGATGACCGGTGGCATTCAGTCTTGCTGTAGTTAGTACATGTGTCAA
GGGGTCATTATCACTGTACACTGTCACAGAAGGAGCATGAAATAGGTCATCTCAGAACCG
CTCAGTCACTGCCCATTTGAGGGCCAAGAATTCCAGTTTCCCTGAGTGAGGGTGCGGGAG
CCATATTCAATGACCCTCAGTTTGCCACTTTGTCGCCGGTATAACAAACCTTCCAATCCC
TCTTCGGAGGCATCAACATGCAGGATAAAAGGGTCCTCGAAATCTGGGTAAGCATGCACA
GGTGAATTAGTCAACACACTCACCAAGTGTTCTAATGCTCTCTGGTGAGCATCCTCCCGT
ATAACTTTCTGGTGGGGCAGAGCCTGTCCCGACTGCATAGCTACCTTGGTCCTTCGCTTC
CCGGATGCTGGGGTCTCCGAATTCACTATACATAGAGACATTTAGCATGTTGTGAGAAGG
TCTGTACATAACCTCCATAGTACCCTAGAAACCCCAGAAGTTTCCTCAGCTCTCTCACGT
TTGTTGGTGGCCTGTTTACCAGTTCTTGCACCGCAGACATTATTTTTCCTAAATAACAGA
CCTCATTCTTGAATAGGTCACACTTATCAGCCCTGAGTTTAATACCCCATTTATTTTGCT
GCCTGAGTACCTGATGGACATCTTCCACATGTTGTTCAAATGACTGACTAAAAATAAGAA
CATCATCCAAATATGGTATACAGATATCTCTTATACCCGTTAAACTTTCCTCCATGCTTC
GTTGGAAGGCAGAGGGACTGTTTGATAAGCCAAAGGGAATTCTATTCCATTCATACAAGG
GGAGCTGAAAGCAGTCTATTTTCTGGACTCCTCTCCCACAAAGCATTGGTGGTAAGCCTT
TCCTGGATCTAAAACTGTAAACCATGAGTTTTCTCCCAAACCAGTATTTCCTGTACATGG
GATATGGGATGCCTGTCCAGAACATTCTTTCTTGTTAAATCCCCTGTAATCAACACAAAG
TCTTAAATAAGTCTCCCATCCTTTTTCCGTACATAGACCAGAGGTGATGCGTATGATGAA
GTTGACTTCCTGATTAAGTTTTTGTTCAGGAGCCCCTGAAGGTGGCTTTTCACCTTAGCA
TACAAGGGGCGTGGCACACCGTTGTATCTCTTTGTCACTGGTATGTTATCAGTCAATGTT
ATCTCCATTCTGAGATTTTCAATACACCCTATGTCCATGTCATCTTTGGCGAAAACAGCT
GATTCCTCTCTGAGCATCTGTTTGACTAATTCTTGTTGTTCGTGGCTCAACTGCTGAACA
TCTACAGGTGGGTCCCACCACTCTATGTAACGTTGTCAGGGCCAGGCTCCAGTGGGGATC
TGTCCTGAACCTGTGCTACTGTAACCTTTTCTCCACTGGGCACAGGAACCATGTGACACG
CTACTACTCTCTGTAATGTCCCTATCACTATTTGTCTTGGTAAGGTAATGTCATGTTTGG
TAGTATTCACCACTGCAATGTCAACTTTTCTAGATGGCCGTTTTGATGTTTTCACGTCGT
GTCTTTGTTGGTCCAGGCTACAGATCACGCTCACGTCCGGATCAAATAACACCATTTCCA
CATTGAAGGGGGCCTCTCTTGGGGTACTGGGATGAATCCATTTTGTTTGTCCACCTGGAA
TGACAACGTCTCGTCTGCCTGCTTTAATCAAGCATTCCTCCGTGTACTCTGAGTGCTGAA
ACAGGTTGCGTAGAGTCTTTGCCTTCCCTGTCCTAGCTTAAATGCATTTCTTAGCATCTT
TACTGTATACATCAGCTCTGAGGGGTCCTTGTTACTTTTTGTTTGAACGATTTCCTCAAT
TACATTAAACGCAATGATTAGATTCTCCAGTCTTTCATTTGTGACTAATATCGGAACCCT
CAACTGTTTTCCTGCAATTATAAGGGCACAATGCGAGACCCAGATGCAGACACGGGAGGC
AGANNNNNNNNNNNNNNNNNNNNNNNNNNNNNNNNNNNNNNNNNNNNNNNNNNNNNNNNN
NNNGAGACCCAGATGCAGACACGGGAGGCAGATGGTTTGAGTCTTTAATATTTATTAATC
AATCCAAATGGGCTAGGCAAGAGAATGGTCACAGACAGGCAAAAGGTCAAAACCAGTTCA
GAGTCCAGGAGGTACAGAGTGGCAGGCAGGCTCGNNNNNNNNNNNNNNNNNNNNNNNNNN
NNNNNNNNNNNNNNNNNNNNNNNNNNNNNNNNNNGTGGCAGGCAGGCTCGAGGTCAGGGC
AGGCCAAATGGGCAGGCAGGCGGGTATGGAGTCCAGAAAACAGGCAAGGGTCAAATCCAG
GAGTACTAGCAAAAATAGGATAGAAGCAGGAGTACGGGAAAACACACTGGTTGACTTGAA
AGACATACAAGACAAACTGGCACAGAGAGATAGGAAACACAGGGATAAATACACCAGGGA
AAATAAGCAACACCTGAAGGGGGTGGAGACAATCACAAGGACAGGTGAAAGAGATCAGGG
TGTGACAGCAATGACCTCAGCTTTGGCATCAAGCAAACTAAAACAAATGTCCATCCAACC
CAGAAAGGGAATTTCAGTGCCATTGGCTGCCCTCAGATCTAGTTTCTCTGTATTGCTCAT
GATGGCTGCCAGTGGTCTAATTTGTGTTGCGTGACAAACTACGTTTTCTCCATTCCTCAC
TTATGATGGATACCTGAGCCCCTGTGTCCCATAGTGCTAGGGTCTACACCCTCCATATAA
CACCACACTTGACATTTTTTTCCAATGAGCTGTGCTATATTACAATGTCCTGTGGTAGCT
GGGGTAGTTGGCCCCCATTCTCTCTGTGTCATGGGACAAGGGGCGTTGTGGTCAGTCTTG
CGGGCAGTCTTACATGTATGTTGGTGCTGTTTCCAATGATCCTGTTGGCACACTTTGGAA
CAATAGGCAGCTTTATGACACAATGAACACAACTTAAACTCTAAGGTTCTCTACCTTTGC
ACTGCAGCCACAGCAACACTGGATGGAACTAGATGTATCTGAGGTCACTCCCCGTTCCAT
GGTTGTGACCCCCAGGCATCTCCCGATGGATGTGCGTTGCCCTACATCCTACTGCCTACT
GTCCAATGGCTATCACTGCCACATTTGTAGCAATGATGGCAGGTCTCCCTGTTGGTTGGA
CTTTGTTTTCTGTTGGAGCGATTTCTAAGTGAACTGTCACCCTGGCCCTGCACTGACTGT
ACTAATGAGGCTACCTGACAGGGCAGTTCTTTGATTGCTTCATTTGCATCAATTTTACTC
AGGAGAGGATTGTAATTTCTTTTGTTTTCGGACTGTGGTCTGTGAGGGCTCTGCCTGTGC
ACATTCCTCTCCGCTATCCCCATTATCCTCACTCTGTACTGCGTTCACTCGTGTGGGTGT
GAACTTACATGAAATCCAGGCCTTTTGCATGAGTTCACTTTCATTGCCCTGGGCAATTTA
CATTTTCACAAGCAACAGTTCATCACTGGTGTTAATATTCTGGAGGTGCACTCTCATCTC
TGCCCTGACATCATCATTTGTTAATCCTGTAACAATGGCCTGCAGGCATTGGCTCTTGAC
AAACTCTGTGCCATATTTCAGTCCTGATTGGACATGAGCTGAGGCTGATAACACCTTCTG
TCTCAGGTCAAAGACTCGGACTAGGACGTCCAAGGCAGACTCTCCCGGCTCTTGTGTTGC
TTTAGTCAACTTGTGATACAGTTCAGTAGCATCCTTCTCTGCATAATGTGTCCTCAAGAT
TTGCCTTAGTGCGTAGAGTGTCATGTCTGTTTTTCCCTCCAGATAACTCCTCATATTAAG
CCCTGGGCTCACAGCTCTAATTACTGCTGCTTCTACTGCTTCTACTGCTTCTTTATTTCT
TTATTTCACATGGGCTTCACCAGAGTACCCCCTAGTGGCTGGAATNNNNNNNNNNNNNNN
NNNNNNNNNNNNNNNNNNNNNNNNNNNNNNNNNNNNNNNNNNNNNCACCAGAGTACCCCC
TAGTGGCTGGAATACAACTGTATTAAGCCCCTTACACCTTCACTTGGATTTCAGCAGCAC
CTTCTCCATAACTGCATGCTTCTGCTCAACTGTCACATCTTCATTAATCTACCTTCCCCC
GAAGACTACTCCTAAAGGCACTTGGATATCAGGTATAAAAAGTAAAAACAAACTTTATTT
TTGAAAAATAAGCTTATATTATGATGTTGATCAAGTTGAAGGAGTTGGAACCTTTATTCT
TATATTATTAGCTAGCTAGTTAACCATCAATGACATGATCAGTACAATTCACTTAAATTA
AAGGGTGAATCAATAAGGGAATAGAAAAAAATGATAAGAGGATAATATAACTTCACTTAG
AAGGAGCCTCCCTTGTTTGAACAGGTAAATGGCAATAGCACCCTCAAAGGATGGCTTCTG
CTCTGTCAAACTGGCCACCTCTGCCAATGAATGGAAATCCTTGGCATCTCGAAGCTCACA
GGTGTGACCAACAGATTCAATGTGTGCCCTGAATTCAAATGATTATAGCGAAAAAGTTGG
CTAGCACTATATACCGTGCTATGTCTTGAAGTGTAAGATTACTGGCTAGCTAGATGAATG
AGCACTGATCCAGCTGGGTAGCTATAAAATAATGTTAATTTAGTGTAGAACCACCTGAGT
TACAAGCTCAGCTGTTTAACATATAGCTAGCTCATCCAGCTGAAAGCTAGCTTGCTACTT
ACGTCAAAGTTTGCACACGTGGGACTATTGTTTACACGTCCTTCATAGGATCCTTGGGAC
TTTGCAACTCTGACATTAGAAAATTGATATGTAGGCATCATGGTAAAAAAAAAAAAAAAA
ANNNNNNNNNNNNNNNNNNNNNNNNNNNNNNNNNNNNNNNNNNNNNNNNNNNNNNNNNNN
NAAAAAAAAAAAAAAAAACAACAGCCAGGCTAATCCATTCCCTCAGGTTTTTTAAAATCT
ATTCCCTCTGTTTTTTAAAACCATTCCCTCAGATGGTCGGCCTGATGTCACGTACACGGT
TCCAGAGTTGTATGATACACATGATTACTTGTGTGGTGCATGTGGCACAGGAGGATATAC
AGTGCCTTGCGAAAGTATTCGGCNNNNNNNNNNNNNNNNNNNNNNNNNNNNNNNNNNNNN
NNNNNNNNNNNNNNNNNNNNNNNGGGGCCGAATACTTTCGCAAGGCACTGTAAGCAGCTG
CGAGGACCAGTGTGTCCACCGTCACGACATAGCTTGTGATGAGGAGGTGTACACCCTGTG
CTCCTACATCATTGCAGAGAACAATCTTCCTGTTCCTGCAGGTGCATACATGACCCTTGA
CCTCTACCTCATGCTAAGAGAAGAGCTGAAGGTACTTTTAAACCTCTGAGAGTCCATGGT
GGGATGCTTGACTGAGACTGTAGGCCTATTTCATTTCTCCCTCTACCACTCATAAATACA
GTGTACTAGGTATTTACGAGTCATTATTTGAGAATCAATGGATAAGAATTGTGTCTTGAA
GTAACAGTACATGTTCAAATCTTCAGACAAAATATAATAAATGTCTCCTCTGAACAGTTG
ATATTAAGATGTGTCTGTCAAATTCTGTGAAGCATTTATTTGTGCTGCAATTTCTGAGGC
TGGTAACTCTAATNNNNNNNNNNNNNNNNNNNNNNNNNNNNNNNNNNNNNNNNNNNNNNN
NNNNNNNNNNNNNCTTATCCCCTGCAGCAAAGGTAACTCTGGGTATTCGCTTCCTGTGGT
GGACCTCATGAGAACCAGTTATGTCATAGCACTTGATGGTTTTTGGGACTGCACTTGAAG
AAACTTTGAAAGTTCTTGAAATGTTCTGATTGGCTCAAATGCATTAAGGAAAGAAATTCC
ACAAATTAACTTTTTATAAGGCACACCTGTTAGTTGAAATGCATTCCAGGTGACTACCTC
ATGNNNNNNNNNNNNNNNNNNNNNNNNNNNNNNNNNNNNNNNNNNNNNNNNNNNNNNNNN
NNNAAAATATATTTTGATTTGTTTAACACTTTTGGTTACTACAAGATTCCAAATGTGTTA
TTTCATAGTTTTGATTTCTCCACTATTATTCTACAATGTCGAAAATAGTAAACAACTGGT
ACTGTATATGTTGGTGTCAAAGAAGGGTGGATAAGAATTTGGTGTATGGAAAGTTACTGA
ATGAGACAAGGGGAAGTGCAGAAAGTTCATATTCTGTTCCTAAGGAGGGAGGCAAATGGC
AACAGTCTAGTTTCAGTTCCTGAAAAGGCAGGCCAGCTGCGGAACTAGGGAGGANNNNNN
NNNNNNNNNNNNNNNNNNNNNNNNNNNNNNNNNNNNNNNNNNNNNNNNNNNNNNGCAGGC
CAGCTGCGGAACTAGGGAGGAGCGGGGAATTCGGCTCAAGGTCAAGGCAACAGATGAAGT
GAGAAGAAACCTCTGGGAGAGGGGCCCACCACAGCAAGCCTCCTACTACAGTCCTATCTC
ACACGCATACACTTCCACACCCACGAAGGTTCTAGCATCAGGCAGGGCCATGACTACACC
AGTGAGAGGAACCAATTAAGTTCCTGCCTAGCAACCAGTGAGATGTATTGCCTGTCTAGA
TGTGTAAGGAGTTGACCCTGCATAGTAAGAGGTTATACATATTTGTGATTGTGTAATCAT
GCCTTGTCTTTGCAGCTGTATGAACCAGTGGGTGAAAAAACTTGGTTTGAGCTTTTTCTA
GTTGTCCGTTTTAGTTTTTACTCTGTTTGTTCAGAACCCAACACAAGCTTTCGTCGCCGG
ATGAAGAAACATTGACGATTCTGCTGTACTTGGTTCTGTTATTGTTCCCTGTGGAGATAG
AGGAAGCTGCCATGAGAGTTTCAATTGCTGCACGATGGGCTTTTTTGCTGGAAAGATATT
GTCTTAACATTTTTACTTTTCTGAGTTCGTACTGTTTGACTAATGAAGTAGTGGGTCTAG
CTCTTGGTGAATTCAAAATCATTGACATGCCCTAGTTAACTTTTTCCACAGTTTTGCCAC
AGTAGCCGTCTTTGGTGCCTTTAATTGTCTTGTCCCACCACTTTTTTCTCTCTGACTTGG
CAGAATGAGTTGAATCCAACTTTTTCCAGCCATCCAATTTGGAAAGTATGCTCTATTTTC
TTAGCTTTGGACTTTCCACAAAGTTTTGCTGACTTCTCATGACTTTTATTTCTGTGTTAA
ACTTTTTCCATAAGCCTTTCTGCTGCTTTGGACACACTGGATCCCTAGAGTANNNNNNNN
NNNNNNNNNNNNNNNNNNNNNNNNNNNNNNNNNNNNNNNNNNNNNNNNNNNNCTGCTTTG
GACACACTGGATCCCTAGAGTACGGCCACTTCTCTTTTGCAGTACTGCCTTACTGGTAAT
ACGATCATCAACTCTGGGCACCTATTTTGGGAGTTCGGCATCCATCATGACCTCGACTAC
ATTGCAGTCAATCTGAAAATAAATATATTTTTTTCCATGCATCATAAGCCTAGATTTATT
TGTTGATTTACAGTGCATTCGGAAAGTATTCAGACCCCNNNNNNNNNNNNNNNNNNNNNN
NNNNNNNNNNNNNNNNNNNNNNNNNNNNNNNNNNNNNNGAGACAGGATTGTGTCGAGGCA
CAGATCTGCGGAAGGGTAACAAAAAATGTCTTTAGCTTTGAAGGTCCCCAAGAACAGAGT
GGCCTCCATCATTCTTAAATGGAAGAANNNNNNNNNNNNNNNNNNNNNNNNNNNNNNNNN
NNNNNNNNNNNNNNNNNNNNNNNNNNNGGAACCACCAAGACTCTTCCTAGAGTTGGCCGC
CCGGTAAAACTGAGCAATCCCAGGCAGGGACTGGGAGAATAGTCAGGATTGAGGGAAAGA
TGAATGGAGCAAAGTACAGAGAGATCCTTGATGANNNNNNNNNNNNNNNNNNNNNNNNNN
NNNNNNNNNNNNNNNNNNNNNNNNNNNNNNNNNNAGAGAGATCCTTGATGAAAACCTGCT
CCAGTGCGCTCAGGACCTCAGACTGGGGCAAAGGTTCACCTTCCAACAGGACAATGACCC
NNNNNNNNNNNNNNNNNNNNNNNNNNNNNNNNNNNNNNNNNNNNNNNNNNNNNNNNNNNN
AGGACAATGACCCTAAGCACACAGCCAAGAGAACGCAGGAGTGGCTTTGGGACAAGTTTC
TGAATGTCCTTGAGTGGCCCTGCCAGAGCCCGGACNNNNNNNNNNNNNNNNNNNNNNNNN
NNNNNNNNNNNNNNNNNNNNNNNNNNNNNNNNNNNTCTCTGGAGAGACCTGAAAATAGCT
TTGCAACTACGCTCCCCATACAACCTGACAGAGCTTGAGAGGATCTGNNNNNNNNNNNNN
NNNNNNNNNNNNNNNNNNNNNNNNNNNNNNNNNNNNNNNNNNNNNNNGAGGATCTGCAGA
GAAGAATGGGAGAAACTACCTAAATACAGGTGTGCCAAGCTTGTAGCTTCATACCTAACA
GGACTCGAGGCTGTAATCGCTGCCAAAGGTGTTTCAAAAAAGTACTGAGTAAAGAGTCTA
AATACTTTTGTAAATGTGATATTTCCGCTTTTTAAATTGTAATAAATGTGTTTAAAACCT
GTTTTTGCTTTGTCATTTTGGTGTGTTATGTGTAGATTGATACGGGAAAAAGTCAAGGGG
TCTGAATTCTTTCTGAATACACTGTATCTGTCATTGTTTGTATTTACAGGGCAGCTGTCA
CATGCGCCGATAGGCAGCCTTGCGGTAATATGACTGCCTTTAGTGGCTTTAATATCTATT
TTATTTTGTGAAGCTCTTCAGCTGTTAATGGTTAGATTAATGGACAACATTCTTCTAATG
TACCTGATTTATGTGGCTAGAATGTTGTTGCGACGAGACACTTTTCTTTGATGCTTTGAA
CTGCATTTATTAGTAATTTAATTTCCTTACAACTTTTGTCAATTACAATAGCTTATGAAT
TCATTGCTTGTATAGTATTACAATATATTATTGAGACAAACTAATTTACTGCCTTTTCAG
AACCATGGCTGATATGGCTGACTTTATAGTTAACATGAGTCTACTCTCCCAGGCTGTGTC
ACAGCTGAACGTCACCGTGAGTGGCGTAAAATTGGCACAGCGTCGTCCGAGTTGGTGGTT
GACCTGTTGCGCTCTAGCAACTCCTTGTGGCGGACCGGGCGTCTGTAAACTGACTTCAGT
CGCCAGCTGGATTGGTAAGGCTGGCTTCCGGGTTAAGTGAGCAGTGTGTCAAGGACCAGT
GCAGCTTGGCAGGGTCGTGCTTCGAAGGACGCATGGCTCTCAACCTTCTCCTCTTCTGAG
TCCATAGGGAAGTTTCAACGACGAGACAAGATCTTAACTACCAATTGGATATCATGAAAT
TTGGGAGAAAAGGGGGTAAAAGTAACACATATACATACAGTATATAAAATAATACAAAAT
AACATGCGTCTACTCCAGACTCTGTGGATTTGTGTAGCTCTAAGAATGGCGTTCTCCTTT
AGTAGACTTTCTGTAAGGTTCTATATTTATTTTCTTAGTCAACCTTGTGTTCTGTTTCAT
TGTGTTCTTGAACATAGCCCTTTCTTTCATTTTTGTTAATTGATTTCACCTGTGTTAGTT
ACTCATTTAGTCTCATCAGCTCCTTATTTAGTTCAGTTCATTCTGTTTGTGTCTTTGTGA
GGTATTGTTCGTTTTGATTCTACTAAGCCTTTTTCTAGCTCGTTTGTGAGAACCAGTTCT
CGCCTCCAGTCCTAGTTTTGATTCAACTGCCTGTTTGCCTACCTGTGTATGACCATTGCC
TGCCTGTGACCACGATTCCTGCCTTCTGTGAAGGTGAAATAAACACCTGCCGCGCTCTGC
ATGTGAATCTACACCTTTTTCTCCCTTAGTATTCATTACACTTTCAGGCTTAATAATTTC
AATAACCTGAAAAGTCAGGACCCTCGCTAGCTGTCATAACCGAATTATGCATGTTTGTGA
TGCAAACGAAGGACACTATGCGCAAACTCTGATGTATGCCGCATGAACAACATGAACAGC
GTCATCTGCTGGATCATTTTAAGATCAGATCATGAAATAGCACTGTAACATGACAACGGT
TCAGGTTATTGGAAAGTCTGTTTTGCCTGCTCCTTACCGTACTGCTGATTTGTAAATACA
GAGCACAACCATGCAGAGAACCATGCAGAGAACACAACTTTCGCCACCCAGAAATACATT
TGCTTGCTGTAGAGCCATCATGATTTGATTCAGGCAAATGCCTAGATGTGTTTATGATTG
TTTCATCGTCAGAGGCAGAAATGAATCATTTCTTGGACTCGAGGCTTCAGTGTTAACAGG
TGCAATGAATGTCAATGATGCACTCTCATCCCTGCACTATAGCTATTTTGTTATAAAACC
AATAAAAGTTAGCAACCACATTGCCAGGTCTACCTTTTCATTGACGATCGTCTGTACAAG
ATCCTCATCCACCCCTTGTTAATCTCTCAAAAAGCGCAAGAATTCCTGACTCTGCTCCAT
CTTAGCTAGCCTATACTCCGGAGGATAGAGGAGGCAGACTCTTGTTAGCTAAGTATCCTA
GCCTGGCTAACAGCTAAATCAAATCAAATGTTATGGGTCACATACACATGGTTAGCAGAT
GTTATNNNNNNNNNNNNNNNNNNNNNNNNNNNNNNNNNNNNNNNNNNNNNNNNNNNNNNN
NNNNNGTAATATCTAACAAGTAATCTAACAATTCCACAACTACCCAATACACACAAATCT
AAGTAAAGGGATGTAATAAGAAAATATACAGTGGGAAGAAAAAGTATGTGAACCCTTTAG
AATTACCTGGATATCTGCATAAATTGGTCATAACATTTCATAAGTCGCAACAATAGACAA
ACATGGTCTGCTTAAACTAATAACACACAAACAATNNNNNNNNNNNNNNNNNNNNNNNNN
NNNNNNNNNNNNNNNNNNNNNNNNNNNNNNNNNNNTCTGCTTAAACTAATAACACACAAA
CAATTGTAATTTTTCATGTCTTTATTGATCACACCTTGTAAACATTCACAGTGCAGGATG
GAAAAAGTATGTGAACCTTTGGATTTAATAACAGGTTGACCCTCTTTTGGCAGCAATAAC
CTCAACCAAACGTTTTCTGTAGTTGCGGATCAGACCCGCACAATGGTCAGGAATTTTGCA
CCACTCCTCTTTACAAAACTGTTTCAGTTTCACAATATTCTTGGGATGTCTGGTGTGAAC
CGCTCTCTTGCAATCATGCTACAGCATCTCAATCGTGTTGAGGTCAGGACTGACTGGGCC
ACTCCAGAAAGGCATATTTTCTTCTGTTCAAGGCATTTTATTGTTGGTTTACTTCCTTCT
TTTGGGTTTTTGTCCTGTTATAACACCTAACTTATGTTGAGCTTCAATTGGCGGACAGAT
AGCCTTACATTCTCCTGAAAAAATGTCTTGATAAACTTGGGAATTCATTTTNNNNNNNNN
NNNNNNNNNNNNNNNNNNNNNNNNNNNNNNNNNNNNNNNNNNNNNNNNNNNTGTCTTGAT
AAACTTGGGAATTCATTTTTCCGTCAATGATAGCAAGCTGTCCCAAACCATGATGCTCCC
TCCACCATAGTTAACAGCTGGGATGAGGTTTTGATGTTGGTGTGCTGTNNNNNNNNNNNN
NNNNNNNNNNNNNNNNNNNNNNNNNNNNNNNNNNNNNNNNNNNNNNNNTGATGTTGGTGT
GCTGTGCCTTTTTTTCTCAACACATAGTGTGTTCCTTCCAAACAATACAACTTTAGTTTA
ATTTGTTTACAGAACATTTTGCCAATAGCTCTGTGGAAATCCAGGTGCTCTTTTGCAAAC
TTCAGACATGCAGCAATGTTTATTTTGGAAAGCTGCGGCTTCTTCCATGGTATCCTCCCA
TGAACACCATTCTTGTTTAGTGTTTTACATATTGTAGACTCATCAACAGAGATCTTAGCA
TCTTCCAGAGATTTTTGTAAGTCTTTAGCTGACAGTCTAGGATTATTCTTAACCTCATTG
AGCATTCTGCGCTGTNNNNNNNNNNNNNNNNNNNNNNNNNNNNNNNNNNNNNNNNNNNNN
NNNNNNNNNNNNNNNTTGAGCATTCTGCGCTGTGCTCTTGCAGTCGTCATTGCAGGACGG
CAACTCCTAGGGAGAGTAGGAACAGTACTGAAATTTCTCAATTTATAGACAATTTTTCTT
ACCGTGGACTAACTTTTAGAGATACTTTTGTAACCCTTTCCAGCTTTATGCAAGGCAACA
ATTCTTAATCTTGGGTTTTCTGAGATCTCTTTTGTTTGAGGCAAGGTTCACATCAGGCAA
CGCTTTTTCAAATTTTGTGAGTGTTTTTAATGGGGCAGTGCAGCTCTAACCAAAATCTCC
AATTTATTTTTATTTCACCTTTATTTAACCAGNNNNNNNNNNNNNNNNNNNNNNNNNNNN
NNNNNNNNNNNNNNNNNNNNNNNNNNNNNNNNCAACACAGAGTTACACATGGAATAAACA
AGCGTACAATCAATAACACAATAGAAAAAAAGTATGTCTATATACAGTGTGTGCAAATGG
CTTGAGGAGGTAAGGCAATAAATAGGCCATAGTAGCGAAGTAATTACAATTTAGCAAATG
AACACTGGAGTGATAGATGAGCAGATGGTGATGTGCAAGTAGAAATACTGGTGTGCAANN
NNNNNNNNNNNNNNNNNNNNNNNNNNNNNNNNNNNNNNNNNNNNNNNNNNNNNNNNNNGG
GAAATATAAGTCTCCAGCTTCAGCGATTATTGCAATTCGTTCCAGTCATTGCCAGCAGAG
AACTGGAAGGAAAGGCGGACAAAAGAGGTGTTGGCTTTGGGGATGACCAGTGAGANNNNN
NNNNNNNNNNNNNNNNNNNNNNNNNNNNNNNNNNNNNNNNNNNNNNNNNNNNNNNTATTT
ACAGATGGGCTATGTACAGCTGCAGCAATCAGTTATCTGCTCAGATAGCTGATGTTTAAA
GTTAGTGANNNNNNNNNNNNNNNNNNNNNNNNNNNNNNNNNNNNNNNNNNNNNNNNNNNN
NNNNNNNNATAGACTTATAGATGACCTGGAGCCAGTGGTTCTGGTGACAAATATGTAGCG
AGTGCCAGCCGACTAGAGCATACAGGTCGCAGTNNNNNNNNNNNNNNNNNNNNNNNNNNN
NNNNNNNNNNNNNNNNNNNNNNNNNNNNNNNNNGGATGACCAGTGAGATATACCTGCTGG
AGCACGTACTATGGGTGGGTGTTGCTATCGTGACCAGTGAGCTGAGATAAGGCGGTGCTT
TACCTAGCATAGACTTATAGATGACCNNNNNNNNNNNNNNNNNNNNNNNNNNNNNNNNNN
NNNNNNNNNNNNNNNNNNNNNNNNNNGCATACAGGTCGCAGTGGTGGGTGGTATAATGGG
CTTTGGTGTCAAAACTGATGGCACTATGATAGACTGCATCCCATTTGCTGAGTAGAGTAT
CGGAAGCTATTTTGTAAATGACATCGCCAAAGTCAAGGATCGGTAGGACTGTCAGTTTTA
CGAGGGTATGTTTGGCGGAATGAGCGAAGGAGGCTTTGTTGCGAAATAGGAAGCCNNNNN
NNNNNNNNNNNNNNNNNNNNNNNNNNNNNNNNNNNNNNNNNNNNNNNNNNNNNNNTATTC
TAAGTCAGAACCGTCCAGAGTAGTGTCATGAAGTTGGCCTGGGGATAGGTTTATGAAGGT
CATAAATACCTCTTCCCCCCTTTTTCCTNNNNNNNNNNNNNNNNNNNNNNNNNNNNNNNN
NNNNNNNNNNNNNNNNNNNNNNNNNNNNGGATTGGAGATGTTTAATATGAGTCTGGAATG
AGAGTTTACAGCCTAGCCAGACACCTAAGTATTTGCAGTTGTCCACATATTCTAAGTCAG
AACCGTNNNNNNNNNNNNNNNNNNNNNNNNNNNNNNNNNNNNNNNNNNNNNNNNNNNNNN
NNNNNNTTCTGGGAACATCAGAAGGTGGGGGGAAATGAACTATATTCTAGTTATCTGACC
AATTGAACATATGCGGTGGTACTTAATGAANNNNNNNNNNNNNNNNNNNNNNNNNNNNNN
NNNNNNNNNNNNNNNNNNNNNNNNNNNNNNGTCATAAATACCTCTTCCCCCCTTTTTCCT
CTCTCTACCCTGCTGATATTACATTTGCAAACCCCTTGGTTAACATAGAGATTCTGGGAA
CANNNNNNNNNNNNNNNNNNNNNNNNNNNNNNNNNNNNNNNNNNNNNNNNNNNNNNNNNN
NNAATTGTTGTTCAATTTAAATGTTTGAATATGAAATTATTTGTGATGTGATGAAATGTG
ATTTTAGCTTCTAAAATGTGAGANNNNNNNNNNNNNNNNNNNNNNNNNNNNNNNNNNNNN
NNNNNNNNNNNNNNNNNNNNNNNAAATGTGATTTTAGCTTCTAAAATGTGAGAATTGGGT
TTTCATAAGGTTAGGGCTCTGCTAAATCAGTGGCCCGCCCCTGTGAAGAGTCATGGGTTA
AAAAACTTTTCAGACACACCCTTCTCGCTCTACTATATAAAGCCTTGACGACAATATAAC
CTCCTGTTCCGAGGATATGAGGACGACGGTCTGATGTCAGAATGGTTCAGAAAATAACTA
CAGAACGAAGCCAACTTCAGCGTGAGCTTTGGTTGTGAATGGTATGNNNNNNNNNNNNNN
NNNNNNNNNNNNNNNNNNNNNNNNNNNNNNNNNNNNNNNNNNNNNNATTGACCACCAGAG
ACATTCTTCAAAGGACTCGATTTGGCAACACGGCCTTCCATCTACCACCAACCTACCGAA
GCGCAGTTCAGAGTAAATATTTATTGCATTTTCCTTTNNNNNNNNNNNNNNNNNNNNNNN
NNNNNNNNNNNNNNNNNNNNNNNNNNNNNNNNNNNNNACAGACAGAGTATCCCGTCTATC
ACACAACGACGTTACTACAACATATCCAATTGACCACCAGAGACATTCTTCAAANNNNNN
NNNNNNNNNNNNNNNNNNNNNNNNNNNNNNNNNNNNNNNNNNNNNNNNNNNNNNATATTT
ATTGCATTTTCCTTTTCCAAATGGCCGGTAATGTAGAATGCATAAAATACTGTATTTACG
ATAGCACAGCTTCTTCCTTTGGTTCCCAGTCTTCCCGCTCTTTCACTCAAACCCAGNNNN
NNNNNNNNNNNNNNNNNNNNNNNNNNNNNNNNNNNNNNNNNNNNNNNNNNNNNNNNGTCT
TCCCGCTCTTTCACTCAAACCCAGCCTCTTTTGTGTAACAAGCTGTCATATCTGTTCCGC
CCGCTAGGGACGTTTTCCTTTATGGCGTAATTTGTAATGAAGTTATGATTAATTATGTGT
ATGTGTAATTCTGTGTGATTAATTATAGATTTACTAAATACCTAACTAAACCCAATTTTG
TATTGCTGATTCAACTNNNNNNNNNNNNNNNNNNNNNNNNNNNNNNNNNNNNNNNNNNNN
NNNNNNNNNNNNNNNNGCCAGGGTTCGTGAAGATATCCAAGAATTTACAACTTTCAGATG
AGACTGAATTAAGGTGACGATTAATATTGACTGCTATTGATGTAAAATATTACTAGGTCT
TTAAGAGTTTATTCGGAAGATAACAGCTCTATAAATATTATTTCCTGGTGCCCCGACTCT
CTAGTTAATTACATTTACATGATTAGCTCNNNNNNNNNNNNNNNNNNNNNNNNNNNNNNN
NNNNNNNNNNNNNNNNNNNNNNNNNNNNNACTTAATCCGGCATAGCCAAAGACACGACAG
TAGTGATGCTAGTGGTACCCCCACAGAGACTGCCAGAGGTCCGGACAACAGGCCNNNNNN
NNNNNNNNNNNNNNNNNNNNNNNNNNNNNNNNNNNNNNNNNNNNNNNNNNNNNNTCTAGT
TAATTACATTTACATGATTAGCTCGATCAGGTAATATTAATTACGGAGAAAGGATTTTAT
AGAATAACATGTCATATCACTTGATCCTGCATAGACAAAGACATGACAAGGTTCATCTGA
GAATCTTTCCCAAGGAGGGACAGCACTACTAAACATCTGCAGGGCTGGTATTCAATAAGA
AACACATCAAACGCTCGGTTTCGACCCACGTATTTAGAGGAAGTAAAAACAGTGTGAGGC
CTTGAGAGATCTCCAAAGAAATTAGAACGAGAAACTGCAAAATATTCACGTCATTAAACC
CTCATTTTAGGAGTCAGTCAACCAGACATGCCAATCAAGCGCCCTCTTTCAAATGCTAAG
CGTTAATAAAGTCCCAGAAGAATGCCAACTCGATTGAGTTTCCCAGGATTCCTGCCTGGG
CAAAGGGGGAGGTGGGAGGGGGGGGGCCTACCTACTGAGATGGGACGCGGTGCTATGGTG
GTATAACTGTGAGCGATGCGTGCCCTGATAATTATCACCGTGGAAGGTAATCTCCAAAGA
TTATGGCAGCTGTCAGGGGTAACAAGCCAGTGATTCCACACCACATTACTGGTGAACCAA
TGGCTCTCCCTCTGCCTTAGAGACACAGGCTGTCTCCTCTTGTTAAACACACACACACAC
ACACACACAGATGAGTTTATACTGTACACGATACAACAAGCTGTGGTGGATATATGTCTA
CTTTCAGCATCAACATGGCACTGAAACCCCTAATTTACCAGCAGCTCTGCAGGGTTAATT
CTCTCTCTTGTAACTGAGGACCCTGCCCGTATCCTAATGGACTGACAAATAGAGAATTTG
TCTTGATTACAGTTTTTTTTACAATCCCTTTGGCACTAATTTCAGAACCTTGTGATCATT
TTTCAATACCCTAGACACAAAACTCAAAACGGTCATCACTTGTAACACAGGCTGTCCAAT
GTTCAAAACATTGCATTGTGCATTCACATCTTTAAAGAAACCTTGCACTTGCAGAATCAT
TGGTTCAAATAACTCATTTACCATGAAATACCATAGTTTCACTGTGTAATTGTTTGTTCA
ATCATTAAATATTGTAGTACAAGGGCCTCCTGGGCGTCACAGGGGTCTACGGCACTGCAT
CGCAGTGCTAGCTGTGCCACCAGAGACTCTGGCTTCGAGCCCAGGCTCTGTCGCAGCCGG
CCGCGACCAGGAGGTCCATGGGTCGACGTACAATTGGCCTAGCGTCGTCCGGGTTAGGGN
NNNNNNNNNNNNNNNNNNNNNNNNNNNNNNNNNNNNNNNNNNNNNNNNNNNNNNNNNNNA
ATTACATTTACATGATTAGCTCAATCAGGCAATGTTAATTACGGAGAAAGGATTTTATAG
AATAGCATGTCATATCACTTANNNNNNNNNNNNNNNNNNNNNNNNNNNNNNNNNNNNNNN
NNNNNNNNNNNNNNNNNNNNNTCTGTCTGAGAAGTAGTTGGTGAACCAGGCGAGGCAGTC
AGTTGAGAAACCAAGGCAGTTGAGTCTGCCGATAAGAATCTGGTTATTGACAGAGTCGAA
AGCCTTGTCCAGGTCGATGAAGACGGACGCACAGACTGTCTTTTATCAATGGTGGTTGCA
CAGAGGAGAAGGTAAGGTGGGATTCGAAATGGTCAGTGAACTGTTTATTAACTTGGCTTT
CGAAGACTTTAGAAAGGCAGGGCAGGATGGATATAGGATCCAATCTCGTTTCATTGATTC
AACTCCAGGTTAGTTGACTCCTGACTCCAATTAGCTTTATGAGAAGTAATTTGCCTAGGG
GTTCACATACTTTTTCCAACCTACACTNNNNNNNNNNNNNNNNNNNNNNNNNNNNNNNNN
NNNNNNNNNNNNNNNNNNNNNNNNNNNTACTTTTTCCAACCTACACTGTGAATGTTTCAA
TTATGTATTCAATATAGACAAGAAAAATACAATAATTTGTGTGTGATTAATTTAAGCACA
CTGTGTTTGTCTATTGTTGTGACTTAGATGAAGATCAGATTAAATTTTATGTAAAATTTA
TTTAGAAATCAAGGTAAATCCTAAGGGTTCACATAGTTTTTCTTGCCACTGTACATATAC
ATATATGGATGAGCGATGACCGAGAGGCATAGGCAATAGATGGTATAATAGATGGTATAA
TAGATTGCGTCTAGTGTGCGCTTTGAACACTCCCAGAGCAAAAAACTATTTGAATATAAA
ACCCGACAATGCTCTGAATTTAGCGCAGTCTGGTACTCCAGATTGAATTTATGAACGGCC
AGAGTGTCCAGTGTGCGCTCTGAATTTACTAACCGACAATCTGACAACGCTCTGAATTTA
CGAACACACCCCTAGTCCTCGGTATGCGCTCTGAATGCTCTGAATTTACGAACACTAATA
TATTCAGGTCGGGAAGTCGGAGCTCTAGAAAGATGCCCGAGGTCCCGACGTACAATTCCG
AGTTGGATGCCTGTTCCAAAAAATGTTTTCTCAGTGAGAGGTCGTTTTTCACGAGTTCAC
AGTCATCTCGAGTGCTCTAAAGTCAGATATTAACGAGTTCCTAGTTGTTTTGAACGCAGC
ATTACCAAAACAAAGACATGGCGGACAATTTCGCTCGCTCCGAAACCTAAACCAGTAGTA
GCCACCAACTTCAATGACAACAAACATCCAATTAAAATGCGAAACTGACATTCCCGTGCC
CCAAGAACATTGTCACCGATGAGCTACAGTGTTTGATTCATATCAGCCGTTTTCTAATAA
AACAACTCAGCTAGCTAGCGAAATGCTAATTCGCGACGTTAGCTATACTTGCGTTGCGAG
TTCATAGGGAAATATGCTTCAGGATCAGCGGGTTAGATCTTCCACCATGGGTAACATCTT
TTACCATGGGTAACAGCTACTAGTTCGTTTTCAGCCACATATGTTCAACTCTTAGCTTGT
TTATCCAGTGACCACCGCATTTAGAAGGATAGCTACTGACTGAATCGTAGCTAGCTCGCA
TATTGGCCATGCAGTAAGTAGATAATTGTGAACGCCAAAAGACCGCTATGTAGCCAAAAG
ATTAGACACAATAATGTATATAAACCCTAGATTGTAAATTCTATGTATTGGCCATTGAGA
GGCTTTGAAGCCACCGTTCGGCTACATTGGCACTCCCCTCCATATTAATACATTGAATTC
CACAGTATTTCAATTAAAAGTTTCAAGGACAAAGTACATGTATTTAAGTATTTTTGTTAT
TGTAATGAGGACAGTAATCTGTTTAGTGCACATAATATAATGTAACGACTCTGCAGCTCG
AGTATGCTTTTGGAGCAGTCGATAGCGCGCTGGAATTCGGTCGAGGGTTCGAGGCCTACT
CCCTGCTTGTTTCCTTGCAATAATGTAAAAGTATGCATGTAGTTGTATGAATAAAATGTG
GCAAAAACGAATGTAGATATTAAGAAATGCATTTCTACAGCTTCCAAAATATTTTTTACA
ACGTCAGTTAGTGCCAAGATGGAGGCACGGAGGCTTCAACACAGCGCCCCCTAACGGTCA
TCTAGTGTAAATAAATAATTGGTTAGACATAATTACACCATCGGCTACAATAACTGGCGA
CAAATATTTTCAATTTAGTTTATCCACTGACCACCGCATTTAGGAGGATAGCTAGTTCGC
GAGTTTACTGGCCAGGTAGTACACACTAACTAATCGTGGATGCATTACCTATTCTTTGAT
ACATTTGGGTTAACTTTCTTACATAAAGCAACACATACCAGACCGTTTGTGGGAAGGTAA
AAATAACAATTCGTGTGCTCGTTCTTTTAACGAATGGACAGTTAAGCTAAAATAGTTTGG
TAGGTAGCTGGTGAGGCTTTTCTTTCCCAATTCATTTGGTGATCAAGCTCAAGCTGGGTT
TCACAATTGGTCGGTGCGGCGTCACGCACTCAAGTAGACTAGACCAATCACCCAACGGGA
TCTATGTCGAGACTCATGACTATTCATACTCCCTTACCCCGCCTTCTTACGTATCTGCAA
GCCCTCCAGGAAGTGTTGAAGAAAATGGTATTGAATATCTTCTTTTTCGACCAATAGCGT
ATACGCCTGTTTCCATTCCGGCCAATGGAGCTTCACTAAATACATTAAGTGGGCGGACTA
[truncated: 2,688,058 more chars]
